# Supplementary material for: Transcriptomic analysis of female and male gonads in juvenile snakeskin gourami (Trichopodus pectoralis)
Source: Sci Rep. 2020 Mar 23;10:5240. doi: 10.1038/s41598-020-61738-0 (PMC7090014; doi:10.1038/s41598-020-61738-0)
Supplement: Supplementary file 4 — Table S4. [file 41598_2020_61738_MOESM4_ESM.xlsx]

## Sheet: Paper information
Transcriptomic analysis of female and male gonads in juvenile snakeskin gourami (Trichopodus pectoralis)
Surintorn Boonanuntanasarn1*, Araya Jangprai1, Uthairat Na-Nakorn2*
1 School of Animal Technology and Innovation, Institute of Agricultural Technology, Suranaree University of Technology, 111 University Avenue, Muang, Nakhon Ratchasima, 30000, Thailand
2 Department of Aquaculture, Faculty of Fisheries, Kasetsart University, 50 Paholyothin Road, Chatujak, Bangkok 10900, Thailand
*Corresponding author:
S. Boonanuntanasarn; surinton@sut.ac.th, Tel: +6644224371, Fax: +6644224150
Uthairat Na-Nakorn; e-mail: ffisurn@ku.ac.th

## Sheet: JOvsJT_up.DEG_KEGG_pathway_enri
##Databases: KEGG PATHWAY
##Statistical test method: hypergeometric test / Fisher's exact test
##FDR correction method: Benjamini and Hochberg
#Term	Database	ID	Input number	Background number	P-Value	Corrected P-Value	Input	Hyperlink
Ribosome	KEGG PATHWAY	ko03010	83	284	4.14135e-11	1.38735e-08	Cluster-22178.62599|Cluster-22178.64861|Cluster-22178.64027|Cluster-22178.66890|Cluster-22178.65485|Cluster-22178.63551|Cluster-22178.66559|Cluster-22178.10574|Cluster-22178.58642|Cluster-22178.47209|Cluster-22178.56787|Cluster-22178.61621|Cluster-22178.62362|Cluster-22178.65282|Cluster-22178.73878|Cluster-22178.69665|Cluster-22178.69666|Cluster-22178.59753|Cluster-22178.60962|Cluster-22178.64684…	http://www.genome.jp/kegg-bin/show_pathway?ko03010/K02913%09red/K02893%09red/K02959%09red/K02987%09red/K02926%09red/K02957%09red/K02956%09red/K02955%09red/K02932%09red/K02889%09red/K02866%09red/K02937%09red/K02885%09red/K02938%09red/K02868%09red/K02917%09red/K02883%09red/K02993%09red/K02992%09red/K02991%09red/K02990%09red/K02997%09red/K02978%09red/K02975%09red/K02979%09red/K02977%09red/K02971%09r…
Terpenoid backbone biosynthesis	KEGG PATHWAY	ko00900	19	37	3.07964e-06	0.00051584	Cluster-22178.72647|Cluster-22178.66733|Cluster-22178.62748|Cluster-22178.72672|Cluster-22178.63073|Cluster-22178.79868|Cluster-22178.49994|Cluster-22178.51476|Cluster-22178.63998|Cluster-22178.64900|Cluster-22178.56524|Cluster-22178.73218|Cluster-22178.55384|Cluster-22178.88406|Cluster-22178.58210|Cluster-22178.49484|Cluster-22178.81692|Cluster-22178.78764|Cluster-22178.72673	http://www.genome.jp/kegg-bin/show_pathway?ko00900/K05906%09red/K13273%09red/K12505%09red/K12504%09red/K01823%09red/K05954%09red/K05955%09red/K00787%09red/K00021%09red/K00626%09red/K11778%09red
RNA transport	KEGG PATHWAY	ko03013	67	311	2.91088e-05	0.00325048	Cluster-22178.69250|Cluster-22178.65153|Cluster-22178.82228|Cluster-22178.63166|Cluster-22178.57889|Cluster-22178.60176|Cluster-22178.68713|Cluster-22178.60312|Cluster-22178.64822|Cluster-22178.76979|Cluster-22178.69700|Cluster-22178.64529|Cluster-22178.69762|Cluster-22178.71202|Cluster-22178.67885|Cluster-22178.59397|Cluster-22178.54869|Cluster-22178.79366|Cluster-22178.71398|Cluster-22178.64996…	http://www.genome.jp/kegg-bin/show_pathway?ko03013/K09291%09red/K03259%09red/K18644%09red/K12876%09red/K12160%09red/K14301%09red/K03238%09red/K03242%09red/K14302%09red/K14305%09red/K14304%09red/K14307%09red/K03249%09red/K14322%09red/K14308%09red/K14320%09red/K14327%09red/K07562%09red/K12880%09red/K14283%09red/K00784%09red/K03537%09red/K03538%09red/K13126%09red/K12172%09red/K14312%09red/K14313%09r…
Parkinson's disease	KEGG PATHWAY	ko05012	69	341	0.000116953	0.00979479	Cluster-22178.53470|Cluster-22178.45369|Cluster-22178.64960|Cluster-22178.98667|Cluster-22178.67776|Cluster-22178.66041|Cluster-22178.66653|Cluster-22178.64931|Cluster-22178.67605|Cluster-22178.69620|Cluster-22178.64823|Cluster-22178.63502|Cluster-22178.76817|Cluster-22178.58213|Cluster-22178.46103|Cluster-22178.65453|Cluster-22178.65715|Cluster-22178.65537|Cluster-22178.70208|Cluster-22178.62576…	http://www.genome.jp/kegg-bin/show_pathway?ko05012/K05688%09red/K10575%09red/K04555%09red/K03951%09red/K02131%09red/K04556%09red/K02272%09red/K02273%09red/K02133%09red/K02132%09red/K02136%09red/K05611%09red/K03949%09red/K03948%09red/K03965%09red/K03964%09red/K08045%09red/K03966%09red/K03943%09red/K03942%09red/K03940%09red/K05862%09red/K05863%09red/K04345%09red/K05036%09red/K03936%09red/K02128%09r…
Ribosome biogenesis in eukaryotes	KEGG PATHWAY	ko03008	38	156	0.000186986	0.0125281	Cluster-22178.69927|Cluster-22178.42852|Cluster-22178.76145|Cluster-22178.61975|Cluster-22178.68958|Cluster-22178.65861|Cluster-22178.62887|Cluster-22178.54904|Cluster-22178.61727|Cluster-22178.68088|Cluster-22178.63042|Cluster-22178.60096|Cluster-22178.71298|Cluster-22178.73082|Cluster-22178.71296|Cluster-22178.65790|Cluster-22178.60689|Cluster-22178.72568|Cluster-22178.66085|Cluster-22178.61274…	http://www.genome.jp/kegg-bin/show_pathway?ko03008/K11108%09red/K03264%09red/K11129%09red/K11883%09red/K14570%09red/K07562%09red/K14558%09red/K14574%09red/K14555%09red/K14556%09red/K03537%09red/K14538%09red/K14539%09red/K03538%09red/K03097%09red/K11131%09red/K11130%09red/K14564%09red/K14561%09red/K14548%09red/K14565%09red/K13288%09red/K14566%09red/K14569%09red/K14545%09red/K14544%09red/K06943%09r…
Apoptosis - fly	KEGG PATHWAY	ko04214	37	155	0.000314634	0.0175671	Cluster-22178.67623|Cluster-22178.64353|Cluster-22178.40708|Cluster-22178.75493|Cluster-22178.69444|Cluster-22178.68442|Cluster-22178.82921|Cluster-22178.62138|Cluster-22178.62316|Cluster-22178.58723|Cluster-22178.64451|Cluster-22178.64996|Cluster-22178.65213|Cluster-22178.59001|Cluster-22178.63554|Cluster-22178.67873|Cluster-22178.75257|Cluster-22178.75985|Cluster-22178.84090|Cluster-22178.75778…	http://www.genome.jp/kegg-bin/show_pathway?ko04214/K04427%09red/K06640%09red/K04440%09red/K07611%09red/K02561%09red/K04725%09red/K01527%09red/K03386%09red/K03262%09red/K07870%09red/K17065%09red/K09428%09red/K07827%09red/K06030%09red/K10798%09red/K05770%09red/K04365%09red
RNA degradation	KEGG PATHWAY	ko03018	39	173	0.000579235	0.0227585	Cluster-22178.40764|Cluster-22178.60527|Cluster-22178.84434|Cluster-22178.66387|Cluster-22178.70272|Cluster-22178.54924|Cluster-22178.70491|Cluster-22178.79106|Cluster-22178.48669|Cluster-22178.69083|Cluster-22178.63157|Cluster-22178.74592|Cluster-22178.69120|Cluster-22178.71050|Cluster-22178.49436|Cluster-22178.62924|Cluster-22178.63694|Cluster-22178.55705|Cluster-22178.66478|Cluster-22178.67207…	http://www.genome.jp/kegg-bin/show_pathway?ko03018/K01689%09red/K12597%09red/K12614%09red/K16855%09red/K12592%09red/K12593%09red/K12590%09red/K03514%09red/K03681%09red/K13126%09red/K00962%09red/K01148%09red/K12606%09red/K12584%09red/K12587%09red/K12605%09red/K12602%09red/K12603%09red/K12626%09red/K12589%09red/K14443%09red/K12621%09red/K12617%09red/K12620%09red/K04077%09red/K12610%09red
Oxidative phosphorylation	KEGG PATHWAY	ko00190	54	267	0.000602995	0.0227585	Cluster-22178.82012|Cluster-22178.64960|Cluster-22178.98667|Cluster-22178.67776|Cluster-22178.66041|Cluster-22178.63944|Cluster-22178.67605|Cluster-22178.69620|Cluster-22178.64823|Cluster-22178.83467|Cluster-22178.63502|Cluster-22178.45369|Cluster-22178.72061|Cluster-22178.72352|Cluster-22178.68758|Cluster-22178.83468|Cluster-22178.58246|Cluster-22178.68985|Cluster-22178.62576|Cluster-22178.63316…	http://www.genome.jp/kegg-bin/show_pathway?ko00190/K02257%09red/K02258%09red/K02131%09red/K02272%09red/K02273%09red/K02133%09red/K02132%09red/K02136%09red/K03949%09red/K02154%09red/K03965%09red/K03964%09red/K03966%09red/K03943%09red/K03942%09red/K03940%09red/K02150%09red/K02128%09red/K03948%09red/K02145%09red/K02146%09red/K02148%09red/K02263%09red/K11352%09red/K02271%09red/K02267%09red/K00414%09r…
Fatty acid metabolism	KEGG PATHWAY	ko01212	28	109	0.000611422	0.0227585	Cluster-22178.66996|Cluster-22178.67549|Cluster-22178.78973|Cluster-22178.65866|Cluster-22178.74265|Cluster-22178.49484|Cluster-22178.75036|Cluster-22178.50042|Cluster-22178.84303|Cluster-22178.56790|Cluster-22178.56524|Cluster-22178.66340|Cluster-22178.59998|Cluster-22178.61315|Cluster-22178.48600|Cluster-22178.44951|Cluster-22178.53535|Cluster-22178.64856|Cluster-22178.78358|Cluster-22178.65944…	http://www.genome.jp/kegg-bin/show_pathway?ko01212/K07515%09red/K07753%09red/K10203%09red/K00645%09red/K10703%09red/K08766%09red/K01074%09red/K07509%09red/K08765%09red/K15013%09red/K00232%09red/K10258%09red/K01897%09red/K07511%09red/K07508%09red/K00626%09red
Cell cycle	KEGG PATHWAY	ko04110	63	328	0.000726265	0.023113	Cluster-22178.63845|Cluster-22178.67328|Cluster-22178.64624|Cluster-22178.66329|Cluster-22178.64290|Cluster-22178.66679|Cluster-22178.67541|Cluster-22178.71324|Cluster-22178.60917|Cluster-22178.59632|Cluster-22178.46806|Cluster-22178.55807|Cluster-22178.82583|Cluster-22178.67990|Cluster-22178.64422|Cluster-22178.65744|Cluster-22178.64769|Cluster-22178.86193|Cluster-22178.99645|Cluster-22178.43596…	http://www.genome.jp/kegg-bin/show_pathway?ko04110/K16197%09red/K10151%09red/K02210%09red/K04802%09red/K02212%09red/K02213%09red/K02214%09red/K02216%09red/K02091%09red/K06631%09red/K02178%09red/K06670%09red/K06671%09red/K05868%09red/K02180%09red/K04682%09red/K06639%09red/K06634%09red/K06635%09red/K02607%09red/K02606%09red/K06630%09red/K02604%09red/K02365%09red/K02537%09red/K04683%09red/K04501%09r…
Lysosome	KEGG PATHWAY	ko04142	60	309	0.000758934	0.023113	Cluster-22178.59760|Cluster-22178.87160|Cluster-22178.68896|Cluster-22178.69628|Cluster-22178.62918|Cluster-22178.73049|Cluster-22178.70951|Cluster-22178.73047|Cluster-22178.61744|Cluster-22178.61720|Cluster-22178.61287|Cluster-22178.81673|Cluster-22178.69640|Cluster-22178.58742|Cluster-22178.61857|Cluster-22178.50499|Cluster-22178.66146|Cluster-22178.62117|Cluster-22178.63339|Cluster-22178.87246…	http://www.genome.jp/kegg-bin/show_pathway?ko04142/K12394%09red/K12397%09red/K12391%09red/K12393%09red/K12350%09red/K12398%09red/K12373%09red/K01158%09red/K02154%09red/K12386%09red/K08568%09red/K10089%09red/K06129%09red/K01379%09red/K01275%09red/K08239%09red/K12347%09red/K12309%09red/K12301%09red/K12307%09red/K12305%09red/K12404%09red/K12387%09red/K12401%09red/K12385%09red/K12403%09red/K12399%09r…
Fatty acid elongation	KEGG PATHWAY	ko00062	21	75	0.00113586	0.0317094	Cluster-22178.78358|Cluster-22178.50048|Cluster-22178.56991|Cluster-22178.50042|Cluster-22178.56790|Cluster-22178.66763|Cluster-22178.76312|Cluster-22178.65866|Cluster-22178.62032|Cluster-22178.94870|Cluster-22178.34897|Cluster-22178.64856|Cluster-22178.61320|Cluster-22178.68037|Cluster-22178.58680|Cluster-22178.75660|Cluster-22178.44951|Cluster-22178.117213|Cluster-22178.60779|Cluster-22178.4860…	http://www.genome.jp/kegg-bin/show_pathway?ko00062/K01068%09red/K10203%09red/K10703%09red/K10258%09red/K01074%09red/K07509%09red/K07508%09red/K10247%09red/K07511%09red/K17360%09red/K07515%09red/K10250%09red
Cell cycle - yeast	KEGG PATHWAY	ko04111	36	174	0.00322818	0.0793499	Cluster-22178.64624|Cluster-22178.69553|Cluster-22178.71324|Cluster-22178.60917|Cluster-22178.46806|Cluster-22178.82583|Cluster-22178.64422|Cluster-22178.86193|Cluster-22178.53954|Cluster-22178.62249|Cluster-22178.76552|Cluster-22178.76550|Cluster-22178.55230|Cluster-22178.63296|Cluster-22178.74742|Cluster-22178.44123|Cluster-22178.44121|Cluster-22178.81204|Cluster-22178.69632|Cluster-22178.68573…	http://www.genome.jp/kegg-bin/show_pathway?ko04111/K06685%09red/K18669%09red/K02210%09red/K02212%09red/K02213%09red/K02214%09red/K02216%09red/K02219%09red/K02178%09red/K06670%09red/K06671%09red/K04354%09red/K06678%09red/K06639%09red/K02607%09red/K02606%09red/K02605%09red/K02604%09red/K02365%09red/K02537%09red/K03355%09red/K06662%09red/K02180%09red/K06641%09red/K02540%09red/K03363%09red/K03348%09r…
Glycosylphosphatidylinositol(GPI)-anchor biosynthesis	KEGG PATHWAY	ko00563	12	35	0.00331611	0.0793499	Cluster-22178.43723|Cluster-22178.48656|Cluster-22178.70798|Cluster-22178.58567|Cluster-22178.50962|Cluster-22178.68241|Cluster-22178.50961|Cluster-22178.59392|Cluster-22178.54947|Cluster-22178.43863|Cluster-22178.70935|Cluster-22178.78374	http://www.genome.jp/kegg-bin/show_pathway?ko00563/K03857%09red/K03859%09red/K03858%09red/K11001%09red/K05289%09red/K05284%09red/K05290%09red/K05292%09red
Ether lipid metabolism	KEGG PATHWAY	ko00565	21	84	0.00361194	0.0806666	Cluster-22178.64014|Cluster-22178.49422|Cluster-22178.77484|Cluster-22178.68439|Cluster-22178.43720|Cluster-22178.65244|Cluster-22178.65461|Cluster-22178.54517|Cluster-22178.66889|Cluster-22178.10292|Cluster-22178.63550|Cluster-22178.54610|Cluster-22178.76308|Cluster-22178.70360|Cluster-22178.55813|Cluster-22178.58493|Cluster-22178.96635|Cluster-22178.55957|Cluster-22178.81032|Cluster-22178.57943…	http://www.genome.jp/kegg-bin/show_pathway?ko00565/K04628%09red/K16342%09red/K13644%09red/K01122%09red/K01115%09red/K16794%09red/K16795%09red/K01047%09red/K00994%09red/K01080%09red/K13510%09red/K13512%09red/K00803%09red
Glycosaminoglycan biosynthesis - chondroitin sulfate / dermatan sulfate	KEGG PATHWAY	ko00532	16	57	0.00409868	0.084783	Cluster-22178.95006|Cluster-22178.95673|Cluster-22178.84781|Cluster-22178.80767|Cluster-22178.76373|Cluster-22178.50374|Cluster-22178.58434|Cluster-22178.46946|Cluster-22178.55814|Cluster-22178.60765|Cluster-22178.54276|Cluster-22178.82076|Cluster-22178.46231|Cluster-22178.80991|Cluster-22178.84097|Cluster-22178.54277	http://www.genome.jp/kegg-bin/show_pathway?ko00532/K08106%09red/K04742%09red/K01020%09red/K01017%09red/K01794%09red/K00771%09red/K00746%09red
Protein processing in endoplasmic reticulum	KEGG PATHWAY	ko04141	72	420	0.00430242	0.084783	Cluster-22178.78278|Cluster-22178.74757|Cluster-22178.81264|Cluster-22178.69690|Cluster-22178.65715|Cluster-22178.69555|Cluster-22178.55657|Cluster-22178.51480|Cluster-22178.88889|Cluster-22178.53174|Cluster-22178.67633|Cluster-22178.78686|Cluster-22178.85623|Cluster-22178.76241|Cluster-22178.74189|Cluster-22178.76817|Cluster-22178.58213|Cluster-22178.72922|Cluster-22178.89526|Cluster-22178.73678…	http://www.genome.jp/kegg-bin/show_pathway?ko04141/K14009%09red/K12670%09red/K06689%09red/K13989%09red/K01367%09red/K10575%09red/K04555%09red/K08852%09red/K04556%09red/K10597%09red/K09518%09red/K09027%09red/K05546%09red/K13719%09red/K09517%09red/K09486%09red/K09487%09red/K08653%09red/K10956%09red/K10950%09red/K10839%09red/K09555%09red/K07151%09red/K04440%09red/K14003%09red/K13250%09red/K14001%09r…
Ubiquinone and other terpenoid-quinone biosynthesis	KEGG PATHWAY	ko00130	7	14	0.00486565	0.0890571	Cluster-22178.56885|Cluster-22178.67498|Cluster-22178.59669|Cluster-22178.70939|Cluster-22178.66158|Cluster-22178.69958|Cluster-22178.59765	http://www.genome.jp/kegg-bin/show_pathway?ko00130/K00591%09red/K06127%09red/K05357%09red/K10106%09red/K06134%09red
Valine, leucine and isoleucine degradation	KEGG PATHWAY	ko00280	27	123	0.005051	0.0890571	Cluster-22178.79752|Cluster-22178.42162|Cluster-22178.82700|Cluster-22178.73650|Cluster-22178.65866|Cluster-22178.47203|Cluster-22178.42228|Cluster-22178.49484|Cluster-22178.40608|Cluster-22178.63740|Cluster-22178.41931|Cluster-22178.50042|Cluster-22178.72687|Cluster-22178.56524|Cluster-22178.66263|Cluster-22178.63975|Cluster-22178.64856|Cluster-22178.64959|Cluster-22178.85845|Cluster-22178.42549…	http://www.genome.jp/kegg-bin/show_pathway?ko00280/K07515%09red/K01027%09red/K18660%09red/K08683%09red/K05607%09red/K03334%09red/K11538%09red/K07509%09red/K00020%09red/K01966%09red/K01965%09red/K00826%09red/K00382%09red/K14085%09red/K07511%09red/K07508%09red/K09699%09red/K00626%09red/K01968%09red
Ubiquitin mediated proteolysis	KEGG PATHWAY	ko04120	54	301	0.00563314	0.0943551	Cluster-22178.42674|Cluster-22178.64353|Cluster-22178.64780|Cluster-22178.69555|Cluster-22178.65715|Cluster-22178.43466|Cluster-22178.83356|Cluster-22178.58148|Cluster-22178.46806|Cluster-22178.76817|Cluster-22178.58213|Cluster-22178.72922|Cluster-22178.69156|Cluster-22178.56171|Cluster-22178.58334|Cluster-22178.69286|Cluster-22178.42687|Cluster-22178.54157|Cluster-22178.90255|Cluster-22178.60196…	http://www.genome.jp/kegg-bin/show_pathway?ko04120/K04696%09red/K10594%09red/K10597%09red/K10605%09red/K06689%09red/K06688%09red/K10456%09red/K04555%09red/K10573%09red/K04556%09red/K16065%09red/K10575%09red/K03869%09red/K05632%09red/K10699%09red/K04706%09red/K04707%09red/K03355%09red/K10583%09red/K10140%09red/K10587%09red/K16060%09red/K10447%09red/K10612%09red/K04725%09red/K03178%09red/K10260%09r…
Fatty acid biosynthesis	KEGG PATHWAY	ko00061	10	29	0.00685054	0.109282	Cluster-22178.53535|Cluster-22178.66996|Cluster-22178.67549|Cluster-22178.65944|Cluster-22178.67556|Cluster-22178.66340|Cluster-22178.59998|Cluster-22178.50800|Cluster-22178.61315|Cluster-22178.61316	http://www.genome.jp/kegg-bin/show_pathway?ko00061/K01897%09red/K15013%09red/K01071%09red/K00645%09red
DNA replication	KEGG PATHWAY	ko03030	15	58	0.00987677	0.150396	Cluster-22178.48936|Cluster-22178.51416|Cluster-22178.55678|Cluster-22178.66329|Cluster-22178.49714|Cluster-22178.65049|Cluster-22178.64422|Cluster-22178.65855|Cluster-22178.68374|Cluster-22178.59630|Cluster-22178.67922|Cluster-22178.77816|Cluster-22178.65464|Cluster-22178.73107|Cluster-22178.64967	http://www.genome.jp/kegg-bin/show_pathway?ko03030/K04799%09red/K02685%09red/K10743%09red/K04802%09red/K02684%09red/K10740%09red/K02210%09red/K02321%09red/K02212%09red/K02540%09red/K02325%09red/K03504%09red
Apoptosis	KEGG PATHWAY	ko04210	67	404	0.010617	0.154639	Cluster-22178.66128|Cluster-22178.64353|Cluster-22178.62918|Cluster-22178.65628|Cluster-22178.75760|Cluster-22178.61648|Cluster-22178.44264|Cluster-22178.51480|Cluster-22178.37233|Cluster-22178.88889|Cluster-22178.61602|Cluster-22178.54666|Cluster-22178.72476|Cluster-22178.76590|Cluster-22178.59746|Cluster-22178.76542|Cluster-22178.66020|Cluster-22178.62246|Cluster-22178.62247|Cluster-22178.39906…	http://www.genome.jp/kegg-bin/show_pathway?ko04210/K02373%09red/K01173%09red/K01367%09red/K02158%09red/K04735%09red/K04734%09red/K01363%09red/K02311%09red/K07210%09red/K08568%09red/K08731%09red/K04440%09red/K10798%09red/K07374%09red/K01275%09red/K10522%09red/K07818%09red/K02186%09red/K02649%09red/K05692%09red/K16060%09red/K01379%09red/K01353%09red/K04402%09red/K04467%09red/K04725%09red/K00922%09r…
Tyrosine metabolism	KEGG PATHWAY	ko00350	21	96	0.0127064	0.177361	Cluster-22178.62927|Cluster-22178.64357|Cluster-22178.70449|Cluster-22178.70991|Cluster-22178.51865|Cluster-22178.69066|Cluster-22178.44291|Cluster-22178.71062|Cluster-22178.73650|Cluster-22178.42549|Cluster-22178.66023|Cluster-22178.47203|Cluster-22178.50018|Cluster-22178.68990|Cluster-22178.73443|Cluster-22178.39710|Cluster-22178.52293|Cluster-22178.96982|Cluster-22178.89824|Cluster-22178.40608…	http://www.genome.jp/kegg-bin/show_pathway?ko00350/K14455%09red/K14454%09red/K01827%09red/K03334%09red/K00129%09red/K01555%09red/K00121%09red/K00506%09red/K00505%09red
Fatty acid degradation	KEGG PATHWAY	ko00071	23	111	0.0158068	0.211535	Cluster-22178.66996|Cluster-22178.67549|Cluster-22178.78973|Cluster-22178.60720|Cluster-22178.65866|Cluster-22178.49484|Cluster-22178.75036|Cluster-22178.63740|Cluster-22178.50042|Cluster-22178.84303|Cluster-22178.56524|Cluster-22178.59998|Cluster-22178.61315|Cluster-22178.61316|Cluster-22178.62927|Cluster-22178.53535|Cluster-22178.64856|Cluster-22178.65944|Cluster-22178.67556|Cluster-22178.58038…	http://www.genome.jp/kegg-bin/show_pathway?ko00071/K07515%09red/K14085%09red/K08766%09red/K07509%09red/K08765%09red/K15013%09red/K00232%09red/K00121%09red/K01897%09red/K07511%09red/K13238%09red/K07508%09red/K00626%09red
SNARE interactions in vesicular transport	KEGG PATHWAY	ko04130	12	45	0.0164325	0.211535	Cluster-22178.70259|Cluster-22178.76615|Cluster-22178.59661|Cluster-22178.76729|Cluster-22178.52172|Cluster-22178.58111|Cluster-22178.63109|Cluster-22178.56410|Cluster-22178.63369|Cluster-22178.81767|Cluster-22178.95032|Cluster-22178.83469	http://www.genome.jp/kegg-bin/show_pathway?ko04130/K08495%09red/K08497%09red/K08487%09red/K08517%09red/K08513%09red/K08507%09red/K08504%09red/K08516%09red/K13502%09red/K08508%09red/K08509%09red/K08486%09red
One carbon pool by folate	KEGG PATHWAY	ko00670	9	29	0.0170491	0.211535	Cluster-22178.57103|Cluster-22178.70202|Cluster-22178.64194|Cluster-22178.61116|Cluster-22178.43450|Cluster-22178.61939|Cluster-22178.70108|Cluster-22178.64195|Cluster-22178.39447	http://www.genome.jp/kegg-bin/show_pathway?ko00670/K13403%09red/K00287%09red/K00605%09red/K00604%09red/K01934%09red/K11787%09red
Meiosis - yeast	KEGG PATHWAY	ko04113	28	146	0.0192817	0.230692	Cluster-22178.64624|Cluster-22178.71324|Cluster-22178.60917|Cluster-22178.46806|Cluster-22178.82583|Cluster-22178.64422|Cluster-22178.70208|Cluster-22178.86193|Cluster-22178.53954|Cluster-22178.76552|Cluster-22178.76550|Cluster-22178.55230|Cluster-22178.63296|Cluster-22178.74742|Cluster-22178.81204|Cluster-22178.62897|Cluster-22178.69632|Cluster-22178.68573|Cluster-22178.65855|Cluster-22178.62398…	http://www.genome.jp/kegg-bin/show_pathway?ko04113/K02365%09red/K02537%09red/K06662%09red/K04345%09red/K03348%09red/K02607%09red/K03355%09red/K02606%09red/K02210%09red/K02213%09red/K02212%09red/K06671%09red/K02540%09red/K02216%09red/K06639%09red/K03363%09red/K02214%09red/K06269%09red/K02178%09red/K02605%09red/K02604%09red
Aminoacyl-tRNA biosynthesis	KEGG PATHWAY	ko00970	25	129	0.0234599	0.269694	Cluster-22178.62889|Cluster-22178.68302|Cluster-22178.68779|Cluster-22178.69338|Cluster-22178.67353|Cluster-22178.69096|Cluster-22178.77240|Cluster-22178.65317|Cluster-22178.63198|Cluster-22178.77241|Cluster-22178.64726|Cluster-22178.80026|Cluster-22178.52943|Cluster-22178.94892|Cluster-22178.55132|Cluster-22178.65532|Cluster-22178.73268|Cluster-22178.70240|Cluster-22178.72629|Cluster-22178.63035…	http://www.genome.jp/kegg-bin/show_pathway?ko00970/K02434%09red/K03341%09red/K01885%09red/K01881%09red/K01876%09red/K02433%09red/K01880%09red/K01870%09red/K01873%09red/K01872%09red/K01875%09red/K00604%09red/K01867%09red/K01887%09red/K01883%09red/K01868%09red/K01869%09red/K01893%09red/K04567%09red/K01874%09red
Cysteine and methionine metabolism	KEGG PATHWAY	ko00270	26	136	0.0241517	0.269694	Cluster-22178.62866|Cluster-22178.62935|Cluster-22178.42549|Cluster-22178.73650|Cluster-22178.82336|Cluster-22178.47203|Cluster-22178.66023|Cluster-22178.40608|Cluster-22178.70449|Cluster-22178.78964|Cluster-22178.72687|Cluster-22178.57854|Cluster-22178.62908|Cluster-22178.66647|Cluster-22178.65085|Cluster-22178.87696|Cluster-22178.66846|Cluster-22178.65328|Cluster-22178.58181|Cluster-22178.62011…	http://www.genome.jp/kegg-bin/show_pathway?ko00270/K14455%09red/K14454%09red/K08964%09red/K01251%09red/K01697%09red/K01758%09red/K03334%09red/K00544%09red/K00826%09red/K00016%09red/K00456%09red/K00797%09red/K00789%09red/K11205%09red/K11204%09red/K00558%09red/K17399%09red
Basal transcription factors	KEGG PATHWAY	ko03022	16	74	0.0294041	0.317754	Cluster-22178.61244|Cluster-22178.59699|Cluster-22178.63075|Cluster-22178.63372|Cluster-22178.78585|Cluster-22178.57677|Cluster-22178.70941|Cluster-22178.65493|Cluster-22178.66674|Cluster-22178.68106|Cluster-22178.42329|Cluster-22178.59632|Cluster-22178.81941|Cluster-22178.62617|Cluster-22178.41993|Cluster-22178.59218	http://www.genome.jp/kegg-bin/show_pathway?ko03022/K10842%09red/K14649%09red/K03136%09red/K03124%09red/K03134%09red/K03132%09red/K03120%09red/K03130%09red/K03131%09red/K06634%09red/K03129%09red/K03138%09red/K03139%09red
Carbon metabolism	KEGG PATHWAY	ko01200	59	372	0.0311464	0.326064	Cluster-22178.73352|Cluster-22178.66109|Cluster-22178.57992|Cluster-22178.65866|Cluster-22178.61939|Cluster-22178.92197|Cluster-22178.81659|Cluster-22178.85870|Cluster-22178.58740|Cluster-22178.49484|Cluster-22178.66145|Cluster-22178.66023|Cluster-22178.87785|Cluster-22178.87931|Cluster-22178.65423|Cluster-22178.70449|Cluster-22178.69064|Cluster-22178.74590|Cluster-22178.74592|Cluster-22178.80272…	http://www.genome.jp/kegg-bin/show_pathway?ko01200/K01689%09red/K01070%09red/K00605%09red/K00873%09red/K00626%09red/K03781%09red/K00134%09red/K14455%09red/K14454%09red/K01834%09red/K00814%09red/K01899%09red/K00036%09red/K00234%09red/K01895%09red/K00033%09red/K00030%09red/K00031%09red/K00844%09red/K01679%09red/K01783%09red/K01966%09red/K01965%09red/K03841%09red/K07511%09red/K13937%09red/K01948%09r…
Other glycan degradation	KEGG PATHWAY	ko00511	10	39	0.0331095	0.335722	Cluster-22178.61744|Cluster-22178.65068|Cluster-22178.76690|Cluster-22178.66914|Cluster-22178.60328|Cluster-22178.94847|Cluster-22178.66366|Cluster-22178.90751|Cluster-22178.40474|Cluster-22178.50499	http://www.genome.jp/kegg-bin/show_pathway?ko00511/K14459%09red/K12373%09red/K12357%09red/K12309%09red/K01206%09red/K12311%09red/K12312%09red
Non-alcoholic fatty liver disease (NAFLD)	KEGG PATHWAY	ko04932	54	338	0.0340733	0.335722	Cluster-22178.65367|Cluster-22178.98667|Cluster-22178.67776|Cluster-22178.67605|Cluster-22178.88889|Cluster-22178.61602|Cluster-22178.45369|Cluster-22178.62330|Cluster-22178.49250|Cluster-22178.79129|Cluster-22178.69690|Cluster-22178.42687|Cluster-22178.79429|Cluster-22178.62510|Cluster-22178.63316|Cluster-22178.69804|Cluster-22178.72342|Cluster-22178.72343|Cluster-22178.65398|Cluster-22178.71738…	http://www.genome.jp/kegg-bin/show_pathway?ko04932/K04696%09red/K09113%09red/K04735%09red/K08852%09red/K04393%09red/K04392%09red/K09027%09red/K02272%09red/K02273%09red/K02271%09red/K03949%09red/K03948%09red/K03965%09red/K03964%09red/K03966%09red/K03943%09red/K03942%09red/K03940%09red/K04440%09red/K07294%09red/K02649%09red/K04527%09red/K00922%09red/K03173%09red/K02263%09red/K11352%09red/K02267%09r…
Alanine, aspartate and glutamate metabolism	KEGG PATHWAY	ko00250	25	135	0.0354818	0.339611	Cluster-22178.62934|Cluster-22178.68732|Cluster-22178.73650|Cluster-22178.73042|Cluster-22178.42549|Cluster-22178.54946|Cluster-22178.47203|Cluster-22178.58337|Cluster-22178.66023|Cluster-22178.40608|Cluster-22178.70449|Cluster-22178.91443|Cluster-22178.82976|Cluster-22178.70401|Cluster-22178.57992|Cluster-22178.75320|Cluster-22178.66472|Cluster-22178.52441|Cluster-22178.69443|Cluster-22178.72376…	http://www.genome.jp/kegg-bin/show_pathway?ko00250/K00820%09red/K01756%09red/K14455%09red/K14454%09red/K00764%09red/K03334%09red/K00139%09red/K00814%09red/K01939%09red/K13566%09red/K01915%09red/K01437%09red/K01948%09red
Glutathione metabolism	KEGG PATHWAY	ko00480	22	116	0.0381567	0.34122	Cluster-22178.62935|Cluster-22178.57873|Cluster-22178.52553|Cluster-22178.69984|Cluster-22178.60846|Cluster-22178.64465|Cluster-22178.65709|Cluster-22178.64749|Cluster-22178.65423|Cluster-22178.69681|Cluster-22178.67930|Cluster-22178.51613|Cluster-22178.66499|Cluster-22178.73331|Cluster-22178.68647|Cluster-22178.66647|Cluster-22178.65700|Cluster-22178.61661|Cluster-22178.66846|Cluster-22178.62011…	http://www.genome.jp/kegg-bin/show_pathway?ko00480/K05361%09red/K00799%09red/K13299%09red/K01255%09red/K05360%09red/K00432%09red/K00797%09red/K11142%09red/K10808%09red/K00383%09red/K00036%09red/K10807%09red/K11205%09red/K11204%09red/K00033%09red/K00031%09red
Biosynthesis of unsaturated fatty acids	KEGG PATHWAY	ko01040	16	77	0.0385092	0.34122	Cluster-22178.78358|Cluster-22178.64856|Cluster-22178.75660|Cluster-22178.76312|Cluster-22178.84303|Cluster-22178.66763|Cluster-22178.56790|Cluster-22178.50048|Cluster-22178.94870|Cluster-22178.74265|Cluster-22178.61320|Cluster-22178.58680|Cluster-22178.34897|Cluster-22178.60779|Cluster-22178.48600|Cluster-22178.44951	http://www.genome.jp/kegg-bin/show_pathway?ko01040/K01068%09red/K10203%09red/K10703%09red/K00232%09red/K10258%09red/K07753%09red/K17360%09red/K07515%09red
Retinol metabolism	KEGG PATHWAY	ko00830	20	103	0.038797	0.34122	Cluster-22178.65157|Cluster-22178.62927|Cluster-22178.61468|Cluster-22178.68747|Cluster-22178.56898|Cluster-22178.78209|Cluster-22178.48380|Cluster-22178.61465|Cluster-22178.66718|Cluster-22178.65585|Cluster-22178.65799|Cluster-22178.66404|Cluster-22178.46181|Cluster-22178.66845|Cluster-22178.67670|Cluster-22178.67754|Cluster-22178.71062|Cluster-22178.57733|Cluster-22178.50018|Cluster-22178.61538	http://www.genome.jp/kegg-bin/show_pathway?ko00830/K07437%09red/K12665%09red/K15734%09red/K00699%09red/K11147%09red/K00121%09red/K11155%09red/K11154%09red/K11153%09red/K11151%09red
Peroxisome	KEGG PATHWAY	ko04146	33	192	0.0401535	0.34122	Cluster-22178.74574|Cluster-22178.66996|Cluster-22178.42043|Cluster-22178.67549|Cluster-22178.55161|Cluster-22178.53507|Cluster-22178.61444|Cluster-22178.74265|Cluster-22178.54736|Cluster-22178.42832|Cluster-22178.79102|Cluster-22178.60846|Cluster-22178.53782|Cluster-22178.62681|Cluster-22178.84303|Cluster-22178.64465|Cluster-22178.47872|Cluster-22178.59998|Cluster-22178.72524|Cluster-22178.65549…	http://www.genome.jp/kegg-bin/show_pathway?ko04146/K11147%09red/K03781%09red/K13273%09red/K00649%09red/K13299%09red/K13279%09red/K01578%09red/K13237%09red/K01897%09red/K07753%09red/K13343%09red/K13346%09red/K00031%09red/K12405%09red/K12261%09red/K08746%09red/K00803%09red/K13356%09red/K13335%09red/K13337%09red/K13350%09red/K13339%09red/K13336%09red/K00232%09red
Phenylalanine metabolism	KEGG PATHWAY	ko00360	14	65	0.0407427	0.34122	Cluster-22178.64357|Cluster-22178.70449|Cluster-22178.70991|Cluster-22178.51865|Cluster-22178.69066|Cluster-22178.73650|Cluster-22178.42549|Cluster-22178.47203|Cluster-22178.73443|Cluster-22178.39710|Cluster-22178.52293|Cluster-22178.89883|Cluster-22178.66023|Cluster-22178.40608	http://www.genome.jp/kegg-bin/show_pathway?ko00360/K00129%09red/K03334%09red/K14454%09red/K14455%09red
Pathogenic Escherichia coli infection	KEGG PATHWAY	ko05130	32	186	0.0423107	0.345709	Cluster-22178.40845|Cluster-22178.66128|Cluster-22178.68307|Cluster-22178.75760|Cluster-22178.69195|Cluster-22178.67350|Cluster-22178.50926|Cluster-22178.37233|Cluster-22178.79070|Cluster-22178.61872|Cluster-22178.79129|Cluster-22178.63746|Cluster-22178.54666|Cluster-22178.80697|Cluster-22178.54367|Cluster-22178.66264|Cluster-22178.66020|Cluster-22178.64334|Cluster-22178.76102|Cluster-22178.65138…	http://www.genome.jp/kegg-bin/show_pathway?ko05130/K02105%09red/K04513%09red/K05703%09red/K02677%09red/K05692%09red/K07374%09red/K07375%09red/K06106%09red/K05758%09red/K06088%09red/K04393%09red/K12791%09red/K08007%09red/K05754%09red/K05756%09red/K05757%09red
Spliceosome	KEGG PATHWAY	ko03040	50	315	0.0434993	0.34621	Cluster-22178.64644|Cluster-22178.58909|Cluster-22178.66489|Cluster-22178.64120|Cluster-22178.80814|Cluster-22178.68502|Cluster-22178.52242|Cluster-22178.68387|Cluster-22178.48669|Cluster-22178.66877|Cluster-22178.66876|Cluster-22178.60119|Cluster-22178.64402|Cluster-22178.76329|Cluster-22178.69108|Cluster-22178.61164|Cluster-22178.65658|Cluster-22178.80456|Cluster-22178.67711|Cluster-22178.64250…	http://www.genome.jp/kegg-bin/show_pathway?ko03040/K09564%09red/K12862%09red/K12900%09red/K12621%09red/K12867%09red/K12864%09red/K12844%09red/K12841%09red/K12842%09red/K12843%09red/K11091%09red/K12826%09red/K12825%09red/K12823%09red/K12821%09red/K12880%09red/K12885%09red/K12876%09red/K12741%09red/K11097%09red/K11094%09red/K11092%09red/K12874%09red/K12626%09red/K19604%09red/K12878%09red/K12855%09r…
2-Oxocarboxylic acid metabolism	KEGG PATHWAY	ko01210	13	60	0.0458623	0.34621	Cluster-22178.87931|Cluster-22178.51356|Cluster-22178.70449|Cluster-22178.76239|Cluster-22178.54551|Cluster-22178.60846|Cluster-22178.70401|Cluster-22178.72687|Cluster-22178.51575|Cluster-22178.61526|Cluster-22178.89258|Cluster-22178.58337|Cluster-22178.66023	http://www.genome.jp/kegg-bin/show_pathway?ko01210/K14455%09red/K14454%09red/K00826%09red/K00814%09red/K11067%09red/K00030%09red/K00031%09red
Homologous recombination	KEGG PATHWAY	ko03440	13	60	0.0458623	0.34621	Cluster-22178.75745|Cluster-22178.71124|Cluster-22178.77990|Cluster-22178.76534|Cluster-22178.76537|Cluster-22178.71861|Cluster-22178.84496|Cluster-22178.77816|Cluster-22178.51416|Cluster-22178.76273|Cluster-22178.63017|Cluster-22178.66606|Cluster-22178.59225	http://www.genome.jp/kegg-bin/show_pathway?ko03440/K10879%09red/K08991%09red/K04482%09red/K10881%09red/K10871%09red/K10867%09red/K08775%09red/K10740%09red/K03165%09red/K03504%09red
Mucin type O-Glycan biosynthesis	KEGG PATHWAY	ko00512	17	86	0.0475185	0.34621	Cluster-22178.80286|Cluster-22178.36529|Cluster-22178.67030|Cluster-22178.78683|Cluster-22178.64349|Cluster-22178.75203|Cluster-22178.95250|Cluster-22178.93053|Cluster-22178.78429|Cluster-22178.43107|Cluster-22178.55619|Cluster-22178.56736|Cluster-22178.48585|Cluster-22178.46117|Cluster-22178.65336|Cluster-22178.79279|Cluster-22178.55621	http://www.genome.jp/kegg-bin/show_pathway?ko00512/K00727%09red/K00731%09red/K00780%09red/K09653%09red/K00710%09red/K09663%09red
Fanconi anemia pathway	KEGG PATHWAY	ko03460	23	126	0.0475393	0.34621	Cluster-22178.55007|Cluster-22178.76537|Cluster-22178.77812|Cluster-22178.77814|Cluster-22178.71124|Cluster-22178.76534|Cluster-22178.51416|Cluster-22178.61799|Cluster-22178.64765|Cluster-22178.62416|Cluster-22178.56840|Cluster-22178.59225|Cluster-22178.86318|Cluster-22178.58415|Cluster-22178.84090|Cluster-22178.56500|Cluster-22178.75755|Cluster-22178.71861|Cluster-22178.51665|Cluster-22178.66039…	http://www.genome.jp/kegg-bin/show_pathway?ko03460/K08734%09red/K10890%09red/K08991%09red/K10605%09red/K16618%09red/K06054%09red/K06640%09red/K08775%09red/K10905%09red/K10898%09red/K03509%09red/K11137%09red/K10740%09red/K03515%09red/K03165%09red/K03511%09red/K10484%09red/K04482%09red
Prostate cancer	KEGG PATHWAY	ko05215	41	254	0.0516554	0.368182	Cluster-22178.44050|Cluster-22178.10088|Cluster-22178.50926|Cluster-22178.79774|Cluster-22178.76626|Cluster-22178.61602|Cluster-22178.70051|Cluster-22178.40110|Cluster-22178.62246|Cluster-22178.62247|Cluster-22178.39920|Cluster-22178.66662|Cluster-22178.59001|Cluster-22178.62510|Cluster-22178.58014|Cluster-22178.76542|Cluster-22178.72787|Cluster-22178.68282|Cluster-22178.65138|Cluster-22178.64141…	http://www.genome.jp/kegg-bin/show_pathway?ko05215/K01110%09red/K02158%09red/K04735%09red/K04734%09red/K07210%09red/K04498%09red/K09487%09red/K04359%09red/K02620%09red/K02649%09red/K02105%09red/K04467%09red/K00922%09red/K02161%09red/K07827%09red/K05450%09red/K05089%09red/K05459%09red/K06276%09red/K04456%09red/K02833%09red/K04079%09red/K04362%09red/K06626%09red/K04366%09red/K04365%09red
Insulin signaling pathway	KEGG PATHWAY	ko04910	58	379	0.0533378	0.372254	Cluster-22178.53471|Cluster-22178.52558|Cluster-22178.65616|Cluster-22178.66559|Cluster-22178.41338|Cluster-22178.79774|Cluster-22178.61602|Cluster-22178.76542|Cluster-22178.81659|Cluster-22178.85870|Cluster-22178.62330|Cluster-22178.65802|Cluster-22178.33804|Cluster-22178.62246|Cluster-22178.62247|Cluster-22178.79429|Cluster-22178.70208|Cluster-22178.62510|Cluster-22178.33455|Cluster-22178.53248…	http://www.genome.jp/kegg-bin/show_pathway?ko04910/K04696%09red/K04739%09red/K04695%09red/K04438%09red/K07199%09red/K02158%09red/K07196%09red/K07190%09red/K07192%09red/K03841%09red/K13296%09red/K04440%09red/K00844%09red/K00688%09red/K02991%09red/K04707%09red/K06269%09red/K02649%09red/K04527%09red/K04688%09red/K01596%09red/K07189%09red/K07188%09red/K03259%09red/K07208%09red/K04345%09red/K07200%09r…
Two-component system	KEGG PATHWAY	ko02020	8	32	0.059295	0.397276	Cluster-22178.22511|Cluster-22178.73897|Cluster-22178.54946|Cluster-22178.56524|Cluster-22178.71738|Cluster-22178.49484|Cluster-22178.62576|Cluster-22178.53829	http://www.genome.jp/kegg-bin/show_pathway?ko02020/K00411%09red/K00412%09red/K00413%09red/K01077%09red/K01915%09red/K00626%09red
Pantothenate and CoA biosynthesis	KEGG PATHWAY	ko00770	8	32	0.059295	0.397276	Cluster-22178.55299|Cluster-22178.81350|Cluster-22178.55196|Cluster-22178.72687|Cluster-22178.96474|Cluster-22178.43874|Cluster-22178.58315|Cluster-22178.62944	http://www.genome.jp/kegg-bin/show_pathway?ko00770/K01513%09red/K06133%09red/K00826%09red/K09680%09red/K02318%09red/K01598%09red
Shigellosis	KEGG PATHWAY	ko05131	29	172	0.0612966	0.402635	Cluster-22178.64909|Cluster-22178.68183|Cluster-22178.69195|Cluster-22178.67350|Cluster-22178.60700|Cluster-22178.76626|Cluster-22178.61872|Cluster-22178.52193|Cluster-22178.79129|Cluster-22178.49667|Cluster-22178.70051|Cluster-22178.66264|Cluster-22178.59360|Cluster-22178.64334|Cluster-22178.73512|Cluster-22178.65628|Cluster-22178.84280|Cluster-22178.80075|Cluster-22178.86619|Cluster-22178.80073…	http://www.genome.jp/kegg-bin/show_pathway?ko05131/K05692%09red/K13728%09red/K04438%09red/K12366%09red/K04735%09red/K04734%09red/K06106%09red/K05704%09red/K05758%09red/K04441%09red/K04440%09red/K04393%09red/K04392%09red/K07210%09red/K05748%09red/K05754%09red/K04467%09red/K05756%09red/K05757%09red
Biotin metabolism	KEGG PATHWAY	ko00780	3	6	0.0632235	0.403894	Cluster-22178.63882|Cluster-22178.40526|Cluster-22178.78603	http://www.genome.jp/kegg-bin/show_pathway?ko00780/K01435%09red/K01942%09red
Melanoma	KEGG PATHWAY	ko05218	31	187	0.0638997	0.403894	Cluster-22178.44050|Cluster-22178.10088|Cluster-22178.66679|Cluster-22178.61602|Cluster-22178.76542|Cluster-22178.40110|Cluster-22178.39920|Cluster-22178.59001|Cluster-22178.62510|Cluster-22178.99645|Cluster-22178.71914|Cluster-22178.39652|Cluster-22178.82455|Cluster-22178.77822|Cluster-22178.82456|Cluster-22178.40109|Cluster-22178.70241|Cluster-22178.79774|Cluster-22178.81665|Cluster-22178.33804…	http://www.genome.jp/kegg-bin/show_pathway?ko05218/K05450%09red/K05089%09red/K02158%09red/K01110%09red/K04358%09red/K00922%09red/K05459%09red/K04456%09red/K02833%09red/K02091%09red/K04362%09red/K05460%09red/K07827%09red/K04366%09red/K04359%09red/K02649%09red/K04365%09red
PPAR signaling pathway	KEGG PATHWAY	ko03320	26	153	0.0685511	0.415642	Cluster-22178.65616|Cluster-22178.66996|Cluster-22178.67549|Cluster-22178.55161|Cluster-22178.78973|Cluster-22178.50624|Cluster-22178.64921|Cluster-22178.63519|Cluster-22178.64947|Cluster-22178.66068|Cluster-22178.9420|Cluster-22178.75036|Cluster-22178.62246|Cluster-22178.62247|Cluster-22178.84303|Cluster-22178.52829|Cluster-22178.62992|Cluster-22178.66308|Cluster-22178.59998|Cluster-22178.61315|…	http://www.genome.jp/kegg-bin/show_pathway?ko03320/K08753%09red/K08770%09red/K08766%09red/K08746%09red/K08765%09red/K06276%09red/K15013%09red/K00232%09red/K08750%09red/K17284%09red/K01897%09red/K01596%09red/K01059%09red/K07294%09red/K08749%09red
Proteasome	KEGG PATHWAY	ko03050	17	91	0.0687887	0.415642	Cluster-22178.53088|Cluster-22178.54155|Cluster-22178.68745|Cluster-22178.62373|Cluster-22178.72182|Cluster-22178.74961|Cluster-22178.72678|Cluster-22178.69830|Cluster-22178.75186|Cluster-22178.58997|Cluster-22178.64732|Cluster-22178.66266|Cluster-22178.70979|Cluster-22178.66606|Cluster-22178.65427|Cluster-22178.54445|Cluster-22178.61420	http://www.genome.jp/kegg-bin/show_pathway?ko03050/K03065%09red/K03066%09red/K03029%09red/K03061%09red/K03063%09red/K06698%09red/K10881%09red/K02736%09red/K02728%09red/K02725%09red/K02732%09red/K02726%09red/K02730%09red/K03035%09red/K02735%09red
Carbon fixation in photosynthetic organisms	KEGG PATHWAY	ko00710	15	78	0.0706176	0.415642	Cluster-22178.81659|Cluster-22178.70449|Cluster-22178.69064|Cluster-22178.85870|Cluster-22178.66910|Cluster-22178.64902|Cluster-22178.82797|Cluster-22178.67940|Cluster-22178.81660|Cluster-22178.61526|Cluster-22178.70401|Cluster-22178.58740|Cluster-22178.58337|Cluster-22178.66023|Cluster-22178.64372	http://www.genome.jp/kegg-bin/show_pathway?ko00710/K00134%09red/K14455%09red/K14454%09red/K01803%09red/K01807%09red/K03841%09red/K01783%09red/K00029%09red/K00814%09red
FoxO signaling pathway	KEGG PATHWAY	ko04068	53	350	0.0707211	0.415642	Cluster-22178.71870|Cluster-22178.65616|Cluster-22178.44050|Cluster-22178.98344|Cluster-22178.64909|Cluster-22178.68672|Cluster-22178.68183|Cluster-22178.60700|Cluster-22178.61602|Cluster-22178.50854|Cluster-22178.62330|Cluster-22178.65802|Cluster-22178.43596|Cluster-22178.62246|Cluster-22178.67990|Cluster-22178.59001|Cluster-22178.62510|Cluster-22178.76542|Cluster-22178.70051|Cluster-22178.74806…	http://www.genome.jp/kegg-bin/show_pathway?ko04068/K04411%09red/K10151%09red/K01110%09red/K11411%09red/K15010%09red/K07199%09red/K03781%09red/K11434%09red/K05868%09red/K04527%09red/K08341%09red/K04441%09red/K04440%09red/K01084%09red/K02649%09red/K06631%09red/K08861%09red/K10146%09red/K04501%09red/K10305%09red/K08960%09red/K04402%09red/K04467%09red/K01596%09red/K00922%09red/K06276%09red/K04388%09r…
Metabolism of xenobiotics by cytochrome P450	KEGG PATHWAY	ko00980	18	99	0.0747488	0.420767	Cluster-22178.62927|Cluster-22178.64357|Cluster-22178.57873|Cluster-22178.70991|Cluster-22178.61538|Cluster-22178.69066|Cluster-22178.64465|Cluster-22178.46408|Cluster-22178.87441|Cluster-22178.65585|Cluster-22178.73443|Cluster-22178.56872|Cluster-22178.68409|Cluster-22178.51613|Cluster-22178.52293|Cluster-22178.71062|Cluster-22178.50018|Cluster-22178.51865	http://www.genome.jp/kegg-bin/show_pathway?ko00980/K13299%09red/K00078%09red/K00079%09red/K01253%09red/K00129%09red/K00699%09red/K00799%09red/K00121%09red
Selenocompound metabolism	KEGG PATHWAY	ko00450	7	28	0.0750715	0.420767	Cluster-22178.65532|Cluster-22178.63198|Cluster-22178.58181|Cluster-22178.69096|Cluster-22178.54470|Cluster-22178.68366|Cluster-22178.56243	http://www.genome.jp/kegg-bin/show_pathway?ko00450/K00384%09red/K13811%09red/K03341%09red/K01758%09red/K01874%09red
Phenylalanine, tyrosine and tryptophan biosynthesis	KEGG PATHWAY	ko00400	8	34	0.0753612	0.420767	Cluster-22178.70449|Cluster-22178.73650|Cluster-22178.42549|Cluster-22178.47203|Cluster-22178.39710|Cluster-22178.89883|Cluster-22178.66023|Cluster-22178.40608	http://www.genome.jp/kegg-bin/show_pathway?ko00400/K14455%09red/K03334%09red/K14454%09red
Alzheimer's disease	KEGG PATHWAY	ko05010	71	490	0.0816401	0.437859	Cluster-22178.45369|Cluster-22178.64960|Cluster-22178.98667|Cluster-22178.67776|Cluster-22178.93279|Cluster-22178.66041|Cluster-22178.63944|Cluster-22178.69419|Cluster-22178.67605|Cluster-22178.69620|Cluster-22178.79774|Cluster-22178.64823|Cluster-22178.63502|Cluster-22178.68970|Cluster-22178.98309|Cluster-22178.72061|Cluster-22178.50986|Cluster-22178.75997|Cluster-22178.80422|Cluster-22178.39906…	http://www.genome.jp/kegg-bin/show_pathway?ko05010/K02373%09red/K04959%09red/K04348%09red/K01367%09red/K04532%09red/K08852%09red/K05209%09red/K02131%09red/K02090%09red/K02158%09red/K02272%09red/K02273%09red/K02133%09red/K02132%09red/K02136%09red/K04963%09red/K03949%09red/K00134%09red/K03965%09red/K03964%09red/K03966%09red/K03943%09red/K03942%09red/K03940%09red/K02267%09red/K11716%09red/K04521%09r…
Platinum drug resistance	KEGG PATHWAY	ko01524	28	171	0.0830732	0.437859	Cluster-22178.57873|Cluster-22178.64353|Cluster-22178.89484|Cluster-22178.44264|Cluster-22178.79774|Cluster-22178.61602|Cluster-22178.97750|Cluster-22178.62246|Cluster-22178.47255|Cluster-22178.61799|Cluster-22178.62510|Cluster-22178.51613|Cluster-22178.53724|Cluster-22178.75755|Cluster-22178.69163|Cluster-22178.70768|Cluster-22178.74629|Cluster-22178.66039|Cluster-22178.50700|Cluster-22178.33804…	http://www.genome.jp/kegg-bin/show_pathway?ko01524/K02373%09red/K08734%09red/K08736%09red/K08731%09red/K10605%09red/K16060%09red/K02158%09red/K03509%09red/K04725%09red/K06276%09red/K04456%09red/K17686%09red/K00799%09red/K02161%09red/K00922%09red/K02649%09red/K10847%09red
Lipoic acid metabolism	KEGG PATHWAY	ko00785	3	7	0.083318	0.437859	Cluster-22178.69736|Cluster-22178.57558|Cluster-22178.74026	http://www.genome.jp/kegg-bin/show_pathway?ko00785/K03801%09red
Propanoate metabolism	KEGG PATHWAY	ko00640	13	67	0.0839085	0.437859	Cluster-22178.71389|Cluster-22178.64856|Cluster-22178.63975|Cluster-22178.65328|Cluster-22178.80272|Cluster-22178.70908|Cluster-22178.65866|Cluster-22178.56524|Cluster-22178.60461|Cluster-22178.70546|Cluster-22178.64959|Cluster-22178.49484|Cluster-22178.63361	http://www.genome.jp/kegg-bin/show_pathway?ko00640/K00382%09red/K01965%09red/K07515%09red/K01966%09red/K18426%09red/K01578%09red/K01899%09red/K07511%09red/K01895%09red/K09699%09red/K00626%09red/K00016%09red
Quorum sensing	KEGG PATHWAY	ko02024	7	29	0.0849577	0.437859	Cluster-22178.53535|Cluster-22178.66996|Cluster-22178.67549|Cluster-22178.67556|Cluster-22178.59998|Cluster-22178.61315|Cluster-22178.61316	http://www.genome.jp/kegg-bin/show_pathway?ko02024/K01897%09red
Salmonella infection	KEGG PATHWAY	ko05132	33	208	0.08649	0.439003	Cluster-22178.60132|Cluster-22178.64909|Cluster-22178.53883|Cluster-22178.68183|Cluster-22178.67350|Cluster-22178.60700|Cluster-22178.76626|Cluster-22178.61872|Cluster-22178.64929|Cluster-22178.95083|Cluster-22178.79129|Cluster-22178.60192|Cluster-22178.36797|Cluster-22178.75638|Cluster-22178.66264|Cluster-22178.59360|Cluster-22178.51057|Cluster-22178.73512|Cluster-22178.50178|Cluster-22178.52193…	http://www.genome.jp/kegg-bin/show_pathway?ko05132/K10407%09red/K04437%09red/K06071%09red/K05701%09red/K05692%09red/K04735%09red/K04440%09red/K05758%09red/K04441%09red/K07897%09red/K04393%09red/K04392%09red/K05756%09red/K05748%09red/K05754%09red/K15348%09red/K05757%09red
Signaling pathways regulating pluripotency of stem cells	KEGG PATHWAY	ko04550	55	372	0.0892567	0.446283	Cluster-22178.67469|Cluster-22178.44050|Cluster-22178.64909|Cluster-22178.68183|Cluster-22178.69461|Cluster-22178.78116|Cluster-22178.50926|Cluster-22178.60700|Cluster-22178.61602|Cluster-22178.59970|Cluster-22178.9276|Cluster-22178.53184|Cluster-22178.46761|Cluster-22178.62335|Cluster-22178.51517|Cluster-22178.78617|Cluster-22178.9510|Cluster-22178.59001|Cluster-22178.62510|Cluster-22178.76542|C…	http://www.genome.jp/kegg-bin/show_pathway?ko04550/K11470%09red/K18487%09red/K04441%09red/K11459%09red/K13596%09red/K02353%09red/K09326%09red/K11487%09red/K04667%09red/K04666%09red/K14439%09red/K11421%09red/K13578%09red/K04377%09red/K02105%09red/K17693%09red/K04501%09red/K11460%09red/K00922%09red/K04675%09red/K05459%09red/K04671%09red/K08553%09red/K04673%09red/K08036%09red/K04456%09red/K02833%09r…
Renin-angiotensin system	KEGG PATHWAY	ko04614	11	55	0.0921485	0.447173	Cluster-22178.65530|Cluster-22178.79598|Cluster-22178.63339|Cluster-22178.76444|Cluster-22178.70951|Cluster-22178.88133|Cluster-22178.79042|Cluster-22178.77576|Cluster-22178.61215|Cluster-22178.43415|Cluster-22178.45761	http://www.genome.jp/kegg-bin/show_pathway?ko04614/K01257%09red/K01322%09red/K13289%09red/K01393%09red
Pyrimidine metabolism	KEGG PATHWAY	ko00240	29	181	0.0945917	0.447173	Cluster-22178.64967|Cluster-22178.55678|Cluster-22178.64001|Cluster-22178.61722|Cluster-22178.59630|Cluster-22178.77816|Cluster-22178.56038|Cluster-22178.64766|Cluster-22178.59240|Cluster-22178.74966|Cluster-22178.34736|Cluster-22178.65422|Cluster-22178.69681|Cluster-22178.54132|Cluster-22178.85608|Cluster-22178.65464|Cluster-22178.68366|Cluster-22178.66499|Cluster-22178.66395|Cluster-22178.57216…	http://www.genome.jp/kegg-bin/show_pathway?ko00240/K00893%09red/K03022%09red/K03002%09red/K03025%09red/K01937%09red/K03783%09red/K02685%09red/K01493%09red/K01081%09red/K12305%09red/K12304%09red/K00962%09red/K02684%09red/K02321%09red/K03017%09red/K03011%09red/K02325%09red/K00940%09red/K03004%09red/K00384%09red/K10808%09red/K01520%09red/K13421%09red/K10807%09red/K03504%09red
Glycolysis / Gluconeogenesis	KEGG PATHWAY	ko00010	38	247	0.0950981	0.447173	Cluster-22178.73352|Cluster-22178.65616|Cluster-22178.64357|Cluster-22178.64902|Cluster-22178.74109|Cluster-22178.81659|Cluster-22178.85870|Cluster-22178.65802|Cluster-22178.63740|Cluster-22178.69066|Cluster-22178.70991|Cluster-22178.74590|Cluster-22178.74592|Cluster-22178.80272|Cluster-22178.66910|Cluster-22178.83636|Cluster-22178.63975|Cluster-22178.77352|Cluster-22178.51865|Cluster-22178.58380…	http://www.genome.jp/kegg-bin/show_pathway?ko00010/K03841%09red/K01803%09red/K01689%09red/K01084%09red/K13997%09red/K14085%09red/K00844%09red/K00161%09red/K00162%09red/K01834%09red/K01596%09red/K00129%09red/K00134%09red/K00382%09red/K00121%09red/K00873%09red/K01895%09red/K03103%09red/K00016%09red
Base excision repair	KEGG PATHWAY	ko03410	12	62	0.0952813	0.447173	Cluster-22178.74348|Cluster-22178.48936|Cluster-22178.66329|Cluster-22178.78526|Cluster-22178.49714|Cluster-22178.53962|Cluster-22178.81485|Cluster-22178.59630|Cluster-22178.77816|Cluster-22178.43676|Cluster-22178.66234|Cluster-22178.44023	http://www.genome.jp/kegg-bin/show_pathway?ko03410/K04799%09red/K10569%09red/K10798%09red/K03575%09red/K10772%09red/K04802%09red/K02325%09red/K10802%09red/K03649%09red/K03504%09red
MAPK signaling pathway - yeast	KEGG PATHWAY	ko04011	20	117	0.0961088	0.447173	Cluster-22178.62246|Cluster-22178.62247|Cluster-22178.63845|Cluster-22178.69608|Cluster-22178.63746|Cluster-22178.64909|Cluster-22178.40845|Cluster-22178.62542|Cluster-22178.68307|Cluster-22178.62417|Cluster-22178.60700|Cluster-22178.72386|Cluster-22178.55807|Cluster-22178.68183|Cluster-22178.75014|Cluster-22178.59360|Cluster-22178.69949|Cluster-22178.54879|Cluster-22178.79129|Cluster-22178.59931	http://www.genome.jp/kegg-bin/show_pathway?ko04011/K03781%09red/K00006%09red/K04513%09red/K04536%09red/K04464%09red/K06276%09red/K04441%09red/K04393%09red/K15174%09red/K02677%09red/K06630%09red/K00888%09red
Nitrogen metabolism	KEGG PATHWAY	ko00910	8	37	0.1039	0.469732	Cluster-22178.79512|Cluster-22178.79513|Cluster-22178.52441|Cluster-22178.54946|Cluster-22178.57992|Cluster-22178.117695|Cluster-22178.9383|Cluster-22178.85214	http://www.genome.jp/kegg-bin/show_pathway?ko00910/K01948%09red/K18246%09red/K01915%09red
N-Glycan biosynthesis	KEGG PATHWAY	ko00510	23	140	0.105152	0.469732	Cluster-22178.55065|Cluster-22178.65098|Cluster-22178.75055|Cluster-22178.58078|Cluster-22178.90554|Cluster-22178.72481|Cluster-22178.45576|Cluster-22178.70348|Cluster-22178.45518|Cluster-22178.67633|Cluster-22178.68553|Cluster-22178.52796|Cluster-22178.80184|Cluster-22178.71808|Cluster-22178.68065|Cluster-22178.40208|Cluster-22178.49051|Cluster-22178.53814|Cluster-22178.53917|Cluster-22178.55543…	http://www.genome.jp/kegg-bin/show_pathway?ko00510/K03842%09red/K00717%09red/K12670%09red/K07151%09red/K03847%09red/K03844%09red/K07432%09red/K03848%09red/K07966%09red/K12668%09red/K00902%09red/K00779%09red/K05546%09red/K01228%09red/K07441%09red/K00736%09red/K09659%09red/K07252%09red/K01230%09red/K09661%09red/K00738%09red
Progesterone-mediated oocyte maturation	KEGG PATHWAY	ko04914	41	272	0.105164	0.469732	Cluster-22178.60521|Cluster-22178.44050|Cluster-22178.76893|Cluster-22178.64909|Cluster-22178.68183|Cluster-22178.60700|Cluster-22178.61602|Cluster-22178.46806|Cluster-22178.64624|Cluster-22178.59001|Cluster-22178.70208|Cluster-22178.62510|Cluster-22178.86193|Cluster-22178.76542|Cluster-22178.70444|Cluster-22178.58990|Cluster-22178.52801|Cluster-22178.59360|Cluster-22178.64144|Cluster-22178.68491…	http://www.genome.jp/kegg-bin/show_pathway?ko04914/K02178%09red/K08043%09red/K08047%09red/K08045%09red/K13296%09red/K04441%09red/K04440%09red/K03355%09red/K02602%09red/K04373%09red/K06633%09red/K02649%09red/K06631%09red/K02537%09red/K00922%09red/K04345%09red/K05868%09red/K13728%09red/K05459%09red/K04456%09red/K04079%09red/K04630%09red/K03348%09red/K06627%09red/K07827%09red/K04366%09red/K04367%09r…
Hepatitis C	KEGG PATHWAY	ko05160	46	310	0.107193	0.472496	Cluster-22178.64909|Cluster-22178.68183|Cluster-22178.60700|Cluster-22178.79774|Cluster-22178.88889|Cluster-22178.61602|Cluster-22178.60474|Cluster-22178.38303|Cluster-22178.9420|Cluster-22178.78620|Cluster-22178.33804|Cluster-22178.62246|Cluster-22178.62247|Cluster-22178.59001|Cluster-22178.62510|Cluster-22178.76542|Cluster-22178.70051|Cluster-22178.39434|Cluster-22178.57424|Cluster-22178.59360|…	http://www.genome.jp/kegg-bin/show_pathway?ko05160/K04696%09red/K07210%09red/K04735%09red/K04734%09red/K05410%09red/K11220%09red/K02158%09red/K04354%09red/K04441%09red/K09447%09red/K06088%09red/K04706%09red/K04440%09red/K07294%09red/K02649%09red/K06698%09red/K04467%09red/K00922%09red/K03173%09red/K05401%09red/K06276%09red/K04456%09red/K02833%09red/K06087%09red/K07827%09red/K04366%09red/K04365%09r…
Isoquinoline alkaloid biosynthesis	KEGG PATHWAY	ko00950	9	44	0.10988	0.478047	Cluster-22178.68990|Cluster-22178.70449|Cluster-22178.73650|Cluster-22178.42549|Cluster-22178.47203|Cluster-22178.39710|Cluster-22178.89883|Cluster-22178.66023|Cluster-22178.40608	http://www.genome.jp/kegg-bin/show_pathway?ko00950/K14455%09red/K03334%09red/K14454%09red/K00505%09red
Fc epsilon RI signaling pathway	KEGG PATHWAY	ko04664	32	207	0.112393	0.482712	Cluster-22178.40845|Cluster-22178.64909|Cluster-22178.68183|Cluster-22178.60700|Cluster-22178.58485|Cluster-22178.61602|Cluster-22178.52186|Cluster-22178.62246|Cluster-22178.62247|Cluster-22178.93195|Cluster-22178.63746|Cluster-22178.59001|Cluster-22178.62510|Cluster-22178.76542|Cluster-22178.92127|Cluster-22178.71426|Cluster-22178.59360|Cluster-22178.104842|Cluster-22178.82816|Cluster-22178.7794…	http://www.genome.jp/kegg-bin/show_pathway?ko04664/K06856%09red/K07983%09red/K05730%09red/K02833%09red/K05703%09red/K02677%09red/K03084%09red/K04441%09red/K06276%09red/K16342%09red/K05855%09red/K04440%09red/K04392%09red/K08091%09red/K00922%09red/K04456%09red/K07827%09red/K04366%09red/K02649%09red
Collecting duct acid secretion	KEGG PATHWAY	ko04966	11	58	0.117172	0.493305	Cluster-22178.62117|Cluster-22178.82012|Cluster-22178.68985|Cluster-22178.66768|Cluster-22178.76692|Cluster-22178.72419|Cluster-22178.83467|Cluster-22178.81818|Cluster-22178.68758|Cluster-22178.64088|Cluster-22178.83468	http://www.genome.jp/kegg-bin/show_pathway?ko04966/K02148%09red/K02154%09red/K02145%09red/K02146%09red/K02150%09red
Natural killer cell mediated cytotoxicity	KEGG PATHWAY	ko04650	40	268	0.118749	0.493305	Cluster-22178.40845|Cluster-22178.58485|Cluster-22178.52186|Cluster-22178.90513|Cluster-22178.88139|Cluster-22178.93195|Cluster-22178.63746|Cluster-22178.59001|Cluster-22178.62510|Cluster-22178.76542|Cluster-22178.92127|Cluster-22178.78190|Cluster-22178.54543|Cluster-22178.74411|Cluster-22178.104842|Cluster-22178.82816|Cluster-22178.39537|Cluster-22178.77947|Cluster-22178.53904|Cluster-22178.7652…	http://www.genome.jp/kegg-bin/show_pathway?ko04650/K07983%09red/K07984%09red/K02677%09red/K04392%09red/K06279%09red/K05871%09red/K06751%09red/K05730%09red/K06464%09red/K07818%09red/K02649%09red/K06856%09red/K01353%09red/K00922%09red/K05703%09red/K04348%09red/K05855%09red/K02833%09red/K17447%09red/K07827%09red/K04366%09red/K04365%09red
mTOR signaling pathway	KEGG PATHWAY	ko04150	54	374	0.119277	0.493305	Cluster-22178.60521|Cluster-22178.40845|Cluster-22178.44050|Cluster-22178.79031|Cluster-22178.73101|Cluster-22178.68307|Cluster-22178.66768|Cluster-22178.67118|Cluster-22178.66559|Cluster-22178.83467|Cluster-22178.61602|Cluster-22178.62172|Cluster-22178.70039|Cluster-22178.72902|Cluster-22178.62330|Cluster-22178.70051|Cluster-22178.68758|Cluster-22178.83468|Cluster-22178.62246|Cluster-22178.67990…	http://www.genome.jp/kegg-bin/show_pathway?ko04150/K14995%09red/K04513%09red/K02677%09red/K01110%09red/K03068%09red/K02353%09red/K08266%09red/K02150%09red/K02991%09red/K08272%09red/K04370%09red/K04373%09red/K15705%09red/K10421%09red/K02649%09red/K16186%09red/K04527%09red/K04688%09red/K04467%09red/K00922%09red/K02145%09red/K03259%09red/K02148%09red/K08270%09red/K11137%09red/K07208%09red/K05459%09r…
NOD-like receptor signaling pathway	KEGG PATHWAY	ko04621	22	136	0.122982	0.495888	Cluster-22178.64909|Cluster-22178.40708|Cluster-22178.68183|Cluster-22178.60700|Cluster-22178.76626|Cluster-22178.70051|Cluster-22178.67873|Cluster-22178.59360|Cluster-22178.61313|Cluster-22178.65628|Cluster-22178.66662|Cluster-22178.66767|Cluster-22178.55647|Cluster-22178.66170|Cluster-22178.73622|Cluster-22178.64141|Cluster-22178.63089|Cluster-22178.99046|Cluster-22178.69690|Cluster-22178.94945…	http://www.genome.jp/kegg-bin/show_pathway?ko04621/K04427%09red/K09487%09red/K07210%09red/K16060%09red/K04440%09red/K12803%09red/K12804%09red/K04734%09red/K04467%09red/K04441%09red/K11859%09red/K04735%09red/K04079%09red/K04403%09red
RIG-I-like receptor signaling pathway	KEGG PATHWAY	ko04622	21	129	0.12428	0.495888	Cluster-22178.65628|Cluster-22178.70051|Cluster-22178.64909|Cluster-22178.40708|Cluster-22178.68183|Cluster-22178.44264|Cluster-22178.81264|Cluster-22178.77951|Cluster-22178.68887|Cluster-22178.88889|Cluster-22178.60700|Cluster-22178.69690|Cluster-22178.67873|Cluster-22178.57994|Cluster-22178.38303|Cluster-22178.85096|Cluster-22178.59360|Cluster-22178.76626|Cluster-22178.65513|Cluster-22178.52297…	http://www.genome.jp/kegg-bin/show_pathway?ko04622/K02373%09red/K04427%09red/K04735%09red/K04734%09red/K04467%09red/K09447%09red/K04441%09red/K04440%09red/K07210%09red/K03173%09red/K05410%09red/K09578%09red/K12647%09red/K08336%09red
Protein export	KEGG PATHWAY	ko03060	8	39	0.125822	0.495888	Cluster-22178.58281|Cluster-22178.57921|Cluster-22178.62546|Cluster-22178.74805|Cluster-22178.57231|Cluster-22178.59527|Cluster-22178.57169|Cluster-22178.77155	http://www.genome.jp/kegg-bin/show_pathway?ko03060/K12947%09red/K13280%09red/K09647%09red/K03108%09red/K03105%09red/K03104%09red/K10956%09red
Glycosaminoglycan degradation	KEGG PATHWAY	ko00531	8	39	0.125822	0.495888	Cluster-22178.64511|Cluster-22178.69628|Cluster-22178.60328|Cluster-22178.80155|Cluster-22178.59910|Cluster-22178.40474|Cluster-22178.50499|Cluster-22178.58611	http://www.genome.jp/kegg-bin/show_pathway?ko00531/K01197%09red/K07964%09red/K12373%09red/K12309%09red/K01137%09red/K01205%09red
Thyroid cancer	KEGG PATHWAY	ko05216	16	94	0.128956	0.501374	Cluster-22178.64481|Cluster-22178.64877|Cluster-22178.59001|Cluster-22178.93430|Cluster-22178.58014|Cluster-22178.50926|Cluster-22178.69876|Cluster-22178.64086|Cluster-22178.69797|Cluster-22178.69891|Cluster-22178.65138|Cluster-22178.61434|Cluster-22178.70139|Cluster-22178.69412|Cluster-22178.64756|Cluster-22178.72787	http://www.genome.jp/kegg-bin/show_pathway?ko05216/K09291%09red/K09290%09red/K09293%09red/K02105%09red/K09288%09red/K02620%09red/K02833%09red/K07827%09red/K04377%09red/K04365%09red
Naphthalene degradation	KEGG PATHWAY	ko00626	3	9	0.130207	0.501374	Cluster-22178.62927|Cluster-22178.71062|Cluster-22178.50018	http://www.genome.jp/kegg-bin/show_pathway?ko00626/K00121%09red
Glyoxylate and dicarboxylate metabolism	KEGG PATHWAY	ko00630	12	67	0.13695	0.521344	Cluster-22178.56524|Cluster-22178.71389|Cluster-22178.63975|Cluster-22178.87245|Cluster-22178.66485|Cluster-22178.54946|Cluster-22178.61939|Cluster-22178.69302|Cluster-22178.69949|Cluster-22178.49484|Cluster-22178.40370|Cluster-22178.63361	http://www.genome.jp/kegg-bin/show_pathway?ko00630/K03781%09red/K00049%09red/K18123%09red/K01966%09red/K01965%09red/K02437%09red/K00605%09red/K00382%09red/K01915%09red/K00626%09red
Endocytosis	KEGG PATHWAY	ko04144	109	809	0.142388	0.530602	Cluster-22178.60132|Cluster-22178.70796|Cluster-22178.68307|Cluster-22178.43720|Cluster-22178.67350|Cluster-22178.64124|Cluster-22178.421|Cluster-22178.52307|Cluster-22178.61872|Cluster-22178.78073|Cluster-22178.47326|Cluster-22178.63214|Cluster-22178.49572|Cluster-22178.48281|Cluster-22178.54203|Cluster-22178.66715|Cluster-22178.73512|Cluster-22178.67341|Cluster-22178.83433|Cluster-22178.69526|C…	http://www.genome.jp/kegg-bin/show_pathway?ko04144/K11247%09red/K04513%09red/K11248%09red/K01115%09red/K12475%09red/K04705%09red/K12195%09red/K07889%09red/K04393%09red/K12470%09red/K12480%09red/K12472%09red/K10364%09red/K19366%09red/K05704%09red/K12478%09red/K19476%09red/K06751%09red/K12193%09red/K04237%09red/K12196%09red/K12197%09red/K18466%09red/K04646%09red/K05632%09red/K15053%09red/K07887%09r…
Huntington's disease	KEGG PATHWAY	ko05016	74	535	0.14255	0.530602	Cluster-22178.36481|Cluster-22178.66653|Cluster-22178.66674|Cluster-22178.60136|Cluster-22178.60137|Cluster-22178.98667|Cluster-22178.67776|Cluster-22178.93279|Cluster-22178.66041|Cluster-22178.83058|Cluster-22178.64931|Cluster-22178.67605|Cluster-22178.69620|Cluster-22178.64823|Cluster-22178.63502|Cluster-22178.45369|Cluster-22178.56277|Cluster-22178.76815|Cluster-22178.50986|Cluster-22178.64960…	http://www.genome.jp/kegg-bin/show_pathway?ko05016/K04958%09red/K02131%09red/K03120%09red/K02272%09red/K02273%09red/K02133%09red/K02132%09red/K03129%09red/K02136%09red/K03949%09red/K03948%09red/K03965%09red/K03964%09red/K04646%09red/K03943%09red/K04648%09red/K03940%09red/K05862%09red/K05863%09red/K11831%09red/K02267%09red/K10424%09red/K10408%09red/K03017%09red/K04684%09red/K03938%09red/K11827%09r…
Sphingolipid metabolism	KEGG PATHWAY	ko00600	19	118	0.147287	0.542209	Cluster-22178.58036|Cluster-22178.56691|Cluster-22178.58807|Cluster-22178.62256|Cluster-22178.50908|Cluster-22178.63291|Cluster-22178.76690|Cluster-22178.73647|Cluster-22178.78054|Cluster-22178.85958|Cluster-22178.67301|Cluster-22178.55813|Cluster-22178.58493|Cluster-22178.90751|Cluster-22178.61857|Cluster-22178.60328|Cluster-22178.57062|Cluster-22178.68439|Cluster-22178.48702	http://www.genome.jp/kegg-bin/show_pathway?ko00600/K01441%09red/K12350%09red/K00654%09red/K12353%09red/K12357%09red/K04712%09red/K12309%09red/K04710%09red/K01080%09red/K04628%09red/K12352%09red
Pyruvate metabolism	KEGG PATHWAY	ko00620	19	119	0.154581	0.55522	Cluster-22178.63740|Cluster-22178.73352|Cluster-22178.65616|Cluster-22178.69510|Cluster-22178.77352|Cluster-22178.58740|Cluster-22178.65328|Cluster-22178.80272|Cluster-22178.58380|Cluster-22178.68728|Cluster-22178.63975|Cluster-22178.68232|Cluster-22178.56524|Cluster-22178.57146|Cluster-22178.69302|Cluster-22178.49236|Cluster-22178.49484|Cluster-22178.66145|Cluster-22178.61076	http://www.genome.jp/kegg-bin/show_pathway?ko00620/K13997%09red/K00049%09red/K01069%09red/K01679%09red/K00161%09red/K00162%09red/K01596%09red/K00029%09red/K00382%09red/K14085%09red/K00873%09red/K01895%09red/K00626%09red/K00016%09red
Fructose and mannose metabolism	KEGG PATHWAY	ko00051	19	119	0.154581	0.55522	Cluster-22178.81660|Cluster-22178.52239|Cluster-22178.70065|Cluster-22178.59682|Cluster-22178.84014|Cluster-22178.74204|Cluster-22178.64556|Cluster-22178.10767|Cluster-22178.79408|Cluster-22178.91282|Cluster-22178.72103|Cluster-22178.82797|Cluster-22178.52694|Cluster-22178.81659|Cluster-22178.85870|Cluster-22178.66910|Cluster-22178.74393|Cluster-22178.71752|Cluster-22178.65511	http://www.genome.jp/kegg-bin/show_pathway?ko00051/K19030%09red/K00846%09red/K03841%09red/K18334%09red/K14634%09red/K19028%09red/K01803%09red/K01805%09red/K00011%09red/K00844%09red/K17497%09red
p53 signaling pathway	KEGG PATHWAY	ko04115	24	156	0.156306	0.55522	Cluster-22178.44050|Cluster-22178.66679|Cluster-22178.68425|Cluster-22178.52499|Cluster-22178.56758|Cluster-22178.99645|Cluster-22178.69681|Cluster-22178.68282|Cluster-22178.84090|Cluster-22178.76718|Cluster-22178.65928|Cluster-22178.62921|Cluster-22178.72973|Cluster-22178.69632|Cluster-22178.63274|Cluster-22178.70048|Cluster-22178.81991|Cluster-22178.58220|Cluster-22178.55952|Cluster-22178.56760…	http://www.genome.jp/kegg-bin/show_pathway?ko04115/K10140%09red/K10147%09red/K02216%09red/K05868%09red/K10137%09red/K06641%09red/K06640%09red/K04402%09red/K05459%09red/K10151%09red/K10146%09red/K10127%09red/K10808%09red/K02091%09red/K06626%09red/K10129%09red/K01110%09red/K06509%09red
Sphingolipid signaling pathway	KEGG PATHWAY	ko04071	58	415	0.15745	0.55522	Cluster-22178.40845|Cluster-22178.44123|Cluster-22178.58807|Cluster-22178.43720|Cluster-22178.76748|Cluster-22178.60700|Cluster-22178.114269|Cluster-22178.78054|Cluster-22178.61602|Cluster-22178.85958|Cluster-22178.61857|Cluster-22178.62246|Cluster-22178.62247|Cluster-22178.64909|Cluster-22178.63746|Cluster-22178.59001|Cluster-22178.88453|Cluster-22178.62510|Cluster-22178.68307|Cluster-22178.7654…	http://www.genome.jp/kegg-bin/show_pathway?ko04071/K07983%09red/K04513%09red/K12350%09red/K02677%09red/K01110%09red/K04735%09red/K01115%09red/K01441%09red/K04392%09red/K04634%09red/K04354%09red/K04441%09red/K04440%09red/K11583%09red/K02649%09red/K01379%09red/K00922%09red/K02161%09red/K03173%09red/K05858%09red/K02833%09red/K05703%09red/K08091%09red/K00654%09red/K06276%09red/K04712%09red/K04456%09r…
Sulfur metabolism	KEGG PATHWAY	ko00920	4	16	0.160307	0.559403	Cluster-22178.54470|Cluster-22178.53130|Cluster-22178.74076|Cluster-22178.78529	http://www.genome.jp/kegg-bin/show_pathway?ko00920/K15759%09red/K13811%09red/K00387%09red/K17725%09red
Regulation of mitophagy - yeast	KEGG PATHWAY	ko04139	19	120	0.162071	0.559729	Cluster-22178.40845|Cluster-22178.67480|Cluster-22178.63746|Cluster-22178.64909|Cluster-22178.68672|Cluster-22178.68183|Cluster-22178.84687|Cluster-22178.53910|Cluster-22178.63400|Cluster-22178.60700|Cluster-22178.65852|Cluster-22178.65853|Cluster-22178.81885|Cluster-22178.69608|Cluster-22178.72568|Cluster-22178.59360|Cluster-22178.75985|Cluster-22178.61274|Cluster-22178.73441	http://www.genome.jp/kegg-bin/show_pathway?ko04139/K11841%09red/K08955%09red/K17969%09red/K03097%09red/K04464%09red/K08341%09red/K04441%09red/K02677%09red/K17065%09red/K11088%09red
Glycerophospholipid metabolism	KEGG PATHWAY	ko00564	35	240	0.164527	0.562413	Cluster-22178.78980|Cluster-22178.43720|Cluster-22178.77959|Cluster-22178.75014|Cluster-22178.55716|Cluster-22178.42832|Cluster-22178.89664|Cluster-22178.71409|Cluster-22178.54381|Cluster-22178.63550|Cluster-22178.10292|Cluster-22178.74926|Cluster-22178.71196|Cluster-22178.68108|Cluster-22178.70360|Cluster-22178.89497|Cluster-22178.50485|Cluster-22178.45165|Cluster-22178.66889|Cluster-22178.64287…	http://www.genome.jp/kegg-bin/show_pathway?ko00564/K00995%09red/K00994%09red/K01115%09red/K00629%09red/K00649%09red/K06129%09red/K15728%09red/K16342%09red/K01047%09red/K01080%09red/K13510%09red/K13512%09red/K01049%09red/K13517%09red/K01517%09red/K01613%09red/K00901%09red/K00006%09red/K14676%09red/K13523%09red/K13644%09red/K14156%09red
Biosynthesis of amino acids	KEGG PATHWAY	ko01230	36	248	0.166662	0.563116	Cluster-22178.62866|Cluster-22178.64902|Cluster-22178.54946|Cluster-22178.63740|Cluster-22178.58337|Cluster-22178.66023|Cluster-22178.87931|Cluster-22178.70449|Cluster-22178.69064|Cluster-22178.74590|Cluster-22178.77413|Cluster-22178.74592|Cluster-22178.66910|Cluster-22178.72687|Cluster-22178.67940|Cluster-22178.51575|Cluster-22178.70401|Cluster-22178.61526|Cluster-22178.57854|Cluster-22178.64372…	http://www.genome.jp/kegg-bin/show_pathway?ko01230/K01689%09red/K01915%09red/K00814%09red/K14085%09red/K00873%09red/K12657%09red/K00134%09red/K14455%09red/K14454%09red/K01834%09red/K00286%09red/K00789%09red/K00030%09red/K00031%09red/K01697%09red/K01758%09red/K00826%09red/K01948%09red/K01803%09red/K01807%09red/K01783%09red/K11067%09red
Benzoate degradation	KEGG PATHWAY	ko00362	2	5	0.168094	0.563116	Cluster-22178.56524|Cluster-22178.49484	http://www.genome.jp/kegg-bin/show_pathway?ko00362/K00626%09red
Ras signaling pathway	KEGG PATHWAY	ko04014	87	646	0.173059	0.574007	Cluster-22178.44050|Cluster-22178.10088|Cluster-22178.68307|Cluster-22178.40845|Cluster-22178.43720|Cluster-22178.64124|Cluster-22178.79774|Cluster-22178.62869|Cluster-22178.52307|Cluster-22178.82193|Cluster-22178.40110|Cluster-22178.67196|Cluster-22178.72386|Cluster-22178.84657|Cluster-22178.63746|Cluster-22178.59001|Cluster-22178.62510|Cluster-22178.10292|Cluster-22178.58477|Cluster-22178.44626…	http://www.genome.jp/kegg-bin/show_pathway?ko04014/K04410%09red/K04411%09red/K04539%09red/K04538%09red/K04536%09red/K02158%09red/K04735%09red/K05209%09red/K05410%09red/K04393%09red/K04392%09red/K07210%09red/K07887%09red/K04353%09red/K05731%09red/K04513%09red/K04359%09red/K04358%09red/K05449%09red/K16342%09red/K04440%09red/K07889%09red/K02677%09red/K05462%09red/K05460%09red/K05461%09red/K05467%09r…
Glycosaminoglycan biosynthesis - keratan sulfate	KEGG PATHWAY	ko00533	10	57	0.177862	0.584156	Cluster-22178.95532|Cluster-22178.55065|Cluster-22178.76723|Cluster-22178.61355|Cluster-22178.79336|Cluster-22178.71434|Cluster-22178.53288|Cluster-22178.48585|Cluster-22178.53290|Cluster-22178.40208	http://www.genome.jp/kegg-bin/show_pathway?ko00533/K00717%09red/K04745%09red/K07966%09red/K00780%09red/K00781%09red/K00741%09red
Central carbon metabolism in cancer	KEGG PATHWAY	ko05230	36	251	0.183069	0.595418	Cluster-22178.81665|Cluster-22178.49236|Cluster-22178.61602|Cluster-22178.57146|Cluster-22178.76963|Cluster-22178.70660|Cluster-22178.72651|Cluster-22178.40110|Cluster-22178.70065|Cluster-22178.56895|Cluster-22178.59001|Cluster-22178.62510|Cluster-22178.76542|Cluster-22178.73352|Cluster-22178.58380|Cluster-22178.68728|Cluster-22178.77822|Cluster-22178.68232|Cluster-22178.40109|Cluster-22178.70241…	http://www.genome.jp/kegg-bin/show_pathway?ko05230/K00922%09red/K14634%09red/K05616%09red/K00162%09red/K01110%09red/K00844%09red/K11416%09red/K00161%09red/K12077%09red/K04362%09red/K04456%09red/K02833%09red/K04377%09red/K01834%09red/K00036%09red/K00873%09red/K05101%09red/K07827%09red/K04366%09red/K02649%09red/K05089%09red
Arginine biosynthesis	KEGG PATHWAY	ko00220	12	72	0.186945	0.602179	Cluster-22178.51356|Cluster-22178.70449|Cluster-22178.76239|Cluster-22178.70401|Cluster-22178.52441|Cluster-22178.66916|Cluster-22178.54946|Cluster-22178.57992|Cluster-22178.89258|Cluster-22178.61526|Cluster-22178.58337|Cluster-22178.66023	http://www.genome.jp/kegg-bin/show_pathway?ko00220/K14455%09red/K14454%09red/K00814%09red/K01915%09red/K13240%09red/K11067%09red/K01948%09red
Rap1 signaling pathway	KEGG PATHWAY	ko04015	102	770	0.190674	0.605616	Cluster-22178.44050|Cluster-22178.10088|Cluster-22178.68307|Cluster-22178.50926|Cluster-22178.62869|Cluster-22178.82193|Cluster-22178.40110|Cluster-22178.63746|Cluster-22178.59001|Cluster-22178.49572|Cluster-22178.62510|Cluster-22178.59715|Cluster-22178.58477|Cluster-22178.65138|Cluster-22178.44626|Cluster-22178.59360|Cluster-22178.117613|Cluster-22178.65137|Cluster-22178.79822|Cluster-22178.7317…	http://www.genome.jp/kegg-bin/show_pathway?ko04015/K04513%09red/K02677%09red/K04456%09red/K05209%09red/K04291%09red/K04393%09red/K04392%09red/K05704%09red/K04634%09red/K04353%09red/K05731%09red/K08047%09red/K08045%09red/K06464%09red/K05631%09red/K04358%09red/K05449%09red/K17705%09red/K04441%09red/K05462%09red/K05460%09red/K05461%09red/K05467%09red/K02649%09red/K05465%09red/K02105%09red/K04527%09r…
Colorectal cancer	KEGG PATHWAY	ko05210	29	199	0.191628	0.605616	Cluster-22178.68307|Cluster-22178.50926|Cluster-22178.79774|Cluster-22178.61602|Cluster-22178.43596|Cluster-22178.61799|Cluster-22178.59001|Cluster-22178.62510|Cluster-22178.76542|Cluster-22178.65138|Cluster-22178.53724|Cluster-22178.72787|Cluster-22178.93430|Cluster-22178.74629|Cluster-22178.57994|Cluster-22178.50700|Cluster-22178.61434|Cluster-22178.33804|Cluster-22178.69412|Cluster-22178.70768…	http://www.genome.jp/kegg-bin/show_pathway?ko05210/K04388%09red/K02105%09red/K08736%09red/K08731%09red/K04513%09red/K04501%09red/K02158%09red/K13376%09red/K02649%09red/K02620%09red/K04456%09red/K04440%09red/K04392%09red/K02161%09red/K00922%09red/K08734%09red/K07827%09red/K04366%09red/K04377%09red/K04365%09red
Glycine, serine and threonine metabolism	KEGG PATHWAY	ko00260	13	80	0.195261	0.611332	Cluster-22178.62866|Cluster-22178.63740|Cluster-22178.63975|Cluster-22178.56895|Cluster-22178.58181|Cluster-22178.66485|Cluster-22178.70672|Cluster-22178.61939|Cluster-22178.69302|Cluster-22178.64454|Cluster-22178.51612|Cluster-22178.69171|Cluster-22178.69173	http://www.genome.jp/kegg-bin/show_pathway?ko00260/K00049%09red/K01834%09red/K01697%09red/K01758%09red/K00315%09red/K00314%09red/K00544%09red/K02437%09red/K00605%09red/K00382%09red/K14085%09red/K00542%09red
Alcoholism	KEGG PATHWAY	ko05034	45	324	0.202218	0.623394	Cluster-22178.66892|Cluster-22178.35717|Cluster-22178.69465|Cluster-22178.36149|Cluster-22178.98309|Cluster-22178.67196|Cluster-22178.72386|Cluster-22178.58300|Cluster-22178.79401|Cluster-22178.59001|Cluster-22178.68847|Cluster-22178.46313|Cluster-22178.83128|Cluster-22178.65288|Cluster-22178.52801|Cluster-22178.54543|Cluster-22178.32976|Cluster-22178.58990|Cluster-22178.43506|Cluster-22178.55179…	http://www.genome.jp/kegg-bin/show_pathway?ko05034/K11254%09red/K11418%09red/K04539%09red/K04538%09red/K04536%09red/K05209%09red/K09049%09red/K08045%09red/K07359%09red/K15494%09red/K06269%09red/K18671%09red/K05211%09red/K11251%09red/K11252%09red/K11253%09red/K11404%09red/K05036%09red/K02833%09red/K17447%09red/K04365%09red/K04630%09red/K07827%09red/K04366%09red/K06279%09red
Longevity regulating pathway - worm	KEGG PATHWAY	ko04212	31	216	0.202836	0.623394	Cluster-22178.64909|Cluster-22178.68672|Cluster-22178.68183|Cluster-22178.58925|Cluster-22178.60700|Cluster-22178.67541|Cluster-22178.61602|Cluster-22178.54736|Cluster-22178.58766|Cluster-22178.64290|Cluster-22178.62330|Cluster-22178.77773|Cluster-22178.63626|Cluster-22178.82854|Cluster-22178.71831|Cluster-22178.59360|Cluster-22178.69949|Cluster-22178.66604|Cluster-22178.63400|Cluster-22178.44023…	http://www.genome.jp/kegg-bin/show_pathway?ko04212/K03781%09red/K13356%09red/K18463%09red/K17705%09red/K00922%09red/K04527%09red/K11411%09red/K01110%09red/K14966%09red/K04456%09red/K04688%09red/K16197%09red/K08341%09red/K04441%09red/K04440%09red/K07418%09red/K01358%09red/K04077%09red/K11204%09red/K10798%09red
Drug metabolism - cytochrome P450	KEGG PATHWAY	ko00982	15	96	0.208984	0.630886	Cluster-22178.62927|Cluster-22178.64357|Cluster-22178.57873|Cluster-22178.70991|Cluster-22178.61538|Cluster-22178.69066|Cluster-22178.64465|Cluster-22178.87441|Cluster-22178.65585|Cluster-22178.73443|Cluster-22178.51613|Cluster-22178.52293|Cluster-22178.71062|Cluster-22178.50018|Cluster-22178.51865	http://www.genome.jp/kegg-bin/show_pathway?ko00982/K00129%09red/K00121%09red/K00699%09red/K00799%09red/K13299%09red
Fat digestion and absorption	KEGG PATHWAY	ko04975	12	74	0.20904	0.630886	Cluster-22178.78209|Cluster-22178.66845|Cluster-22178.65244|Cluster-22178.52464|Cluster-22178.10292|Cluster-22178.64921|Cluster-22178.55813|Cluster-22178.66156|Cluster-22178.52646|Cluster-22178.66023|Cluster-22178.68439|Cluster-22178.77298	http://www.genome.jp/kegg-bin/show_pathway?ko04975/K01047%09red/K14455%09red/K14463%09red/K08750%09red/K11160%09red/K01080%09red/K11155%09red
Degradation of aromatic compounds	KEGG PATHWAY	ko01220	3	12	0.212867	0.636701	Cluster-22178.62927|Cluster-22178.71062|Cluster-22178.50018	http://www.genome.jp/kegg-bin/show_pathway?ko01220/K00121%09red
Regulation of actin cytoskeleton	KEGG PATHWAY	ko04810	88	668	0.223882	0.663721	Cluster-22178.5299|Cluster-22178.10088|Cluster-22178.69533|Cluster-22178.75074|Cluster-22178.67350|Cluster-22178.44347|Cluster-22178.52579|Cluster-22178.61872|Cluster-22178.82193|Cluster-22178.40110|Cluster-22178.84657|Cluster-22178.68307|Cluster-22178.59001|Cluster-22178.62510|Cluster-22178.81004|Cluster-22178.73512|Cluster-22178.62897|Cluster-22178.54356|Cluster-22178.53248|Cluster-22178.66358|…	http://www.genome.jp/kegg-bin/show_pathway?ko04810/K04410%09red/K12757%09red/K04513%09red/K04367%09red/K04438%09red/K04393%09red/K04392%09red/K13710%09red/K05765%09red/K05748%09red/K05730%09red/K05731%09red/K06464%09red/K06485%09red/K04359%09red/K04358%09red/K05760%09red/K05758%09red/K17457%09red/K08007%09red/K05751%09red/K07830%09red/K05754%09red/K02649%09red/K01313%09red/K05717%09red/K05768%09r…
Neurotrophin signaling pathway	KEGG PATHWAY	ko04722	44	321	0.228278	0.665733	Cluster-22178.60521|Cluster-22178.63845|Cluster-22178.69608|Cluster-22178.64909|Cluster-22178.79584|Cluster-22178.68183|Cluster-22178.60700|Cluster-22178.79774|Cluster-22178.62869|Cluster-22178.61602|Cluster-22178.55807|Cluster-22178.79129|Cluster-22178.62246|Cluster-22178.62247|Cluster-22178.65628|Cluster-22178.68307|Cluster-22178.59001|Cluster-22178.62510|Cluster-22178.76542|Cluster-22178.74281…	http://www.genome.jp/kegg-bin/show_pathway?ko04722/K04515%09red/K04513%09red/K04735%09red/K04734%09red/K04438%09red/K04393%09red/K04392%09red/K12459%09red/K02158%09red/K06279%09red/K06068%09red/K04353%09red/K04441%09red/K04440%09red/K04373%09red/K07836%09red/K06630%09red/K04464%09red/K00922%09red/K02161%09red/K05101%09red/K05872%09red/K06276%09red/K06277%09red/K04456%09red/K02833%09red/K17447%09r…
Amino sugar and nucleotide sugar metabolism	KEGG PATHWAY	ko00520	19	128	0.228535	0.665733	Cluster-22178.66602|Cluster-22178.42803|Cluster-22178.69349|Cluster-22178.85447|Cluster-22178.71490|Cluster-22178.50944|Cluster-22178.50862|Cluster-22178.75320|Cluster-22178.76037|Cluster-22178.74393|Cluster-22178.81267|Cluster-22178.75341|Cluster-22178.51457|Cluster-22178.13878|Cluster-22178.40474|Cluster-22178.50499|Cluster-22178.59216|Cluster-22178.63610|Cluster-22178.65511	http://www.genome.jp/kegg-bin/show_pathway?ko00520/K01836%09red/K00326%09red/K00844%09red/K08678%09red/K05304%09red/K12373%09red/K02564%09red/K01784%09red/K01787%09red/K01443%09red/K00820%09red/K17497%09red
Adipocytokine signaling pathway	KEGG PATHWAY	ko04920	28	199	0.245163	0.699484	Cluster-22178.65616|Cluster-22178.66996|Cluster-22178.67549|Cluster-22178.76626|Cluster-22178.61602|Cluster-22178.9420|Cluster-22178.65802|Cluster-22178.70051|Cluster-22178.75036|Cluster-22178.79429|Cluster-22178.88889|Cluster-22178.46313|Cluster-22178.59998|Cluster-22178.61315|Cluster-22178.78884|Cluster-22178.65628|Cluster-22178.65944|Cluster-22178.67556|Cluster-22178.49250|Cluster-22178.35511|…	http://www.genome.jp/kegg-bin/show_pathway?ko04920/K04696%09red/K05872%09red/K07359%09red/K07200%09red/K04735%09red/K04734%09red/K04467%09red/K08765%09red/K01596%09red/K15013%09red/K04456%09red/K04440%09red/K07199%09red/K07210%09red/K01897%09red/K03173%09red/K07294%09red/K01084%09red
Epithelial cell signaling in Helicobacter pylori infection	KEGG PATHWAY	ko05120	29	207	0.247004	0.699484	Cluster-22178.82012|Cluster-22178.64909|Cluster-22178.66768|Cluster-22178.68183|Cluster-22178.60700|Cluster-22178.76626|Cluster-22178.83467|Cluster-22178.70051|Cluster-22178.68758|Cluster-22178.72455|Cluster-22178.49667|Cluster-22178.79129|Cluster-22178.59360|Cluster-22178.83468|Cluster-22178.55692|Cluster-22178.64088|Cluster-22178.65628|Cluster-22178.68985|Cluster-22178.84280|Cluster-22178.49491…	http://www.genome.jp/kegg-bin/show_pathway?ko05120/K02154%09red/K06059%09red/K05728%09red/K05701%09red/K04735%09red/K04734%09red/K04467%09red/K05704%09red/K06089%09red/K04441%09red/K04440%09red/K04393%09red/K04392%09red/K02146%09red/K07210%09red/K02148%09red/K02150%09red/K02145%09red
Acute myeloid leukemia	KEGG PATHWAY	ko05221	23	161	0.249931	0.699484	Cluster-22178.79774|Cluster-22178.76626|Cluster-22178.61602|Cluster-22178.70051|Cluster-22178.36075|Cluster-22178.59001|Cluster-22178.62510|Cluster-22178.76542|Cluster-22178.52946|Cluster-22178.67685|Cluster-22178.57616|Cluster-22178.82730|Cluster-22178.93430|Cluster-22178.61434|Cluster-22178.33804|Cluster-22178.69412|Cluster-22178.58014|Cluster-22178.64756|Cluster-22178.53248|Cluster-22178.63653…	http://www.genome.jp/kegg-bin/show_pathway?ko05221/K04365%09red/K04366%09red/K02158%09red/K04735%09red/K04688%09red/K04467%09red/K02620%09red/K04456%09red/K02833%09red/K04377%09red/K07210%09red/K00922%09red/K10053%09red/K07827%09red/K10055%09red/K02649%09red/K10056%09red
Caprolactam degradation	KEGG PATHWAY	ko00930	2	7	0.250505	0.699484	Cluster-22178.64856|Cluster-22178.65866	http://www.genome.jp/kegg-bin/show_pathway?ko00930/K07511%09red/K07515%09red
Other types of O-glycan biosynthesis	KEGG PATHWAY	ko00514	13	85	0.250561	0.699484	Cluster-22178.55065|Cluster-22178.56592|Cluster-22178.68418|Cluster-22178.57405|Cluster-22178.62740|Cluster-22178.40914|Cluster-22178.59963|Cluster-22178.60663|Cluster-22178.83641|Cluster-22178.71434|Cluster-22178.65844|Cluster-22178.83321|Cluster-22178.49051	http://www.genome.jp/kegg-bin/show_pathway?ko00514/K05948%09red/K13646%09red/K00728%09red/K07966%09red/K13675%09red/K13676%09red/K13667%09red/K00781%09red/K00779%09red/K09661%09red
Citrate cycle (TCA cycle)	KEGG PATHWAY	ko00020	19	131	0.256143	0.706905	Cluster-22178.87931|Cluster-22178.60846|Cluster-22178.65616|Cluster-22178.66109|Cluster-22178.77955|Cluster-22178.67537|Cluster-22178.58380|Cluster-22178.51575|Cluster-22178.73352|Cluster-22178.63975|Cluster-22178.58668|Cluster-22178.60461|Cluster-22178.92197|Cluster-22178.57146|Cluster-22178.54551|Cluster-22178.77352|Cluster-22178.49236|Cluster-22178.66145|Cluster-22178.67077	http://www.genome.jp/kegg-bin/show_pathway?ko00020/K00382%09red/K00658%09red/K00164%09red/K01679%09red/K00161%09red/K00162%09red/K01596%09red/K01648%09red/K00234%09red/K01899%09red/K13997%09red/K00030%09red/K00031%09red
Chronic myeloid leukemia	KEGG PATHWAY	ko05220	31	224	0.25744	0.706905	Cluster-22178.66679|Cluster-22178.76626|Cluster-22178.61602|Cluster-22178.78623|Cluster-22178.43596|Cluster-22178.59001|Cluster-22178.75862|Cluster-22178.62510|Cluster-22178.77737|Cluster-22178.99645|Cluster-22178.70051|Cluster-22178.71426|Cluster-22178.54543|Cluster-22178.65628|Cluster-22178.54582|Cluster-22178.79774|Cluster-22178.76542|Cluster-22178.61434|Cluster-22178.33804|Cluster-22178.69412…	http://www.genome.jp/kegg-bin/show_pathway?ko05220/K02091%09red/K08878%09red/K07210%09red/K04735%09red/K04734%09red/K04438%09red/K02158%09red/K06279%09red/K04707%09red/K04377%09red/K04501%09red/K04467%09red/K00922%09red/K04388%09red/K07827%09red/K08091%09red/K04456%09red/K02833%09red/K17447%09red/K02649%09red/K13376%09red/K04366%09red/K04365%09red
Purine metabolism	KEGG PATHWAY	ko00230	72	550	0.264824	0.72127	Cluster-22178.62934|Cluster-22178.68732|Cluster-22178.76893|Cluster-22178.62880|Cluster-22178.73042|Cluster-22178.22774|Cluster-22178.64001|Cluster-22178.54470|Cluster-22178.42379|Cluster-22178.61722|Cluster-22178.66472|Cluster-22178.59630|Cluster-22178.77816|Cluster-22178.70444|Cluster-22178.73751|Cluster-22178.64195|Cluster-22178.85464|Cluster-22178.103214|Cluster-22178.70893|Cluster-22178.7039…	http://www.genome.jp/kegg-bin/show_pathway?ko00230/K00856%09red/K19572%09red/K00764%09red/K00088%09red/K00893%09red/K00760%09red/K03002%09red/K03025%09red/K00939%09red/K00873%09red/K11787%09red/K13755%09red/K08043%09red/K03783%09red/K08047%09red/K02685%09red/K08045%09red/K13296%09red/K01952%09red/K13293%09red/K03004%09red/K12321%09red/K12323%09red/K01081%09red/K01490%09red/K12305%09red/K12304%09r…
Inositol phosphate metabolism	KEGG PATHWAY	ko00562	30	218	0.270743	0.72892	Cluster-22178.36481|Cluster-22178.81822|Cluster-22178.74109|Cluster-22178.59973|Cluster-22178.50960|Cluster-22178.58768|Cluster-22178.68807|Cluster-22178.96611|Cluster-22178.89616|Cluster-22178.66910|Cluster-22178.56525|Cluster-22178.36792|Cluster-22178.93279|Cluster-22178.83636|Cluster-22178.55153|Cluster-22178.69613|Cluster-22178.79211|Cluster-22178.66528|Cluster-22178.79605|Cluster-22178.64658…	http://www.genome.jp/kegg-bin/show_pathway?ko00562/K18086%09red/K15759%09red/K03084%09red/K01803%09red/K10572%09red/K01099%09red/K00915%09red/K05857%09red/K00922%09red/K00911%09red/K18083%09red/K13711%09red/K18082%09red/K00920%09red/K05858%09red/K03103%09red/K01110%09red/K00888%09red
Carbon fixation pathways in prokaryotes	KEGG PATHWAY	ko00720	6	35	0.273881	0.72892	Cluster-22178.60846|Cluster-22178.80272|Cluster-22178.56524|Cluster-22178.49484|Cluster-22178.66145|Cluster-22178.58668	http://www.genome.jp/kegg-bin/show_pathway?ko00720/K01679%09red/K01648%09red/K01895%09red/K00626%09red/K00031%09red
Graft-versus-host disease	KEGG PATHWAY	ko05332	13	87	0.274161	0.72892	Cluster-22178.90513|Cluster-22178.53904|Cluster-22178.47172|Cluster-22178.39537|Cluster-22178.32701|Cluster-22178.76529|Cluster-22178.57172|Cluster-22178.57173|Cluster-22178.90592|Cluster-22178.74411|Cluster-22178.47071|Cluster-22178.92627|Cluster-22178.73241	http://www.genome.jp/kegg-bin/show_pathway?ko05332/K06751%09red/K07818%09red/K01353%09red
Glycerolipid metabolism	KEGG PATHWAY	ko00561	25	180	0.279214	0.730755	Cluster-22178.78980|Cluster-22178.77959|Cluster-22178.34299|Cluster-22178.55716|Cluster-22178.89664|Cluster-22178.63740|Cluster-22178.54381|Cluster-22178.64407|Cluster-22178.52694|Cluster-22178.68108|Cluster-22178.89497|Cluster-22178.52464|Cluster-22178.78209|Cluster-22178.55813|Cluster-22178.68439|Cluster-22178.77298|Cluster-22178.67490|Cluster-22178.35797|Cluster-22178.66845|Cluster-22178.65043…	http://www.genome.jp/kegg-bin/show_pathway?ko00561/K01054%09red/K13523%09red/K14085%09red/K01046%09red/K15728%09red/K00629%09red/K11160%09red/K00901%09red/K01080%09red/K00011%09red/K01059%09red/K11155%09red/K16816%09red/K13517%09red
Chemical carcinogenesis	KEGG PATHWAY	ko05204	18	126	0.28227	0.730755	Cluster-22178.62927|Cluster-22178.64357|Cluster-22178.57873|Cluster-22178.70991|Cluster-22178.61538|Cluster-22178.69066|Cluster-22178.64465|Cluster-22178.87441|Cluster-22178.40623|Cluster-22178.65585|Cluster-22178.73443|Cluster-22178.56872|Cluster-22178.68409|Cluster-22178.51613|Cluster-22178.52293|Cluster-22178.71062|Cluster-22178.50018|Cluster-22178.51865	http://www.genome.jp/kegg-bin/show_pathway?ko05204/K13299%09red/K09097%09red/K00079%09red/K01253%09red/K00129%09red/K00699%09red/K00799%09red/K00121%09red
Hepatitis B	KEGG PATHWAY	ko05161	51	386	0.283467	0.730755	Cluster-22178.40845|Cluster-22178.67328|Cluster-22178.66329|Cluster-22178.64756|Cluster-22178.64290|Cluster-22178.44264|Cluster-22178.66679|Cluster-22178.67541|Cluster-22178.61602|Cluster-22178.57424|Cluster-22178.38303|Cluster-22178.78620|Cluster-22178.43596|Cluster-22178.65994|Cluster-22178.65744|Cluster-22178.63746|Cluster-22178.59001|Cluster-22178.49667|Cluster-22178.62510|Cluster-22178.99645…	http://www.genome.jp/kegg-bin/show_pathway?ko05161/K02373%09red/K16197%09red/K02158%09red/K02677%09red/K01110%09red/K02091%09red/K04735%09red/K04734%09red/K04802%09red/K11220%09red/K07210%09red/K08731%09red/K09447%09red/K05401%09red/K04440%09red/K04377%09red/K10140%09red/K09049%09red/K04501%09red/K04467%09red/K00922%09red/K02161%09red/K07827%09red/K12647%09red/K13376%09red/K05871%09red/K05704%09r…
Nucleotide excision repair	KEGG PATHWAY	ko03420	11	73	0.288625	0.730755	Cluster-22178.69163|Cluster-22178.51416|Cluster-22178.75926|Cluster-22178.66329|Cluster-22178.59632|Cluster-22178.72973|Cluster-22178.62339|Cluster-22178.59630|Cluster-22178.77816|Cluster-22178.62617|Cluster-22178.67405	http://www.genome.jp/kegg-bin/show_pathway?ko03420/K10842%09red/K10140%09red/K10846%09red/K10847%09red/K10740%09red/K10839%09red/K04802%09red/K02325%09red/K06634%09red/K03504%09red
Epstein-Barr virus infection	KEGG PATHWAY	ko05169	66	507	0.289211	0.730755	Cluster-22178.63845|Cluster-22178.63075|Cluster-22178.64909|Cluster-22178.40708|Cluster-22178.67328|Cluster-22178.60700|Cluster-22178.67541|Cluster-22178.58485|Cluster-22178.61602|Cluster-22178.63044|Cluster-22178.64732|Cluster-22178.64290|Cluster-22178.69830|Cluster-22178.61244|Cluster-22178.55807|Cluster-22178.61420|Cluster-22178.67990|Cluster-22178.93195|Cluster-22178.64766|Cluster-22178.68183…	http://www.genome.jp/kegg-bin/show_pathway?ko05169/K03065%09red/K03066%09red/K03061%09red/K03063%09red/K04735%09red/K04734%09red/K03124%09red/K06065%09red/K03120%09red/K07210%09red/K03029%09red/K06751%09red/K04440%09red/K10881%09red/K03025%09red/K16197%09red/K04441%09red/K11859%09red/K00922%09red/K04377%09red/K06856%09red/K04427%09red/K03097%09red/K04403%09red/K04467%09red/K02649%09red/K03136%09r…
Vibrio cholerae infection	KEGG PATHWAY	ko05110	27	197	0.29032	0.730755	Cluster-22178.40845|Cluster-22178.82012|Cluster-22178.78520|Cluster-22178.83467|Cluster-22178.59745|Cluster-22178.62351|Cluster-22178.68758|Cluster-22178.83468|Cluster-22178.63746|Cluster-22178.58240|Cluster-22178.70208|Cluster-22178.44481|Cluster-22178.66264|Cluster-22178.38907|Cluster-22178.71192|Cluster-22178.64088|Cluster-22178.75564|Cluster-22178.66768|Cluster-22178.58281|Cluster-22178.68985…	http://www.genome.jp/kegg-bin/show_pathway?ko05110/K08043%09red/K04345%09red/K10949%09red/K02677%09red/K05701%09red/K05692%09red/K10950%09red/K10951%09red/K06098%09red/K02145%09red/K02146%09red/K02148%09red/K07937%09red/K02154%09red/K10956%09red/K02150%09red
Phosphonate and phosphinate metabolism	KEGG PATHWAY	ko00440	2	8	0.292302	0.730755	Cluster-22178.54517|Cluster-22178.63550	http://www.genome.jp/kegg-bin/show_pathway?ko00440/K13644%09red/K00994%09red
Cutin, suberine and wax biosynthesis	KEGG PATHWAY	ko00073	2	8	0.292302	0.730755	Cluster-22178.54736|Cluster-22178.63736	http://www.genome.jp/kegg-bin/show_pathway?ko00073/K13356%09red
Apoptosis - multiple species	KEGG PATHWAY	ko04215	10	66	0.296411	0.734245	Cluster-22178.70768|Cluster-22178.77526|Cluster-22178.64353|Cluster-22178.93222|Cluster-22178.44264|Cluster-22178.63089|Cluster-22178.69690|Cluster-22178.57994|Cluster-22178.67137|Cluster-22178.53724	http://www.genome.jp/kegg-bin/show_pathway?ko04215/K02373%09red/K10522%09red/K08731%09red/K16060%09red/K02561%09red/K04725%09red/K04440%09red/K02161%09red
TGF-beta signaling pathway	KEGG PATHWAY	ko04350	27	198	0.298481	0.734245	Cluster-22178.66677|Cluster-22178.67469|Cluster-22178.68307|Cluster-22178.69358|Cluster-22178.63128|Cluster-22178.9276|Cluster-22178.53184|Cluster-22178.43596|Cluster-22178.78617|Cluster-22178.9510|Cluster-22178.61756|Cluster-22178.61357|Cluster-22178.75960|Cluster-22178.68000|Cluster-22178.69364|Cluster-22178.96392|Cluster-22178.50679|Cluster-22178.58750|Cluster-22178.70005|Cluster-22178.61434|C…	http://www.genome.jp/kegg-bin/show_pathway?ko04350/K19559%09red/K04513%09red/K13596%09red/K04661%09red/K04501%09red/K04667%09red/K04666%09red/K13578%09red/K04377%09red/K04684%09red/K04686%09red/K17693%09red/K04683%09red/K04682%09red/K04688%09red/K04388%09red/K04675%09red/K04671%09red/K04673%09red/K04498%09red/K13567%09red/K13376%09red
Endometrial cancer	KEGG PATHWAY	ko05213	22	159	0.300575	0.734245	Cluster-22178.66042|Cluster-22178.50926|Cluster-22178.79774|Cluster-22178.61602|Cluster-22178.62246|Cluster-22178.62247|Cluster-22178.61799|Cluster-22178.59001|Cluster-22178.62510|Cluster-22178.76542|Cluster-22178.72787|Cluster-22178.65138|Cluster-22178.93430|Cluster-22178.61434|Cluster-22178.33804|Cluster-22178.69412|Cluster-22178.58220|Cluster-22178.58014|Cluster-22178.64756|Cluster-22178.53248…	http://www.genome.jp/kegg-bin/show_pathway?ko05213/K02105%09red/K08734%09red/K05691%09red/K01110%09red/K00922%09red/K06276%09red/K02620%09red/K04456%09red/K02833%09red/K04377%09red/K02158%09red/K07827%09red/K04366%09red/K02649%09red/K04365%09red
Synthesis and degradation of ketone bodies	KEGG PATHWAY	ko00072	3	15	0.303415	0.734245	Cluster-22178.56524|Cluster-22178.85845|Cluster-22178.49484	http://www.genome.jp/kegg-bin/show_pathway?ko00072/K01027%09red/K00626%09red
EGFR tyrosine kinase inhibitor resistance	KEGG PATHWAY	ko01521	39	294	0.305675	0.734245	Cluster-22178.40845|Cluster-22178.44050|Cluster-22178.10088|Cluster-22178.92903|Cluster-22178.66559|Cluster-22178.79774|Cluster-22178.96590|Cluster-22178.61602|Cluster-22178.84280|Cluster-22178.40110|Cluster-22178.39920|Cluster-22178.63746|Cluster-22178.59001|Cluster-22178.49667|Cluster-22178.62510|Cluster-22178.96591|Cluster-22178.76542|Cluster-22178.54543|Cluster-22178.49478|Cluster-22178.63653…	http://www.genome.jp/kegg-bin/show_pathway?ko01521/K02677%09red/K01110%09red/K02158%09red/K06279%09red/K04359%09red/K02991%09red/K05460%09red/K05464%09red/K04688%09red/K00922%09red/K03259%09red/K02161%09red/K05450%09red/K05089%09red/K05455%09red/K05459%09red/K05704%09red/K04456%09red/K02833%09red/K17447%09red/K02649%09red/K07827%09red/K04366%09red/K04365%09red
Hedgehog signaling pathway - fly	KEGG PATHWAY	ko04341	12	82	0.306849	0.734245	Cluster-22178.61948|Cluster-22178.70208|Cluster-22178.82144|Cluster-22178.67459|Cluster-22178.91452|Cluster-22178.47993|Cluster-22178.55958|Cluster-22178.74152|Cluster-22178.47989|Cluster-22178.92992|Cluster-22178.49503|Cluster-22178.70286	http://www.genome.jp/kegg-bin/show_pathway?ko04341/K04345%09red/K03869%09red/K08957%09red/K08958%09red/K08960%09red/K08291%09red/K09319%09red
RNA polymerase	KEGG PATHWAY	ko03020	6	37	0.312585	0.737438	Cluster-22178.64766|Cluster-22178.74966|Cluster-22178.66395|Cluster-22178.70391|Cluster-22178.55685|Cluster-22178.73768	http://www.genome.jp/kegg-bin/show_pathway?ko03020/K03022%09red/K03004%09red/K03017%09red/K03002%09red/K03025%09red/K03011%09red
Mismatch repair	KEGG PATHWAY	ko03430	6	37	0.312585	0.737438	Cluster-22178.51416|Cluster-22178.61799|Cluster-22178.66329|Cluster-22178.50700|Cluster-22178.74629|Cluster-22178.77816	http://www.genome.jp/kegg-bin/show_pathway?ko03430/K04802%09red/K08736%09red/K08734%09red/K10740%09red/K03504%09red
Viral carcinogenesis	KEGG PATHWAY	ko05203	76	595	0.326068	0.753767	Cluster-22178.63845|Cluster-22178.68307|Cluster-22178.73241|Cluster-22178.64756|Cluster-22178.57173|Cluster-22178.64290|Cluster-22178.66679|Cluster-22178.67541|Cluster-22178.83128|Cluster-22178.58219|Cluster-22178.65288|Cluster-22178.38303|Cluster-22178.73828|Cluster-22178.61244|Cluster-22178.59176|Cluster-22178.55807|Cluster-22178.79129|Cluster-22178.64503|Cluster-22178.67990|Cluster-22178.93195…	http://www.genome.jp/kegg-bin/show_pathway?ko05203/K03990%09red/K16197%09red/K11418%09red/K10151%09red/K04513%09red/K02158%09red/K02091%09red/K04735%09red/K04734%09red/K03124%09red/K04393%09red/K04392%09red/K02216%09red/K07210%09red/K00873%09red/K06751%09red/K09447%09red/K11254%09red/K02649%09red/K05768%09red/K18671%09red/K10587%09red/K09049%09red/K11252%09red/K15305%09red/K04180%09red/K11404%09r…
Allograft rejection	KEGG PATHWAY	ko05330	14	99	0.326182	0.753767	Cluster-22178.90513|Cluster-22178.53904|Cluster-22178.47172|Cluster-22178.39537|Cluster-22178.32701|Cluster-22178.76529|Cluster-22178.58485|Cluster-22178.57172|Cluster-22178.57173|Cluster-22178.90592|Cluster-22178.74411|Cluster-22178.47071|Cluster-22178.92627|Cluster-22178.73241	http://www.genome.jp/kegg-bin/show_pathway?ko05330/K06751%09red/K07818%09red/K01353%09red/K06856%09red
Bacterial invasion of epithelial cells	KEGG PATHWAY	ko05100	38	289	0.326257	0.753767	Cluster-22178.68307|Cluster-22178.69195|Cluster-22178.67350|Cluster-22178.50926|Cluster-22178.61872|Cluster-22178.52193|Cluster-22178.79129|Cluster-22178.64503|Cluster-22178.49667|Cluster-22178.62510|Cluster-22178.86080|Cluster-22178.48281|Cluster-22178.66264|Cluster-22178.65138|Cluster-22178.54543|Cluster-22178.64334|Cluster-22178.63419|Cluster-22178.73512|Cluster-22178.72787|Cluster-22178.51845…	http://www.genome.jp/kegg-bin/show_pathway?ko05100/K16942%09red/K04513%09red/K04438%09red/K04393%09red/K04392%09red/K05748%09red/K04646%09red/K05717%09red/K06106%09red/K05758%09red/K04707%09red/K05754%09red/K05756%09red/K05757%09red/K02105%09red/K12366%09red/K05691%09red/K05692%09red/K00922%09red/K13728%09red/K12959%09red/K16939%09red/K05704%09red/K17447%09red/K02649%09red/K05760%09red/K06279%09r…
Insulin resistance	KEGG PATHWAY	ko04931	40	306	0.333099	0.761535	Cluster-22178.60521|Cluster-22178.65616|Cluster-22178.54828|Cluster-22178.75320|Cluster-22178.55161|Cluster-22178.41338|Cluster-22178.76626|Cluster-22178.61602|Cluster-22178.62330|Cluster-22178.65802|Cluster-22178.49250|Cluster-22178.75036|Cluster-22178.62246|Cluster-22178.62247|Cluster-22178.48748|Cluster-22178.79429|Cluster-22178.62510|Cluster-22178.57994|Cluster-22178.55942|Cluster-22178.52829…	http://www.genome.jp/kegg-bin/show_pathway?ko04931/K04696%09red/K09113%09red/K16333%09red/K01110%09red/K04735%09red/K04734%09red/K19518%09red/K07199%09red/K06068%09red/K00688%09red/K04440%09red/K00922%09red/K04373%09red/K07294%09red/K01084%09red/K02649%09red/K04527%09red/K04688%09red/K01596%09red/K07189%09red/K00820%09red/K08749%09red/K07200%09red/K06269%09red/K08746%09red/K08765%09red/K06276%09r…
Aminobenzoate degradation	KEGG PATHWAY	ko00627	3	16	0.334166	0.761535	Cluster-22178.73897|Cluster-22178.64856|Cluster-22178.65866	http://www.genome.jp/kegg-bin/show_pathway?ko00627/K07511%09red/K07515%09red/K01077%09red
Chemokine signaling pathway	KEGG PATHWAY	ko04062	67	525	0.340655	0.768828	Cluster-22178.65526|Cluster-28910.0|Cluster-22178.76893|Cluster-22178.68307|Cluster-22178.65628|Cluster-22178.68621|Cluster-22178.62869|Cluster-22178.61602|Cluster-22178.57305|Cluster-22178.82193|Cluster-22178.52186|Cluster-22178.77947|Cluster-22178.36021|Cluster-22178.84280|Cluster-22178.79129|Cluster-22178.67196|Cluster-22178.64503|Cluster-22178.58300|Cluster-22178.88453|Cluster-22178.59001|Clu…	http://www.genome.jp/kegg-bin/show_pathway?ko04062/K04539%09red/K04538%09red/K04536%09red/K04193%09red/K04735%09red/K04734%09red/K04438%09red/K04439%09red/K04393%09red/K04392%09red/K07210%09red/K06068%09red/K04353%09red/K05730%09red/K05731%09red/K08047%09red/K04513%09red/K08045%09red/K11220%09red/K04190%09red/K07836%09red/K02649%09red/K08043%09red/K04365%09red/K12365%09red/K04180%09red/K12366%09r…
Various types of N-glycan biosynthesis	KEGG PATHWAY	ko00513	16	116	0.341956	0.768828	Cluster-22178.55065|Cluster-22178.90554|Cluster-22178.65098|Cluster-22178.58078|Cluster-22178.67633|Cluster-22178.53814|Cluster-22178.53917|Cluster-22178.75055|Cluster-22178.52796|Cluster-22178.55543|Cluster-22178.66366|Cluster-22178.71434|Cluster-22178.71808|Cluster-22178.65761|Cluster-22178.40208|Cluster-22178.45518	http://www.genome.jp/kegg-bin/show_pathway?ko00513/K03842%09red/K12670%09red/K03847%09red/K03844%09red/K07432%09red/K14459%09red/K07966%09red/K12668%09red/K00717%09red/K00781%09red/K07441%09red/K00736%09red/K07151%09red/K01230%09red/K00738%09red
Butanoate metabolism	KEGG PATHWAY	ko00650	6	39	0.352084	0.781783	Cluster-22178.64856|Cluster-22178.85845|Cluster-22178.65866|Cluster-22178.56524|Cluster-22178.49484|Cluster-22178.53368	http://www.genome.jp/kegg-bin/show_pathway?ko00650/K07511%09red/K07515%09red/K00626%09red/K00139%09red/K01027%09red
Cytokine-cytokine receptor interaction	KEGG PATHWAY	ko04060	40	309	0.353932	0.781783	Cluster-22178.65526|Cluster-22178.67469|Cluster-22178.66537|Cluster-22178.10088|Cluster-22178.50600|Cluster-22178.69358|Cluster-22178.80547|Cluster-22178.69364|Cluster-22178.36021|Cluster-22178.43596|Cluster-22178.40110|Cluster-22178.39920|Cluster-22178.78617|Cluster-22178.47054|Cluster-22178.61756|Cluster-22178.61357|Cluster-22178.53821|Cluster-22178.68000|Cluster-22178.48840|Cluster-31832.0|Clu…	http://www.genome.jp/kegg-bin/show_pathway?ko04060/K04190%09red/K04193%09red/K13596%09red/K05480%09red/K04359%09red/K04667%09red/K05449%09red/K05148%09red/K13578%09red/K05460%09red/K05461%09red/K04723%09red/K04180%09red/K04388%09red/K05450%09red/K05089%09red/K14625%09red/K04675%09red/K05146%09red/K04671%09red/K04673%09red/K05437%09red/K13567%09red/K05417%09red/K13376%09red/K05474%09red
Oocyte meiosis	KEGG PATHWAY	ko04114	38	293	0.354719	0.781783	Cluster-22178.60521|Cluster-22178.63845|Cluster-22178.44050|Cluster-22178.76893|Cluster-22178.64624|Cluster-22178.66515|Cluster-22178.65939|Cluster-22178.67541|Cluster-22178.68425|Cluster-22178.64290|Cluster-22178.46806|Cluster-22178.55807|Cluster-22178.50986|Cluster-22178.39906|Cluster-22178.70208|Cluster-22178.86193|Cluster-22178.62248|Cluster-22178.70444|Cluster-22178.68282|Cluster-22178.52801…	http://www.genome.jp/kegg-bin/show_pathway?ko04114/K04515%09red/K16197%09red/K10318%09red/K04959%09red/K02178%09red/K08043%09red/K08047%09red/K08045%09red/K03355%09red/K02602%09red/K04373%09red/K06635%09red/K06269%09red/K06633%09red/K06630%09red/K06631%09red/K02365%09red/K02537%09red/K11481%09red/K04345%09red/K13728%09red/K05459%09red/K04348%09red/K04958%09red/K03363%09red/K03348%09red/K06626%09r…
Glycosaminoglycan biosynthesis - heparan sulfate / heparin	KEGG PATHWAY	ko00534	8	55	0.363375	0.795625	Cluster-22178.86942|Cluster-22178.61592|Cluster-22178.54556|Cluster-22178.60765|Cluster-22178.72542|Cluster-22178.76474|Cluster-22178.116394|Cluster-22178.55440	http://www.genome.jp/kegg-bin/show_pathway?ko00534/K02366%09red/K02367%09red/K01793%09red/K02369%09red/K02577%09red/K02576%09red/K00771%09red
Nicotinate and nicotinamide metabolism	KEGG PATHWAY	ko00760	11	80	0.385719	0.839063	Cluster-22178.96474|Cluster-22178.74897|Cluster-22178.70638|Cluster-22178.50626|Cluster-22178.64001|Cluster-22178.57216|Cluster-22178.57152|Cluster-22178.34736|Cluster-22178.75279|Cluster-22178.60485|Cluster-22178.60871	http://www.genome.jp/kegg-bin/show_pathway?ko00760/K03783%09red/K06210%09red/K03462%09red/K01513%09red/K01950%09red/K00763%09red/K10524%09red/K01081%09red
Pancreatic cancer	KEGG PATHWAY	ko05212	29	226	0.399301	0.859033	Cluster-22178.76534|Cluster-22178.76537|Cluster-22178.66679|Cluster-22178.76626|Cluster-22178.61602|Cluster-22178.43596|Cluster-22178.79129|Cluster-22178.59001|Cluster-22178.62510|Cluster-22178.99645|Cluster-22178.70051|Cluster-22178.57424|Cluster-22178.63653|Cluster-22178.71861|Cluster-22178.57994|Cluster-22178.79774|Cluster-22178.76542|Cluster-22178.33804|Cluster-22178.69412|Cluster-22178.69292…	http://www.genome.jp/kegg-bin/show_pathway?ko05212/K04388%09red/K13376%09red/K04482%09red/K04501%09red/K02158%09red/K04735%09red/K07210%09red/K08775%09red/K00922%09red/K04467%09red/K05729%09red/K04456%09red/K04440%09red/K04393%09red/K04392%09red/K02091%09red/K11220%09red/K07827%09red/K04366%09red/K02649%09red/K04365%09red
Methane metabolism	KEGG PATHWAY	ko00680	14	105	0.400027	0.859033	Cluster-22178.81659|Cluster-22178.62927|Cluster-22178.52588|Cluster-22178.74590|Cluster-22178.74592|Cluster-22178.80272|Cluster-22178.56895|Cluster-22178.64691|Cluster-22178.82797|Cluster-22178.81660|Cluster-22178.85870|Cluster-22178.71062|Cluster-22178.50018|Cluster-22178.87785	http://www.genome.jp/kegg-bin/show_pathway?ko00680/K03841%09red/K01689%09red/K01070%09red/K01834%09red/K00121%09red/K01895%09red
Tuberculosis	KEGG PATHWAY	ko05152	53	422	0.403059	0.86003	Cluster-22178.60132|Cluster-22178.68896|Cluster-22178.64909|Cluster-22178.68183|Cluster-22178.76128|Cluster-22178.44264|Cluster-22178.60700|Cluster-22178.35051|Cluster-22178.63848|Cluster-22178.58485|Cluster-22178.61602|Cluster-22178.82012|Cluster-22178.64929|Cluster-22178.43596|Cluster-22178.66146|Cluster-22178.68985|Cluster-22178.93195|Cluster-22178.68307|Cluster-22178.69102|Cluster-22178.69103…	http://www.genome.jp/kegg-bin/show_pathway?ko05152/K04515%09red/K03990%09red/K04513%09red/K04735%09red/K07889%09red/K11220%09red/K02158%09red/K02154%09red/K12478%09red/K07983%09red/K06464%09red/K07887%09red/K04441%09red/K04440%09red/K08063%09red/K08062%09red/K08065%09red/K08064%09red/K06856%09red/K01379%09red/K02373%09red/K05855%09red/K10049%09red/K02146%09red/K02161%09red/K07897%09red/K06528%09r…
Arginine and proline metabolism	KEGG PATHWAY	ko00330	21	162	0.406711	0.860788	Cluster-22178.64347|Cluster-22178.62935|Cluster-22178.70449|Cluster-22178.80655|Cluster-22178.73331|Cluster-22178.87245|Cluster-22178.80656|Cluster-22178.77413|Cluster-22178.66752|Cluster-22178.66916|Cluster-22178.55181|Cluster-22178.66023|Cluster-22178.70021|Cluster-22178.63740|Cluster-22178.67930|Cluster-22178.45106|Cluster-22178.51612|Cluster-22178.112415|Cluster-22178.75282|Cluster-22178.5422…	http://www.genome.jp/kegg-bin/show_pathway?ko00330/K00819%09red/K14455%09red/K14454%09red/K00657%09red/K00286%09red/K18123%09red/K00542%09red/K11142%09red/K00472%09red/K14085%09red/K00797%09red/K13240%09red/K00933%09red/K12657%09red
Fc gamma R-mediated phagocytosis	KEGG PATHWAY	ko04666	42	333	0.408553	0.860788	Cluster-22178.40845|Cluster-22178.73828|Cluster-22178.43720|Cluster-22178.67350|Cluster-22178.58485|Cluster-22178.421|Cluster-22178.61872|Cluster-22178.77931|Cluster-22178.52186|Cluster-22178.33804|Cluster-22178.79129|Cluster-22178.81453|Cluster-22178.81032|Cluster-22178.93195|Cluster-22178.63746|Cluster-22178.62510|Cluster-22178.55994|Cluster-22178.76542|Cluster-22178.92127|Cluster-22178.71426|C…	http://www.genome.jp/kegg-bin/show_pathway?ko04666/K02677%09red/K03084%09red/K04438%09red/K01115%09red/K04393%09red/K04392%09red/K06068%09red/K05730%09red/K05758%09red/K12488%09red/K01080%09red/K12562%09red/K12561%09red/K05754%09red/K05756%09red/K05757%09red/K06856%09red/K05768%09red/K04688%09red/K05855%09red/K08091%09red/K00922%09red/K05748%09red/K04456%09red/K02649%09red/K07941%09red/K05765%09r…
Herpes simplex infection	KEGG PATHWAY	ko05168	56	448	0.412026	0.861869	Cluster-22178.67566|Cluster-22178.66674|Cluster-22178.81264|Cluster-22178.40708|Cluster-22178.38303|Cluster-22178.44264|Cluster-22178.76626|Cluster-22178.99216|Cluster-22178.58925|Cluster-22178.78620|Cluster-22178.70051|Cluster-22178.65994|Cluster-22178.67990|Cluster-22178.77773|Cluster-22178.54157|Cluster-22178.57424|Cluster-22178.88889|Cluster-22178.61164|Cluster-22178.67873|Cluster-22178.57811…	http://www.genome.jp/kegg-bin/show_pathway?ko05168/K03990%09red/K04696%09red/K04735%09red/K04734%09red/K02296%09red/K03120%09red/K07210%09red/K03129%09red/K06751%09red/K11220%09red/K09447%09red/K05401%09red/K02373%09red/K04440%09red/K15410%09red/K06269%09red/K11674%09red/K04427%09red/K03097%09red/K14966%09red/K04403%09red/K04467%09red/K03134%09red/K03130%09red/K03131%09red/K02207%09red/K03173%09r…
AMPK signaling pathway	KEGG PATHWAY	ko04152	47	375	0.416305	0.861869	Cluster-22178.65616|Cluster-22178.54828|Cluster-22178.40708|Cluster-22178.74204|Cluster-22178.44050|Cluster-22178.61602|Cluster-22178.81659|Cluster-22178.85870|Cluster-22178.62330|Cluster-22178.65802|Cluster-22178.55942|Cluster-22178.75036|Cluster-22178.62246|Cluster-22178.62247|Cluster-22178.79429|Cluster-22178.62510|Cluster-22178.56809|Cluster-22178.67873|Cluster-22178.76344|Cluster-22178.70546…	http://www.genome.jp/kegg-bin/show_pathway?ko04152/K16333%09red/K11411%09red/K07199%09red/K19030%09red/K03841%09red/K04354%09red/K04527%09red/K03234%09red/K01578%09red/K11583%09red/K01084%09red/K02649%09red/K04427%09red/K13088%09red/K04688%09red/K01596%09red/K00922%09red/K07188%09red/K07901%09red/K08272%09red/K07208%09red/K19028%09red/K07200%09red/K05459%09red/K07359%09red/K08765%09red/K06276%09r…
Amyotrophic lateral sclerosis (ALS)	KEGG PATHWAY	ko05014	21	163	0.416785	0.861869	Cluster-22178.73196|Cluster-22178.53128|Cluster-22178.98309|Cluster-22178.79401|Cluster-22178.64909|Cluster-22178.10428|Cluster-22178.60700|Cluster-22178.93222|Cluster-22178.89062|Cluster-22178.66916|Cluster-22178.61695|Cluster-22178.79774|Cluster-22178.64786|Cluster-22178.68183|Cluster-22178.52307|Cluster-22178.89061|Cluster-22178.59360|Cluster-22178.69949|Cluster-22178.64207|Cluster-22178.35717…	http://www.genome.jp/kegg-bin/show_pathway?ko05014/K03781%09red/K05197%09red/K05211%09red/K11518%09red/K02158%09red/K04348%09red/K05209%09red/K04441%09red/K04392%09red/K02161%09red/K13240%09red/K07887%09red
mRNA surveillance pathway	KEGG PATHWAY	ko03015	25	196	0.421412	0.866093	Cluster-22178.69535|Cluster-22178.68569|Cluster-22178.60527|Cluster-22178.64006|Cluster-22178.60312|Cluster-22178.59875|Cluster-22178.67194|Cluster-22178.77693|Cluster-22178.50323|Cluster-22178.70463|Cluster-22178.85420|Cluster-22178.68323|Cluster-22178.44123|Cluster-22178.44121|Cluster-22178.62897|Cluster-22178.78126|Cluster-22178.82228|Cluster-22178.56486|Cluster-22178.43898|Cluster-22178.63257…	http://www.genome.jp/kegg-bin/show_pathway?ko03015/K14294%09red/K04354%09red/K03265%09red/K14327%09red/K14396%09red/K14376%09red/K14962%09red/K06269%09red/K00565%09red/K12876%09red/K14406%09red/K15542%09red/K11583%09red/K14411%09red/K14403%09red/K13126%09red
Pentose phosphate pathway	KEGG PATHWAY	ko00030	13	99	0.426146	0.870482	Cluster-22178.69064|Cluster-22178.81660|Cluster-22178.69547|Cluster-22178.65700|Cluster-22178.49181|Cluster-22178.65423|Cluster-22178.82797|Cluster-22178.81659|Cluster-22178.57506|Cluster-22178.85870|Cluster-22178.64881|Cluster-22178.61303|Cluster-22178.64372	http://www.genome.jp/kegg-bin/show_pathway?ko00030/K03841%09red/K00852%09red/K01807%09red/K13937%09red/K01783%09red/K00036%09red/K01057%09red/K00033%09red
MAPK signaling pathway - fly	KEGG PATHWAY	ko04013	32	254	0.428875	0.870746	Cluster-22178.64909|Cluster-22178.40708|Cluster-22178.68183|Cluster-22178.69555|Cluster-22178.60700|Cluster-22178.67541|Cluster-22178.64290|Cluster-22178.72922|Cluster-22178.56171|Cluster-22178.59001|Cluster-22178.49667|Cluster-22178.61357|Cluster-22178.67873|Cluster-22178.59360|Cluster-22178.85605|Cluster-22178.85606|Cluster-22178.98761|Cluster-22178.45633|Cluster-22178.53534|Cluster-22178.49978…	http://www.genome.jp/kegg-bin/show_pathway?ko04013/K18529%09red/K16197%09red/K04427%09red/K06689%09red/K04365%09red/K04440%09red/K03211%09red/K05704%09red/K04441%09red/K07364%09red/K04392%09red/K13578%09red/K14290%09red/K07827%09red/K06279%09red
Tryptophan metabolism	KEGG PATHWAY	ko00380	15	116	0.435881	0.873739	Cluster-22178.63740|Cluster-22178.42549|Cluster-22178.64856|Cluster-22178.66109|Cluster-22178.85702|Cluster-22178.73650|Cluster-22178.65866|Cluster-22178.56524|Cluster-22178.47203|Cluster-22178.92197|Cluster-22178.39710|Cluster-22178.69949|Cluster-22178.49484|Cluster-22178.89883|Cluster-22178.40608	http://www.genome.jp/kegg-bin/show_pathway?ko00380/K03781%09red/K00164%09red/K03334%09red/K07515%09red/K14085%09red/K00502%09red/K07511%09red/K00626%09red
Glioma	KEGG PATHWAY	ko05214	27	214	0.436533	0.873739	Cluster-22178.40845|Cluster-22178.44050|Cluster-22178.10088|Cluster-22178.66679|Cluster-22178.61602|Cluster-22178.76542|Cluster-22178.40110|Cluster-22178.63746|Cluster-22178.59001|Cluster-22178.62510|Cluster-22178.99645|Cluster-22178.54543|Cluster-22178.40109|Cluster-22178.81665|Cluster-22178.33804|Cluster-22178.69412|Cluster-22178.58220|Cluster-22178.46817|Cluster-22178.89116|Cluster-22178.58014…	http://www.genome.jp/kegg-bin/show_pathway?ko05214/K04515%09red/K05089%09red/K04365%09red/K02677%09red/K01110%09red/K00922%09red/K05459%09red/K04456%09red/K02833%09red/K17447%09red/K02091%09red/K07827%09red/K04366%09red/K04359%09red/K02649%09red/K06279%09red
VEGF signaling pathway	KEGG PATHWAY	ko04370	26	206	0.438173	0.873739	Cluster-22178.40845|Cluster-22178.64909|Cluster-22178.68183|Cluster-22178.60700|Cluster-22178.79774|Cluster-22178.61602|Cluster-22178.84280|Cluster-22178.79129|Cluster-22178.64503|Cluster-22178.63746|Cluster-22178.59001|Cluster-22178.49667|Cluster-22178.62510|Cluster-22178.76542|Cluster-22178.54543|Cluster-22178.63734|Cluster-22178.59360|Cluster-22178.66889|Cluster-22178.33804|Cluster-22178.69412…	http://www.genome.jp/kegg-bin/show_pathway?ko04370/K02677%09red/K04348%09red/K04456%09red/K05704%09red/K16342%09red/K04441%09red/K02833%09red/K17447%09red/K04392%09red/K02158%09red/K00922%09red/K04393%09red/K07827%09red/K04366%09red/K05760%09red/K02649%09red
Type I diabetes mellitus	KEGG PATHWAY	ko04940	15	117	0.447923	0.883631	Cluster-22178.90513|Cluster-22178.53904|Cluster-22178.47172|Cluster-22178.66604|Cluster-22178.32701|Cluster-22178.39537|Cluster-22178.76529|Cluster-22178.36479|Cluster-22178.57172|Cluster-22178.57173|Cluster-22178.90592|Cluster-22178.74411|Cluster-22178.47071|Cluster-22178.92627|Cluster-22178.73241	http://www.genome.jp/kegg-bin/show_pathway?ko04940/K06751%09red/K07818%09red/K01353%09red/K07817%09red/K04077%09red
Phagosome	KEGG PATHWAY	ko04145	50	405	0.451474	0.883631	Cluster-22178.60132|Cluster-22178.68758|Cluster-22178.68896|Cluster-22178.73049|Cluster-22178.75760|Cluster-22178.64124|Cluster-22178.37233|Cluster-22178.58485|Cluster-22178.79070|Cluster-22178.66128|Cluster-22178.64929|Cluster-22178.78073|Cluster-22178.66020|Cluster-22178.83468|Cluster-22178.53904|Cluster-22178.35939|Cluster-22178.54666|Cluster-22178.66916|Cluster-22178.54367|Cluster-22178.66264…	http://www.genome.jp/kegg-bin/show_pathway?ko04145/K03990%09red/K02146%09red/K07889%09red/K04392%09red/K02154%09red/K12478%09red/K02150%09red/K06751%09red/K06464%09red/K10956%09red/K07374%09red/K07375%09red/K07887%09red/K06856%09red/K10066%09red/K10089%09red/K05692%09red/K02145%09red/K08517%09red/K02148%09red/K07897%09red/K08054%09red/K06528%09red/K06503%09red/K13240%09red/K06588%09red/K06563%09r…
Prolactin signaling pathway	KEGG PATHWAY	ko04917	28	224	0.452342	0.883631	Cluster-22178.64909|Cluster-22178.68183|Cluster-22178.60700|Cluster-22178.76626|Cluster-22178.61602|Cluster-22178.49250|Cluster-22178.74597|Cluster-22178.59001|Cluster-22178.49667|Cluster-22178.62510|Cluster-22178.53248|Cluster-22178.53685|Cluster-22178.57424|Cluster-22178.54886|Cluster-22178.54543|Cluster-22178.33804|Cluster-22178.57994|Cluster-22178.59360|Cluster-22178.84280|Cluster-22178.69412…	http://www.genome.jp/kegg-bin/show_pathway?ko04917/K04696%09red/K04695%09red/K10151%09red/K04735%09red/K04456%09red/K04698%09red/K05704%09red/K04441%09red/K04440%09red/K17447%09red/K11220%09red/K00922%09red/K02833%09red/K07827%09red/K04366%09red/K04248%09red/K02649%09red/K06279%09red
Renal cell carcinoma	KEGG PATHWAY	ko05211	27	216	0.454273	0.883631	Cluster-22178.40623|Cluster-22178.61602|Cluster-22178.66145|Cluster-22178.43596|Cluster-22178.79129|Cluster-22178.59001|Cluster-22178.62510|Cluster-22178.76542|Cluster-22178.55779|Cluster-22178.70739|Cluster-22178.63653|Cluster-22178.62870|Cluster-22178.39652|Cluster-22178.55580|Cluster-22178.33804|Cluster-22178.62869|Cluster-22178.69412|Cluster-22178.62521|Cluster-22178.58014|Cluster-22178.64756…	http://www.genome.jp/kegg-bin/show_pathway?ko05211/K04353%09red/K04410%09red/K13376%09red/K09097%09red/K03873%09red/K01679%09red/K00922%09red/K04438%09red/K04498%09red/K06277%09red/K04456%09red/K02833%09red/K04393%09red/K04392%09red/K05460%09red/K07827%09red/K04366%09red/K07836%09red/K02649%09red/K04365%09red
Choline metabolism in cancer	KEGG PATHWAY	ko05231	47	381	0.456323	0.883631	Cluster-22178.40845|Cluster-22178.81665|Cluster-22178.43720|Cluster-22178.77959|Cluster-22178.61602|Cluster-22178.55716|Cluster-22178.46415|Cluster-22178.53035|Cluster-22178.64756|Cluster-22178.40110|Cluster-22178.10088|Cluster-22178.62246|Cluster-22178.62247|Cluster-22178.39920|Cluster-22178.71409|Cluster-22178.63746|Cluster-22178.59001|Cluster-22178.62510|Cluster-22178.59712|Cluster-22178.76542…	http://www.genome.jp/kegg-bin/show_pathway?ko05231/K02677%09red/K01115%09red/K04392%09red/K04359%09red/K08202%09red/K16342%09red/K04440%09red/K00994%09red/K15377%09red/K02649%09red/K04684%09red/K04688%09red/K01080%09red/K00922%09red/K00901%09red/K07208%09red/K05450%09red/K05089%09red/K05748%09red/K06276%09red/K04456%09red/K02833%09red/K14156%09red/K07827%09red/K04366%09red
Primary immunodeficiency	KEGG PATHWAY	ko05340	7	53	0.467675	0.900408	Cluster-22178.69102|Cluster-22178.69103|Cluster-22178.76128|Cluster-22178.58485|Cluster-22178.80587|Cluster-22178.52297|Cluster-22178.53424	http://www.genome.jp/kegg-bin/show_pathway?ko05340/K06856%09red/K16056%09red/K08063%09red/K08062%09red/K07210%09red
Hippo signaling pathway - fly	KEGG PATHWAY	ko04391	35	284	0.471207	0.902026	Cluster-22178.63845|Cluster-22178.58392|Cluster-22178.71929|Cluster-22178.67541|Cluster-22178.79108|Cluster-22178.64290|Cluster-22178.89291|Cluster-22178.55807|Cluster-22178.67481|Cluster-22178.50688|Cluster-22178.49572|Cluster-22178.50407|Cluster-22178.62249|Cluster-22178.68282|Cluster-22178.66264|Cluster-22178.48550|Cluster-22178.97205|Cluster-22178.44123|Cluster-22178.44121|Cluster-22178.62921…	http://www.genome.jp/kegg-bin/show_pathway?ko04391/K16197%09red/K16675%09red/K04237%09red/K09236%09red/K12076%09red/K04354%09red/K16682%09red/K16175%09red/K06685%09red/K05692%09red/K08960%09red/K16507%09red/K06626%09red/K06094%09red/K04440%09red/K06630%09red/K06093%09red/K16681%09red/K06091%09red/K04377%09red/K06095%09red
Adherens junction	KEGG PATHWAY	ko04520	41	334	0.474058	0.902326	Cluster-22178.58294|Cluster-22178.68307|Cluster-22178.40708|Cluster-22178.66042|Cluster-22178.44347|Cluster-22178.52579|Cluster-22178.62330|Cluster-22178.79129|Cluster-22178.54030|Cluster-22178.62360|Cluster-22178.89024|Cluster-22178.49667|Cluster-22178.49572|Cluster-22178.72787|Cluster-22178.67873|Cluster-22178.53168|Cluster-22178.66264|Cluster-22178.65138|Cluster-22178.72568|Cluster-22178.70189…	http://www.genome.jp/kegg-bin/show_pathway?ko04520/K04513%09red/K04388%09red/K04393%09red/K04392%09red/K05748%09red/K04237%09red/K06592%09red/K04527%09red/K02620%09red/K06084%09red/K02105%09red/K04427%09red/K04501%09red/K05691%09red/K05690%09red/K03097%09red/K05692%09red/K16848%09red/K05703%09red/K05701%09red/K05627%09red/K05706%09red/K05705%09red/K05704%09red/K04498%09red/K04362%09red
Non-small cell lung cancer	KEGG PATHWAY	ko05223	23	186	0.481843	0.90918	Cluster-22178.71870|Cluster-22178.40845|Cluster-22178.66679|Cluster-22178.61602|Cluster-22178.76542|Cluster-22178.62246|Cluster-22178.62247|Cluster-22178.76047|Cluster-22178.63746|Cluster-22178.59001|Cluster-22178.62510|Cluster-22178.99645|Cluster-22178.71428|Cluster-22178.79774|Cluster-22178.33804|Cluster-22178.69412|Cluster-22178.68258|Cluster-22178.58014|Cluster-22178.64756|Cluster-22178.53248…	http://www.genome.jp/kegg-bin/show_pathway?ko05223/K04411%09red/K09850%09red/K04365%09red/K02677%09red/K02158%09red/K00922%09red/K06276%09red/K04456%09red/K02833%09red/K02091%09red/K07827%09red/K04366%09red/K02649%09red/K15420%09red
Small cell lung cancer	KEGG PATHWAY	ko05222	40	327	0.483286	0.90918	Cluster-22178.95309|Cluster-22178.64353|Cluster-22178.11015|Cluster-35894.0|Cluster-22178.66679|Cluster-22178.88889|Cluster-22178.61602|Cluster-22178.118984|Cluster-22178.58735|Cluster-22178.67990|Cluster-22178.96200|Cluster-22178.62510|Cluster-22178.99645|Cluster-22178.70051|Cluster-22178.68282|Cluster-22178.104592|Cluster-22178.63419|Cluster-22178.65628|Cluster-22178.62921|Cluster-22178.116251|…	http://www.genome.jp/kegg-bin/show_pathway?ko05222/K01110%09red/K02091%09red/K04735%09red/K04734%09red/K07210%09red/K02219%09red/K06485%09red/K05717%09red/K05636%09red/K06482%09red/K06247%09red/K06245%09red/K06243%09red/K04377%09red/K16060%09red/K04467%09red/K04725%09red/K00922%09red/K02161%09red/K03173%09red/K03875%09red/K04456%09red/K02649%09red/K06626%09red/K06237%09red
Circadian rhythm - plant	KEGG PATHWAY	ko04712	2	13	0.489318	0.90918	Cluster-22178.61274|Cluster-22178.72568	http://www.genome.jp/kegg-bin/show_pathway?ko04712/K03097%09red
Pathways in cancer	KEGG PATHWAY	ko05200	150	1242	0.491165	0.90918	Cluster-22178.44050|Cluster-22178.95309|Cluster-22178.10088|Cluster-22178.68307|Cluster-22178.40845|Cluster-22178.50926|Cluster-22178.79774|Cluster-22178.68425|Cluster-22178.64353|Cluster-22178.40110|Cluster-22178.67196|Cluster-22178.72386|Cluster-22178.58300|Cluster-22178.96200|Cluster-22178.63746|Cluster-22178.59001|Cluster-22178.62510|Cluster-22178.59715|Cluster-22178.88889|Cluster-22178.72787…	http://www.genome.jp/kegg-bin/show_pathway?ko05200/K01110%09red/K11220%09red/K02158%09red/K10053%09red/K10055%09red/K10056%09red/K09487%09red/K04482%09red/K05449%09red/K04377%09red/K04501%09red/K05691%09red/K09288%09red/K04467%09red/K05858%09red/K04345%09red/K05459%09red/K02833%09red/K04079%09red/K09291%09red/K09290%09red/K09293%09red/K04513%09red/K02091%09red/K04291%09red/K08734%09red/K08736%09r…
Phospholipase D signaling pathway	KEGG PATHWAY	ko04072	69	569	0.491471	0.90918	Cluster-22178.65848|Cluster-22178.98747|Cluster-22178.78980|Cluster-22178.73067|Cluster-22178.76893|Cluster-22178.68307|Cluster-22178.40845|Cluster-22178.43720|Cluster-22178.77959|Cluster-22178.58485|Cluster-22178.61602|Cluster-22178.55716|Cluster-22178.77931|Cluster-22178.62330|Cluster-22178.70444|Cluster-22178.62351|Cluster-22178.40110|Cluster-22178.81453|Cluster-22178.71192|Cluster-22178.84657…	http://www.genome.jp/kegg-bin/show_pathway?ko04072/K07983%09red/K04513%09red/K02677%09red/K01115%09red/K04291%09red/K08043%09red/K08047%09red/K00922%09red/K08045%09red/K18441%09red/K04359%09red/K16342%09red/K04608%09red/K01080%09red/K04607%09red/K05461%09red/K02649%09red/K07937%09red/K06856%09red/K04527%09red/K05855%09red/K00901%09red/K05858%09red/K07208%09red/K05450%09red/K05089%09red/K13523%09r…
Lysine biosynthesis	KEGG PATHWAY	ko00300	1	5	0.493942	0.90918	Cluster-22178.63740	http://www.genome.jp/kegg-bin/show_pathway?ko00300/K14085%09red
beta-Alanine metabolism	KEGG PATHWAY	ko00410	11	89	0.512734	0.93656	Cluster-22178.63740|Cluster-22178.64357|Cluster-22178.64856|Cluster-22178.70991|Cluster-22178.51865|Cluster-22178.62935|Cluster-22178.69066|Cluster-22178.65866|Cluster-22178.70546|Cluster-22178.73443|Cluster-22178.52293	http://www.genome.jp/kegg-bin/show_pathway?ko00410/K00129%09red/K01578%09red/K14085%09red/K00797%09red/K07511%09red/K07515%09red
HIF-1 signaling pathway	KEGG PATHWAY	ko04066	42	348	0.514409	0.93656	Cluster-22178.40845|Cluster-22178.44050|Cluster-22178.49236|Cluster-22178.66559|Cluster-22178.64902|Cluster-22178.40623|Cluster-22178.61602|Cluster-22178.57146|Cluster-22178.62330|Cluster-22178.72651|Cluster-22178.74590|Cluster-22178.63746|Cluster-22178.74592|Cluster-22178.62510|Cluster-22178.76542|Cluster-22178.78073|Cluster-22178.58477|Cluster-22178.44626|Cluster-22178.49478|Cluster-22178.62821…	http://www.genome.jp/kegg-bin/show_pathway?ko04066/K04515%09red/K01689%09red/K02677%09red/K04735%09red/K00134%09red/K09097%09red/K00844%09red/K05437%09red/K02991%09red/K05467%09red/K02649%09red/K05465%09red/K04527%09red/K04688%09red/K12077%09red/K00922%09red/K03259%09red/K02161%09red/K03873%09red/K05459%09red/K00161%09red/K00162%09red/K06503%09red/K04498%09red/K04456%09red
Autoimmune thyroid disease	KEGG PATHWAY	ko05320	15	124	0.531167	0.94853	Cluster-22178.90513|Cluster-22178.53904|Cluster-22178.47172|Cluster-22178.39537|Cluster-22178.32701|Cluster-22178.76529|Cluster-22178.58485|Cluster-22178.57172|Cluster-22178.57173|Cluster-22178.90592|Cluster-22178.74411|Cluster-22178.47071|Cluster-22178.92627|Cluster-22178.73241|Cluster-22178.9233	http://www.genome.jp/kegg-bin/show_pathway?ko05320/K06751%09red/K07818%09red/K01353%09red/K06856%09red/K05251%09red
Hippo signaling pathway	KEGG PATHWAY	ko04390	55	460	0.536144	0.94853	Cluster-22178.67469|Cluster-22178.63845|Cluster-22178.58392|Cluster-22178.66042|Cluster-22178.50926|Cluster-22178.69358|Cluster-22178.71929|Cluster-22178.67541|Cluster-22178.58888|Cluster-22178.43596|Cluster-22178.64290|Cluster-22178.53184|Cluster-22178.55807|Cluster-22178.91355|Cluster-22178.62360|Cluster-22178.67481|Cluster-22178.89291|Cluster-22178.61756|Cluster-22178.49572|Cluster-22178.61357…	http://www.genome.jp/kegg-bin/show_pathway?ko04390/K16197%09red/K10151%09red/K06685%09red/K04671%09red/K02353%09red/K04237%09red/K08731%09red/K06464%09red/K02620%09red/K13578%09red/K06269%09red/K06630%09red/K02105%09red/K16681%09red/K17693%09red/K04501%09red/K16682%09red/K08960%09red/K05692%09red/K12075%09red/K12076%09red/K09850%09red/K04388%09red/K13376%09red/K16175%09red/K04354%09red/K05706%09r…
TNF signaling pathway	KEGG PATHWAY	ko04668	33	276	0.53881	0.94853	Cluster-22178.64909|Cluster-22178.40708|Cluster-22178.68183|Cluster-22178.44264|Cluster-22178.60700|Cluster-22178.88889|Cluster-22178.61602|Cluster-22178.36021|Cluster-22178.33804|Cluster-22178.42687|Cluster-22178.62510|Cluster-22178.76542|Cluster-22178.70051|Cluster-22178.67873|Cluster-22178.59360|Cluster-22178.75985|Cluster-22178.61313|Cluster-22178.65628|Cluster-22178.84687|Cluster-22178.49250…	http://www.genome.jp/kegg-bin/show_pathway?ko04668/K04696%09red/K02373%09red/K04427%09red/K09049%09red/K16060%09red/K14625%09red/K04440%09red/K04403%09red/K04456%09red/K04467%09red/K04734%09red/K04441%09red/K11859%09red/K04735%09red/K07210%09red/K17065%09red/K03173%09red/K05632%09red/K00922%09red/K02649%09red/K09558%09red
Pentose and glucuronate interconversions	KEGG PATHWAY	ko00040	9	74	0.538924	0.94853	Cluster-22178.61538|Cluster-22178.64556|Cluster-22178.79408|Cluster-22178.72103|Cluster-22178.65585|Cluster-22178.52694|Cluster-22178.71141|Cluster-22178.46408|Cluster-22178.64372	http://www.genome.jp/kegg-bin/show_pathway?ko00040/K03331%09red/K00078%09red/K01805%09red/K00699%09red/K01783%09red/K00011%09red
Lysine degradation	KEGG PATHWAY	ko00310	22	184	0.542729	0.94853	Cluster-31028.0|Cluster-22178.66109|Cluster-22178.77955|Cluster-22178.68306|Cluster-22178.65866|Cluster-22178.92197|Cluster-22178.49484|Cluster-22178.49043|Cluster-22178.63740|Cluster-22178.59241|Cluster-22178.91186|Cluster-22178.56524|Cluster-22178.67157|Cluster-22178.67077|Cluster-22178.64856|Cluster-22178.91003|Cluster-22178.33430|Cluster-22178.69003|Cluster-22178.56592|Cluster-22178.97254|Clu…	http://www.genome.jp/kegg-bin/show_pathway?ko00310/K11419%09red/K18494%09red/K00658%09red/K13645%09red/K13646%09red/K18826%09red/K07515%09red/K11423%09red/K00164%09red/K11421%09red/K11420%09red/K14085%09red/K07511%09red/K11429%09red/K11428%09red/K15588%09red/K00626%09red
MicroRNAs in cancer	KEGG PATHWAY	ko05206	59	495	0.545016	0.94853	Cluster-22178.40845|Cluster-22178.73412|Cluster-22178.79031|Cluster-22178.87696|Cluster-22178.68307|Cluster-22178.62908|Cluster-22178.76748|Cluster-22178.79591|Cluster-22178.66679|Cluster-22178.72904|Cluster-22178.68425|Cluster-22178.69608|Cluster-22178.68753|Cluster-22178.69662|Cluster-22178.43596|Cluster-22178.40110|Cluster-22178.10088|Cluster-22178.66697|Cluster-22178.63746|Cluster-22178.59001…	http://www.genome.jp/kegg-bin/show_pathway?ko05206/K10605%09red/K04513%09red/K02677%09red/K01110%09red/K11411%09red/K04438%09red/K11459%09red/K02091%09red/K13863%09red/K10151%09red/K04359%09red/K17387%09red/K05658%09red/K15379%09red/K08007%09red/K12561%09red/K04377%09red/K12035%09red/K07996%09red/K04464%09red/K10127%09red/K09850%09red/K17391%09red/K02161%09red/K07827%09red/K08270%09red/K17399%09r…
Thiamine metabolism	KEGG PATHWAY	ko00730	1	6	0.54825	0.94853	Cluster-22178.57296	http://www.genome.jp/kegg-bin/show_pathway?ko00730/K05307%09red
Zeatin biosynthesis	KEGG PATHWAY	ko00908	1	6	0.54825	0.94853	Cluster-22178.76367	http://www.genome.jp/kegg-bin/show_pathway?ko00908/K00791%09red
Monobactam biosynthesis	KEGG PATHWAY	ko00261	1	6	0.54825	0.94853	Cluster-22178.54470	http://www.genome.jp/kegg-bin/show_pathway?ko00261/K13811%09red
Steroid biosynthesis	KEGG PATHWAY	ko00100	4	32	0.549298	0.94853	Cluster-22178.54975|Cluster-22178.65330|Cluster-22178.87835|Cluster-22178.53459	http://www.genome.jp/kegg-bin/show_pathway?ko00100/K00227%09red/K07748%09red/K01824%09red/K07750%09red
Porphyrin and chlorophyll metabolism	KEGG PATHWAY	ko00860	7	58	0.554947	0.951053	Cluster-22178.62889|Cluster-22178.61538|Cluster-22178.65585|Cluster-22178.64563|Cluster-22178.62323|Cluster-22178.80150|Cluster-22178.73843	http://www.genome.jp/kegg-bin/show_pathway?ko00860/K02257%09red/K19054%09red/K00699%09red/K01885%09red/K01764%09red/K01599%09red
Toll-like receptor signaling pathway	KEGG PATHWAY	ko04620	25	211	0.558349	0.951053	Cluster-22178.64909|Cluster-22178.40708|Cluster-22178.68183|Cluster-22178.44264|Cluster-22178.60700|Cluster-22178.76626|Cluster-22178.61602|Cluster-22178.38303|Cluster-22178.78620|Cluster-22178.70051|Cluster-22178.62510|Cluster-22178.76542|Cluster-22178.67873|Cluster-22178.57424|Cluster-22178.59360|Cluster-22178.61313|Cluster-22178.65628|Cluster-22178.85096|Cluster-22178.33804|Cluster-22178.73622…	http://www.genome.jp/kegg-bin/show_pathway?ko04620/K02373%09red/K04427%09red/K04734%09red/K04735%09red/K04403%09red/K04441%09red/K04467%09red/K09447%09red/K05401%09red/K04456%09red/K04440%09red/K04392%09red/K07210%09red/K00922%09red/K11220%09red/K02649%09red/K05410%09red
Antigen processing and presentation	KEGG PATHWAY	ko04612	20	169	0.561094	0.951053	Cluster-22178.53904|Cluster-22178.69102|Cluster-22178.69103|Cluster-22178.47849|Cluster-22178.76128|Cluster-22178.53890|Cluster-22178.57172|Cluster-22178.77268|Cluster-22178.70979|Cluster-22178.76529|Cluster-22178.54445|Cluster-22178.59905|Cluster-22178.57173|Cluster-22178.66170|Cluster-22178.73932|Cluster-22178.47071|Cluster-22178.73241|Cluster-22178.72302|Cluster-22178.72303|Cluster-22178.80587	http://www.genome.jp/kegg-bin/show_pathway?ko04612/K06751%09red/K08054%09red/K08056%09red/K06698%09red/K09489%09red/K01363%09red/K04079%09red/K08063%09red/K08062%09red/K08065%09red/K08064%09red
Regulation of autophagy	KEGG PATHWAY	ko04140	8	67	0.562115	0.951053	Cluster-22178.47364|Cluster-22178.49757|Cluster-22178.68672|Cluster-22178.75908|Cluster-22178.60815|Cluster-22178.63400|Cluster-22178.70801|Cluster-22178.65513	http://www.genome.jp/kegg-bin/show_pathway?ko04140/K17889%09red/K17890%09red/K08341%09red/K08342%09red/K08343%09red/K08336%09red
Leukocyte transendothelial migration	KEGG PATHWAY	ko04670	48	407	0.572306	0.963429	Cluster-22178.40845|Cluster-22178.64020|Cluster-22178.64909|Cluster-22178.68183|Cluster-22178.66042|Cluster-22178.79591|Cluster-22178.50926|Cluster-22178.60700|Cluster-22178.62869|Cluster-22178.60474|Cluster-22178.52186|Cluster-22178.79129|Cluster-22178.64503|Cluster-22178.68307|Cluster-22178.63746|Cluster-22178.62510|Cluster-22178.72787|Cluster-22178.66264|Cluster-22178.78190|Cluster-22178.59360…	http://www.genome.jp/kegg-bin/show_pathway?ko04670/K12757%09red/K04513%09red/K02677%09red/K04393%09red/K04392%09red/K04353%09red/K05730%09red/K06464%09red/K06089%09red/K06088%09red/K04441%09red/K08007%09red/K07836%09red/K06087%09red/K02105%09red/K05691%09red/K05690%09red/K05692%09red/K00922%09red/K05871%09red/K02649%09red/K04630%09red/K05760%09red/K05763%09red
ErbB signaling pathway	KEGG PATHWAY	ko04012	34	290	0.581454	0.970885	Cluster-22178.40845|Cluster-22178.92903|Cluster-22178.79774|Cluster-22178.96590|Cluster-22178.61602|Cluster-22178.84280|Cluster-22178.63746|Cluster-22178.59001|Cluster-22178.49667|Cluster-22178.62510|Cluster-22178.96591|Cluster-22178.76542|Cluster-22178.54543|Cluster-22178.70739|Cluster-22178.63653|Cluster-22178.57994|Cluster-22178.54582|Cluster-22178.61434|Cluster-22178.33804|Cluster-22178.69412…	http://www.genome.jp/kegg-bin/show_pathway?ko04012/K04515%09red/K04410%09red/K02833%09red/K05455%09red/K04365%09red/K04440%09red/K02677%09red/K02158%09red/K04688%09red/K04438%09red/K05704%09red/K04456%09red/K04707%09red/K17447%09red/K04377%09red/K05085%09red/K00922%09red/K07827%09red/K04366%09red/K02649%09red/K06279%09red
Chloroalkane and chloroalkene degradation	KEGG PATHWAY	ko00625	3	25	0.590679	0.970885	Cluster-22178.62927|Cluster-22178.71062|Cluster-22178.50018	http://www.genome.jp/kegg-bin/show_pathway?ko00625/K00121%09red
Rheumatoid arthritis	KEGG PATHWAY	ko05323	18	155	0.591446	0.970885	Cluster-22178.62117|Cluster-22178.68758|Cluster-22178.82012|Cluster-22178.92663|Cluster-22178.68985|Cluster-22178.66768|Cluster-22178.83467|Cluster-22178.76692|Cluster-22178.72419|Cluster-22178.58485|Cluster-22178.66411|Cluster-22178.81818|Cluster-22178.78190|Cluster-22178.44626|Cluster-22178.36021|Cluster-22178.43596|Cluster-22178.64088|Cluster-22178.83468	http://www.genome.jp/kegg-bin/show_pathway?ko05323/K06856%09red/K14379%09red/K13376%09red/K05465%09red/K06464%09red/K14625%09red/K02148%09red/K02145%09red/K02146%09red/K05417%09red/K02154%09red/K02150%09red
Cytosolic DNA-sensing pathway	KEGG PATHWAY	ko04623	8	69	0.59288	0.970885	Cluster-22178.65628|Cluster-22178.70051|Cluster-22178.76626|Cluster-22178.66395|Cluster-22178.85096|Cluster-22178.38303|Cluster-22178.52297|Cluster-22178.73768	http://www.genome.jp/kegg-bin/show_pathway?ko04623/K04735%09red/K04734%09red/K04467%09red/K09447%09red/K03022%09red/K03025%09red/K07210%09red/K05410%09red
Glycosphingolipid biosynthesis - ganglio series	KEGG PATHWAY	ko00604	4	34	0.59338	0.970885	Cluster-22178.48585|Cluster-22178.40474|Cluster-22178.50499|Cluster-22178.60328	http://www.genome.jp/kegg-bin/show_pathway?ko00604/K00780%09red/K12309%09red/K12373%09red
Styrene degradation	KEGG PATHWAY	ko00643	1	7	0.596731	0.970885	Cluster-22178.44291	http://www.genome.jp/kegg-bin/show_pathway?ko00643/K01555%09red
Bladder cancer	KEGG PATHWAY	ko05219	12	104	0.597737	0.970885	Cluster-22178.76047|Cluster-22178.59001|Cluster-22178.49667|Cluster-22178.58014|Cluster-22178.64756|Cluster-22178.55859|Cluster-22178.53248|Cluster-22178.98135|Cluster-22178.61434|Cluster-22178.84280|Cluster-22178.69412|Cluster-22178.69876	http://www.genome.jp/kegg-bin/show_pathway?ko05219/K09850%09red/K08803%09red/K05704%09red/K02833%09red/K07827%09red/K04366%09red/K04377%09red/K04365%09red
Osteoclast differentiation	KEGG PATHWAY	ko04380	39	335	0.59992	0.970885	Cluster-22178.64909|Cluster-22178.50600|Cluster-22178.68183|Cluster-22178.60700|Cluster-22178.88889|Cluster-22178.61602|Cluster-22178.43596|Cluster-22178.93195|Cluster-22178.62510|Cluster-22178.40708|Cluster-22178.76542|Cluster-22178.92127|Cluster-22178.71426|Cluster-22178.67873|Cluster-22178.57424|Cluster-22178.59360|Cluster-22178.85605|Cluster-22178.61313|Cluster-22178.85606|Cluster-22178.48840…	http://www.genome.jp/kegg-bin/show_pathway?ko04380/K04696%09red/K04735%09red/K04734%09red/K04392%09red/K07210%09red/K04441%09red/K04440%09red/K02649%09red/K04427%09red/K04403%09red/K04467%09red/K05855%09red/K07364%09red/K03173%09red/K04388%09red/K14379%09red/K05703%09red/K08091%09red/K04348%09red/K00922%09red/K04456%09red/K05148%09red/K13376%09red/K11220%09red
Galactose metabolism	KEGG PATHWAY	ko00052	11	96	0.605962	0.975948	Cluster-22178.55065|Cluster-22178.50072|Cluster-22178.60328|Cluster-22178.64556|Cluster-22178.76037|Cluster-22178.72103|Cluster-22178.61720|Cluster-22178.52694|Cluster-22178.65802|Cluster-22178.74393|Cluster-22178.63610	http://www.genome.jp/kegg-bin/show_pathway?ko00052/K00844%09red/K07966%09red/K12309%09red/K01784%09red/K00011%09red/K12316%09red/K12317%09red/K01084%09red
Sulfur relay system	KEGG PATHWAY	ko04122	2	17	0.620081	0.989287	Cluster-22178.73191|Cluster-22178.58720	http://www.genome.jp/kegg-bin/show_pathway?ko04122/K11996%09red/K12161%09red
Glycosphingolipid biosynthesis - lacto and neolacto series	KEGG PATHWAY	ko00601	8	71	0.622546	0.989287	Cluster-22178.95532|Cluster-22178.55065|Cluster-22178.76723|Cluster-22178.61355|Cluster-22178.71434|Cluster-22178.53288|Cluster-22178.53290|Cluster-22178.78777	http://www.genome.jp/kegg-bin/show_pathway?ko00601/K00781%09red/K07966%09red/K00741%09red/K03766%09red
HTLV-I infection	KEGG PATHWAY	ko05166	91	780	0.623103	0.989287	Cluster-22178.10088|Cluster-22178.66653|Cluster-22178.50926|Cluster-22178.89291|Cluster-22178.59176|Cluster-22178.40110|Cluster-22178.64353|Cluster-22178.84657|Cluster-22178.59001|Cluster-22178.71673|Cluster-22178.62510|Cluster-22178.86193|Cluster-22178.72787|Cluster-22178.84090|Cluster-22178.61095|Cluster-22178.69632|Cluster-22178.81991|Cluster-22178.82778|Cluster-22178.56723|Cluster-22178.66733…	http://www.genome.jp/kegg-bin/show_pathway?ko05166/K16333%09red/K04735%09red/K04734%09red/K04802%09red/K11304%09red/K03120%09red/K02216%09red/K07210%09red/K02353%09red/K11126%09red/K10151%09red/K06751%09red/K08047%09red/K08045%09red/K06464%09red/K02180%09red/K04359%09red/K05862%09red/K05863%09red/K15305%09red/K02833%09red/K00787%09red/K07830%09red/K08065%09red/K04377%09red/K02105%09red/K02537%09r…
Long-term potentiation	KEGG PATHWAY	ko04720	32	280	0.633778	0.997223	Cluster-22178.60521|Cluster-22178.40845|Cluster-22178.55580|Cluster-22178.62869|Cluster-22178.98309|Cluster-22178.50986|Cluster-22178.39906|Cluster-22178.79401|Cluster-22178.63746|Cluster-22178.59001|Cluster-22178.70208|Cluster-22178.93279|Cluster-22178.39564|Cluster-22178.36481|Cluster-22178.62870|Cluster-22178.35717|Cluster-22178.73174|Cluster-22178.62897|Cluster-22178.89061|Cluster-22178.89062…	http://www.genome.jp/kegg-bin/show_pathway?ko04720/K04515%09red/K04353%09red/K05211%09red/K04959%09red/K05858%09red/K04345%09red/K02677%09red/K04348%09red/K04958%09red/K05209%09red/K04498%09red/K02833%09red/K04366%09red/K05197%09red/K04634%09red/K04373%09red/K07827%09red/K06269%09red/K07836%09red/K04365%09red
Plant-pathogen interaction	KEGG PATHWAY	ko04626	3	27	0.638509	0.997223	Cluster-22178.64141|Cluster-22178.66170|Cluster-22178.66662	http://www.genome.jp/kegg-bin/show_pathway?ko04626/K09487%09red/K04079%09red
Cell cycle - Caulobacter	KEGG PATHWAY	ko04112	1	8	0.640009	0.997223	Cluster-22178.58766	http://www.genome.jp/kegg-bin/show_pathway?ko04112/K01358%09red
Vitamin B6 metabolism	KEGG PATHWAY	ko00750	1	8	0.640009	0.997223	Cluster-22178.65342	http://www.genome.jp/kegg-bin/show_pathway?ko00750/K00275%09red
Drug metabolism - other enzymes	KEGG PATHWAY	ko00983	10	91	0.653547	1	Cluster-22178.61538|Cluster-22178.68978|Cluster-22178.62880|Cluster-22178.81701|Cluster-22178.68127|Cluster-22178.65585|Cluster-22178.66165|Cluster-22178.61614|Cluster-22178.56489|Cluster-22178.73751	http://www.genome.jp/kegg-bin/show_pathway?ko00983/K00088%09red/K00760%09red/K00699%09red/K13421%09red/K00569%09red/K03927%09red
Regulation of lipolysis in adipocytes	KEGG PATHWAY	ko04923	31	275	0.659983	1	Cluster-22178.76893|Cluster-22178.34299|Cluster-22178.9233|Cluster-22178.61602|Cluster-22178.66068|Cluster-22178.62330|Cluster-22178.114269|Cluster-22178.70208|Cluster-22178.62510|Cluster-22178.64407|Cluster-22178.70444|Cluster-22178.52067|Cluster-22178.52801|Cluster-35540.0|Cluster-22178.68648|Cluster-22178.68211|Cluster-22178.35727|Cluster-22178.33804|Cluster-22178.88453|Cluster-22178.52859|Clu…	http://www.genome.jp/kegg-bin/show_pathway?ko04923/K08043%09red/K04345%09red/K08047%09red/K08045%09red/K04527%09red/K13296%09red/K00922%09red/K07376%09red/K07188%09red/K08753%09red/K05251%09red/K04456%09red/K00509%09red/K01054%09red/K04630%09red/K04265%09red/K12323%09red/K16816%09red/K02649%09red
Glycosphingolipid biosynthesis - globo series	KEGG PATHWAY	ko00603	3	28	0.660901	1	Cluster-22178.48585|Cluster-22178.40474|Cluster-22178.50499	http://www.genome.jp/kegg-bin/show_pathway?ko00603/K00780%09red/K12373%09red
Dorso-ventral axis formation	KEGG PATHWAY	ko04320	9	83	0.665111	1	Cluster-22178.53534|Cluster-22178.59001|Cluster-22178.58014|Cluster-22178.69588|Cluster-22178.67927|Cluster-22178.78237|Cluster-22178.60490|Cluster-22178.69876|Cluster-22178.69412	http://www.genome.jp/kegg-bin/show_pathway?ko04320/K03211%09red/K02184%09red/K02602%09red/K07827%09red/K02098%09red/K04365%09red
T cell receptor signaling pathway	KEGG PATHWAY	ko04660	37	329	0.674459	1	Cluster-22178.64909|Cluster-22178.40708|Cluster-22178.68183|Cluster-22178.60700|Cluster-22178.76626|Cluster-22178.61602|Cluster-22178.52186|Cluster-22178.89291|Cluster-22178.70051|Cluster-22178.79129|Cluster-22178.62246|Cluster-22178.62247|Cluster-22178.68307|Cluster-22178.59001|Cluster-22178.62510|Cluster-22178.76542|Cluster-22178.67873|Cluster-22178.59360|Cluster-22178.70739|Cluster-22178.85606…	http://www.genome.jp/kegg-bin/show_pathway?ko04660/K04410%09red/K04513%09red/K04735%09red/K04734%09red/K04393%09red/K07210%09red/K05730%09red/K04441%09red/K04707%09red/K02649%09red/K04427%09red/K04467%09red/K12076%09red/K07367%09red/K00922%09red/K07364%09red/K05703%09red/K04348%09red/K05872%09red/K06276%09red/K04456%09red/K02833%09red/K07827%09red/K04366%09red
Tropane, piperidine and pyridine alkaloid biosynthesis	KEGG PATHWAY	ko00960	2	19	0.675089	1	Cluster-22178.70449|Cluster-22178.66023	http://www.genome.jp/kegg-bin/show_pathway?ko00960/K14455%09red/K14454%09red
Glucagon signaling pathway	KEGG PATHWAY	ko04922	38	338	0.676727	1	Cluster-22178.36481|Cluster-22178.65616|Cluster-22178.54828|Cluster-22178.32929|Cluster-22178.61602|Cluster-22178.57146|Cluster-22178.9420|Cluster-22178.65802|Cluster-22178.55942|Cluster-22178.50986|Cluster-22178.75036|Cluster-22178.39906|Cluster-22178.56895|Cluster-22178.79429|Cluster-22178.70208|Cluster-22178.71752|Cluster-22178.74806|Cluster-22178.71831|Cluster-22178.73174|Cluster-22178.68581|…	http://www.genome.jp/kegg-bin/show_pathway?ko04922/K04515%09red/K16333%09red/K04959%09red/K11411%09red/K00161%09red/K07199%09red/K00873%09red/K07190%09red/K04498%09red/K13296%09red/K01834%09red/K00688%09red/K07294%09red/K01084%09red/K04583%09red/K00016%09red/K01596%09red/K05858%09red/K04345%09red/K19028%09red/K07200%09red/K04348%09red/K04958%09red/K00162%09red/K08765%09red/K11434%09red/K04456%09r…
Phosphatidylinositol signaling system	KEGG PATHWAY	ko04070	41	364	0.677233	1	Cluster-22178.40845|Cluster-22178.81822|Cluster-22178.77959|Cluster-22178.59973|Cluster-22178.55716|Cluster-22178.50960|Cluster-22178.58768|Cluster-22178.50986|Cluster-22178.89664|Cluster-22178.39906|Cluster-22178.68807|Cluster-22178.63746|Cluster-22178.96611|Cluster-22178.89616|Cluster-22178.62510|Cluster-22178.89497|Cluster-22178.56525|Cluster-22178.56735|Cluster-22178.36792|Cluster-22178.93279…	http://www.genome.jp/kegg-bin/show_pathway?ko04070/K02677%09red/K03084%09red/K10572%09red/K00915%09red/K00911%09red/K13711%09red/K01110%09red/K02649%09red/K00888%09red/K13084%09red/K05857%09red/K00922%09red/K00901%09red/K05858%09red/K00920%09red/K15759%09red/K04959%09red/K04958%09red/K01099%09red/K18086%09red/K18082%09red/K18083%09red
MAPK signaling pathway	KEGG PATHWAY	ko04010	91	797	0.695616	1	Cluster-22178.10088|Cluster-22178.40845|Cluster-22178.62869|Cluster-22178.40110|Cluster-22178.84657|Cluster-22178.48768|Cluster-22178.63746|Cluster-22178.59001|Cluster-22178.88889|Cluster-22178.59360|Cluster-22178.41562|Cluster-22178.66889|Cluster-22178.76718|Cluster-22178.73640|Cluster-22178.53248|Cluster-22178.59371|Cluster-22178.65645|Cluster-22178.64909|Cluster-22178.40708|Cluster-22178.47772…	http://www.genome.jp/kegg-bin/show_pathway?ko04010/K04410%09red/K04437%09red/K04434%09red/K04411%09red/K04388%09red/K02677%09red/K04735%09red/K04438%09red/K04439%09red/K04465%09red/K04393%09red/K04392%09red/K07210%09red/K04353%09red/K04442%09red/K04359%09red/K04358%09red/K04436%09red/K16342%09red/K04441%09red/K04440%09red/K04406%09red/K04370%09red/K04373%09red/K04403%09red/K07836%09red/K04377%09r…
Folate biosynthesis	KEGG PATHWAY	ko00790	4	40	0.709021	1	Cluster-22178.57103|Cluster-22178.73897|Cluster-22178.64550|Cluster-22178.54888	http://www.genome.jp/kegg-bin/show_pathway?ko00790/K01737%09red/K00287%09red/K01307%09red/K01077%09red
Caffeine metabolism	KEGG PATHWAY	ko00232	1	10	0.713131	1	Cluster-22178.53578	http://www.genome.jp/kegg-bin/show_pathway?ko00232/K00365%09red
Valine, leucine and isoleucine biosynthesis	KEGG PATHWAY	ko00290	1	10	0.713131	1	Cluster-22178.72687	http://www.genome.jp/kegg-bin/show_pathway?ko00290/K00826%09red
Longevity regulating pathway	KEGG PATHWAY	ko04211	34	310	0.719419	1	Cluster-22178.44050|Cluster-22178.76893|Cluster-22178.76626|Cluster-22178.61602|Cluster-22178.62330|Cluster-22178.79429|Cluster-22178.70208|Cluster-22178.62510|Cluster-22178.70444|Cluster-22178.46313|Cluster-22178.71831|Cluster-22178.52801|Cluster-22178.69949|Cluster-22178.49478|Cluster-22178.78884|Cluster-22178.57889|Cluster-22178.60214|Cluster-22178.90824|Cluster-22178.33804|Cluster-22178.33430…	http://www.genome.jp/kegg-bin/show_pathway?ko04211/K11411%09red/K04735%09red/K07199%09red/K03781%09red/K08047%09red/K08045%09red/K07359%09red/K11420%09red/K02649%09red/K08043%09red/K09049%09red/K04527%09red/K04688%09red/K00922%09red/K03259%09red/K07208%09red/K04345%09red/K07200%09red/K05459%09red/K04456%09red/K02833%09red/K07827%09red
Gap junction	KEGG PATHWAY	ko04540	43	389	0.721761	1	Cluster-22178.40845|Cluster-22178.66128|Cluster-22178.76893|Cluster-22178.75760|Cluster-22178.37233|Cluster-22178.79070|Cluster-22178.69608|Cluster-22178.54666|Cluster-22178.70444|Cluster-22178.50986|Cluster-22178.66020|Cluster-22178.10088|Cluster-22178.39906|Cluster-22178.63746|Cluster-22178.59001|Cluster-22178.49667|Cluster-22178.70208|Cluster-22178.54367|Cluster-22178.40110|Cluster-22178.52801…	http://www.genome.jp/kegg-bin/show_pathway?ko04540/K02677%09red/K08043%09red/K08047%09red/K08045%09red/K04359%09red/K07374%09red/K07375%09red/K07376%09red/K04464%09red/K05858%09red/K04345%09red/K05450%09red/K05089%09red/K04634%09red/K05701%09red/K04959%09red/K04958%09red/K05704%09red/K02833%09red/K12319%09red/K04630%09red/K04157%09red/K07827%09red/K04366%09red
Histidine metabolism	KEGG PATHWAY	ko00340	8	79	0.728456	1	Cluster-22178.63740|Cluster-22178.64357|Cluster-22178.70991|Cluster-22178.51865|Cluster-22178.69066|Cluster-22178.91443|Cluster-22178.73443|Cluster-22178.52293	http://www.genome.jp/kegg-bin/show_pathway?ko00340/K00129%09red/K01437%09red/K14085%09red
PI3K-Akt signaling pathway	KEGG PATHWAY	ko04151	127	1115	0.731962	1	Cluster-22178.44050|Cluster-22178.95309|Cluster-22178.10088|Cluster-22178.66559|Cluster-22178.79774|Cluster-22178.67541|Cluster-22178.68425|Cluster-22178.72902|Cluster-22178.40110|Cluster-22178.67196|Cluster-22178.72386|Cluster-22178.58300|Cluster-22178.96200|Cluster-22178.63746|Cluster-22178.59001|Cluster-22178.62510|Cluster-22178.59715|Cluster-22178.92127|Cluster-22178.58477|Cluster-22178.44626…	http://www.genome.jp/kegg-bin/show_pathway?ko04151/K16197%09red/K05717%09red/K10605%09red/K04539%09red/K04538%09red/K02158%09red/K04536%09red/K01110%09red/K07210%09red/K04735%09red/K05636%09red/K04291%09red/K04392%09red/K02091%09red/K06588%09red/K08266%09red/K16333%09red/K06584%09red/K09487%09red/K00922%09red/K04354%09red/K06485%09red/K04359%09red/K04358%09red/K05449%09red/K09554%09red/K06482%09r…
Circadian rhythm - fly	KEGG PATHWAY	ko04711	4	42	0.741744	1	Cluster-22178.88255|Cluster-22178.76036|Cluster-22178.99216|Cluster-22178.91452	http://www.genome.jp/kegg-bin/show_pathway?ko04711/K02633%09red/K08960%09red/K02296%09red
B cell receptor signaling pathway	KEGG PATHWAY	ko04662	26	244	0.74865	1	Cluster-22178.79719|Cluster-22178.76626|Cluster-22178.58485|Cluster-22178.61602|Cluster-22178.52186|Cluster-22178.70051|Cluster-22178.93195|Cluster-22178.59001|Cluster-22178.62510|Cluster-22178.76542|Cluster-22178.92127|Cluster-22178.65628|Cluster-22178.77947|Cluster-22178.33804|Cluster-22178.69412|Cluster-22178.103096|Cluster-22178.73196|Cluster-22178.64756|Cluster-22178.53248|Cluster-22178.6365…	http://www.genome.jp/kegg-bin/show_pathway?ko04662/K06856%09red/K05730%09red/K05872%09red/K06467%09red/K04735%09red/K03084%09red/K04348%09red/K04456%09red/K04467%09red/K04734%09red/K07367%09red/K05855%09red/K02833%09red/K04392%09red/K07210%09red/K00922%09red/K07827%09red/K04366%09red/K02649%09red
Legionellosis	KEGG PATHWAY	ko05134	15	146	0.755169	1	Cluster-22178.65628|Cluster-22178.109595|Cluster-22178.66604|Cluster-22178.59661|Cluster-22178.89526|Cluster-22178.65248|Cluster-22178.62351|Cluster-22178.48746|Cluster-22178.67470|Cluster-22178.76626|Cluster-22178.78190|Cluster-22178.69762|Cluster-22178.71192|Cluster-22178.61897|Cluster-22178.63034	http://www.genome.jp/kegg-bin/show_pathway?ko05134/K03990%09red/K06464%09red/K07953%09red/K04735%09red/K04734%09red/K07874%09red/K07937%09red/K08517%09red/K03231%09red/K04077%09red/K03233%09red
Vasopressin-regulated water reabsorption	KEGG PATHWAY	ko04962	13	129	0.766357	1	Cluster-22178.87257|Cluster-22178.49209|Cluster-22178.68775|Cluster-22178.59321|Cluster-22178.61882|Cluster-22178.64124|Cluster-22178.52307|Cluster-22178.56410|Cluster-22178.70208|Cluster-22178.82773|Cluster-22178.60114|Cluster-22178.65295|Cluster-22178.66983	http://www.genome.jp/kegg-bin/show_pathway?ko04962/K08043%09red/K04345%09red/K04648%09red/K10424%09red/K07889%09red/K13502%09red/K10426%09red/K10427%09red/K07887%09red/K07905%09red/K07904%09red
Cocaine addiction	KEGG PATHWAY	ko05030	20	193	0.767639	1	Cluster-22178.65348|Cluster-22178.58990|Cluster-22178.35717|Cluster-22178.98309|Cluster-22178.79401|Cluster-22178.43506|Cluster-22178.10428|Cluster-22178.57512|Cluster-22178.70208|Cluster-22178.89062|Cluster-22178.76626|Cluster-22178.52729|Cluster-22178.89061|Cluster-22178.36826|Cluster-22178.52801|Cluster-22178.77566|Cluster-22178.87593|Cluster-22178.88453|Cluster-22178.78896|Cluster-22178.32976	http://www.genome.jp/kegg-bin/show_pathway?ko05030/K04345%09red/K05211%09red/K09049%09red/K08045%09red/K15494%09red/K04735%09red/K05036%09red/K02090%09red/K11716%09red/K04630%09red/K05209%09red
Tight junction	KEGG PATHWAY	ko04530	66	603	0.783103	1	Cluster-22178.40845|Cluster-22178.68307|Cluster-22178.58392|Cluster-22178.66042|Cluster-22178.50926|Cluster-22178.69876|Cluster-22178.71929|Cluster-22178.79108|Cluster-22178.60474|Cluster-22178.85955|Cluster-22178.66864|Cluster-22178.68445|Cluster-22178.61110|Cluster-22178.75564|Cluster-22178.79129|Cluster-22178.84657|Cluster-22178.61274|Cluster-22178.89024|Cluster-22178.33318|Cluster-22178.59001…	http://www.genome.jp/kegg-bin/show_pathway?ko04530/K12757%09red/K04513%09red/K02677%09red/K01110%09red/K06105%09red/K18051%09red/K04393%09red/K06068%09red/K04237%09red/K04354%09red/K05631%09red/K06103%09red/K06098%09red/K06106%09red/K06107%09red/K06089%09red/K06088%09red/K07830%09red/K06087%09red/K02105%09red/K05691%09red/K03097%09red/K05692%09red/K07827%09red/K05701%09red/K05705%09red/K05704%09r…
Aldosterone-regulated sodium reabsorption	KEGG PATHWAY	ko04960	16	159	0.785363	1	Cluster-22178.62246|Cluster-22178.62247|Cluster-22178.71103|Cluster-22178.44050|Cluster-22178.63746|Cluster-22178.59001|Cluster-22178.62510|Cluster-22178.40845|Cluster-22178.69876|Cluster-22178.76542|Cluster-22178.55762|Cluster-22178.64459|Cluster-22178.33804|Cluster-22178.69412|Cluster-22178.62330|Cluster-22178.63653	http://www.genome.jp/kegg-bin/show_pathway?ko04960/K01539%09red/K04527%09red/K02677%09red/K05459%09red/K06276%09red/K00922%09red/K07827%09red/K02649%09red
Toxoplasmosis	KEGG PATHWAY	ko05145	41	384	0.786724	1	Cluster-28910.0|Cluster-22178.64353|Cluster-22178.64909|Cluster-22178.40708|Cluster-22178.68183|Cluster-22178.60700|Cluster-22178.79774|Cluster-22178.76626|Cluster-22178.61602|Cluster-22178.43596|Cluster-22178.62246|Cluster-22178.62247|Cluster-22178.96200|Cluster-22178.88453|Cluster-22178.62510|Cluster-22178.57994|Cluster-22178.70051|Cluster-22178.67873|Cluster-22178.57424|Cluster-22178.59360|Clu…	http://www.genome.jp/kegg-bin/show_pathway?ko05145/K07210%09red/K04735%09red/K04734%09red/K11220%09red/K02158%09red/K06485%09red/K05636%09red/K04441%09red/K04440%09red/K06247%09red/K06245%09red/K06243%09red/K02649%09red/K04427%09red/K16060%09red/K04180%09red/K04403%09red/K04467%09red/K04725%09red/K00922%09red/K09565%09red/K02161%09red/K06276%09red/K04456%09red/K04630%09red/K13376%09red
Estrogen signaling pathway	KEGG PATHWAY	ko04915	39	367	0.790338	1	Cluster-22178.76893|Cluster-22178.61602|Cluster-22178.70444|Cluster-22178.33804|Cluster-22178.50986|Cluster-22178.39906|Cluster-22178.59001|Cluster-22178.49667|Cluster-22178.70208|Cluster-22178.62510|Cluster-22178.76542|Cluster-22178.75960|Cluster-22178.74281|Cluster-22178.52801|Cluster-22178.54543|Cluster-22178.64141|Cluster-22178.93279|Cluster-22178.36481|Cluster-22178.66662|Cluster-22178.73174…	http://www.genome.jp/kegg-bin/show_pathway?ko04915/K06068%09red/K08043%09red/K09487%09red/K08047%09red/K08045%09red/K02649%09red/K04684%09red/K09049%09red/K00922%09red/K05858%09red/K04345%09red/K07827%09red/K04366%09red/K04959%09red/K04958%09red/K05704%09red/K04456%09red/K02833%09red/K17447%09red/K04079%09red/K04630%09red/K04615%09red/K04634%09red/K06279%09red
Systemic lupus erythematosus	KEGG PATHWAY	ko05322	18	179	0.796801	1	Cluster-22178.58485|Cluster-22178.109595|Cluster-22178.35717|Cluster-22178.98309|Cluster-22178.66892|Cluster-22178.55179|Cluster-22178.65923|Cluster-22178.10428|Cluster-22178.69465|Cluster-22178.65852|Cluster-22178.65853|Cluster-22178.83128|Cluster-22178.65288|Cluster-22178.64246|Cluster-22178.68847|Cluster-22178.72856|Cluster-22178.56480|Cluster-22178.79401	http://www.genome.jp/kegg-bin/show_pathway?ko05322/K03990%09red/K06856%09red/K11251%09red/K11252%09red/K11253%09red/K05209%09red/K11254%09red/K11090%09red/K11088%09red
alpha-Linolenic acid metabolism	KEGG PATHWAY	ko00592	4	46	0.798649	1	Cluster-22178.84303|Cluster-22178.65244|Cluster-22178.66889|Cluster-22178.10292	http://www.genome.jp/kegg-bin/show_pathway?ko00592/K16342%09red/K00232%09red/K01047%09red
Type II diabetes mellitus	KEGG PATHWAY	ko04930	19	189	0.802196	1	Cluster-22178.71103|Cluster-22178.42837|Cluster-22178.48560|Cluster-22178.57994|Cluster-22178.62510|Cluster-22178.68728|Cluster-22178.89465|Cluster-22178.88687|Cluster-22178.62330|Cluster-22178.53685|Cluster-22178.69690|Cluster-22178.74393|Cluster-22178.76542|Cluster-22178.74281|Cluster-22178.63653|Cluster-22178.49250|Cluster-22178.68232|Cluster-22178.92065|Cluster-22178.33804	http://www.genome.jp/kegg-bin/show_pathway?ko04930/K04696%09red/K04344%09red/K04852%09red/K04695%09red/K04527%09red/K00844%09red/K00922%09red/K04440%09red/K00873%09red/K02649%09red/K06068%09red
Wnt signaling pathway	KEGG PATHWAY	ko04310	44	414	0.802287	1	Cluster-22178.40845|Cluster-22178.68307|Cluster-22178.40708|Cluster-22178.50926|Cluster-22178.58888|Cluster-22178.59299|Cluster-22178.76325|Cluster-22178.63746|Cluster-22178.70208|Cluster-22178.78736|Cluster-22178.61771|Cluster-22178.67873|Cluster-22178.67668|Cluster-22178.79745|Cluster-22178.46817|Cluster-22178.72568|Cluster-22178.93430|Cluster-22178.38741|Cluster-22178.93279|Cluster-22178.65138…	http://www.genome.jp/kegg-bin/show_pathway?ko04310/K04515%09red/K04511%09red/K10151%09red/K08957%09red/K00181%09red/K02677%09red/K03068%09red/K02176%09red/K04392%09red/K02353%09red/K04510%09red/K04513%09red/K02105%09red/K04512%09red/K02620%09red/K04440%09red/K04377%09red/K08110%09red/K04507%09red/K04427%09red/K04501%09red/K03097%09red/K03096%09red/K08960%09red/K05858%09red/K04345%09red/K04348%09r…
Renin secretion	KEGG PATHWAY	ko04924	29	280	0.80282	1	Cluster-22178.36711|Cluster-22178.50986|Cluster-22178.103214|Cluster-22178.39906|Cluster-22178.114269|Cluster-22178.70208|Cluster-22178.70467|Cluster-22178.24965|Cluster-22178.77268|Cluster-22178.52067|Cluster-22178.52801|Cluster-22178.73174|Cluster-22178.93279|Cluster-22178.36481|Cluster-22178.68648|Cluster-22178.68211|Cluster-22178.92973|Cluster-22178.35727|Cluster-22178.88453|Cluster-22178.908…	http://www.genome.jp/kegg-bin/show_pathway?ko04924/K04345%09red/K08045%09red/K04996%09red/K13296%09red/K04959%09red/K04348%09red/K04958%09red/K01363%09red/K04259%09red/K12323%09red/K04936%09red/K05262%09red/K16056%09red/K04630%09red/K04265%09red/K05858%09red/K04634%09red/K13755%09red/K12319%09red
Longevity regulating pathway - multiple species	KEGG PATHWAY	ko04213	23	227	0.810633	1	Cluster-22178.44050|Cluster-22178.76893|Cluster-22178.61602|Cluster-22178.62330|Cluster-22178.79429|Cluster-22178.70208|Cluster-22178.62510|Cluster-22178.70444|Cluster-22178.71831|Cluster-22178.52801|Cluster-22178.69949|Cluster-22178.78884|Cluster-22178.33804|Cluster-22178.69412|Cluster-22178.71103|Cluster-22178.87257|Cluster-22178.74998|Cluster-22178.59001|Cluster-22178.64756|Cluster-22178.76542…	http://www.genome.jp/kegg-bin/show_pathway?ko04213/K03781%09red/K04345%09red/K08047%09red/K08045%09red/K04527%09red/K07200%09red/K05459%09red/K11411%09red/K04688%09red/K08043%09red/K18644%09red/K04456%09red/K02833%09red/K07199%09red/K00922%09red/K07827%09red/K02649%09red
Thyroid hormone signaling pathway	KEGG PATHWAY	ko04919	44	419	0.823519	1	Cluster-22178.40845|Cluster-22178.64756|Cluster-22178.50926|Cluster-22178.79774|Cluster-22178.61602|Cluster-22178.69412|Cluster-22178.84280|Cluster-22178.62246|Cluster-22178.62247|Cluster-22178.68807|Cluster-22178.63746|Cluster-22178.59001|Cluster-22178.49667|Cluster-22178.70208|Cluster-22178.62510|Cluster-22178.76542|Cluster-22178.72787|Cluster-22178.57424|Cluster-22178.82636|Cluster-22178.66264…	http://www.genome.jp/kegg-bin/show_pathway?ko04919/K02105%09red/K02677%09red/K15159%09red/K11220%09red/K02158%09red/K06276%09red/K15133%09red/K04377%09red/K01539%09red/K05692%09red/K11404%09red/K05857%09red/K00922%09red/K15167%09red/K15144%09red/K05858%09red/K07208%09red/K04345%09red/K04650%09red/K17902%09red/K05704%09red/K04498%09red/K04456%09red/K02833%09red/K02649%09red/K07827%09red/K04366%09r…
Proteoglycans in cancer	KEGG PATHWAY	ko05205	77	713	0.830091	1	Cluster-22178.40845|Cluster-22178.66205|Cluster-22178.64020|Cluster-22178.64909|Cluster-22178.53883|Cluster-22178.68183|Cluster-22178.64756|Cluster-22178.69195|Cluster-22178.66559|Cluster-22178.50926|Cluster-22178.60700|Cluster-22178.61602|Cluster-22178.44050|Cluster-22178.59910|Cluster-22178.57305|Cluster-22178.82193|Cluster-22178.61110|Cluster-22178.43596|Cluster-22178.79129|Cluster-22178.62246…	http://www.genome.jp/kegg-bin/show_pathway?ko05205/K04515%09red/K04437%09red/K04513%09red/K02677%09red/K12823%09red/K04393%09red/K04392%09red/K00572%09red/K05731%09red/K05717%09red/K04441%09red/K06106%09red/K02991%09red/K17457%09red/K07964%09red/K08007%09red/K05460%09red/K07830%09red/K06269%09red/K02649%09red/K02105%09red/K05692%09red/K04707%09red/K04688%09red/K00922%09red/K10380%09red/K16848%09r…
Measles	KEGG PATHWAY	ko05162	33	322	0.83154	1	Cluster-22178.64020|Cluster-22178.40708|Cluster-22178.66679|Cluster-22178.76626|Cluster-22178.58485|Cluster-22178.61602|Cluster-22178.38303|Cluster-22178.62152|Cluster-22178.36004|Cluster-22178.53155|Cluster-22178.70051|Cluster-22178.65994|Cluster-22178.57424|Cluster-22178.62510|Cluster-22178.58571|Cluster-22178.99645|Cluster-22178.67873|Cluster-22178.68282|Cluster-22178.61274|Cluster-22178.82816…	http://www.genome.jp/kegg-bin/show_pathway?ko05162/K10151%09red/K04735%09red/K04734%09red/K11220%09red/K02091%09red/K09447%09red/K11859%09red/K02649%09red/K06856%09red/K04427%09red/K03097%09red/K04467%09red/K07899%09red/K00922%09red/K12647%09red/K04222%09red/K06626%09red/K05703%09red/K04456%09red/K14753%09red/K07900%09red/K06563%09red/K05763%09red/K05410%09red
Non-homologous end-joining	KEGG PATHWAY	ko03450	2	27	0.833245	1	Cluster-22178.48936|Cluster-22178.49714	http://www.genome.jp/kegg-bin/show_pathway?ko03450/K04799%09red
Melanogenesis	KEGG PATHWAY	ko04916	35	341	0.835516	1	Cluster-22178.68990|Cluster-22178.40845|Cluster-22178.76893|Cluster-22178.50926|Cluster-22178.58888|Cluster-22178.70444|Cluster-22178.73854|Cluster-22178.63746|Cluster-22178.59001|Cluster-22178.70208|Cluster-22178.61909|Cluster-22178.65138|Cluster-22178.52801|Cluster-22178.96982|Cluster-22178.38741|Cluster-22178.93279|Cluster-22178.72787|Cluster-22178.36481|Cluster-22178.79745|Cluster-22178.93430…	http://www.genome.jp/kegg-bin/show_pathway?ko04916/K04515%09red/K02105%09red/K05461%09red/K08047%09red/K08045%09red/K04345%09red/K01827%09red/K05858%09red/K04366%09red/K08043%09red/K04498%09red/K02620%09red/K02833%09red/K02677%09red/K04630%09red/K04634%09red/K02353%09red/K07827%09red/K00506%09red/K00572%09red/K00505%09red
Notch signaling pathway	KEGG PATHWAY	ko04330	15	158	0.841557	1	Cluster-22178.38741|Cluster-22178.83280|Cluster-22178.58888|Cluster-22178.62740|Cluster-22178.35632|Cluster-22178.49491|Cluster-22178.54846|Cluster-22178.68418|Cluster-22178.85839|Cluster-22178.56723|Cluster-22178.85060|Cluster-22178.55247|Cluster-22178.63044|Cluster-22178.61909|Cluster-22178.92051	http://www.genome.jp/kegg-bin/show_pathway?ko04330/K05948%09red/K06058%09red/K06059%09red/K06054%09red/K06052%09red/K06051%09red/K04498%09red/K06066%09red/K06065%09red/K02353%09red
Arachidonic acid metabolism	KEGG PATHWAY	ko00590	11	120	0.84313	1	Cluster-22178.52859|Cluster-22178.65244|Cluster-22178.116897|Cluster-22178.82854|Cluster-22178.52553|Cluster-22178.66274|Cluster-22178.66889|Cluster-22178.10292|Cluster-22178.69984|Cluster-22178.68409|Cluster-35540.0	http://www.genome.jp/kegg-bin/show_pathway?ko00590/K01047%09red/K15730%09red/K00079%09red/K16342%09red/K00509%09red/K07418%09red/K08022%09red/K00432%09red
Hedgehog signaling pathway	KEGG PATHWAY	ko04340	14	149	0.844584	1	Cluster-22178.61948|Cluster-22178.84831|Cluster-22178.53217|Cluster-22178.42795|Cluster-22178.70208|Cluster-22178.93222|Cluster-22178.82144|Cluster-22178.67459|Cluster-22178.91452|Cluster-22178.74152|Cluster-22178.92992|Cluster-22178.77617|Cluster-22178.36043|Cluster-22178.70286	http://www.genome.jp/kegg-bin/show_pathway?ko04340/K04345%09red/K03869%09red/K08957%09red/K08958%09red/K08960%09red/K04439%09red/K16797%09red/K02161%09red/K06233%09red/K08439%09red/K10151%09red
Viral myocarditis	KEGG PATHWAY	ko05416	20	206	0.847366	1	Cluster-22178.90513|Cluster-22178.53904|Cluster-22178.39537|Cluster-30976.1|Cluster-22178.56896|Cluster-22178.32701|Cluster-22178.76529|Cluster-22178.58485|Cluster-22178.57172|Cluster-22178.57173|Cluster-22178.66264|Cluster-22178.78190|Cluster-22178.90592|Cluster-22178.74384|Cluster-22178.74411|Cluster-22178.47071|Cluster-22178.64207|Cluster-22178.92627|Cluster-22178.73241|Cluster-22178.82816	http://www.genome.jp/kegg-bin/show_pathway?ko05416/K06751%09red/K06856%09red/K06464%09red/K05703%09red/K05692%09red/K04006%09red/K06788%09red/K04392%09red/K07818%09red/K10366%09red
Circadian rhythm	KEGG PATHWAY	ko04710	10	111	0.848142	1	Cluster-22178.79429|Cluster-22178.76036|Cluster-22178.91452|Cluster-22178.88255|Cluster-22178.73616|Cluster-22178.89090|Cluster-22178.99216|Cluster-22178.46606|Cluster-22178.58169|Cluster-22178.78884	http://www.genome.jp/kegg-bin/show_pathway?ko04710/K07200%09red/K08960%09red/K02295%09red/K02296%09red/K02633%09red/K07199%09red/K08533%09red/K10269%09red
Endocrine resistance	KEGG PATHWAY	ko01522	35	346	0.856054	1	Cluster-22178.44050|Cluster-22178.76893|Cluster-22178.64909|Cluster-22178.68183|Cluster-22178.60700|Cluster-22178.79774|Cluster-22178.61602|Cluster-22178.70444|Cluster-22178.84280|Cluster-22178.59001|Cluster-22178.49667|Cluster-22178.70208|Cluster-22178.62510|Cluster-22178.76542|Cluster-22178.75960|Cluster-22178.82636|Cluster-22178.52801|Cluster-22178.54543|Cluster-22178.48921|Cluster-22178.57994…	http://www.genome.jp/kegg-bin/show_pathway?ko01522/K02158%09red/K06279%09red/K08043%09red/K08047%09red/K08045%09red/K04441%09red/K04440%09red/K06051%09red/K02649%09red/K04684%09red/K04688%09red/K00922%09red/K02161%09red/K15144%09red/K04345%09red/K04650%09red/K05459%09red/K06052%09red/K05704%09red/K04456%09red/K02833%09red/K17447%09red/K07827%09red/K04366%09red/K04365%09red
Mineral absorption	KEGG PATHWAY	ko04978	14	151	0.856586	1	Cluster-22178.87246|Cluster-22178.41735|Cluster-22178.63779|Cluster-22178.78324|Cluster-22178.104545|Cluster-22178.62771|Cluster-22178.55762|Cluster-22178.91116|Cluster-22178.88098|Cluster-22178.64459|Cluster-22178.88032|Cluster-22178.44952|Cluster-22178.80319|Cluster-22178.40467	http://www.genome.jp/kegg-bin/show_pathway?ko04978/K01539%09red/K00522%09red/K04975%09red/K12347%09red/K05011%09red/K14710%09red
NF-kappa B signaling pathway	KEGG PATHWAY	ko04064	22	227	0.858982	1	Cluster-22178.64353|Cluster-22178.40708|Cluster-22178.76626|Cluster-22178.58485|Cluster-22178.70051|Cluster-22178.93195|Cluster-22178.88889|Cluster-22178.92127|Cluster-22178.67873|Cluster-22178.61274|Cluster-22178.61313|Cluster-22178.65628|Cluster-22178.72568|Cluster-22178.73622|Cluster-22178.103096|Cluster-22178.63089|Cluster-22178.93222|Cluster-22178.81264|Cluster-22178.94945|Cluster-22178.5919…	http://www.genome.jp/kegg-bin/show_pathway?ko04064/K06856%09red/K04427%09red/K16065%09red/K16060%09red/K04735%09red/K03097%09red/K02161%09red/K04403%09red/K04734%09red/K04467%09red/K04725%09red/K07367%09red/K05855%09red/K11859%09red/K07210%09red/K03173%09red
Vitamin digestion and absorption	KEGG PATHWAY	ko04977	6	73	0.863498	1	Cluster-22178.84827|Cluster-22178.76748|Cluster-22178.8427|Cluster-22178.58528|Cluster-22178.63189|Cluster-22178.78603	http://www.genome.jp/kegg-bin/show_pathway?ko04977/K14620%09red/K01435%09red/K05665%09red/K14386%09red
Inflammatory mediator regulation of TRP channels	KEGG PATHWAY	ko04750	39	387	0.872632	1	Cluster-22178.40845|Cluster-22178.44050|Cluster-22178.76893|Cluster-22178.64909|Cluster-22178.68183|Cluster-22178.60700|Cluster-22178.33804|Cluster-22178.50986|Cluster-22178.43853|Cluster-22178.39906|Cluster-22178.63746|Cluster-22178.49667|Cluster-22178.70208|Cluster-22178.62510|Cluster-22178.57994|Cluster-22178.70444|Cluster-22178.74281|Cluster-22178.52801|Cluster-22178.59360|Cluster-22178.93279…	http://www.genome.jp/kegg-bin/show_pathway?ko04750/K04515%09red/K02677%09red/K18051%09red/K06068%09red/K08043%09red/K08047%09red/K08045%09red/K16342%09red/K04441%09red/K04440%09red/K06269%09red/K02649%09red/K04259%09red/K04234%09red/K04723%09red/K00922%09red/K05858%09red/K04345%09red/K05459%09red/K04831%09red/K04959%09red/K04958%09red/K05704%09red/K07418%09red/K04157%09red/K04634%09red
AGE-RAGE signaling pathway in diabetic complications	KEGG PATHWAY	ko04933	45	442	0.874102	1	Cluster-22178.40845|Cluster-22178.95309|Cluster-22178.64909|Cluster-22178.68183|Cluster-35894.0|Cluster-22178.60700|Cluster-22178.76626|Cluster-22178.61602|Cluster-22178.118984|Cluster-22178.43596|Cluster-22178.79129|Cluster-22178.47057|Cluster-22178.63746|Cluster-22178.59001|Cluster-22178.69412|Cluster-22178.62510|Cluster-22178.57994|Cluster-22178.57424|Cluster-22178.74281|Cluster-22178.104592|C…	http://www.genome.jp/kegg-bin/show_pathway?ko04933/K02677%09red/K04735%09red/K04393%09red/K04392%09red/K06068%09red/K03901%09red/K05717%09red/K05449%09red/K04441%09red/K04440%09red/K02649%09red/K04501%09red/K05857%09red/K00922%09red/K02161%09red/K05858%09red/K04388%09red/K07827%09red/K04456%09red/K02833%09red/K13376%09red/K06237%09red/K11220%09red
Steroid hormone biosynthesis	KEGG PATHWAY	ko00140	8	95	0.874597	1	Cluster-22178.61538|Cluster-22178.84544|Cluster-22178.72533|Cluster-22178.65585|Cluster-22178.9429|Cluster-22178.116283|Cluster-22178.56224|Cluster-22178.59208	http://www.genome.jp/kegg-bin/show_pathway?ko00140/K01015%09red/K00699%09red/K07434%09red/K13368%09red
Chagas disease (American trypanosomiasis)	KEGG PATHWAY	ko05142	30	305	0.874721	1	Cluster-22178.44123|Cluster-22178.64909|Cluster-22178.68183|Cluster-22178.44264|Cluster-22178.60700|Cluster-22178.76626|Cluster-22178.61602|Cluster-22178.43596|Cluster-22178.62510|Cluster-22178.76542|Cluster-22178.70051|Cluster-22178.59360|Cluster-22178.93279|Cluster-22178.36481|Cluster-22178.65628|Cluster-22178.44121|Cluster-22178.73174|Cluster-22178.105519|Cluster-22178.89519|Cluster-22178.3380…	http://www.genome.jp/kegg-bin/show_pathway?ko05142/K03990%09red/K04388%09red/K13376%09red/K00922%09red/K02373%09red/K04354%09red/K04735%09red/K04456%09red/K04467%09red/K04734%09red/K04441%09red/K04440%09red/K07210%09red/K04630%09red/K04633%09red/K04634%09red/K02649%09red/K05858%09red
Starch and sucrose metabolism	KEGG PATHWAY	ko00500	12	135	0.875757	1	Cluster-22178.50072|Cluster-22178.66926|Cluster-22178.96474|Cluster-22178.51676|Cluster-22178.61720|Cluster-22178.65585|Cluster-22178.75341|Cluster-22178.65802|Cluster-22178.74393|Cluster-22178.55942|Cluster-22178.68581|Cluster-22178.61538	http://www.genome.jp/kegg-bin/show_pathway?ko00500/K01196%09red/K00688%09red/K00700%09red/K00844%09red/K01513%09red/K08678%09red/K00699%09red/K00693%09red/K12316%09red/K12317%09red/K01084%09red
Proximal tubule bicarbonate reclamation	KEGG PATHWAY	ko04964	9	106	0.880253	1	Cluster-22178.79512|Cluster-22178.79513|Cluster-22178.65616|Cluster-22178.64459|Cluster-22178.61787|Cluster-22178.117695|Cluster-22178.9383|Cluster-22178.85214|Cluster-22178.55762	http://www.genome.jp/kegg-bin/show_pathway?ko04964/K13577%09red/K01539%09red/K01596%09red/K18246%09red
GnRH signaling pathway	KEGG PATHWAY	ko04912	35	353	0.881526	1	Cluster-22178.40845|Cluster-22178.69608|Cluster-22178.76893|Cluster-22178.64909|Cluster-22178.43720|Cluster-22178.60700|Cluster-22178.79129|Cluster-22178.39906|Cluster-22178.63746|Cluster-22178.59001|Cluster-22178.49667|Cluster-22178.70208|Cluster-22178.57994|Cluster-22178.70444|Cluster-22178.68183|Cluster-22178.74281|Cluster-22178.50986|Cluster-22178.52801|Cluster-22178.59360|Cluster-22178.93279…	http://www.genome.jp/kegg-bin/show_pathway?ko04912/K04515%09red/K02677%09red/K01115%09red/K04393%09red/K05871%09red/K06068%09red/K08043%09red/K08047%09red/K08045%09red/K16342%09red/K04441%09red/K04440%09red/K04464%09red/K05858%09red/K04345%09red/K04366%09red/K04959%09red/K04958%09red/K05704%09red/K02833%09red/K07827%09red/K04634%09red
Neomycin, kanamycin and gentamicin biosynthesis	KEGG PATHWAY	ko00524	1	18	0.884329	1	Cluster-22178.74393	http://www.genome.jp/kegg-bin/show_pathway?ko00524/K00844%09red
Taurine and hypotaurine metabolism	KEGG PATHWAY	ko00430	2	32	0.892818	1	Cluster-22178.78964|Cluster-22178.82336	http://www.genome.jp/kegg-bin/show_pathway?ko00430/K00456%09red
Hippo signaling pathway -multiple species	KEGG PATHWAY	ko04392	7	88	0.895258	1	Cluster-22178.67481|Cluster-22178.87811|Cluster-22178.62249|Cluster-22178.76047|Cluster-22178.91452|Cluster-22178.83659|Cluster-22178.62195	http://www.genome.jp/kegg-bin/show_pathway?ko04392/K16682%09red/K06685%09red/K09850%09red/K08960%09red/K16507%09red
Transcriptional misregulation in cancer	KEGG PATHWAY	ko05202	41	413	0.896566	1	Cluster-22178.44050|Cluster-22178.10088|Cluster-22178.79270|Cluster-22178.76626|Cluster-22178.58485|Cluster-22178.72856|Cluster-22178.65972|Cluster-22178.71691|Cluster-22178.85234|Cluster-22178.66691|Cluster-22178.64481|Cluster-22178.75960|Cluster-22178.82055|Cluster-22178.53583|Cluster-22178.53582|Cluster-22178.52946|Cluster-22178.63437|Cluster-22178.57616|Cluster-22178.53534|Cluster-22178.50679…	http://www.genome.jp/kegg-bin/show_pathway?ko05202/K09293%09red/K10151%09red/K04735%09red/K11447%09red/K11459%09red/K10053%09red/K10055%09red/K14242%09red/K10056%09red/K06532%09red/K04359%09red/K12823%09red/K08024%09red/K15379%09red/K04377%09red/K06856%09red/K04684%09red/K03211%09red/K17693%09red/K11253%09red/K01353%09red/K00717%09red/K15188%09red/K09633%09red/K11313%09red/K04388%09red/K04650%09r…
Pertussis	KEGG PATHWAY	ko05133	15	169	0.898391	1	Cluster-22178.109595|Cluster-22178.68307|Cluster-22178.64909|Cluster-22178.57512|Cluster-22178.65622|Cluster-22178.60700|Cluster-22178.76626|Cluster-22178.69690|Cluster-22178.68183|Cluster-22178.57994|Cluster-22178.58990|Cluster-22178.78190|Cluster-22178.59360|Cluster-22178.87593|Cluster-22178.88453	http://www.genome.jp/kegg-bin/show_pathway?ko05133/K03990%09red/K04513%09red/K06464%09red/K04735%09red/K05765%09red/K04441%09red/K04440%09red/K04630%09red
Phototransduction	KEGG PATHWAY	ko04744	6	78	0.898604	1	Cluster-22178.72386|Cluster-22178.22774|Cluster-22178.57416|Cluster-22178.57415|Cluster-22178.54879|Cluster-22178.76987	http://www.genome.jp/kegg-bin/show_pathway?ko04744/K12321%09red/K04536%09red/K04631%09red
Hematopoietic cell lineage	KEGG PATHWAY	ko04640	12	142	0.909921	1	Cluster-22178.73193|Cluster-22178.92663|Cluster-22178.73854|Cluster-22178.56896|Cluster-22178.55529|Cluster-22178.62820|Cluster-22178.58485|Cluster-22178.11015|Cluster-22178.79719|Cluster-22178.62821|Cluster-22178.78073|Cluster-22178.57708	http://www.genome.jp/kegg-bin/show_pathway?ko04640/K06856%09red/K06467%09red/K06485%09red/K04006%09red/K06503%09red/K06482%09red/K05437%09red/K05417%09red/K05461%09red
Influenza A	KEGG PATHWAY	ko05164	42	430	0.916732	1	Cluster-22178.66733|Cluster-22178.68569|Cluster-22178.64909|Cluster-22178.40845|Cluster-22178.68183|Cluster-22178.60700|Cluster-22178.76626|Cluster-22178.61602|Cluster-22178.38303|Cluster-22178.78620|Cluster-22178.33804|Cluster-22178.88301|Cluster-22178.65994|Cluster-22178.63746|Cluster-22178.57424|Cluster-22178.62510|Cluster-22178.76542|Cluster-22178.65054|Cluster-22178.67194|Cluster-22178.53583…	http://www.genome.jp/kegg-bin/show_pathway?ko05164/K04696%09red/K02677%09red/K04735%09red/K04734%09red/K11220%09red/K05862%09red/K09447%09red/K05401%09red/K04441%09red/K04440%09red/K00787%09red/K01315%09red/K02649%09red/K05692%09red/K00922%09red/K09633%09red/K12647%09red/K14396%09red/K09523%09red/K15043%09red/K04498%09red/K04456%09red/K14290%09red/K04366%09red/K05410%09red
African trypanosomiasis	KEGG PATHWAY	ko05143	7	93	0.921725	1	Cluster-22178.36481|Cluster-22178.40845|Cluster-22178.63746|Cluster-22178.73174|Cluster-22178.58485|Cluster-22178.49931|Cluster-22178.93279	http://www.genome.jp/kegg-bin/show_pathway?ko05143/K06856%09red/K02677%09red/K05858%09red/K04634%09red/K04234%09red
Long-term depression	KEGG PATHWAY	ko04730	27	292	0.923318	1	Cluster-22178.40845|Cluster-22178.44050|Cluster-22178.92594|Cluster-22178.50986|Cluster-22178.39906|Cluster-22178.63746|Cluster-22178.59001|Cluster-22178.69412|Cluster-22178.66916|Cluster-22178.92065|Cluster-22178.93279|Cluster-22178.39564|Cluster-22178.36481|Cluster-22178.73174|Cluster-22178.66889|Cluster-22178.88453|Cluster-22178.64414|Cluster-22178.57512|Cluster-22178.58014|Cluster-22178.91881…	http://www.genome.jp/kegg-bin/show_pathway?ko04730/K04344%09red/K05197%09red/K05207%09red/K02677%09red/K05459%09red/K04959%09red/K04958%09red/K07376%09red/K04634%09red/K16342%09red/K02833%09red/K12319%09red/K04630%09red/K13240%09red/K05858%09red/K07827%09red/K04366%09red/K04365%09red
Platelet activation	KEGG PATHWAY	ko04611	55	553	0.923891	1	Cluster-22178.69924|Cluster-22178.54356|Cluster-22178.76893|Cluster-22178.64909|Cluster-22178.68183|Cluster-22178.60700|Cluster-22178.62869|Cluster-22178.61602|Cluster-22178.73067|Cluster-22178.70444|Cluster-22178.84280|Cluster-22178.50986|Cluster-22178.93195|Cluster-22178.68307|Cluster-22178.49667|Cluster-22178.70208|Cluster-22178.62510|Cluster-22178.92127|Cluster-22178.54990|Cluster-22178.66264…	http://www.genome.jp/kegg-bin/show_pathway?ko04611/K07983%09red/K12757%09red/K16059%09red/K16056%09red/K08508%09red/K04353%09red/K08047%09red/K04513%09red/K08045%09red/K07376%09red/K16342%09red/K04441%09red/K00509%09red/K00922%09red/K06269%09red/K07836%09red/K02649%09red/K08043%09red/K05692%09red/K12361%09red/K00907%09red/K05855%09red/K05858%09red/K04345%09red/K05703%09red/K04634%09red/K04959%09r…
Thyroid hormone synthesis	KEGG PATHWAY	ko04918	28	302	0.92458	1	Cluster-22178.40845|Cluster-22178.64481|Cluster-22178.76893|Cluster-22178.52553|Cluster-22178.69984|Cluster-22178.50986|Cluster-22178.39906|Cluster-22178.63746|Cluster-22178.70208|Cluster-22178.70444|Cluster-22178.64086|Cluster-22178.52801|Cluster-22178.64141|Cluster-22178.93279|Cluster-22178.36481|Cluster-22178.66662|Cluster-22178.68647|Cluster-22178.73174|Cluster-22178.55762|Cluster-22178.84831…	http://www.genome.jp/kegg-bin/show_pathway?ko04918/K08043%09red/K01539%09red/K09293%09red/K09487%09red/K08047%09red/K09049%09red/K08045%09red/K04345%09red/K05251%09red/K02677%09red/K04959%09red/K04958%09red/K15173%09red/K00383%09red/K00432%09red/K06233%09red/K04634%09red/K08054%09red/K05858%09red
Ovarian steroidogenesis	KEGG PATHWAY	ko04913	15	178	0.931434	1	Cluster-22178.71103|Cluster-22178.44050|Cluster-22178.76893|Cluster-22178.87257|Cluster-22178.82854|Cluster-22178.66889|Cluster-22178.70444|Cluster-22178.9429|Cluster-22178.52801|Cluster-22178.70208|Cluster-22178.116283|Cluster-22178.62330|Cluster-22178.56224|Cluster-22178.65500|Cluster-22178.74597	http://www.genome.jp/kegg-bin/show_pathway?ko04913/K08043%09red/K04345%09red/K07434%09red/K08047%09red/K08045%09red/K04527%09red/K05459%09red/K16342%09red/K07418%09red/K13368%09red/K04248%09red/K05498%09red
Streptomycin biosynthesis	KEGG PATHWAY	ko00521	2	37	0.932072	1	Cluster-22178.39493|Cluster-22178.74393	http://www.genome.jp/kegg-bin/show_pathway?ko00521/K01710%09red/K00844%09red
Linoleic acid metabolism	KEGG PATHWAY	ko00591	4	62	0.933493	1	Cluster-22178.82854|Cluster-22178.65244|Cluster-22178.66889|Cluster-22178.10292	http://www.genome.jp/kegg-bin/show_pathway?ko00591/K16342%09red/K01047%09red/K07418%09red
Phototransduction - fly	KEGG PATHWAY	ko04745	11	138	0.933551	1	Cluster-22178.36481|Cluster-22178.40845|Cluster-22178.39906|Cluster-22178.63746|Cluster-22178.89116|Cluster-22178.93279|Cluster-22178.73174|Cluster-22178.66264|Cluster-22178.50986|Cluster-22178.82233|Cluster-22178.46817	http://www.genome.jp/kegg-bin/show_pathway?ko04745/K04515%09red/K02677%09red/K05692%09red/K04958%09red/K13806%09red/K04634%09red/K05858%09red
Basal cell carcinoma	KEGG PATHWAY	ko05217	9	118	0.936697	1	Cluster-22178.79745|Cluster-22178.42795|Cluster-22178.93430|Cluster-22178.50926|Cluster-22178.38741|Cluster-22178.58888|Cluster-22178.65138|Cluster-22178.61909|Cluster-22178.72787	http://www.genome.jp/kegg-bin/show_pathway?ko05217/K02620%09red/K02353%09red/K16797%09red/K00572%09red/K02105%09red
Focal adhesion	KEGG PATHWAY	ko04510	94	916	0.938319	1	Cluster-22178.44050|Cluster-22178.95309|Cluster-22178.10088|Cluster-22178.68307|Cluster-22178.50926|Cluster-22178.79774|Cluster-22178.62869|Cluster-22178.83879|Cluster-22178.40110|Cluster-22178.96200|Cluster-22178.63746|Cluster-22178.62510|Cluster-22178.48281|Cluster-22178.65138|Cluster-22178.82816|Cluster-22178.39652|Cluster-22178.62897|Cluster-22178.95310|Cluster-22178.40479|Cluster-22178.37380…	http://www.genome.jp/kegg-bin/show_pathway?ko04510/K04410%09red/K04437%09red/K12757%09red/K10151%09red/K04513%09red/K02677%09red/K01110%09red/K04438%09red/K05636%09red/K04393%09red/K04392%09red/K02158%09red/K06482%09red/K04353%09red/K06584%09red/K05730%09red/K06485%09red/K04440%09red/K04359%09red/K05717%09red/K05449%09red/K05760%09red/K06589%09red/K17457%09red/K06247%09red/K05460%09red/K06269%09r…
Serotonergic synapse	KEGG PATHWAY	ko04726	34	367	0.94232	1	Cluster-22178.40845|Cluster-22178.85702|Cluster-22178.50986|Cluster-22178.67196|Cluster-22178.72386|Cluster-22178.58300|Cluster-22178.39906|Cluster-22178.63746|Cluster-22178.59001|Cluster-22178.82854|Cluster-22178.52801|Cluster-35540.0|Cluster-22178.92065|Cluster-22178.93279|Cluster-22178.36481|Cluster-22178.43853|Cluster-22178.37167|Cluster-22178.116897|Cluster-22178.73174|Cluster-22178.66889|Cl…	http://www.genome.jp/kegg-bin/show_pathway?ko04726/K04539%09red/K04538%09red/K04536%09red/K08045%09red/K16342%09red/K00509%09red/K02677%09red/K00502%09red/K08022%09red/K04892%09red/K05858%09red/K04344%09red/K04345%09red/K04366%09red/K04959%09red/K04958%09red/K02833%09red/K07418%09red/K04630%09red/K04157%09red/K07827%09red/K04634%09red/K04365%09red
Carbohydrate digestion and absorption	KEGG PATHWAY	ko04973	11	142	0.946009	1	Cluster-22178.70613|Cluster-22178.62510|Cluster-22178.61602|Cluster-22178.76542|Cluster-22178.55762|Cluster-22178.64459|Cluster-22178.33804|Cluster-22178.65802|Cluster-22178.74393|Cluster-22178.80751|Cluster-22178.63653	http://www.genome.jp/kegg-bin/show_pathway?ko04973/K01539%09red/K08171%09red/K00844%09red/K04456%09red/K00922%09red/K01084%09red/K02649%09red
Primary bile acid biosynthesis	KEGG PATHWAY	ko00120	1	25	0.947756	1	Cluster-22178.53782	http://www.genome.jp/kegg-bin/show_pathway?ko00120/K12405%09red
Gastric acid secretion	KEGG PATHWAY	ko04971	30	335	0.953667	1	Cluster-22178.40845|Cluster-22178.69924|Cluster-22178.76893|Cluster-22178.39761|Cluster-22178.79591|Cluster-22178.49169|Cluster-22178.50986|Cluster-22178.39906|Cluster-22178.63746|Cluster-22178.70208|Cluster-22178.80697|Cluster-22178.24965|Cluster-22178.70444|Cluster-22178.51241|Cluster-22178.52801|Cluster-22178.93279|Cluster-22178.36481|Cluster-22178.82002|Cluster-22178.73174|Cluster-22178.87593…	http://www.genome.jp/kegg-bin/show_pathway?ko04971/K04515%09red/K01539%09red/K08047%09red/K08045%09red/K04345%09red/K02677%09red/K04913%09red/K04996%09red/K04959%09red/K04958%09red/K08043%09red/K08007%09red/K13855%09red/K00907%09red/K04630%09red/K04634%09red/K05858%09red
Dopaminergic synapse	KEGG PATHWAY	ko04728	49	516	0.95436	1	Cluster-22178.40845|Cluster-22178.64909|Cluster-22178.68183|Cluster-22178.35717|Cluster-22178.60700|Cluster-22178.44123|Cluster-22178.61602|Cluster-22178.98309|Cluster-22178.50986|Cluster-22178.67196|Cluster-22178.77693|Cluster-22178.58300|Cluster-22178.39906|Cluster-22178.79401|Cluster-22178.63746|Cluster-22178.70208|Cluster-22178.52801|Cluster-22178.59360|Cluster-22178.92065|Cluster-22178.93279…	http://www.genome.jp/kegg-bin/show_pathway?ko04728/K04515%09red/K04959%09red/K04539%09red/K04538%09red/K04536%09red/K02296%09red/K05209%09red/K08045%09red/K04354%09red/K15494%09red/K04441%09red/K04440%09red/K02677%09red/K11583%09red/K06269%09red/K05197%09red/K09049%09red/K05036%09red/K05858%09red/K04344%09red/K04345%09red/K04348%09red/K04958%09red/K04456%09red/K04630%09red/K04633%09red/K04634%09r…
Vascular smooth muscle contraction	KEGG PATHWAY	ko04270	36	397	0.960043	1	Cluster-22178.40845|Cluster-22178.69924|Cluster-22178.66205|Cluster-22178.76893|Cluster-22178.68307|Cluster-22178.65172|Cluster-22178.36711|Cluster-22178.50986|Cluster-22178.39906|Cluster-22178.63746|Cluster-22178.70208|Cluster-22178.10292|Cluster-22178.70444|Cluster-22178.74281|Cluster-22178.52801|Cluster-22178.65244|Cluster-22178.93279|Cluster-22178.36481|Cluster-22178.82002|Cluster-22178.76930…	http://www.genome.jp/kegg-bin/show_pathway?ko04270/K12751%09red/K04513%09red/K02677%09red/K18051%09red/K06068%09red/K08043%09red/K08047%09red/K08045%09red/K07376%09red/K16342%09red/K12323%09red/K01047%09red/K12328%09red/K05858%09red/K06269%09red/K00907%09red/K04936%09red/K12313%09red/K04345%09red/K04634%09red/K04959%09red/K04958%09red/K04577%09red/K12319%09red/K17457%09red/K04366%09red/K04365%09r…
Amphetamine addiction	KEGG PATHWAY	ko05031	22	262	0.962657	1	Cluster-22178.40845|Cluster-22178.35717|Cluster-22178.98309|Cluster-22178.79401|Cluster-22178.63746|Cluster-22178.70208|Cluster-22178.71831|Cluster-22178.52801|Cluster-22178.39564|Cluster-22178.43506|Cluster-22178.62897|Cluster-22178.89061|Cluster-22178.89062|Cluster-22178.46817|Cluster-22178.32976|Cluster-22178.73196|Cluster-22178.89116|Cluster-22178.10428|Cluster-22178.65022|Cluster-22178.36826…	http://www.genome.jp/kegg-bin/show_pathway?ko05031/K04515%09red/K04345%09red/K05211%09red/K09049%09red/K08045%09red/K05197%09red/K02677%09red/K15494%09red/K11411%09red/K04348%09red/K05036%09red/K05209%09red/K06269%09red
Leishmaniasis	KEGG PATHWAY	ko05140	15	192	0.964596	1	Cluster-22178.65628|Cluster-22178.109595|Cluster-22178.64909|Cluster-22178.40708|Cluster-22178.68183|Cluster-22178.60700|Cluster-22178.76626|Cluster-22178.58485|Cluster-22178.67873|Cluster-22178.57424|Cluster-22178.78190|Cluster-22178.59360|Cluster-22178.61313|Cluster-22178.73622|Cluster-22178.43596	http://www.genome.jp/kegg-bin/show_pathway?ko05140/K03990%09red/K06856%09red/K04427%09red/K06464%09red/K04735%09red/K04403%09red/K04734%09red/K04441%09red/K11220%09red/K13376%09red
Morphine addiction	KEGG PATHWAY	ko05032	35	393	0.967179	1	Cluster-22178.40845|Cluster-22178.76893|Cluster-22178.67196|Cluster-22178.72386|Cluster-22178.85464|Cluster-22178.58300|Cluster-22178.63746|Cluster-22178.49156|Cluster-22178.70208|Cluster-22178.70467|Cluster-22178.70444|Cluster-22178.52067|Cluster-22178.52801|Cluster-22178.90032|Cluster-22178.92065|Cluster-22178.74036|Cluster-22178.68211|Cluster-22178.103214|Cluster-22178.97724|Cluster-22178.7421…	http://www.genome.jp/kegg-bin/show_pathway?ko05032/K08043%09red/K04345%09red/K04344%09red/K05186%09red/K08047%09red/K08045%09red/K04539%09red/K04538%09red/K13296%09red/K04536%09red/K13293%09red/K04439%09red/K13298%09red/K18436%09red/K08291%09red/K04630%09red/K02677%09red/K04265%09red/K04615%09red/K13755%09red
Synaptic vesicle cycle	KEGG PATHWAY	ko04721	19	235	0.967617	1	Cluster-22178.77042|Cluster-22178.62117|Cluster-22178.83469|Cluster-22178.82012|Cluster-22178.68985|Cluster-22178.66768|Cluster-22178.76815|Cluster-22178.60841|Cluster-22178.76692|Cluster-22178.72419|Cluster-22178.83467|Cluster-22178.60109|Cluster-22178.81818|Cluster-22178.68758|Cluster-22178.62548|Cluster-22178.48560|Cluster-22178.92065|Cluster-22178.64088|Cluster-22178.83468	http://www.genome.jp/kegg-bin/show_pathway?ko04721/K04344%09red/K08486%09red/K04646%09red/K02148%09red/K02145%09red/K02146%09red/K11827%09red/K11825%09red/K02154%09red/K15296%09red/K02150%09red
Maturity onset diabetes of the young	KEGG PATHWAY	ko04950	3	59	0.968631	1	Cluster-22178.69461|Cluster-22178.83280|Cluster-22178.66691	http://www.genome.jp/kegg-bin/show_pathway?ko04950/K08036%09red/K08024%09red/K06054%09red
Asthma	KEGG PATHWAY	ko05310	2	47	0.973569	1	Cluster-22178.58485|Cluster-22178.104842	http://www.genome.jp/kegg-bin/show_pathway?ko05310/K06856%09red/K07983%09red
Jak-STAT signaling pathway	KEGG PATHWAY	ko04630	22	272	0.975775	1	Cluster-22178.61602|Cluster-22178.49250|Cluster-22178.62510|Cluster-22178.53248|Cluster-22178.53685|Cluster-22178.39434|Cluster-22178.57424|Cluster-22178.54886|Cluster-22178.84364|Cluster-22178.63653|Cluster-22178.92663|Cluster-22178.55529|Cluster-22178.61434|Cluster-22178.33804|Cluster-22178.70603|Cluster-22178.36043|Cluster-22178.64756|Cluster-22178.76542|Cluster-22178.59197|Cluster-22178.56723…	http://www.genome.jp/kegg-bin/show_pathway?ko04630/K04696%09red/K04695%09red/K10151%09red/K05437%09red/K11220%09red/K04706%09red/K04698%09red/K04498%09red/K04705%09red/K04456%09red/K16065%09red/K04377%09red/K05492%09red/K02161%09red/K05417%09red/K00922%09red/K04366%09red/K02649%09red/K02833%09red
Olfactory transduction	KEGG PATHWAY	ko04740	16	213	0.979089	1	Cluster-22178.72386|Cluster-22178.75129|Cluster-22178.91881|Cluster-22178.103214|Cluster-22178.89116|Cluster-22178.70208|Cluster-22178.57415|Cluster-22178.87257|Cluster-22178.22774|Cluster-22178.105519|Cluster-22178.89519|Cluster-22178.37589|Cluster-22178.57416|Cluster-22178.77617|Cluster-22178.54879|Cluster-22178.46817	http://www.genome.jp/kegg-bin/show_pathway?ko04740/K04515%09red/K04345%09red/K05849%09red/K04536%09red/K07376%09red/K08043%09red/K12321%09red/K13755%09red/K13752%09red/K04633%09red/K04439%09red
Ascorbate and aldarate metabolism	KEGG PATHWAY	ko00053	3	64	0.979626	1	Cluster-22178.63740|Cluster-22178.65585|Cluster-22178.61538	http://www.genome.jp/kegg-bin/show_pathway?ko00053/K00699%09red/K14085%09red
ABC transporters	KEGG PATHWAY	ko02010	8	126	0.979969	1	Cluster-22178.58008|Cluster-22178.76748|Cluster-22178.79225|Cluster-22178.90137|Cluster-22178.55455|Cluster-22178.74005|Cluster-22178.69799|Cluster-22178.34939	http://www.genome.jp/kegg-bin/show_pathway?ko02010/K05655%09red/K05658%09red/K05681%09red/K05672%09red/K05665%09red
Cardiac muscle contraction	KEGG PATHWAY	ko04260	24	298	0.981127	1	Cluster-22178.45369|Cluster-22178.67776|Cluster-22178.67605|Cluster-22178.39135|Cluster-22178.64823|Cluster-22178.78150|Cluster-22178.70139|Cluster-22178.62576|Cluster-22178.97221|Cluster-22178.71738|Cluster-22178.53829|Cluster-22178.75997|Cluster-22178.65537|Cluster-22178.22511|Cluster-22178.69891|Cluster-22178.55762|Cluster-22178.86295|Cluster-22178.71795|Cluster-22178.72281|Cluster-22178.18322…	http://www.genome.jp/kegg-bin/show_pathway?ko04260/K04865%09red/K09290%09red/K00416%09red/K00417%09red/K12750%09red/K00411%09red/K00412%09red/K00415%09red/K04858%09red/K01539%09red/K04962%09red/K12314%09red/K12045%09red/K00413%09red/K02272%09red/K02273%09red/K02263%09red/K02271%09red/K00414%09red/K02267%09red
Cholinergic synapse	KEGG PATHWAY	ko04725	41	468	0.981912	1	Cluster-22178.40845|Cluster-22178.76893|Cluster-22178.61602|Cluster-22178.50986|Cluster-22178.67196|Cluster-22178.72386|Cluster-22178.58300|Cluster-22178.39906|Cluster-22178.63746|Cluster-22178.59001|Cluster-22178.70208|Cluster-22178.62510|Cluster-22178.24965|Cluster-22178.70444|Cluster-22178.52801|Cluster-22178.92065|Cluster-22178.93279|Cluster-22178.82816|Cluster-22178.36481|Cluster-22178.93944…	http://www.genome.jp/kegg-bin/show_pathway?ko04725/K04515%09red/K04539%09red/K04538%09red/K02677%09red/K04927%09red/K08043%09red/K08047%09red/K08045%09red/K04536%09red/K01049%09red/K02649%09red/K04996%09red/K00922%09red/K02161%09red/K05858%09red/K04344%09red/K04345%09red/K05703%09red/K04959%09red/K04958%09red/K04456%09red/K02833%09red/K04630%09red/K07827%09red/K04634%09red
Prion diseases	KEGG PATHWAY	ko05020	3	67	0.98434	1	Cluster-22178.70208|Cluster-22178.72268|Cluster-22178.82816	http://www.genome.jp/kegg-bin/show_pathway?ko05020/K05703%09red/K04345%09red/K09553%09red
Amoebiasis	KEGG PATHWAY	ko05146	36	426	0.986154	1	Cluster-22178.60132|Cluster-22178.40845|Cluster-22178.95309|Cluster-35894.0|Cluster-22178.64124|Cluster-22178.76626|Cluster-22178.58485|Cluster-22178.118984|Cluster-22178.52307|Cluster-22178.64929|Cluster-22178.43596|Cluster-22178.96200|Cluster-22178.63746|Cluster-22178.70208|Cluster-22178.62510|Cluster-22178.78190|Cluster-22178.104592|Cluster-22178.63419|Cluster-22178.93279|Cluster-22178.36481|C…	http://www.genome.jp/kegg-bin/show_pathway?ko05146/K06856%09red/K04345%09red/K13376%09red/K06464%09red/K02677%09red/K05717%09red/K04735%09red/K05636%09red/K07887%09red/K00922%09red/K07889%09red/K02649%09red/K06243%09red/K06247%09red/K06245%09red/K04633%09red/K04634%09red/K06237%09red/K07897%09red/K05858%09red
Calcium signaling pathway	KEGG PATHWAY	ko04020	77	823	0.987182	1	Cluster-22178.40845|Cluster-22178.69924|Cluster-22178.54356|Cluster-22178.76893|Cluster-22178.66653|Cluster-22178.35717|Cluster-22178.66127|Cluster-22178.58485|Cluster-22178.96232|Cluster-22178.73067|Cluster-22178.98309|Cluster-22178.36004|Cluster-22178.70444|Cluster-22178.42837|Cluster-22178.50986|Cluster-22178.40110|Cluster-22178.103214|Cluster-22178.39906|Cluster-22178.79401|Cluster-22178.6374…	http://www.genome.jp/kegg-bin/show_pathway?ko04020/K04515%09red/K04959%09red/K16059%09red/K16057%09red/K02677%09red/K15040%09red/K00911%09red/K07190%09red/K05871%09red/K13755%09red/K08043%09red/K05849%09red/K04962%09red/K04963%09red/K08047%09red/K05862%09red/K05863%09red/K16056%09red/K06856%09red/K05211%09red/K04345%09red/K05857%09red/K00907%09red/K05853%09red/K09565%09red/K05850%09red/K04634%09r…
GABAergic synapse	KEGG PATHWAY	ko04727	27	343	0.989996	1	Cluster-22178.40845|Cluster-22178.76893|Cluster-22178.68672|Cluster-22178.54946|Cluster-22178.97943|Cluster-22178.67196|Cluster-22178.72386|Cluster-22178.58300|Cluster-22178.63746|Cluster-22178.49156|Cluster-22178.49667|Cluster-22178.70208|Cluster-22178.70444|Cluster-22178.52801|Cluster-22178.90032|Cluster-22178.92065|Cluster-22178.74036|Cluster-22178.97724|Cluster-22178.84280|Cluster-22178.88453…	http://www.genome.jp/kegg-bin/show_pathway?ko04727/K08043%09red/K04345%09red/K04344%09red/K05186%09red/K08047%09red/K08045%09red/K04539%09red/K04538%09red/K04536%09red/K05704%09red/K08341%09red/K01915%09red/K04630%09red/K02677%09red/K15375%09red/K04615%09red
Endocrine and other factor-regulated calcium reabsorption	KEGG PATHWAY	ko04961	13	198	0.992085	1	Cluster-22178.77042|Cluster-22178.40845|Cluster-22178.93279|Cluster-22178.63746|Cluster-22178.70208|Cluster-22178.73174|Cluster-22178.60109|Cluster-22178.55762|Cluster-22178.64459|Cluster-22178.62548|Cluster-22178.76815|Cluster-22178.36481|Cluster-22178.66983	http://www.genome.jp/kegg-bin/show_pathway?ko04961/K04345%09red/K01539%09red/K02677%09red/K04646%09red/K11827%09red/K11825%09red/K05858%09red/K04634%09red/K07904%09red
cAMP signaling pathway	KEGG PATHWAY	ko04024	73	806	0.99316	1	Cluster-22178.54356|Cluster-22178.76893|Cluster-22178.68307|Cluster-22178.65628|Cluster-22178.43720|Cluster-22178.55580|Cluster-22178.79774|Cluster-22178.62869|Cluster-22178.61602|Cluster-22178.73067|Cluster-22178.57305|Cluster-22178.82193|Cluster-22178.52186|Cluster-22178.77947|Cluster-22178.9420|Cluster-22178.63653|Cluster-22178.69105|Cluster-22178.84657|Cluster-22178.39564|Cluster-22178.79401|…	http://www.genome.jp/kegg-bin/show_pathway?ko04024/K04515%09red/K04513%09red/K05197%09red/K16056%09red/K04735%09red/K04734%09red/K05209%09red/K04392%09red/K02158%09red/K04353%09red/K05730%09red/K05731%09red/K08047%09red/K08045%09red/K13296%09red/K15494%09red/K00232%09red/K12323%09red/K04440%09red/K07830%09red/K06269%09red/K07836%09red/K02649%09red/K04259%09red/K01539%09red/K05211%09red/K04962%09r…
Oxytocin signaling pathway	KEGG PATHWAY	ko04921	56	647	0.994288	1	Cluster-22178.40845|Cluster-22178.69924|Cluster-22178.66205|Cluster-22178.76893|Cluster-22178.68307|Cluster-22178.69608|Cluster-22178.69179|Cluster-22178.78150|Cluster-22178.89116|Cluster-22178.84280|Cluster-22178.50986|Cluster-22178.71691|Cluster-22178.39906|Cluster-22178.63746|Cluster-22178.59001|Cluster-22178.49667|Cluster-22178.70208|Cluster-22178.62510|Cluster-22178.24965|Cluster-22178.76542…	http://www.genome.jp/kegg-bin/show_pathway?ko04921/K04515%09red/K08794%09red/K12751%09red/K04513%09red/K02677%09red/K07199%09red/K08043%09red/K04962%09red/K04963%09red/K08047%09red/K08045%09red/K07359%09red/K16342%09red/K12323%09red/K17457%09red/K06269%09red/K02649%09red/K04865%09red/K04996%09red/K05692%09red/K04464%09red/K00907%09red/K00922%09red/K03234%09red/K05858%09red/K04345%09red/K04959%09r…
Retrograde endocannabinoid signaling	KEGG PATHWAY	ko04723	34	438	0.996383	1	Cluster-22178.40845|Cluster-22178.76893|Cluster-22178.64909|Cluster-22178.68183|Cluster-22178.60700|Cluster-22178.34299|Cluster-22178.82233|Cluster-22178.50986|Cluster-22178.67196|Cluster-22178.72386|Cluster-22178.58300|Cluster-22178.39906|Cluster-22178.63746|Cluster-22178.36481|Cluster-22178.70208|Cluster-22178.70444|Cluster-22178.52801|Cluster-22178.59360|Cluster-22178.92065|Cluster-22178.93279…	http://www.genome.jp/kegg-bin/show_pathway?ko04723/K08043%09red/K04345%09red/K04344%09red/K05186%09red/K08047%09red/K08045%09red/K04539%09red/K04538%09red/K04536%09red/K15528%09red/K01054%09red/K04959%09red/K04958%09red/K04441%09red/K04440%09red/K05197%09red/K02677%09red/K04630%09red/K13806%09red/K04634%09red/K05858%09red
Complement and coagulation cascades	KEGG PATHWAY	ko04610	14	224	0.996708	1	Cluster-22178.9992|Cluster-22178.109595|Cluster-22178.47622|Cluster-22178.56896|Cluster-22178.54356|Cluster-22178.97089|Cluster-22178.10291|Cluster-22178.81004|Cluster-22178.73067|Cluster-22178.78190|Cluster-22178.65800|Cluster-22178.66454|Cluster-22178.88301|Cluster-22178.67699	http://www.genome.jp/kegg-bin/show_pathway?ko04610/K03990%09red/K03992%09red/K03901%09red/K06464%09red/K04006%09red/K04004%09red/K03910%09red/K01315%09red/K03914%09red/K01313%09red
Pancreatic secretion	KEGG PATHWAY	ko04972	34	442	0.996975	1	Cluster-22178.40845|Cluster-22178.76893|Cluster-22178.68307|Cluster-22178.78520|Cluster-22178.62869|Cluster-22178.49169|Cluster-22178.70444|Cluster-22178.50986|Cluster-22178.39906|Cluster-22178.63746|Cluster-22178.10292|Cluster-22178.97382|Cluster-22178.51241|Cluster-22178.52801|Cluster-22178.93279|Cluster-22178.36481|Cluster-22178.62870|Cluster-22178.67341|Cluster-22178.73174|Cluster-22178.55762…	http://www.genome.jp/kegg-bin/show_pathway?ko04972/K04513%09red/K13855%09red/K02677%09red/K04392%09red/K07886%09red/K04353%09red/K04962%09red/K08047%09red/K08045%09red/K10951%09red/K01047%09red/K07836%09red/K01539%09red/K05853%09red/K04936%09red/K05850%09red/K05858%09red/K04959%09red/K04958%09red/K08043%09red/K07901%09red/K04634%09red/K07904%09red
Nicotine addiction	KEGG PATHWAY	ko05033	10	180	0.997338	1	Cluster-22178.74036|Cluster-22178.98309|Cluster-22178.79401|Cluster-22178.10428|Cluster-22178.35717|Cluster-22178.48560|Cluster-22178.89061|Cluster-22178.89062|Cluster-22178.92065|Cluster-22178.39564	http://www.genome.jp/kegg-bin/show_pathway?ko05033/K04344%09red/K05197%09red/K05186%09red/K05211%09red/K05209%09red
Malaria	KEGG PATHWAY	ko05144	3	87	0.997461	1	Cluster-22178.39652|Cluster-22178.78190|Cluster-22178.43596	http://www.genome.jp/kegg-bin/show_pathway?ko05144/K05460%09red/K13376%09red/K06464%09red
Aldosterone synthesis and secretion	KEGG PATHWAY	ko04925	25	355	0.997968	1	Cluster-22178.40845|Cluster-22178.76893|Cluster-22178.69179|Cluster-22178.92095|Cluster-22178.82233|Cluster-22178.50986|Cluster-22178.39906|Cluster-22178.48768|Cluster-22178.63746|Cluster-22178.70208|Cluster-22178.70444|Cluster-22178.52801|Cluster-22178.56367|Cluster-22178.93279|Cluster-22178.36481|Cluster-22178.68648|Cluster-22178.73174|Cluster-22178.46817|Cluster-22178.89116|Cluster-22178.65329…	http://www.genome.jp/kegg-bin/show_pathway?ko04925/K04515%09red/K04919%09red/K13806%09red/K08047%09red/K09049%09red/K08045%09red/K04345%09red/K08794%09red/K02677%09red/K04465%09red/K04958%09red/K04914%09red/K12323%09red/K07188%09red/K04634%09red/K16056%09red/K08043%09red/K04959%09red/K05858%09red
cGMP-PKG signaling pathway	KEGG PATHWAY	ko04022	59	710	0.998318	1	Cluster-22178.69924|Cluster-22178.76893|Cluster-22178.68307|Cluster-22178.66653|Cluster-22178.66127|Cluster-22178.79774|Cluster-22178.61602|Cluster-22178.62330|Cluster-22178.70444|Cluster-22178.50986|Cluster-22178.71691|Cluster-22178.39906|Cluster-22178.114269|Cluster-22178.97383|Cluster-22178.62510|Cluster-22178.76542|Cluster-22178.65054|Cluster-22178.97382|Cluster-22178.52067|Cluster-22178.5899…	http://www.genome.jp/kegg-bin/show_pathway?ko04022/K04513%09red/K04959%09red/K04958%09red/K02158%09red/K08043%09red/K05849%09red/K08047%09red/K08045%09red/K13296%09red/K05862%09red/K05863%09red/K07376%09red/K12323%09red/K06269%09red/K02649%09red/K01539%09red/K09049%09red/K04527%09red/K00907%09red/K00922%09red/K05853%09red/K04936%09red/K09565%09red/K05850%09red/K05858%09red/K04634%09red/K04348%09r…
Taste transduction	KEGG PATHWAY	ko04742	10	188	0.99847	1	Cluster-22178.98747|Cluster-22178.103214|Cluster-22178.49156|Cluster-22178.70208|Cluster-22178.48560|Cluster-22178.97724|Cluster-22178.88620|Cluster-22178.90032|Cluster-22178.92065|Cluster-22178.63037	http://www.genome.jp/kegg-bin/show_pathway?ko04742/K04344%09red/K04345%09red/K04916%09red/K04607%09red/K04615%09red/K13755%09red
Axon guidance	KEGG PATHWAY	ko04360	67	794	0.998578	1	Cluster-22178.83377|Cluster-22178.83376|Cluster-22178.68307|Cluster-22178.73276|Cluster-22178.75074|Cluster-22178.73068|Cluster-22178.71929|Cluster-22178.69044|Cluster-22178.42052|Cluster-22178.45951|Cluster-22178.83837|Cluster-22178.46934|Cluster-22178.79129|Cluster-22178.48155|Cluster-22178.47035|Cluster-22178.84169|Cluster-22178.62682|Cluster-22178.48243|Cluster-22178.63746|Cluster-22178.61756…	http://www.genome.jp/kegg-bin/show_pathway?ko04360/K04515%09red/K04410%09red/K06840%09red/K04513%09red/K06842%09red/K02677%09red/K04393%09red/K04392%09red/K02090%09red/K05704%09red/K06754%09red/K06845%09red/K13578%09red/K05462%09red/K07526%09red/K05112%09red/K05113%09red/K05110%09red/K05108%09red/K12077%09red/K05765%09red/K00922%09red/K06843%09red/K07827%09red/K06521%09red/K05703%09red/K07521%09r…
Salivary secretion	KEGG PATHWAY	ko04970	29	410	0.998884	1	Cluster-22178.40845|Cluster-22178.76893|Cluster-22178.97382|Cluster-22178.36711|Cluster-22178.49169|Cluster-22178.57226|Cluster-22178.50986|Cluster-22178.39906|Cluster-22178.63746|Cluster-22178.70208|Cluster-22178.66916|Cluster-22178.70444|Cluster-22178.51241|Cluster-22178.52801|Cluster-22178.73341|Cluster-22178.93279|Cluster-22178.36481|Cluster-22178.78520|Cluster-22178.73174|Cluster-22178.55762…	http://www.genome.jp/kegg-bin/show_pathway?ko04970/K08043%09red/K04345%09red/K04963%09red/K08047%09red/K08045%09red/K01539%09red/K02677%09red/K04975%09red/K13912%09red/K04959%09red/K04958%09red/K07376%09red/K10951%09red/K13855%09red/K04936%09red/K05850%09red/K13240%09red/K05858%09red/K04634%09red/K12319%09red
Staphylococcus aureus infection	KEGG PATHWAY	ko05150	6	144	0.999192	1	Cluster-22178.109595|Cluster-22178.47622|Cluster-22178.97089|Cluster-22178.58485|Cluster-22178.78190|Cluster-22178.88301	http://www.genome.jp/kegg-bin/show_pathway?ko05150/K03990%09red/K06856%09red/K03992%09red/K06464%09red/K04004%09red/K01315%09red
Glutamatergic synapse	KEGG PATHWAY	ko04724	43	583	0.999645	1	Cluster-22178.98747|Cluster-22178.76893|Cluster-22178.40845|Cluster-22178.43720|Cluster-22178.35717|Cluster-22178.54946|Cluster-22178.98309|Cluster-22178.50986|Cluster-22178.67196|Cluster-22178.72386|Cluster-22178.58300|Cluster-22178.39906|Cluster-22178.79401|Cluster-22178.63746|Cluster-22178.70208|Cluster-22178.70444|Cluster-22178.52801|Cluster-22178.92065|Cluster-22178.93279|Cluster-22178.39564…	http://www.genome.jp/kegg-bin/show_pathway?ko04724/K05202%09red/K04959%09red/K04539%09red/K04538%09red/K04536%09red/K05209%09red/K15010%09red/K01915%09red/K08043%09red/K08047%09red/K05614%09red/K08045%09red/K16342%09red/K04608%09red/K02677%09red/K04607%09red/K05197%09red/K05211%09red/K15009%09red/K15008%09red/K01115%09red/K05858%09red/K04344%09red/K04345%09red/K04348%09red/K04958%09red/K04630%09r…
Intestinal immune network for IgA production	KEGG PATHWAY	ko04672	1	70	0.999685	1	Cluster-22178.58485	http://www.genome.jp/kegg-bin/show_pathway?ko04672/K06856%09red
Arrhythmogenic right ventricular cardiomyopathy (ARVC)	KEGG PATHWAY	ko05412	19	321	0.999695	1	Cluster-22178.36075|Cluster-22178.10525|Cluster-22178.11015|Cluster-22178.93430|Cluster-22178.66042|Cluster-22178.61648|Cluster-22178.50926|Cluster-22178.45648|Cluster-22178.72787|Cluster-22178.74384|Cluster-22178.66264|Cluster-22178.97221|Cluster-22178.72476|Cluster-22178.78150|Cluster-22178.47584|Cluster-22178.67685|Cluster-22178.65138|Cluster-22178.18322|Cluster-22178.57708	http://www.genome.jp/kegg-bin/show_pathway?ko05412/K04865%09red/K02105%09red/K04962%09red/K12641%09red/K02620%09red/K04858%09red/K05692%09red/K06482%09red/K06589%09red/K06584%09red/K05691%09red/K10056%09red/K06588%09red/K10366%09red/K06485%09red
Inflammatory bowel disease (IBD)	KEGG PATHWAY	ko05321	3	113	0.999789	1	Cluster-22178.57424|Cluster-22178.43596|Cluster-22178.76626	http://www.genome.jp/kegg-bin/show_pathway?ko05321/K13376%09red/K04735%09red/K11220%09red
Circadian entrainment	KEGG PATHWAY	ko04713	37	532	0.999813	1	Cluster-22178.40845|Cluster-22178.91881|Cluster-22178.76893|Cluster-22178.35717|Cluster-22178.64920|Cluster-22178.99216|Cluster-22178.98309|Cluster-22178.50986|Cluster-22178.67196|Cluster-22178.72386|Cluster-22178.58300|Cluster-22178.39906|Cluster-22178.79401|Cluster-22178.63746|Cluster-22178.70208|Cluster-22178.66916|Cluster-22178.70444|Cluster-22178.18322|Cluster-22178.52801|Cluster-22178.10428…	http://www.genome.jp/kegg-bin/show_pathway?ko04713/K04515%09red/K04539%09red/K04538%09red/K04536%09red/K07843%09red/K05209%09red/K08043%09red/K04962%09red/K04963%09red/K08047%09red/K08045%09red/K07376%09red/K02677%09red/K05197%09red/K05211%09red/K04285%09red/K05858%09red/K04345%09red/K04958%09red/K02633%09red/K12319%09red/K04630%09red/K13240%09red/K04634%09red
Bile secretion	KEGG PATHWAY	ko04976	15	285	0.999862	1	Cluster-22178.72647|Cluster-22178.76893|Cluster-22178.87257|Cluster-22178.70208|Cluster-22178.56872|Cluster-22178.79225|Cluster-22178.70444|Cluster-22178.55455|Cluster-22178.51241|Cluster-22178.55762|Cluster-22178.52801|Cluster-22178.64459|Cluster-22178.74005|Cluster-22178.69799|Cluster-22178.49169	http://www.genome.jp/kegg-bin/show_pathway?ko04976/K08043%09red/K01539%09red/K08047%09red/K08045%09red/K13855%09red/K05681%09red/K01253%09red/K05658%09red/K04345%09red/K00021%09red
Cell adhesion molecules (CAMs)	KEGG PATHWAY	ko04514	26	427	0.99993	1	Cluster-22178.58294|Cluster-22178.79719|Cluster-22178.51874|Cluster-22178.60474|Cluster-22178.53904|Cluster-22178.8383|Cluster-22178.96289|Cluster-22178.78190|Cluster-22178.55692|Cluster-22178.64653|Cluster-22178.10525|Cluster-22178.43547|Cluster-22178.67579|Cluster-22178.76529|Cluster-22178.57172|Cluster-22178.57173|Cluster-22178.65593|Cluster-22178.47071|Cluster-22178.53068|Cluster-30882.0|Clus…	http://www.genome.jp/kegg-bin/show_pathway?ko04514/K06751%09red/K06584%09red/K06467%09red/K06464%09red/K06485%09red/K06760%09red/K07377%09red/K06548%09red/K06088%09red/K06592%09red/K07380%09red/K06087%09red/K06089%09red
Adrenergic signaling in cardiomyocytes	KEGG PATHWAY	ko04261	45	643	0.999945	1	Cluster-22178.40845|Cluster-22178.76893|Cluster-22178.64909|Cluster-22178.68183|Cluster-22178.39135|Cluster-22178.44123|Cluster-22178.61602|Cluster-22178.78150|Cluster-22178.70139|Cluster-22178.77693|Cluster-22178.63746|Cluster-22178.70208|Cluster-22178.62510|Cluster-22178.70444|Cluster-22178.58990|Cluster-22178.97221|Cluster-22178.52801|Cluster-22178.59360|Cluster-22178.93279|Cluster-22178.36481…	http://www.genome.jp/kegg-bin/show_pathway?ko04261/K04515%09red/K09290%09red/K12750%09red/K02677%09red/K05850%09red/K08043%09red/K04962%09red/K08047%09red/K08045%09red/K04354%09red/K04441%09red/K11583%09red/K06269%09red/K02649%09red/K01539%09red/K09049%09red/K04630%09red/K00922%09red/K04865%09red/K02161%09red/K05858%09red/K04345%09red/K04858%09red/K12045%09red/K04456%09red/K12314%09red/K04634%09r…
Hypertrophic cardiomyopathy (HCM)	KEGG PATHWAY	ko05410	20	375	0.999979	1	Cluster-22178.44050|Cluster-22178.72476|Cluster-22178.79429|Cluster-22178.11015|Cluster-22178.10525|Cluster-22178.39135|Cluster-22178.45648|Cluster-22178.74384|Cluster-22178.69891|Cluster-22178.66264|Cluster-22178.97221|Cluster-22178.86295|Cluster-22178.61648|Cluster-22178.47584|Cluster-22178.78150|Cluster-22178.70139|Cluster-22178.78884|Cluster-22178.43596|Cluster-22178.18322|Cluster-22178.57708	http://www.genome.jp/kegg-bin/show_pathway?ko05410/K04865%09red/K09290%09red/K04962%09red/K13376%09red/K07200%09red/K12045%09red/K04858%09red/K05459%09red/K05692%09red/K06482%09red/K06589%09red/K06584%09red/K06485%09red/K07199%09red/K12314%09red/K12641%09red/K06588%09red/K10366%09red
Insulin secretion	KEGG PATHWAY	ko04911	21	396	0.999988	1	Cluster-22178.36481|Cluster-22178.40845|Cluster-22178.93279|Cluster-22178.65348|Cluster-22178.76893|Cluster-22178.63746|Cluster-22178.89116|Cluster-22178.70208|Cluster-22178.62352|Cluster-22178.87257|Cluster-22178.36711|Cluster-22178.70444|Cluster-22178.73174|Cluster-22178.55762|Cluster-22178.52801|Cluster-22178.77566|Cluster-22178.64459|Cluster-22178.18322|Cluster-22178.90808|Cluster-22178.46817…	http://www.genome.jp/kegg-bin/show_pathway?ko04911/K04515%09red/K01539%09red/K04962%09red/K08047%09red/K09049%09red/K08045%09red/K04345%09red/K02677%09red/K08043%09red/K04936%09red/K05262%09red/K15297%09red/K04634%09red/K05858%09red
Dilated cardiomyopathy	KEGG PATHWAY	ko05414	24	442	0.999994	1	Cluster-22178.44050|Cluster-22178.76893|Cluster-22178.11015|Cluster-22178.39135|Cluster-22178.58485|Cluster-22178.72476|Cluster-22178.61648|Cluster-22178.78150|Cluster-22178.70139|Cluster-22178.43596|Cluster-22178.70208|Cluster-22178.70444|Cluster-22178.66264|Cluster-22178.97221|Cluster-22178.52801|Cluster-22178.74384|Cluster-22178.10525|Cluster-22178.69891|Cluster-22178.86295|Cluster-22178.47584…	http://www.genome.jp/kegg-bin/show_pathway?ko05414/K08043%09red/K09290%09red/K04962%09red/K13376%09red/K08047%09red/K05459%09red/K08045%09red/K12045%09red/K04858%09red/K04345%09red/K05692%09red/K06482%09red/K06589%09red/K06584%09red/K06485%09red/K04865%09red/K06856%09red/K12314%09red/K12641%09red/K06588%09red/K10366%09red
Neuroactive ligand-receptor interaction	KEGG PATHWAY	ko04080	59	846	0.999996	1	Cluster-22178.98747|Cluster-22178.73067|Cluster-22178.69444|Cluster-22178.41026|Cluster-22178.92594|Cluster-22178.9233|Cluster-22178.41107|Cluster-22178.98309|Cluster-22178.79822|Cluster-22178.36004|Cluster-22178.32929|Cluster-22178.64259|Cluster-22178.88301|Cluster-22178.55519|Cluster-22178.69105|Cluster-22178.74597|Cluster-35875.0|Cluster-22178.79401|Cluster-22178.114269|Cluster-22178.49156|Clu…	http://www.genome.jp/kegg-bin/show_pathway?ko04080/K05206%09red/K05207%09red/K05186%09red/K05202%09red/K05209%09red/K04259%09red/K04291%09red/K04234%09red/K04237%09red/K04231%09red/K04608%09red/K01315%09red/K04607%09red/K04583%09red/K05770%09red/K01313%09red/K05197%09red/K05211%09red/K05193%09red/K05251%09red/K05052%09red/K05051%09red/K04285%09red/K04157%09red/K04222%09red/K04615%09red/K04224%09r…
ECM-receptor interaction	KEGG PATHWAY	ko04512	21	443	1	1	Cluster-22178.116251|Cluster-22178.45648|Cluster-22178.95309|Cluster-22178.96200|Cluster-22178.10525|Cluster-22178.94685|Cluster-22178.91765|Cluster-35894.0|Cluster-22178.118984|Cluster-22178.88114|Cluster-22178.94687|Cluster-22178.11015|Cluster-22178.95310|Cluster-22178.64243|Cluster-22178.40479|Cluster-22178.104592|Cluster-22178.47584|Cluster-22178.37380|Cluster-22178.58735|Cluster-22178.63419|…	http://www.genome.jp/kegg-bin/show_pathway?ko04512/K06485%09red/K06243%09red/K05717%09red/K05636%09red/K06589%09red/K06584%09red/K06258%09red/K06247%09red/K06245%09red/K06482%09red/K06588%09red/K06237%09red/K08131%09red
Protein digestion and absorption	KEGG PATHWAY	ko04974	14	428	1	1	Cluster-22178.95309|Cluster-22178.72872|Cluster-35894.0|Cluster-22178.100024|Cluster-22178.118984|Cluster-22178.116251|Cluster-22178.95310|Cluster-22178.64243|Cluster-22178.55762|Cluster-22178.104592|Cluster-22178.64459|Cluster-22178.37589|Cluster-22178.63037|Cluster-22178.76963	http://www.genome.jp/kegg-bin/show_pathway?ko04974/K01539%09red/K05849%09red/K05616%09red/K04916%09red/K06823%09red/K06237%09red/K08131%09red
--------------------
#Term	Database	ID	Input number	Background number	P-Value	Corrected P-Value	Input	Hyperlink
--------------------
#Term	Database	ID	Input number	Background number	P-Value	Corrected P-Value	Input	Hyperlink
--------------------

## Sheet: JOvsJT_up.DEG_KEGG_top20
pathway_term	rich_factor	qvalue	gene_number
Ribosome	0.292254	1.38735e-08	83
Terpenoid backbone biosynthesis	0.513514	0.00051584	19
RNA transport	0.215434	0.00325048	67
Parkinson"'"s disease	0.202346	0.00979479	69
Ribosome biogenesis in eukaryotes	0.24359	0.0125281	38
Apoptosis - fly	0.23871	0.0175671	37
RNA degradation	0.225434	0.0227585	39
Oxidative phosphorylation	0.202247	0.0227585	54
Fatty acid metabolism	0.256881	0.0227585	28
Cell cycle	0.192073	0.023113	63
Lysosome	0.194175	0.023113	60
Fatty acid elongation	0.28	0.0317094	21
Cell cycle - yeast	0.206897	0.0793499	36
Glycosylphosphatidylinositol(GPI)-anchor biosynthesis	0.342857	0.0793499	12
Ether lipid metabolism	0.25	0.0806666	21
Glycosaminoglycan biosynthesis - chondroitin sulfate / dermatan sulfate	0.280702	0.084783	16
Protein processing in endoplasmic reticulum	0.171429	0.084783	72
Ubiquinone and other terpenoid-quinone biosynthesis	0.5	0.0890571	7
Valine, leucine and isoleucine degradation	0.219512	0.0890571	27
Ubiquitin mediated proteolysis	0.179402	0.0943551	54
