# Supplementary material for: Transcriptomic analysis of female and male gonads in juvenile snakeskin gourami (Trichopodus pectoralis)
Source: Sci Rep. 2020 Mar 23;10:5240. doi: 10.1038/s41598-020-61738-0 (PMC7090014; doi:10.1038/s41598-020-61738-0)
Supplement: Supplementary file 5 — Table S5. [file 41598_2020_61738_MOESM5_ESM.xlsx]

## Sheet: Paper information
Transcriptomic analysis of female and male gonads in juvenile snakeskin gourami (Trichopodus pectoralis)
Surintorn Boonanuntanasarn1*, Araya Jangprai1, Uthairat Na-Nakorn2*
1 School of Animal Technology and Innovation, Institute of Agricultural Technology, Suranaree University of Technology, 111 University Avenue, Muang, Nakhon Ratchasima, 30000, Thailand
2 Department of Aquaculture, Faculty of Fisheries, Kasetsart University, 50 Paholyothin Road, Chatujak, Bangkok 10900, Thailand
*Corresponding author:
S. Boonanuntanasarn; surinton@sut.ac.th, Tel: +6644224371, Fax: +6644224150
Uthairat Na-Nakorn; e-mail: ffisurn@ku.ac.th

## Sheet: JOvsJT_down.DEG_KEGG_pathway_en
##Databases: KEGG PATHWAY
##Statistical test method: hypergeometric test / Fisher's exact test
##FDR correction method: Benjamini and Hochberg
#Term	Database	ID	Input number	Background number	P-Value	Corrected P-Value	Input	Hyperlink
Glutamatergic synapse	KEGG PATHWAY	ko04724	221	583	0.0074594	0.982555	Cluster-22178.16877|Cluster-22178.62594|Cluster-22178.106551|Cluster-22178.35039|Cluster-22178.23176|Cluster-22178.103913|Cluster-22178.95456|Cluster-22178.20797|Cluster-22178.60939|Cluster-22178.18449|Cluster-22178.80402|Cluster-22178.18447|Cluster-22178.104993|Cluster-22178.101312|Cluster-22178.88700|Cluster-22178.20014|Cluster-22178.68940|Cluster-22178.25386|Cluster-22178.81482|Cluster-22178.6…	http://www.genome.jp/kegg-bin/show_pathway?ko04724/K05204%09red/K04607%09red/K05202%09red/K05203%09red/K05200%09red/K05201%09red/K04537%09red/K02677%09red/K04534%09red/K05208%09red/K01115%09red/K15010%09red/K05205%09red/K00910%09red/K05197%09red/K01915%09red/K01425%09red/K08043%09red/K08042%09red/K05613%09red/K08047%09red/K05614%09red/K05617%09red/K08044%09red/K05618%09red/K08049%09red/K08048%09r…
Lysine degradation	KEGG PATHWAY	ko00310	79	184	0.0112105	0.982555	Cluster-22178.78281|Cluster-22178.104025|Cluster-22178.49845|Cluster-22178.75375|Cluster-22178.83373|Cluster-22178.19227|Cluster-22178.57771|Cluster-22178.74544|Cluster-22178.80089|Cluster-22178.84173|Cluster-22178.89014|Cluster-22178.88171|Cluster-22178.89175|Cluster-22178.86288|Cluster-22178.87905|Cluster-22178.71667|Cluster-22178.17100|Cluster-22178.88613|Cluster-22178.107002|Cluster-22178.576…	http://www.genome.jp/kegg-bin/show_pathway?ko00310/K14959%09red/K06101%09red/K11422%09red/K11420%09red/K11427%09red/K11425%09red/K11424%09red/K11429%09red/K15588%09red/K00471%09red/K00825%09red/K09189%09red/K09188%09red/K00658%09red/K00164%09red/K00149%09red/K09187%09red/K09186%09red/K00128%09red/K11703%09red/K00473%09red/K14157%09red/K00252%09red
Calcium signaling pathway	KEGG PATHWAY	ko04020	299	823	0.0123332	0.982555	Cluster-22178.34019|Cluster-22178.111969|Cluster-22178.111968|Cluster-22178.27419|Cluster-22178.45222|Cluster-22178.98362|Cluster-22178.27559|Cluster-22178.83273|Cluster-22178.103913|Cluster-22178.95456|Cluster-22178.20797|Cluster-22178.101704|Cluster-22178.62494|Cluster-22178.18449|Cluster-22178.103367|Cluster-22178.25174|Cluster-22178.18447|Cluster-22178.110642|Cluster-22178.33293|Cluster-36703…	http://www.genome.jp/kegg-bin/show_pathway?ko04020/K05208%09red/K05209%09red/K05849%09red/K04160%09red/K04161%09red/K04163%09red/K05217%09red/K05212%09red/K05219%09red/K05857%09red/K00907%09red/K05853%09red/K09565%09red/K05850%09red/K05859%09red/K05858%09red/K04344%09red/K04345%09red/K04348%09red/K05084%09red/K04264%09red/K04226%09red/K04260%09red/K05220%09red/K04198%09red/K04137%09red/K04194%09r…
Protein digestion and absorption	KEGG PATHWAY	ko04974	164	428	0.0140568	0.982555	Cluster-22178.41269|Cluster-22178.19913|Cluster-22178.27419|Cluster-22178.22362|Cluster-22178.101704|Cluster-22178.107555|Cluster-22178.121045|Cluster-22178.41108|Cluster-22178.103440|Cluster-22178.71149|Cluster-22178.20010|Cluster-22178.91651|Cluster-22178.27483|Cluster-22178.31090|Cluster-22178.13123|Cluster-22178.107891|Cluster-22178.107892|Cluster-22178.110379|Cluster-22178.82054|Cluster-2217…	http://www.genome.jp/kegg-bin/show_pathway?ko04974/K13781%09red/K01389%09red/K13868%09red/K04926%09red/K06002%09red/K13867%09red/K09708%09red/K08779%09red/K05849%09red/K06519%09red/K16628%09red/K06237%09red/K06238%09red/K14206%09red/K01312%09red/K01278%09red/K01539%09red/K01298%09red/K14210%09red/K16617%09red/K06236%09red/K01346%09red/K04916%09red/K06823%09red/K01540%09red/K01345%09red/K12040%09r…
Taste transduction	KEGG PATHWAY	ko04742	79	188	0.0163151	0.982555	Cluster-22178.103854|Cluster-22178.104756|Cluster-22178.62494|Cluster-22178.16399|Cluster-22178.104352|Cluster-22178.35039|Cluster-22178.104758|Cluster-22178.23592|Cluster-22178.54962|Cluster-22178.29816|Cluster-22178.28225|Cluster-22178.18449|Cluster-22178.11527|Cluster-22178.14449|Cluster-22178.18447|Cluster-25172.0|Cluster-22178.33293|Cluster-22178.5352|Cluster-22178.101600|Cluster-22178.10202…	http://www.genome.jp/kegg-bin/show_pathway?ko04742/K04980%09red/K13755%09red/K04960%09red/K04828%09red/K04624%09red/K08046%09red/K08044%09red/K05175%09red/K08048%09red/K04607%09red/K04603%09red/K04850%09red/K05217%09red/K04547%09red/K04819%09red/K04344%09red/K04345%09red/K04957%09red/K04131%09red/K04836%09red/K04834%09red/K04916%09red/K04615%09red/K04153%09red
ECM-receptor interaction	KEGG PATHWAY	ko04512	167	443	0.0203461	0.982555	Cluster-22178.34441|Cluster-22178.77652|Cluster-22178.22362|Cluster-22178.21069|Cluster-22178.44227|Cluster-22178.121045|Cluster-22178.103440|Cluster-22178.52924|Cluster-22178.27743|Cluster-22178.115369|Cluster-22178.31090|Cluster-22178.43412|Cluster-22178.76891|Cluster-22178.84875|Cluster-22178.80067|Cluster-22178.84490|Cluster-22178.29276|Cluster-22178.82054|Cluster-22178.76784|Cluster-22178.76…	http://www.genome.jp/kegg-bin/show_pathway?ko04512/K06481%09red/K06480%09red/K16857%09red/K03900%09red/K06485%09red/K06484%09red/K06487%09red/K05637%09red/K05636%09red/K06483%09red/K06482%09red/K06265%09red/K06591%09red/K06249%09red/K06248%09red/K06247%09red/K06252%09red/K06245%09red/K06244%09red/K06243%09red/K06241%09red/K06240%09red/K06238%09red/K06525%09red/K06588%09red/K04659%09red/K06493%09r…
Oxytocin signaling pathway	KEGG PATHWAY	ko04921	235	647	0.0238979	0.982555	Cluster-22178.68652|Cluster-22178.68651|Cluster-22178.95757|Cluster-22178.1941|Cluster-22178.95758|Cluster-22178.22170|Cluster-22178.26176|Cluster-22178.95456|Cluster-22178.111096|Cluster-22178.60939|Cluster-22178.103367|Cluster-22178.60486|Cluster-22178.46430|Cluster-22178.71148|Cluster-22178.101312|Cluster-22178.119904|Cluster-22178.88700|Cluster-22178.103213|Cluster-22178.68940|Cluster-22178.1…	http://www.genome.jp/kegg-bin/show_pathway?ko04921/K04515%09red/K08794%09red/K05002%09red/K04513%09red/K17334%09red/K02677%09red/K17388%09red/K04534%09red/K01242%09red/K04867%09red/K07198%09red/K18154%09red/K12324%09red/K12751%09red/K08043%09red/K04961%09red/K04962%09red/K04963%09red/K04861%09red/K04860%09red/K04863%09red/K04862%09red/K08049%09red/K08048%09red/K04868%09red/K04379%09red/K04977%09r…
Circadian entrainment	KEGG PATHWAY	ko04713	196	532	0.0247948	0.982555	Cluster-22178.22170|Cluster-22178.95456|Cluster-22178.20797|Cluster-22178.60939|Cluster-22178.103367|Cluster-22178.101312|Cluster-22178.103213|Cluster-22178.62459|Cluster-22178.106458|Cluster-22178.100083|Cluster-22178.99878|Cluster-22178.123680|Cluster-22178.109743|Cluster-22178.96979|Cluster-22178.38413|Cluster-22178.82814|Cluster-22178.94549|Cluster-22178.31353|Cluster-22178.88901|Cluster-2217…	http://www.genome.jp/kegg-bin/show_pathway?ko04713/K04515%09red/K08046%09red/K05200%09red/K05197%09red/K04537%09red/K02677%09red/K04534%09red/K07843%09red/K05208%09red/K05870%09red/K08043%09red/K04961%09red/K04962%09red/K04963%09red/K08047%09red/K04539%09red/K08044%09red/K08049%09red/K08048%09red/K07376%09red/K04379%09red/K04445%09red/K04547%09red/K16513%09red/K05212%09red/K02183%09red/K04960%09r…
Cell adhesion molecules (CAMs)	KEGG PATHWAY	ko04514	158	427	0.0360513	0.982555	Cluster-22178.40049|Cluster-18018.0|Cluster-8734.0|Cluster-22178.9372|Cluster-22178.43151|Cluster-22178.17127|Cluster-26463.0|Cluster-22178.18563|Cluster-22178.40686|Cluster-22178.113089|Cluster-22178.44743|Cluster-22178.36910|Cluster-22178.33591|Cluster-22178.106147|Cluster-22178.26303|Cluster-22178.89353|Cluster-22178.25132|Cluster-22178.30208|Cluster-22178.95099|Cluster-18713.0|Cluster-18713.1…	http://www.genome.jp/kegg-bin/show_pathway?ko04514/K06787%09red/K06785%09red/K06781%09red/K05689%09red/K06756%09red/K06483%09red/K06751%09red/K06736%09red/K06533%09red/K06752%09red/K06550%09red/K06759%09red/K06771%09red/K06770%09red/K06775%09red/K07377%09red/K06088%09red/K06591%09red/K06081%09red/K06087%09red/K07378%09red/K06797%09red/K06793%09red/K16360%09red/K05693%09red/K05695%09red/K06567%09r…
Valine, leucine and isoleucine biosynthesis	KEGG PATHWAY	ko00290	8	10	0.0431104	0.982555	Cluster-22178.29396|Cluster-22178.92820|Cluster-22178.98251|Cluster-22178.26346|Cluster-22178.105203|Cluster-22178.102768|Cluster-22178.29395|Cluster-22178.28140	http://www.genome.jp/kegg-bin/show_pathway?ko00290/K00826%09red/K17989%09red
MAPK signaling pathway	KEGG PATHWAY	ko04010	280	797	0.043996	0.982555	Cluster-22178.55067|Cluster-22178.40193|Cluster-22178.1941|Cluster-22178.29194|Cluster-22178.35039|Cluster-22178.85917|Cluster-22178.95456|Cluster-22178.82194|Cluster-22178.20797|Cluster-22178.68650|Cluster-22178.114741|Cluster-22178.98567|Cluster-22178.46430|Cluster-22178.21676|Cluster-22178.101312|Cluster-22178.40443|Cluster-22178.20014|Cluster-22178.110661|Cluster-22178.68940|Cluster-22178.546…	http://www.genome.jp/kegg-bin/show_pathway?ko04010/K07860%09red/K07861%09red/K18019%09red/K18018%09red/K04379%09red/K04371%09red/K17614%09red/K04372%09red/K04375%09red/K04469%09red/K04461%09red/K04460%09red/K04463%09red/K04462%09red/K04464%09red/K04467%09red/K04466%09red/K16510%09red/K04873%09red/K04344%09red/K04345%09red/K04346%09red/K04348%09red/K04349%09red/K17333%09red/K04350%09red/K04357%09r…
Arrhythmogenic right ventricular cardiomyopathy (ARVC)	KEGG PATHWAY	ko05412	120	321	0.0498354	0.982555	Cluster-22178.59953|Cluster-22178.21069|Cluster-22178.44227|Cluster-22178.99215|Cluster-22178.74243|Cluster-22178.46430|Cluster-22178.74245|Cluster-22178.101312|Cluster-22178.63595|Cluster-22178.103213|Cluster-22178.4516|Cluster-22178.88039|Cluster-22178.23413|Cluster-22178.103299|Cluster-22178.23679|Cluster-22178.96979|Cluster-22178.26149|Cluster-22178.24054|Cluster-22178.107398|Cluster-22178.97…	http://www.genome.jp/kegg-bin/show_pathway?ko05412/K07597%09red/K04868%09red/K06591%09red/K06736%09red/K04962%09red/K04861%09red/K04860%09red/K04863%09red/K04862%09red/K06485%09red/K06484%09red/K07372%09red/K06481%09red/K06480%09red/K06483%09red/K06482%09red/K06265%09red/K12569%09red/K12563%09red/K10366%09red/K12565%09red/K05699%09red/K02105%09red/K05691%09red/K05692%09red/K04867%09red/K10381%09r…
Retrograde endocannabinoid signaling	KEGG PATHWAY	ko04723	158	438	0.0621847	0.982555	Cluster-22178.35039|Cluster-22178.83273|Cluster-22178.103913|Cluster-22178.95456|Cluster-22178.20797|Cluster-22178.60939|Cluster-22178.18449|Cluster-22178.45750|Cluster-22178.80402|Cluster-22178.18447|Cluster-22178.101312|Cluster-22178.121732|Cluster-22178.20014|Cluster-22178.62459|Cluster-22178.57656|Cluster-22178.21467|Cluster-22178.21466|Cluster-22178.59361|Cluster-22178.112918|Cluster-22178.2…	http://www.genome.jp/kegg-bin/show_pathway?ko04723/K05186%09red/K05181%09red/K08046%09red/K05200%09red/K05197%09red/K04537%09red/K02677%09red/K04534%09red/K15015%09red/K13806%09red/K15291%09red/K08043%09red/K08042%09red/K08041%09red/K08047%09red/K04539%09red/K08044%09red/K05175%09red/K08049%09red/K08048%09red/K05190%09red/K04960%09red/K04441%09red/K11987%09red/K04277%09red/K04371%09red/K04604%09r…
Tryptophan metabolism	KEGG PATHWAY	ko00380	47	116	0.0772878	0.982555	Cluster-22178.49845|Cluster-22178.84173|Cluster-22178.29917|Cluster-22178.80089|Cluster-22178.86288|Cluster-22178.57370|Cluster-22178.91738|Cluster-22178.77195|Cluster-22178.104661|Cluster-25232.0|Cluster-22178.103491|Cluster-22178.67734|Cluster-22178.36977|Cluster-22178.57771|Cluster-22178.15891|Cluster-22178.30565|Cluster-22178.30566|Cluster-22178.95647|Cluster-22178.75376|Cluster-22178.74544|C…	http://www.genome.jp/kegg-bin/show_pathway?ko00380/K00274%09red/K00825%09red/K00816%09red/K00157%09red/K00164%09red/K00149%09red/K03334%09red/K07410%09red/K00128%09red/K00502%09red/K00453%09red/K00543%09red/K00463%09red/K00252%09red/K00486%09red/K11182%09red
Platelet activation	KEGG PATHWAY	ko04611	194	553	0.0822257	0.982555	Cluster-22178.98362|Cluster-22178.98364|Cluster-22178.26176|Cluster-22178.22362|Cluster-22178.14880|Cluster-22178.60939|Cluster-22178.60486|Cluster-22178.71148|Cluster-22178.119904|Cluster-23860.0|Cluster-22178.62459|Cluster-22178.4516|Cluster-22178.82054|Cluster-22178.91420|Cluster-20285.0|Cluster-22178.59361|Cluster-22178.89329|Cluster-22178.109743|Cluster-22178.746|Cluster-22178.10768|Cluster-…	http://www.genome.jp/kegg-bin/show_pathway?ko04611/K16059%09red/K17388%09red/K06493%09red/K08508%09red/K04513%09red/K08043%09red/K08042%09red/K04236%09red/K03904%09red/K08047%09red/K08046%09red/K03900%09red/K08049%09red/K08048%09red/K06481%09red/K12330%09red/K07376%09red/K04960%09red/K04441%09red/K00509%09red/K05855%09red/K04371%09red/K06269%09red/K02649%09red/K05732%09red/K05692%09red/K18952%09r…
Vasopressin-regulated water reabsorption	KEGG PATHWAY	ko04962	51	129	0.0882873	0.982555	Cluster-22178.73648|Cluster-22178.94170|Cluster-22178.62494|Cluster-22178.60356|Cluster-22178.13623|Cluster-22178.74824|Cluster-22178.57903|Cluster-22178.86809|Cluster-22178.56391|Cluster-22178.13951|Cluster-22178.24858|Cluster-22178.51961|Cluster-22178.45018|Cluster-22178.73002|Cluster-22178.72156|Cluster-22178.88080|Cluster-22178.88077|Cluster-22178.50575|Cluster-22178.56346|Cluster-22178.74125…	http://www.genome.jp/kegg-bin/show_pathway?ko04962/K08043%09red/K04345%09red/K09047%09red/K09048%09red/K08046%09red/K04648%09red/K08049%09red/K04228%09red/K05870%09red/K10415%09red/K10414%09red/K10417%09red/K10416%09red/K13502%09red/K12462%09red/K04632%09red/K09866%09red/K07904%09red
Endocytosis	KEGG PATHWAY	ko04144	277	809	0.0905492	0.982555	Cluster-22178.80164|Cluster-22178.76140|Cluster-22178.60403|Cluster-22178.45222|Cluster-22178.118562|Cluster-22178.37708|Cluster-22178.79369|Cluster-22178.14880|Cluster-22178.89682|Cluster-22178.44424|Cluster-22178.36499|Cluster-22178.46009|Cluster-22178.4984|Cluster-22178.71780|Cluster-22178.34803|Cluster-22178.114982|Cluster-22178.100127|Cluster-22178.63210|Cluster-22178.40887|Cluster-22178.112…	http://www.genome.jp/kegg-bin/show_pathway?ko04144/K10591%09red/K01115%09red/K06751%09red/K18442%09red/K04644%09red/K18441%09red/K00889%09red/K04189%09red/K04500%09red/K12562%09red/K12475%09red/K04175%09red/K04679%09red/K12480%09red/K18952%09red/K09526%09red/K06564%09red/K05757%09red/K06278%09red/K07904%09red/K04513%09red/K13712%09red/K18464%09red/K18468%09red/K13305%09red/K12478%09red/K12488%09r…
Vitamin B6 metabolism	KEGG PATHWAY	ko00750	6	8	0.0907232	0.982555	Cluster-22178.73265|Cluster-22178.61837|Cluster-22178.96720|Cluster-22178.96724|Cluster-22178.89242|Cluster-22178.80825	http://www.genome.jp/kegg-bin/show_pathway?ko00750/K00868%09red/K00831%09red/K00157%09red/K13248%09red
MicroRNAs in cancer	KEGG PATHWAY	ko05206	174	495	0.0910607	0.982555	Cluster-22178.40760|Cluster-22178.27337|Cluster-22178.98362|Cluster-22178.98364|Cluster-22178.95456|Cluster-22178.20797|Cluster-22178.21069|Cluster-22178.122314|Cluster-22178.122315|Cluster-22178.21066|Cluster-22178.78674|Cluster-22178.52924|Cluster-22178.24412|Cluster-22178.84017|Cluster-22178.71373|Cluster-22178.110661|Cluster-22178.41660|Cluster-22178.100084|Cluster-22178.84875|Cluster-22178.6…	http://www.genome.jp/kegg-bin/show_pathway?ko05206/K04694%09red/K04692%09red/K10605%09red/K04513%09red/K04359%09red/K17461%09red/K02677%09red/K01110%09red/K17390%09red/K09389%09red/K06493%09red/K16857%09red/K18050%09red/K17386%09red/K02091%09red/K13863%09red/K05094%09red/K15379%09red/K01425%09red/K08670%09red/K05762%09red/K04702%09red/K05866%09red/K06484%09red/K07606%09red/K05448%09red/K04368%09r…
B cell receptor signaling pathway	KEGG PATHWAY	ko04662	90	244	0.0953035	0.982555	Cluster-22178.95757|Cluster-22178.98362|Cluster-22178.98364|Cluster-22178.83877|Cluster-22178.40443|Cluster-22178.68940|Cluster-22178.55347|Cluster-22178.746|Cluster-22178.95758|Cluster-22178.34095|Cluster-22178.26654|Cluster-22178.45463|Cluster-22178.29929|Cluster-22178.40674|Cluster-22178.35589|Cluster-22178.65087|Cluster-22178.18857|Cluster-22178.30995|Cluster-22178.90009|Cluster-22178.103046|…	http://www.genome.jp/kegg-bin/show_pathway?ko04662/K07860%09red/K07861%09red/K03084%09red/K03083%09red/K04392%09red/K07210%09red/K05730%09red/K07371%09red/K04456%09red/K04379%09red/K04446%09red/K04371%09red/K06268%09red/K02649%09red/K06856%09red/K03099%09red/K15909%09red/K07369%09red/K04467%09red/K12362%09red/K07367%09red/K00922%09red/K05854%09red/K05697%09red/K05859%09red/K07368%09red/K04734%09r…
AGE-RAGE signaling pathway in diabetic complications	KEGG PATHWAY	ko04933	156	442	0.0966451	0.982555	Cluster-22178.98362|Cluster-22178.98364|Cluster-22178.22362|Cluster-22178.20797|Cluster-26432.0|Cluster-22178.90538|Cluster-22178.48763|Cluster-22178.82054|Cluster-31530.0|Cluster-20285.0|Cluster-22178.59361|Cluster-22178.14232|Cluster-22178.14233|Cluster-22178.14231|Cluster-22178.86844|Cluster-22178.14234|Cluster-22178.22770|Cluster-22178.110945|Cluster-22178.60671|Cluster-22178.29163|Cluster-22…	http://www.genome.jp/kegg-bin/show_pathway?ko04933/K04692%09red/K02677%09red/K18050%09red/K04393%09red/K04392%09red/K02159%09red/K06068%09red/K03907%09red/K03901%09red/K05448%09red/K05449%09red/K05860%09red/K04441%09red/K04440%09red/K04447%09red/K04446%09red/K04702%09red/K04371%09red/K10030%09red/K02649%09red/K04500%09red/K04501%09red/K01398%09red/K03982%09red/K05857%09red/K00922%09red/K02161%09r…
Tight junction	KEGG PATHWAY	ko04530	209	603	0.0967977	0.982555	Cluster-22178.40193|Cluster-18018.0|Cluster-22178.82692|Cluster-22178.59953|Cluster-22178.67543|Cluster-22178.95456|Cluster-22178.14880|Cluster-22178.60939|Cluster-22178.31311|Cluster-22178.89058|Cluster-22178.25664|Cluster-22178.56232|Cluster-22178.59007|Cluster-22178.72663|Cluster-22178.59550|Cluster-22178.69339|Cluster-22178.25384|Cluster-22178.4516|Cluster-22178.90538|Cluster-22178.36118|Clus…	http://www.genome.jp/kegg-bin/show_pathway?ko04530/K06785%09red/K04513%09red/K02105%09red/K02677%09red/K01110%09red/K12758%09red/K18050%09red/K04393%09red/K18625%09red/K06068%09red/K04237%09red/K04354%09red/K06101%09red/K06102%09red/K06103%09red/K06098%09red/K06106%09red/K06107%09red/K06088%09red/K10351%09red/K07831%09red/K07830%09red/K06087%09red/K05699%09red/K04424%09red/K05691%09red/K03097%09r…
Apoptosis - multiple species	KEGG PATHWAY	ko04215	28	66	0.106057	0.982555	Cluster-22178.118697|Cluster-22178.89487|Cluster-22178.109013|Cluster-22178.4715|Cluster-22178.45349|Cluster-22178.87211|Cluster-22178.67275|Cluster-22178.101565|Cluster-22178.61858|Cluster-22178.46626|Cluster-22178.43037|Cluster-22178.108189|Cluster-22178.83315|Cluster-22178.87007|Cluster-22178.56035|Cluster-22178.79285|Cluster-22178.64836|Cluster-22178.55170|Cluster-22178.107817|Cluster-22178.4…	http://www.genome.jp/kegg-bin/show_pathway?ko04215/K02583%09red/K10586%09red/K08669%09red/K16943%09red/K02561%09red/K04570%09red/K04397%09red/K04440%09red/K02159%09red/K02161%09red/K16060%09red/K08334%09red/K04398%09red
Pancreatic secretion	KEGG PATHWAY	ko04972	155	442	0.109376	0.982555	Cluster-22178.41269|Cluster-22178.9363|Cluster-22178.27559|Cluster-22178.95456|Cluster-22178.20797|Cluster-22178.34034|Cluster-22178.25174|Cluster-22178.33293|Cluster-22178.20010|Cluster-22178.103213|Cluster-22178.10927|Cluster-22178.13123|Cluster-22178.94650|Cluster-22178.96979|Cluster-22178.23686|Cluster-23860.0|Cluster-22178.108717|Cluster-22178.24054|Cluster-22178.34511|Cluster-16208.0|Cluste…	http://www.genome.jp/kegg-bin/show_pathway?ko04972/K04513%09red/K01539%09red/K02677%09red/K01242%09red/K04194%09red/K18245%09red/K12298%09red/K04926%09red/K04392%09red/K07884%09red/K08779%09red/K08042%09red/K04962%09red/K08047%09red/K08046%09red/K08044%09red/K08049%09red/K08048%09red/K10951%09red/K04960%09red/K01047%09red/K13575%09red/K01312%09red/K13855%09red/K05031%09red/K08041%09red/K01298%09r…
Circadian rhythm - fly	KEGG PATHWAY	ko04711	19	42	0.114943	0.982555	Cluster-22178.92788|Cluster-22178.50620|Cluster-22178.90731|Cluster-22178.89586|Cluster-22178.51663|Cluster-22178.46212|Cluster-22178.23142|Cluster-22178.86204|Cluster-22178.25740|Cluster-22178.22980|Cluster-22178.25741|Cluster-22178.106218|Cluster-22178.106254|Cluster-22178.39086|Cluster-22178.72631|Cluster-22178.105485|Cluster-22178.50515|Cluster-22178.83326|Cluster-22178.105486	http://www.genome.jp/kegg-bin/show_pathway?ko04711/K02633%09red/K09057%09red/K02223%09red/K02296%09red/K03083%09red
T cell receptor signaling pathway	KEGG PATHWAY	ko04660	117	329	0.118538	0.982555	Cluster-22178.24993|Cluster-22178.95757|Cluster-22178.95758|Cluster-22178.98567|Cluster-22178.40443|Cluster-22178.111099|Cluster-22178.68940|Cluster-22178.90538|Cluster-22178.115485|Cluster-22178.59361|Cluster-22178.90013|Cluster-22178.55347|Cluster-22178.746|Cluster-22178.46212|Cluster-22178.45463|Cluster-22178.29929|Cluster-22178.40674|Cluster-22178.35589|Cluster-22178.65087|Cluster-22178.47667…	http://www.genome.jp/kegg-bin/show_pathway?ko04660/K04410%09red/K04513%09red/K06478%09red/K03083%09red/K04393%09red/K07210%09red/K05733%09red/K05730%09red/K04350%09red/K05736%09red/K05443%09red/K04456%09red/K04379%09red/K04441%09red/K04707%09red/K04446%09red/K04371%09red/K06268%09red/K02649%09red/K04427%09red/K03099%09red/K04409%09red/K04467%09red/K12076%09red/K07367%09red/K07366%09red/K00922%09r…
Intestinal immune network for IgA production	KEGG PATHWAY	ko04672	29	70	0.119989	0.982555	Cluster-22178.24993|Cluster-22178.34984|Cluster-22178.103402|Cluster-22178.98567|Cluster-22178.43151|Cluster-22178.34072|Cluster-22178.82587|Cluster-22178.105687|Cluster-22178.31738|Cluster-22178.100491|Cluster-9346.0|Cluster-22178.50009|Cluster-22178.31736|Cluster-22178.26654|Cluster-22178.26755|Cluster-22178.95679|Cluster-22178.30493|Cluster-22178.97856|Cluster-22178.33962|Cluster-22178.12121|C…	http://www.genome.jp/kegg-bin/show_pathway?ko04672/K06856%09red/K06752%09red/K05443%09red/K06483%09red/K04466%09red/K04189%09red/K04184%09red/K10031%09red/K05476%09red
Serotonergic synapse	KEGG PATHWAY	ko04726	129	367	0.127921	0.982555	Cluster-22178.103854|Cluster-22178.111969|Cluster-22178.111968|Cluster-4428.1|Cluster-22178.95456|Cluster-22178.116264|Cluster-22178.60939|Cluster-36703.1|Cluster-36703.0|Cluster-22178.5352|Cluster-22178.101312|Cluster-22178.20014|Cluster-22178.62459|Cluster-22178.57656|Cluster-22178.102005|Cluster-22178.21467|Cluster-22178.21466|Cluster-22178.112918|Cluster-22178.21468|Cluster-22178.113280|Clust…	http://www.genome.jp/kegg-bin/show_pathway?ko04726/K00509%09red/K05181%09red/K04539%09red/K04371%09red/K04537%09red/K02677%09red/K04534%09red/K07413%09red/K00502%09red/K04632%09red/K04960%09red/K04943%09red/K11987%09red/K00274%09red/K04157%09red/K04161%09red/K05037%09red/K08014%09red/K04520%09red/K04850%09red/K04630%09red/K04997%09red/K04345%09red/K04542%09red/K04540%09red/K04547%09red/K04544%09r…
Tropane, piperidine and pyridine alkaloid biosynthesis	KEGG PATHWAY	ko00960	10	19	0.128281	0.982555	Cluster-22178.99833|Cluster-22178.82550|Cluster-22178.45780|Cluster-22178.101523|Cluster-21456.0|Cluster-22178.27159|Cluster-22178.27158|Cluster-22178.100000|Cluster-22178.30690|Cluster-22178.30691	http://www.genome.jp/kegg-bin/show_pathway?ko00960/K00276%09red/K14454%09red/K00815%09red
Synaptic vesicle cycle	KEGG PATHWAY	ko04721	85	235	0.131073	0.982555	Cluster-22178.67238|Cluster-22178.104756|Cluster-22178.104413|Cluster-22178.73780|Cluster-22178.7059|Cluster-22178.16399|Cluster-22178.40672|Cluster-22178.18959|Cluster-22178.15925|Cluster-22178.104758|Cluster-22178.36617|Cluster-22178.111512|Cluster-22178.17536|Cluster-22178.6470|Cluster-22178.48378|Cluster-22178.88309|Cluster-22178.72594|Cluster-22178.7110|Cluster-22178.92486|Cluster-7859.0|Clu…	http://www.genome.jp/kegg-bin/show_pathway?ko04721/K04344%09red/K02154%09red/K04644%09red/K04646%09red/K08155%09red/K18211%09red/K02147%09red/K11824%09red/K08486%09red/K02145%09red/K02146%09red/K15015%09red/K07882%09red/K12302%09red/K02155%09red/K15293%09red/K15290%09red/K15291%09red/K15292%09red/K01528%09red
Long-term potentiation	KEGG PATHWAY	ko04720	100	280	0.131179	0.982555	Cluster-22178.22170|Cluster-22178.83273|Cluster-22178.103913|Cluster-22178.95456|Cluster-22178.20797|Cluster-22178.18449|Cluster-22178.18447|Cluster-22178.71148|Cluster-22178.59175|Cluster-23860.0|Cluster-22178.68940|Cluster-22178.29929|Cluster-22178.76823|Cluster-22178.106933|Cluster-22178.1420|Cluster-22178.74949|Cluster-22178.32056|Cluster-22178.30995|Cluster-22178.90434|Cluster-22178.109148|C…	http://www.genome.jp/kegg-bin/show_pathway?ko04720/K04515%09red/K02677%09red/K05208%09red/K05209%09red/K04960%09red/K08041%09red/K08048%09red/K04371%09red/K04604%09red/K04373%09red/K06269%09red/K06268%09red/K04603%09red/K02183%09red/K05197%09red/K05210%09red/K05212%09red/K05198%09red/K05858%09red/K04850%09red/K04345%09red/K04348%09red/K04958%09red/K04498%09red/K04368%09red/K08014%09red/K04634%09r…
ABC transporters	KEGG PATHWAY	ko02010	48	126	0.135151	0.982555	Cluster-22178.107682|Cluster-22178.98710|Cluster-22178.106314|Cluster-22178.11819|Cluster-22178.104101|Cluster-22178.122517|Cluster-22178.12820|Cluster-22178.84797|Cluster-22178.95995|Cluster-22178.122314|Cluster-22178.122315|Cluster-22178.59425|Cluster-22178.100563|Cluster-22178.7525|Cluster-22178.36138|Cluster-22178.42683|Cluster-22178.65233|Cluster-22178.113607|Cluster-22178.55995|Cluster-2217…	http://www.genome.jp/kegg-bin/show_pathway?ko02010/K05677%09red/K05675%09red/K05674%09red/K05673%09red/K05672%09red/K05031%09red/K05683%09red/K05681%09red/K05679%09red/K05668%09red/K05641%09red/K05648%09red/K05646%09red/K05644%09red/K05656%09red/K05642%09red/K05665%09red/K05667%09red
Aflatoxin biosynthesis	KEGG PATHWAY	ko00254	4	5	0.14293	0.982555	Cluster-22178.48944|Cluster-22178.65120|Cluster-22178.56931|Cluster-22178.48943	http://www.genome.jp/kegg-bin/show_pathway?ko00254/K11262%09red/K01946%09red
Bile secretion	KEGG PATHWAY	ko04976	101	285	0.143993	0.982555	Cluster-22178.41269|Cluster-22178.9363|Cluster-22178.106314|Cluster-20179.0|Cluster-4428.1|Cluster-4428.2|Cluster-22178.89682|Cluster-22178.37538|Cluster-22178.37536|Cluster-23860.0|Cluster-22178.65233|Cluster-22178.94650|Cluster-22178.105071|Cluster-22178.18619|Cluster-22178.87919|Cluster-22178.4733|Cluster-22178.34366|Cluster-22178.20241|Cluster-22178.1293|Cluster-22178.115164|Cluster-22178.473…	http://www.genome.jp/kegg-bin/show_pathway?ko04976/K01539%09red/K05683%09red/K05681%09red/K00489%09red/K12473%09red/K14360%09red/K08524%09red/K08043%09red/K08042%09red/K08041%09red/K14349%09red/K04943%09red/K08044%09red/K08204%09red/K08049%09red/K08048%09red/K14342%09red/K09869%09red/K07299%09red/K13575%09red/K09866%09red/K09864%09red/K13855%09red/K13857%09red/K05031%09red/K01253%09red/K08047%09r…
Adrenergic signaling in cardiomyocytes	KEGG PATHWAY	ko04261	218	643	0.145715	0.982555	Cluster-22178.41269|Cluster-22178.106872|Cluster-22178.22170|Cluster-22178.95456|Cluster-22178.20797|Cluster-22178.60939|Cluster-22178.25174|Cluster-22178.46430|Cluster-22178.71148|Cluster-22178.101312|Cluster-22178.105904|Cluster-22178.121732|Cluster-22178.4217|Cluster-22178.62459|Cluster-22178.57656|Cluster-22178.60723|Cluster-22178.59361|Cluster-22178.112918|Cluster-22178.3103|Cluster-22178.96…	http://www.genome.jp/kegg-bin/show_pathway?ko04261/K04515%09red/K09290%09red/K08041%09red/K02677%09red/K04142%09red/K02161%09red/K04867%09red/K04926%09red/K08043%09red/K08042%09red/K04962%09red/K04861%09red/K04860%09red/K04863%09red/K04862%09red/K08049%09red/K08048%09red/K04868%09red/K11584%09red/K04441%09red/K04445%09red/K04371%09red/K08046%09red/K11583%09red/K06269%09red/K02649%09red/K04141%09r…
Focal adhesion	KEGG PATHWAY	ko04510	306	916	0.148358	0.982555	Cluster-22178.34441|Cluster-22178.19913|Cluster-22178.77652|Cluster-22178.98550|Cluster-22178.26176|Cluster-22178.22362|Cluster-22178.59953|Cluster-22178.20797|Cluster-22178.64390|Cluster-22178.44227|Cluster-22178.18148|Cluster-22178.121045|Cluster-22178.114741|Cluster-22178.60486|Cluster-22178.103440|Cluster-22178.71148|Cluster-22178.107817|Cluster-22178.43295|Cluster-22178.76891|Cluster-22178.1…	http://www.genome.jp/kegg-bin/show_pathway?ko04510/K07860%09red/K07861%09red/K01110%09red/K05448%09red/K05449%09red/K06591%09red/K04371%09red/K04375%09red/K05699%09red/K05692%09red/K00907%09red/K13709%09red/K05450%09red/K05726%09red/K04349%09red/K06277%09red/K10351%09red/K06273%09red/K06270%09red/K06271%09red/K04456%09red/K17448%09red/K05760%09red/K06278%09red/K04513%09red/K02105%09red/K17388%09r…
Gap junction	KEGG PATHWAY	ko04540	135	389	0.148962	0.982555	Cluster-22178.64969|Cluster-22178.83273|Cluster-22178.103913|Cluster-22178.95456|Cluster-22178.20797|Cluster-22178.46841|Cluster-22178.18449|Cluster-22178.78752|Cluster-22178.18447|Cluster-36703.1|Cluster-36703.0|Cluster-23860.0|Cluster-22178.110661|Cluster-22178.62459|Cluster-22178.57656|Cluster-22178.116065|Cluster-22178.89329|Cluster-22178.109743|Cluster-22178.79069|Cluster-22178.34404|Cluster…	http://www.genome.jp/kegg-bin/show_pathway?ko04540/K04359%09red/K08959%09red/K02677%09red/K17386%09red/K08043%09red/K08042%09red/K08041%09red/K04357%09red/K08046%09red/K08044%09red/K08049%09red/K08048%09red/K07374%09red/K07375%09red/K07376%09red/K04371%09red/K04604%09red/K04145%09red/K04603%09red/K04141%09red/K04960%09red/K03099%09red/K04463%09red/K04464%09red/K02087%09red/K08047%09red/K04157%09r…
Inflammatory bowel disease (IBD)	KEGG PATHWAY	ko05321	43	113	0.151599	0.982555	Cluster-22178.13625|Cluster-33550.0|Cluster-22178.34984|Cluster-22178.5432|Cluster-22178.92945|Cluster-22178.103402|Cluster-22178.40600|Cluster-22178.20069|Cluster-22178.43151|Cluster-22178.105687|Cluster-22178.119281|Cluster-22178.53532|Cluster-18907.0|Cluster-22178.81379|Cluster-22178.48763|Cluster-22178.57426|Cluster-22178.31738|Cluster-22178.14232|Cluster-22178.14233|Cluster-22178.14231|Clust…	http://www.genome.jp/kegg-bin/show_pathway?ko05321/K05489%09red/K06752%09red/K04692%09red/K05070%09red/K04500%09red/K05443%09red/K10168%09red/K04446%09red/K11222%09red/K09035%09red/K08532%09red/K10165%09red/K02580%09red/K11220%09red
Influenza A	KEGG PATHWAY	ko05164	148	430	0.156318	0.982555	Cluster-22178.52229|Cluster-22178.55067|Cluster-22178.51178|Cluster-22178.39668|Cluster-22178.61972|Cluster-22178.20797|Cluster-22178.43151|Cluster-26432.0|Cluster-22178.32216|Cluster-22178.20010|Cluster-22178.74596|Cluster-22178.100898|Cluster-22178.4516|Cluster-22178.73891|Cluster-22178.22873|Cluster-22178.95384|Cluster-31530.0|Cluster-22178.93508|Cluster-22178.59361|Cluster-22178.746|Cluster-2…	http://www.genome.jp/kegg-bin/show_pathway?ko05164/K16196%09red/K12799%09red/K16195%09red/K04433%09red/K04430%09red/K02677%09red/K04733%09red/K03083%09red/K09643%09red/K05410%09red/K11220%09red/K12653%09red/K04693%09red/K06752%09red/K04368%09red/K10652%09red/K04441%09red/K04440%09red/K14284%09red/K04371%09red/K01315%09red/K10030%09red/K01312%09red/K12968%09red/K04447%09red/K04722%09red/K05692%09r…
Purine metabolism	KEGG PATHWAY	ko00230	187	550	0.157624	0.982555	Cluster-22178.68652|Cluster-22178.68651|Cluster-22178.22374|Cluster-22178.94020|Cluster-22178.26829|Cluster-22178.24612|Cluster-22178.74198|Cluster-22178.3976|Cluster-22178.28177|Cluster-22178.3975|Cluster-23860.0|Cluster-20898.1|Cluster-20898.0|Cluster-20898.3|Cluster-22178.22024|Cluster-22178.34734|Cluster-22178.99078|Cluster-22178.100495|Cluster-22178.52389|Cluster-22178.13455|Cluster-22178.36…	http://www.genome.jp/kegg-bin/show_pathway?ko00230/K00856%09red/K08041%09red/K13988%09red/K00088%09red/K00893%09red/K18424%09red/K13759%09red/K03023%09red/K03024%09red/K01939%09red/K00939%09red/K00873%09red/K13755%09red/K08043%09red/K08042%09red/K03783%09red/K08047%09red/K02685%09red/K00760%09red/K08718%09red/K01835%09red/K08049%09red/K08048%09red/K01952%09red/K13293%09red/K01951%09red/K12321%09r…
Caffeine metabolism	KEGG PATHWAY	ko00232	6	10	0.157721	0.982555	Cluster-22178.17285|Cluster-9376.1|Cluster-22178.62268|Cluster-22178.81988|Cluster-22178.3976|Cluster-22178.3975	http://www.genome.jp/kegg-bin/show_pathway?ko00232/K00106%09red/K00622%09red/K00365%09red
Histidine metabolism	KEGG PATHWAY	ko00340	31	79	0.162252	0.982555	Cluster-22178.49845|Cluster-22178.29917|Cluster-22178.107452|Cluster-22178.19614|Cluster-22178.109092|Cluster-22178.77195|Cluster-22178.103491|Cluster-22178.12076|Cluster-22178.67734|Cluster-22178.57771|Cluster-22178.23416|Cluster-22178.30565|Cluster-22178.30566|Cluster-22178.75376|Cluster-22178.75375|Cluster-22178.27294|Cluster-22178.104661|Cluster-22178.74544|Cluster-22178.39773|Cluster-22178.4…	http://www.genome.jp/kegg-bin/show_pathway?ko00340/K00274%09red/K01745%09red/K00149%09red/K08660%09red/K00128%09red/K00129%09red/K01712%09red/K11182%09red
GABAergic synapse	KEGG PATHWAY	ko04727	119	343	0.166292	0.982555	Cluster-22178.9363|Cluster-22178.62594|Cluster-22178.101540|Cluster-22178.101541|Cluster-22178.35039|Cluster-22178.95456|Cluster-22178.20797|Cluster-22178.60939|Cluster-22178.101312|Cluster-22178.121732|Cluster-23860.0|Cluster-22178.84871|Cluster-22178.62459|Cluster-22178.57656|Cluster-22178.21467|Cluster-22178.21466|Cluster-22178.112918|Cluster-22178.39236|Cluster-22178.21468|Cluster-22178.94549…	http://www.genome.jp/kegg-bin/show_pathway?ko04727/K05186%09red/K05181%09red/K04539%09red/K04537%09red/K02677%09red/K04534%09red/K01580%09red/K01915%09red/K01425%09red/K08043%09red/K08042%09red/K08041%09red/K08047%09red/K08046%09red/K08044%09red/K05175%09red/K08049%09red/K08048%09red/K04542%09red/K08341%09red/K13576%09red/K15375%09red/K15374%09red/K13524%09red/K05190%09red/K04345%09red/K15015%09r…
Staphylococcus aureus infection	KEGG PATHWAY	ko05150	53	144	0.167753	0.982555	Cluster-22178.119994|Cluster-22178.30796|Cluster-22178.31277|Cluster-22178.45733|Cluster-22178.9053|Cluster-22178.103402|Cluster-22178.43151|Cluster-22178.93483|Cluster-22178.105687|Cluster-22178.20283|Cluster-22178.46137|Cluster-22178.100720|Cluster-22178.34984|Cluster-22178.100898|Cluster-22178.73891|Cluster-22178.88070|Cluster-22178.101136|Cluster-22178.31738|Cluster-22178.31964|Cluster-22178.…	http://www.genome.jp/kegg-bin/show_pathway?ko05150/K03990%09red/K06856%09red/K03992%09red/K06752%09red/K03994%09red/K04279%09red/K03989%09red/K05443%09red/K06496%09red/K04004%09red/K01332%09red/K01333%09red/K01330%09red/K01331%09red/K01335%09red/K01315%09red
Cyanoamino acid metabolism	KEGG PATHWAY	ko00460	10	21	0.180912	0.982555	Cluster-22178.65257|Cluster-22178.29126|Cluster-22178.29127|Cluster-22178.29128|Cluster-22178.29129|Cluster-22178.84203|Cluster-22178.106657|Cluster-22178.109219|Cluster-22178.29131|Cluster-22178.29130	http://www.genome.jp/kegg-bin/show_pathway?ko00460/K00681%09red/K00600%09red/K18592%09red
Complement and coagulation cascades	KEGG PATHWAY	ko04610	79	224	0.186244	0.982555	Cluster-22178.111546|Cluster-22178.19703|Cluster-22178.119994|Cluster-22178.73882|Cluster-22178.30796|Cluster-22178.31277|Cluster-22178.104511|Cluster-22178.45733|Cluster-22178.81792|Cluster-22178.101442|Cluster-22178.44581|Cluster-22178.12863|Cluster-22178.101136|Cluster-14003.0|Cluster-22178.58313|Cluster-22178.72653|Cluster-22178.46137|Cluster-22178.100720|Cluster-22178.94718|Cluster-22178.843…	http://www.genome.jp/kegg-bin/show_pathway?ko04610/K03990%09red/K03992%09red/K03994%09red/K03995%09red/K03998%09red/K03899%09red/K04004%09red/K06251%09red/K03907%09red/K04235%09red/K04236%09red/K03904%09red/K03903%09red/K03901%09red/K03900%09red/K03908%09red/K01332%09red/K01333%09red/K01330%09red/K01331%09red/K01335%09red/K01314%09red/K01315%09red/K01313%09red/K01343%09red/K03989%09red/K03983%09r…
Ascorbate and aldarate metabolism	KEGG PATHWAY	ko00053	25	64	0.198372	0.982555	Cluster-22178.28356|Cluster-22178.49845|Cluster-22178.29917|Cluster-22178.65633|Cluster-22178.43423|Cluster-22178.77195|Cluster-22178.103491|Cluster-22178.67734|Cluster-22178.57771|Cluster-22178.22970|Cluster-22178.102305|Cluster-22178.75376|Cluster-22178.75375|Cluster-22178.74544|Cluster-22178.39773|Cluster-22178.48907|Cluster-22178.16107|Cluster-22178.63116|Cluster-22178.77803|Cluster-22178.686…	http://www.genome.jp/kegg-bin/show_pathway?ko00053/K01053%09red/K16190%09red/K00149%09red/K00128%09red/K00699%09red/K00012%09red
Jak-STAT signaling pathway	KEGG PATHWAY	ko04630	94	272	0.206508	0.982555	Cluster-22178.13728|Cluster-22178.52229|Cluster-22178.45267|Cluster-22178.13725|Cluster-4835.0|Cluster-26432.0|Cluster-35403.0|Cluster-22178.45908|Cluster-22178.45909|Cluster-22178.55966|Cluster-22178.96037|Cluster-22178.746|Cluster-22178.88035|Cluster-22178.34095|Cluster-22178.50884|Cluster-22178.35589|Cluster-22178.45964|Cluster-22178.96720|Cluster-22178.97188|Cluster-22178.96724|Cluster-22178.…	http://www.genome.jp/kegg-bin/show_pathway?ko04630/K04694%09red/K04692%09red/K04693%09red/K05060%09red/K05061%09red/K05077%09red/K04698%09red/K04699%09red/K11224%09red/K14365%09red/K05082%09red/K11222%09red/K05062%09red/K00157%09red/K05443%09red/K04447%09red/K04702%09red/K07293%09red/K02649%09red/K06854%09red/K03099%09red/K05070%09red/K05057%09red/K05056%09red/K05055%09red/K05079%09red/K05697%09r…
Neuroactive ligand-receptor interaction	KEGG PATHWAY	ko04080	279	846	0.209128	0.982555	Cluster-22178.84415|Cluster-34526.1|Cluster-22178.99972|Cluster-22178.16877|Cluster-22178.77796|Cluster-22178.27559|Cluster-22178.111969|Cluster-22178.103913|Cluster-22178.123561|Cluster-22178.18449|Cluster-22178.17326|Cluster-22178.11485|Cluster-22178.18447|Cluster-22178.33293|Cluster-36703.0|Cluster-22178.101584|Cluster-22178.59175|Cluster-22178.57398|Cluster-22178.20010|Cluster-22178.101223|Cl…	http://www.genome.jp/kegg-bin/show_pathway?ko04080/K05206%09red/K05207%09red/K05204%09red/K05205%09red/K05202%09red/K05203%09red/K05200%09red/K05201%09red/K05208%09red/K05209%09red/K05175%09red/K04168%09red/K08362%09red/K04277%09red/K04160%09red/K04161%09red/K04163%09red/K05771%09red/K05196%09red/K05197%09red/K05217%09red/K05210%09red/K05190%09red/K05212%09red/K01352%09red/K05219%09red/K05052%09r…
Adherens junction	KEGG PATHWAY	ko04520	114	334	0.211836	0.982555	Cluster-22178.40049|Cluster-22178.86844|Cluster-22178.59953|Cluster-22178.46841|Cluster-22178.83877|Cluster-22178.30924|Cluster-22178.74243|Cluster-22178.74245|Cluster-22178.98059|Cluster-22178.72663|Cluster-22178.25384|Cluster-22178.4516|Cluster-22178.120014|Cluster-22178.14232|Cluster-22178.14233|Cluster-22178.83741|Cluster-22178.14234|Cluster-22178.36910|Cluster-22178.26149|Cluster-22178.22770…	http://www.genome.jp/kegg-bin/show_pathway?ko04520/K05689%09red/K04513%09red/K02105%09red/K07860%09red/K07861%09red/K06081%09red/K04388%09red/K04393%09red/K04392%09red/K05704%09red/K04237%09red/K06084%09red/K05627%09red/K04371%09red/K06083%09red/K05753%09red/K06085%09red/K05693%09red/K05699%09red/K05698%09red/K04427%09red/K04500%09red/K04501%09red/K05691%09red/K05690%09red/K03097%09red/K05692%09r…
cAMP signaling pathway	KEGG PATHWAY	ko04024	266	806	0.212191	0.982555	Cluster-22178.68652|Cluster-22178.68651|Cluster-22178.111968|Cluster-22178.9363|Cluster-22178.22170|Cluster-22178.111969|Cluster-22178.102722|Cluster-22178.60939|Cluster-22178.83877|Cluster-22178.60486|Cluster-22178.25174|Cluster-22178.71148|Cluster-22178.101312|Cluster-22178.88700|Cluster-22178.103213|Cluster-22178.65233|Cluster-22178.62459|Cluster-22178.57656|Cluster-22178.46292|Cluster-22178.6…	http://www.genome.jp/kegg-bin/show_pathway?ko04024/K05200%09red/K07860%09red/K07861%09red/K05208%09red/K01115%09red/K08402%09red/K05673%09red/K04379%09red/K04160%09red/K05197%09red/K09048%09red/K05210%09red/K05212%09red/K09047%09red/K05198%09red/K05199%09red/K05850%09red/K04368%09red/K05209%09red/K04345%09red/K04145%09red/K04142%09red/K04962%09red/K19021%09red/K06270%09red/K04456%09red/K04265%09r…
Limonene and pinene degradation	KEGG PATHWAY	ko00903	7	14	0.213251	0.982555	Cluster-22178.49845|Cluster-22178.29917|Cluster-22178.77195|Cluster-22178.103491|Cluster-22178.39773|Cluster-22178.57771|Cluster-22178.48340	http://www.genome.jp/kegg-bin/show_pathway?ko00903/K00128%09red
Chloroalkane and chloroalkene degradation	KEGG PATHWAY	ko00625	11	25	0.217696	0.982555	Cluster-22178.49845|Cluster-22178.29917|Cluster-22178.110598|Cluster-22178.77195|Cluster-22178.38032|Cluster-22178.39773|Cluster-22178.103491|Cluster-22178.57771|Cluster-22178.61570|Cluster-22178.25438|Cluster-22178.48340	http://www.genome.jp/kegg-bin/show_pathway?ko00625/K00128%09red/K00121%09red/K08726%09red
Long-term depression	KEGG PATHWAY	ko04730	100	292	0.220229	0.982555	Cluster-22178.35039|Cluster-22178.95456|Cluster-22178.20797|Cluster-22178.60939|Cluster-22178.18449|Cluster-22178.18447|Cluster-22178.59175|Cluster-22178.20014|Cluster-22178.62459|Cluster-22178.57656|Cluster-22178.21467|Cluster-22178.21466|Cluster-22178.109973|Cluster-22178.89329|Cluster-22178.109743|Cluster-22178.83741|Cluster-22178.21468|Cluster-22178.94549|Cluster-22178.31353|Cluster-22178.279…	http://www.genome.jp/kegg-bin/show_pathway?ko04730/K05207%09red/K02677%09red/K04534%09red/K04960%09red/K04961%09red/K07376%09red/K04371%09red/K04603%09red/K05197%09red/K05198%09red/K05199%09red/K05854%09red/K05858%09red/K04344%09red/K04346%09red/K05087%09red/K04958%09red/K04368%09red/K12319%09red/K04630%09red/K13240%09red/K04632%09red/K04578%09red/K04634%09red
Nicotinate and nicotinamide metabolism	KEGG PATHWAY	ko00760	30	80	0.221208	0.982555	Cluster-22178.83252|Cluster-22178.100232|Cluster-22178.14155|Cluster-22178.99288|Cluster-22178.71772|Cluster-22178.10927|Cluster-22178.34734|Cluster-22178.101959|Cluster-22178.100495|Cluster-22178.71773|Cluster-22178.71771|Cluster-22178.114987|Cluster-22178.98857|Cluster-22178.98855|Cluster-22178.17878|Cluster-22178.101690|Cluster-22178.13588|Cluster-22178.61941|Cluster-22178.85900|Cluster-22178.…	http://www.genome.jp/kegg-bin/show_pathway?ko00760/K00323%09red/K03783%09red/K00157%09red/K01242%09red/K01513%09red/K01950%09red/K01081%09red/K03426%09red
beta-Alanine metabolism	KEGG PATHWAY	ko00410	33	89	0.22308	0.982555	Cluster-22178.49845|Cluster-22178.29917|Cluster-22178.107452|Cluster-22178.99129|Cluster-22178.92941|Cluster-22178.40080|Cluster-22178.19614|Cluster-22178.54547|Cluster-22178.95080|Cluster-22178.77195|Cluster-22178.103491|Cluster-22178.99833|Cluster-22178.67734|Cluster-22178.57771|Cluster-22178.48823|Cluster-22178.95149|Cluster-22178.75376|Cluster-22178.75375|Cluster-22178.27294|Cluster-22178.106…	http://www.genome.jp/kegg-bin/show_pathway?ko00410/K13524%09red/K00140%09red/K05605%09red/K00149%09red/K00276%09red/K08660%09red/K00128%09red/K00129%09red/K01580%09red
Salivary secretion	KEGG PATHWAY	ko04970	138	410	0.22637	0.982555	Cluster-22178.41269|Cluster-22178.95456|Cluster-22178.20797|Cluster-22178.103367|Cluster-22178.25174|Cluster-22178.33293|Cluster-23860.0|Cluster-22178.10927|Cluster-22178.89329|Cluster-22178.109743|Cluster-22178.23686|Cluster-22178.88901|Cluster-22178.88900|Cluster-22178.88902|Cluster-22178.9363|Cluster-22178.41076|Cluster-22178.106599|Cluster-22178.4733|Cluster-22178.101098|Cluster-20003.0|Clust…	http://www.genome.jp/kegg-bin/show_pathway?ko04970/K01539%09red/K02677%09red/K13912%09red/K01242%09red/K13908%09red/K08043%09red/K08042%09red/K08041%09red/K04963%09red/K08047%09red/K08046%09red/K08044%09red/K08049%09red/K08048%09red/K10951%09red/K07376%09red/K04960%09red/K04142%09red/K02183%09red/K13855%09red/K13915%09red/K13916%09red/K04936%09red/K05850%09red/K05858%09red/K04345%09red/K05742%09r…
Axon guidance	KEGG PATHWAY	ko04360	261	794	0.230988	0.982555	Cluster-22178.85707|Cluster-22178.95757|Cluster-22178.31656|Cluster-22178.98362|Cluster-22178.91328|Cluster-22178.22170|Cluster-22178.114922|Cluster-22178.95456|Cluster-22178.17321|Cluster-22178.20797|Cluster-22178.60939|Cluster-22178.84395|Cluster-22178.35249|Cluster-22178.60486|Cluster-22178.81798|Cluster-22178.96443|Cluster-22178.89938|Cluster-22178.65766|Cluster-22178.102349|Cluster-22178.102…	http://www.genome.jp/kegg-bin/show_pathway?ko04360/K06845%09red/K04410%09red/K06841%09red/K06840%09red/K06843%09red/K06842%09red/K07860%09red/K02677%09red/K04515%09red/K07293%09red/K03083%09red/K02329%09red/K07525%09red/K04393%09red/K04392%09red/K04371%09red/K04409%09red/K05744%09red/K17334%09red/K05704%09red/K10031%09red/K04513%09red/K17388%09red/K05733%09red/K06753%09red/K05736%09red/K06754%09r…
Nicotine addiction	KEGG PATHWAY	ko05033	63	180	0.231619	0.982555	Cluster-22178.120624|Cluster-22178.105093|Cluster-22178.108624|Cluster-22178.16399|Cluster-22178.95735|Cluster-22178.77796|Cluster-22178.102977|Cluster-22178.35039|Cluster-22178.110950|Cluster-22178.104758|Cluster-22178.10576|Cluster-22178.36636|Cluster-22178.25592|Cluster-22178.105399|Cluster-22178.43592|Cluster-22178.104756|Cluster-22178.25590|Cluster-22178.20801|Cluster-7859.0|Cluster-22178.12…	http://www.genome.jp/kegg-bin/show_pathway?ko05033/K04344%09red/K05197%09red/K05186%09red/K05181%09red/K05210%09red/K05200%09red/K05212%09red/K05175%09red/K04813%09red/K05190%09red/K05198%09red/K05209%09red/K05208%09red/K15015%09red/K12302%09red/K05199%09red/K04806%09red
Glycerolipid metabolism	KEGG PATHWAY	ko00561	63	180	0.231619	0.982555	Cluster-22178.49845|Cluster-22178.84173|Cluster-22178.29917|Cluster-22178.11110|Cluster-22178.96216|Cluster-22178.45130|Cluster-22178.11114|Cluster-22178.105199|Cluster-22178.43213|Cluster-22178.93754|Cluster-22178.32666|Cluster-22178.20380|Cluster-22178.32925|Cluster-22178.24383|Cluster-22178.71667|Cluster-22178.89666|Cluster-22178.89665|Cluster-22178.78387|Cluster-22178.56300|Cluster-22178.7719…	http://www.genome.jp/kegg-bin/show_pathway?ko00561/K15728%09red/K00002%09red/K13523%09red/K01189%09red/K13506%09red/K00149%09red/K00629%09red/K00864%09red/K00128%09red/K12298%09red/K01046%09red/K13509%09red/K00901%09red/K01080%09red/K00011%09red/K01059%09red/K11155%09red/K16816%09red/K13513%09red
Ovarian steroidogenesis	KEGG PATHWAY	ko04913	62	178	0.243506	0.982555	Cluster-22178.100248|Cluster-22178.62494|Cluster-22178.26229|Cluster-22178.26231|Cluster-22178.86809|Cluster-22178.26237|Cluster-22178.26236|Cluster-22178.108397|Cluster-22178.51229|Cluster-22178.32078|Cluster-22178.89682|Cluster-22178.26847|Cluster-22178.94471|Cluster-22178.121920|Cluster-22178.90512|Cluster-22178.107875|Cluster-22178.72156|Cluster-22178.86646|Cluster-22178.93573|Cluster-22178.3…	http://www.genome.jp/kegg-bin/show_pathway?ko04913/K12473%09red/K08043%09red/K08042%09red/K08041%09red/K08047%09red/K08046%09red/K08044%09red/K08049%09red/K08048%09red/K16620%09red/K11987%09red/K04345%09red/K00070%09red/K00498%09red/K16931%09red/K05087%09red/K07410%09red/K04247%09red/K07418%09red/K04632%09red/K00512%09red/K04248%09red/K13373%09red
Osteoclast differentiation	KEGG PATHWAY	ko04380	113	335	0.244996	0.982555	Cluster-22178.52229|Cluster-22178.24993|Cluster-22178.95757|Cluster-22178.98362|Cluster-22178.98364|Cluster-22178.28844|Cluster-22178.98567|Cluster-22178.40443|Cluster-22178.68940|Cluster-22178.48763|Cluster-22178.59361|Cluster-22178.746|Cluster-22178.38553|Cluster-22178.96328|Cluster-22178.53488|Cluster-22178.29929|Cluster-22178.20372|Cluster-22178.40674|Cluster-22178.60671|Cluster-22178.18857|C…	http://www.genome.jp/kegg-bin/show_pathway?ko04380/K04694%09red/K04433%09red/K07210%09red/K04734%09red/K06493%09red/K04392%09red/K11219%09red/K09030%09red/K04693%09red/K00922%09red/K09253%09red/K07371%09red/K04456%09red/K04379%09red/K08012%09red/K04441%09red/K04440%09red/K05855%09red/K04446%09red/K08009%09red/K14381%09red/K14380%09red/K06268%09red/K02649%09red/K04469%09red/K04427%09red/K04404%09r…
Carbohydrate digestion and absorption	KEGG PATHWAY	ko04973	50	142	0.250016	0.982555	Cluster-22178.41269|Cluster-22178.17361|Cluster-22178.71879|Cluster-22178.83350|Cluster-22178.84693|Cluster-22178.3855|Cluster-22178.70232|Cluster-22178.101312|Cluster-22178.100384|Cluster-22178.86668|Cluster-22178.1344|Cluster-22178.102107|Cluster-22178.102106|Cluster-22178.70612|Cluster-22178.28725|Cluster-22178.54749|Cluster-22178.65433|Cluster-22178.3103|Cluster-22178.20372|Cluster-22178.1129…	http://www.genome.jp/kegg-bin/show_pathway?ko04973/K01539%09red/K08171%09red/K04851%09red/K01176%09red/K00844%09red/K00922%09red/K01540%09red/K04456%09red/K02649%09red
cGMP-PKG signaling pathway	KEGG PATHWAY	ko04022	233	710	0.251601	0.982555	Cluster-22178.68652|Cluster-22178.68651|Cluster-22178.95757|Cluster-22178.84795|Cluster-22178.95758|Cluster-22178.41269|Cluster-22178.26176|Cluster-22178.81412|Cluster-22178.60939|Cluster-22178.100793|Cluster-22178.17326|Cluster-22178.60486|Cluster-22178.25174|Cluster-22178.6730|Cluster-22178.71148|Cluster-22178.101312|Cluster-22178.119904|Cluster-22178.121732|Cluster-22178.27483|Cluster-23860.0|…	http://www.genome.jp/kegg-bin/show_pathway?ko04022/K04198%09red/K04851%09red/K04513%09red/K01539%09red/K04348%09red/K04197%09red/K05870%09red/K18050%09red/K03121%09red/K19021%09red/K18154%09red/K17334%09red/K12324%09red/K08043%09red/K05849%09red/K08041%09red/K17388%09red/K08047%09red/K08046%09red/K08044%09red/K04969%09red/K08049%09red/K08048%09red/K05863%09red/K07376%09red/K04960%09red/K15041%09r…
Proximal tubule bicarbonate reclamation	KEGG PATHWAY	ko04964	38	106	0.254585	0.982555	Cluster-22178.41269|Cluster-22178.14755|Cluster-22178.83350|Cluster-22178.35322|Cluster-22178.34366|Cluster-22178.75111|Cluster-22178.33788|Cluster-22178.34368|Cluster-22178.46404|Cluster-22178.84594|Cluster-22178.84595|Cluster-22178.94650|Cluster-22178.101934|Cluster-22178.72984|Cluster-22178.112638|Cluster-1902.0|Cluster-22178.42198|Cluster-22178.98001|Cluster-22178.68458|Cluster-22178.113066|C…	http://www.genome.jp/kegg-bin/show_pathway?ko04964/K01539%09red/K00261%09red/K18245%09red/K18246%09red/K01596%09red/K01540%09red/K12040%09red/K00025%09red/K13576%09red/K13575%09red/K09864%09red/K01425%09red
Herpes simplex infection	KEGG PATHWAY	ko05168	149	448	0.254722	0.982555	Cluster-22178.84795|Cluster-22178.52229|Cluster-22178.53762|Cluster-22178.39668|Cluster-22178.89681|Cluster-22178.43151|Cluster-26432.0|Cluster-22178.71148|Cluster-22178.47298|Cluster-22178.72663|Cluster-22178.58301|Cluster-22178.92358|Cluster-22178.41585|Cluster-22178.81580|Cluster-22178.48763|Cluster-22178.53259|Cluster-22178.82765|Cluster-22178.79285|Cluster-22178.50884|Cluster-22178.40674|Clu…	http://www.genome.jp/kegg-bin/show_pathway?ko05168/K03990%09red/K16196%09red/K16195%09red/K03994%09red/K04693%09red/K07210%09red/K11220%09red/K04734%09red/K02296%09red/K03006%09red/K03121%09red/K03120%09red/K03173%09red/K03129%09red/K04398%09red/K06751%09red/K06752%09red/K09849%09red/K04379%09red/K12881%09red/K04440%09red/K14284%09red/K12886%09red/K11838%09red/K04447%09red/K06269%09red/K04427%09r…
Steroid biosynthesis	KEGG PATHWAY	ko00100	13	32	0.256223	0.982555	Cluster-22178.120|Cluster-22178.90371|Cluster-22178.15571|Cluster-22178.2711|Cluster-22178.44079|Cluster-22178.104376|Cluster-22178.51419|Cluster-22178.22274|Cluster-22178.61554|Cluster-22178.32318|Cluster-22178.38260|Cluster-22178.5941|Cluster-22178.116148	http://www.genome.jp/kegg-bin/show_pathway?ko00100/K05917%09red/K09828%09red/K07436%09red/K12298%09red/K07419%09red/K00213%09red/K01052%09red/K00511%09red/K00637%09red/K00222%09red/K13373%09red
Aldosterone synthesis and secretion	KEGG PATHWAY	ko04925	119	355	0.25685	0.982555	Cluster-22178.68652|Cluster-22178.68651|Cluster-22178.22170|Cluster-22178.95456|Cluster-22178.20797|Cluster-22178.89682|Cluster-22178.101312|Cluster-22178.121732|Cluster-23860.0|Cluster-22178.100083|Cluster-22178.106392|Cluster-22178.112918|Cluster-22178.38413|Cluster-22178.82814|Cluster-22178.104050|Cluster-22178.9363|Cluster-22178.61995|Cluster-22178.28476|Cluster-22178.28473|Cluster-22178.9043…	http://www.genome.jp/kegg-bin/show_pathway?ko04925/K04515%09red/K08794%09red/K02677%09red/K05870%09red/K18050%09red/K12473%09red/K13806%09red/K08043%09red/K08042%09red/K08041%09red/K08047%09red/K08046%09red/K08044%09red/K08049%09red/K08048%09red/K12323%09red/K04857%09red/K02183%09red/K04960%09red/K09048%09red/K16931%09red/K09047%09red/K00070%09red/K00498%09red/K00513%09red/K05858%09red/K04850%09r…
Insulin secretion	KEGG PATHWAY	ko04911	132	396	0.261808	0.982555	Cluster-22178.41269|Cluster-22178.27559|Cluster-22178.95456|Cluster-22178.12868|Cluster-22178.33293|Cluster-22178.101312|Cluster-22178.121732|Cluster-22178.103213|Cluster-22178.113274|Cluster-20159.0|Cluster-22178.112918|Cluster-22178.96979|Cluster-22178.82814|Cluster-22178.108717|Cluster-22178.24054|Cluster-22178.22170|Cluster-22178.117875|Cluster-22178.9363|Cluster-22178.120659|Cluster-4428.2|C…	http://www.genome.jp/kegg-bin/show_pathway?ko04911/K04515%09red/K08041%09red/K02677%09red/K04194%09red/K08424%09red/K07882%09red/K18211%09red/K15297%09red/K08043%09red/K08042%09red/K04962%09red/K08047%09red/K04943%09red/K08044%09red/K08049%09red/K08048%09red/K04960%09red/K07299%09red/K08046%09red/K01539%09red/K12407%09red/K09048%09red/K04944%09red/K09047%09red/K04351%09red/K04936%09red/K05858%09r…
Meiosis - yeast	KEGG PATHWAY	ko04113	51	146	0.262633	0.982555	Cluster-22178.45617|Cluster-22178.62494|Cluster-22178.59587|Cluster-22178.105472|Cluster-22178.117365|Cluster-22178.45187|Cluster-22178.60723|Cluster-22178.35494|Cluster-22178.80482|Cluster-22178.67090|Cluster-22178.99102|Cluster-22178.103081|Cluster-22178.101587|Cluster-22178.100428|Cluster-22178.71148|Cluster-22178.72156|Cluster-22178.95862|Cluster-22178.45387|Cluster-22178.97347|Cluster-22178.…	http://www.genome.jp/kegg-bin/show_pathway?ko04113/K04345%09red/K10878%09red/K02209%09red/K06662%09red/K06669%09red/K10872%09red/K11584%09red/K02603%09red/K03351%09red/K02214%09red/K06671%09red/K02216%09red/K06639%09red/K06636%09red/K02607%09red/K06269%09red/K02606%09red
Phenylalanine metabolism	KEGG PATHWAY	ko00360	24	65	0.272403	0.982555	Cluster-22178.101523|Cluster-22178.107452|Cluster-21456.0|Cluster-22178.19614|Cluster-22178.99833|Cluster-22178.30565|Cluster-22178.30566|Cluster-22178.47689|Cluster-22178.82550|Cluster-22178.15614|Cluster-22178.27159|Cluster-22178.27158|Cluster-22178.32082|Cluster-22178.100000|Cluster-22178.111726|Cluster-22178.30690|Cluster-22178.30691|Cluster-22178.103536|Cluster-22178.103535|Cluster-22178.111…	http://www.genome.jp/kegg-bin/show_pathway?ko00360/K00274%09red/K00276%09red/K14454%09red/K03334%09red/K00129%09red/K00815%09red/K00457%09red/K00500%09red
Fat digestion and absorption	KEGG PATHWAY	ko04975	27	74	0.272934	0.982555	Cluster-22178.84797|Cluster-22178.106314|Cluster-22178.104101|Cluster-22178.12820|Cluster-22178.43213|Cluster-22178.3927|Cluster-22178.99400|Cluster-22178.109917|Cluster-22178.116148|Cluster-22178.12818|Cluster-22178.120|Cluster-22178.51626|Cluster-22178.101881|Cluster-22178.52277|Cluster-22178.30248|Cluster-22178.73875|Cluster-22178.59569|Cluster-22178.112980|Cluster-22178.31081|Cluster-22178.93…	http://www.genome.jp/kegg-bin/show_pathway?ko04975/K01047%09red/K05683%09red/K14462%09red/K12298%09red/K08751%09red/K13509%09red/K08757%09red/K01080%09red/K06259%09red/K11155%09red/K05641%09red
Cocaine addiction	KEGG PATHWAY	ko05030	66	193	0.275537	0.982555	Cluster-22178.120624|Cluster-22178.105093|Cluster-22178.55000|Cluster-22178.62494|Cluster-22178.95735|Cluster-22178.27690|Cluster-22178.86809|Cluster-22178.43362|Cluster-22178.10576|Cluster-31473.0|Cluster-22178.60939|Cluster-22178.44303|Cluster-22178.6708|Cluster-22178.25592|Cluster-22178.105399|Cluster-22178.26250|Cluster-22178.25590|Cluster-22178.59523|Cluster-22178.20801|Cluster-22178.18067|C…	http://www.genome.jp/kegg-bin/show_pathway?ko05030/K00274%09red/K04345%09red/K09047%09red/K09048%09red/K05210%09red/K05212%09red/K11716%09red/K05870%09red/K05198%09red/K05209%09red/K02580%09red/K05208%09red/K13765%09red/K11828%09red/K04630%09red/K04632%09red/K04145%09red/K08155%09red/K15839%09red/K09029%09red
Fanconi anemia pathway	KEGG PATHWAY	ko03460	44	126	0.281562	0.982555	Cluster-22178.68163|Cluster-22178.94360|Cluster-22178.104005|Cluster-22178.8297|Cluster-22178.92809|Cluster-22178.83545|Cluster-22178.99974|Cluster-22178.7217|Cluster-22178.55713|Cluster-22178.77813|Cluster-22178.50496|Cluster-22178.90917|Cluster-22178.73532|Cluster-22178.57522|Cluster-22178.70770|Cluster-22178.62661|Cluster-22178.49664|Cluster-22178.71466|Cluster-22178.71467|Cluster-22178.89610|…	http://www.genome.jp/kegg-bin/show_pathway?ko03460/K06640%09red/K10882%09red/K10605%09red/K10606%09red/K10888%09red/K02350%09red/K08991%09red/K10858%09red/K07466%09red/K10870%09red/K03510%09red/K10895%09red/K10894%09red/K10897%09red/K10896%09red/K10890%09red/K11137%09red/K16618%09red/K06054%09red/K10849%09red/K15361%09red/K15362%09red
VEGF signaling pathway	KEGG PATHWAY	ko04370	70	206	0.283367	0.982555	Cluster-22178.67447|Cluster-22178.95757|Cluster-22178.41333|Cluster-22178.71879|Cluster-22178.79324|Cluster-22178.98362|Cluster-22178.56814|Cluster-22178.98364|Cluster-22178.107767|Cluster-22178.51038|Cluster-22178.20797|Cluster-22178.46794|Cluster-22178.46841|Cluster-22178.83877|Cluster-22178.21735|Cluster-22178.3855|Cluster-22178.70232|Cluster-22178.109091|Cluster-22178.100384|Cluster-22178.866…	http://www.genome.jp/kegg-bin/show_pathway?ko04370/K07860%09red/K02677%09red/K04393%09red/K04392%09red/K05098%09red/K05448%09red/K04456%09red/K04443%09red/K04441%09red/K11987%09red/K07861%09red/K04444%09red/K04371%09red/K06268%09red/K02649%09red/K00922%09red/K05859%09red/K05725%09red/K04348%09red/K05704%09red/K04368%09red/K17332%09red/K04718%09red/K05760%09red
Circadian rhythm	KEGG PATHWAY	ko04710	39	111	0.285288	0.982555	Cluster-22178.50620|Cluster-22178.89586|Cluster-22178.40644|Cluster-22178.111096|Cluster-22178.92945|Cluster-22178.101445|Cluster-22178.22980|Cluster-22178.40600|Cluster-21466.1|Cluster-22178.72631|Cluster-22178.25740|Cluster-22178.25741|Cluster-22178.103885|Cluster-22178.37795|Cluster-22178.90765|Cluster-22178.23631|Cluster-22178.60116|Cluster-22178.82666|Cluster-22178.86204|Cluster-22178.52506|…	http://www.genome.jp/kegg-bin/show_pathway?ko04710/K03347%09red/K07200%09red/K03094%09red/K03730%09red/K02295%09red/K02296%09red/K05870%09red/K02633%09red/K07198%09red/K08959%09red/K02223%09red/K08533%09red/K08532%09red/K03729%09red/K03728%09red
Benzoate degradation	KEGG PATHWAY	ko00362	3	5	0.290288	0.982555	Cluster-22178.36977|Cluster-22178.43711|Cluster-22178.87596	http://www.genome.jp/kegg-bin/show_pathway?ko00362/K00252%09red
Cytosolic DNA-sensing pathway	KEGG PATHWAY	ko04623	25	69	0.292754	0.982555	Cluster-22178.85917|Cluster-22178.269|Cluster-22178.42543|Cluster-22178.16074|Cluster-22178.20889|Cluster-22178.40443|Cluster-22178.74596|Cluster-22178.63706|Cluster-22178.22873|Cluster-22178.90009|Cluster-22178.97081|Cluster-22178.108303|Cluster-22178.40674|Cluster-22178.88863|Cluster-22178.47101|Cluster-22178.11836|Cluster-22178.11835|Cluster-22178.77427|Cluster-22178.62460|Cluster-22178.115277…	http://www.genome.jp/kegg-bin/show_pathway?ko04623/K12799%09red/K08847%09red/K04734%09red/K04467%09red/K02580%09red/K12648%09red/K03023%09red/K03024%09red/K17834%09red/K03026%09red/K07210%09red/K01370%09red/K12968%09red/K14721%09red/K05410%09red
Cysteine and methionine metabolism	KEGG PATHWAY	ko00270	47	136	0.29357	0.982555	Cluster-22178.101523|Cluster-22178.40760|Cluster-22178.16758|Cluster-21456.0|Cluster-22178.68246|Cluster-22178.75111|Cluster-22178.105203|Cluster-22178.80543|Cluster-22178.92820|Cluster-22178.73866|Cluster-22178.43350|Cluster-22178.108862|Cluster-22178.97055|Cluster-22178.88493|Cluster-22178.27158|Cluster-22178.5303|Cluster-22178.84594|Cluster-22178.84595|Cluster-22178.91425|Cluster-22178.91426|C…	http://www.genome.jp/kegg-bin/show_pathway?ko00270/K17989%09red/K14454%09red/K00772%09red/K03334%09red/K08967%09red/K01251%09red/K00827%09red/K01011%09red/K00544%09red/K00826%09red/K00815%09red/K00016%09red/K00025%09red/K00789%09red/K17399%09red/K17398%09red
Pancreatic cancer	KEGG PATHWAY	ko05212	76	226	0.299766	0.982555	Cluster-22178.101879|Cluster-22178.85917|Cluster-22178.71879|Cluster-22178.86844|Cluster-22178.34404|Cluster-22178.34400|Cluster-22178.43700|Cluster-22178.14154|Cluster-22178.43240|Cluster-22178.61858|Cluster-22178.83877|Cluster-22178.21735|Cluster-22178.40443|Cluster-22178.3855|Cluster-27496.0|Cluster-22178.43037|Cluster-22178.100384|Cluster-22178.86668|Cluster-22178.86669|Cluster-22178.78805|Cl…	http://www.genome.jp/kegg-bin/show_pathway?ko05212/K04692%09red/K07860%09red/K07861%09red/K07210%09red/K04393%09red/K11220%09red/K02091%09red/K04357%09red/K08732%09red/K05448%09red/K04456%09red/K17454%09red/K04440%09red/K04371%09red/K07835%09red/K07834%09red/K09389%09red/K04500%09red/K04501%09red/K04467%09red/K00922%09red/K04451%09red/K02089%09red/K04388%09red/K05083%09red/K04368%09red/K04570%09r…
Hippo signaling pathway -multiple species	KEGG PATHWAY	ko04392	31	88	0.308615	0.982555	Cluster-22178.67315|Cluster-22178.83874|Cluster-22178.25231|Cluster-22178.6542|Cluster-22178.76046|Cluster-22178.60980|Cluster-22178.90358|Cluster-22178.83665|Cluster-22178.87893|Cluster-22178.81146|Cluster-22178.25824|Cluster-22178.88398|Cluster-22178.87999|Cluster-22178.52501|Cluster-22178.109301|Cluster-22178.101779|Cluster-22178.60569|Cluster-22178.34224|Cluster-22178.25229|Cluster-22178.3791…	http://www.genome.jp/kegg-bin/show_pathway?ko04392/K09448%09red/K09851%09red/K09850%09red/K04409%09red/K16682%09red/K16687%09red/K16684%09red/K16669%09red/K16507%09red
Other types of O-glycan biosynthesis	KEGG PATHWAY	ko00514	30	85	0.309467	0.982555	Cluster-22178.68481|Cluster-22178.68309|Cluster-22178.91117|Cluster-22178.3859|Cluster-22178.11289|Cluster-22178.34219|Cluster-22178.59295|Cluster-22178.69743|Cluster-22178.114019|Cluster-22178.48001|Cluster-22178.1640|Cluster-6474.0|Cluster-22178.56622|Cluster-22178.11125|Cluster-22178.48891|Cluster-22178.84951|Cluster-22178.94546|Cluster-22178.89016|Cluster-22178.54602|Cluster-22178.21766|Clust…	http://www.genome.jp/kegg-bin/show_pathway?ko00514/K05948%09red/K07968%09red/K00728%09red/K00781%09red/K07967%09red/K13675%09red/K11703%09red/K18134%09red/K00779%09red/K09667%09red/K09661%09red/K09674%09red
Phenylalanine, tyrosine and tryptophan biosynthesis	KEGG PATHWAY	ko00400	13	34	0.314252	0.982555	Cluster-21456.0|Cluster-22178.82550|Cluster-22178.103536|Cluster-22178.103535|Cluster-22178.101523|Cluster-22178.27159|Cluster-22178.27158|Cluster-22178.32082|Cluster-22178.47689|Cluster-22178.100000|Cluster-22178.30691|Cluster-22178.30690|Cluster-22178.76565	http://www.genome.jp/kegg-bin/show_pathway?ko00400/K00500%09red/K03334%09red/K14454%09red/K00815%09red
Pyruvate metabolism	KEGG PATHWAY	ko00620	41	119	0.315201	0.982555	Cluster-22178.49845|Cluster-22178.29917|Cluster-22178.63693|Cluster-22178.14755|Cluster-22178.82565|Cluster-22178.35322|Cluster-22178.75111|Cluster-22178.77195|Cluster-22178.103491|Cluster-22178.84594|Cluster-22178.84595|Cluster-22178.67734|Cluster-22178.57771|Cluster-22178.70508|Cluster-22178.56931|Cluster-22178.69781|Cluster-22178.75376|Cluster-22178.83142|Cluster-22178.75375|Cluster-22178.6666…	http://www.genome.jp/kegg-bin/show_pathway?ko00620/K01596%09red/K01946%09red/K00102%09red/K13997%09red/K00149%09red/K01512%09red/K00161%09red/K00128%09red/K00025%09red/K00873%09red/K01895%09red/K11262%09red/K00627%09red/K00016%09red
Glycerophospholipid metabolism	KEGG PATHWAY	ko00564	80	240	0.317459	0.982555	Cluster-22178.121286|Cluster-22178.11110|Cluster-22178.96216|Cluster-22178.13066|Cluster-22178.32925|Cluster-22178.11114|Cluster-22178.105199|Cluster-22178.968|Cluster-22178.93754|Cluster-7772.0|Cluster-22178.32666|Cluster-22178.20380|Cluster-22178.115050|Cluster-22178.71142|Cluster-22178.41751|Cluster-22178.10918|Cluster-22178.27205|Cluster-22178.63269|Cluster-22178.89665|Cluster-22178.59764|Clu…	http://www.genome.jp/kegg-bin/show_pathway?ko00564/K00894%09red/K01115%09red/K00629%09red/K00649%09red/K06128%09red/K06124%09red/K15728%09red/K01047%09red/K01080%09red/K13513%09red/K14676%09red/K13515%09red/K13514%09red/K00967%09red/K00968%09red/K00981%09red/K01613%09red/K00901%09red/K14621%09red/K05929%09red/K13523%09red/K00111%09red/K18695%09red/K16860%09red/K01049%09red/K13509%09red/K14156%09r…
Hippo signaling pathway - fly	KEGG PATHWAY	ko04391	94	284	0.320883	0.982555	Cluster-22178.39337|Cluster-22178.69339|Cluster-22178.81390|Cluster-22178.44342|Cluster-22178.42083|Cluster-22178.42081|Cluster-22178.83874|Cluster-22178.58303|Cluster-22178.65334|Cluster-22178.25384|Cluster-22178.4516|Cluster-22178.81146|Cluster-22178.60569|Cluster-22178.63290|Cluster-22178.60277|Cluster-22178.16125|Cluster-22178.109301|Cluster-22178.34697|Cluster-22178.47667|Cluster-22178.47666…	http://www.genome.jp/kegg-bin/show_pathway?ko04391/K16197%09red/K09448%09red/K04237%09red/K04354%09red/K16669%09red/K04440%09red/K05692%09red/K16682%09red/K10149%09red/K16681%09red/K16687%09red/K16684%09red/K12076%09red/K16675%09red/K06626%09red/K05628%09red/K16175%09red/K04676%09red/K06094%09red/K06091%09red/K09851%09red/K16507%09red/K06095%09red
Bladder cancer	KEGG PATHWAY	ko05219	36	104	0.321176	0.982555	Cluster-22178.44642|Cluster-22178.41333|Cluster-22178.34404|Cluster-22178.47386|Cluster-22178.34400|Cluster-22178.46841|Cluster-22178.21735|Cluster-22178.80383|Cluster-22178.109091|Cluster-22178.76046|Cluster-22178.78805|Cluster-22178.90538|Cluster-31530.0|Cluster-22178.106366|Cluster-22178.39567|Cluster-22178.99623|Cluster-22178.99620|Cluster-22178.99621|Cluster-22178.52501|Cluster-22178.76889|C…	http://www.genome.jp/kegg-bin/show_pathway?ko05219/K17454%09red/K09389%09red/K09850%09red/K08803%09red/K10030%09red/K01398%09red/K05448%09red/K05704%09red/K16857%09red/K04371%09red/K04368%09red/K00758%09red/K05689%09red/K04451%09red/K04445%09red/K05094%09red/K06625%09red/K04357%09red/K05083%09red/K02089%09red/K08523%09red
Insulin resistance	KEGG PATHWAY	ko04931	101	306	0.322039	0.982555	Cluster-22271.0|Cluster-22178.78568|Cluster-22178.35322|Cluster-22178.14880|Cluster-20191.0|Cluster-22178.71148|Cluster-22178.60723|Cluster-22178.746|Cluster-22178.82814|Cluster-22178.61129|Cluster-22178.54751|Cluster-22178.65120|Cluster-22178.53645|Cluster-22178.17432|Cluster-22178.117425|Cluster-22178.9041|Cluster-22178.109229|Cluster-22178.76823|Cluster-22178.58115|Cluster-22178.72448|Cluster-…	http://www.genome.jp/kegg-bin/show_pathway?ko04931/K09113%09red/K04692%09red/K16333%09red/K01110%09red/K03083%09red/K19518%09red/K18050%09red/K07198%09red/K09667%09red/K06068%09red/K00688%09red/K04440%09red/K07299%09red/K04373%09red/K05870%09red/K06269%09red/K02649%09red/K09048%09red/K09047%09red/K05695%09red/K04734%09red/K01596%09red/K08745%09red/K08746%09red/K00820%09red/K07187%09red/K07200%09r…
Amyotrophic lateral sclerosis (ALS)	KEGG PATHWAY	ko05014	55	163	0.326445	0.982555	Cluster-22178.120624|Cluster-22178.105093|Cluster-22178.43037|Cluster-22178.95735|Cluster-22178.53762|Cluster-22178.24613|Cluster-22178.110950|Cluster-22178.10576|Cluster-22178.67275|Cluster-22178.101565|Cluster-22178.105399|Cluster-22178.25592|Cluster-22178.25590|Cluster-22178.25594|Cluster-22178.59175|Cluster-22178.18067|Cluster-22178.67897|Cluster-22178.101986|Cluster-22178.68940|Cluster-22178…	http://www.genome.jp/kegg-bin/show_pathway?ko05014/K04433%09red/K05208%09red/K05209%09red/K04392%09red/K02159%09red/K05613%09red/K04441%09red/K06268%09red/K05197%09red/K04426%09red/K05210%09red/K05212%09red/K05198%09red/K01370%09red/K02161%09red/K02308%09red/K05141%09red/K04348%09red/K04572%09red/K04570%09red/K04451%09red/K04575%09red/K13240%09red
Valine, leucine and isoleucine degradation	KEGG PATHWAY	ko00280	42	123	0.329895	0.982555	Cluster-22178.49845|Cluster-22178.71487|Cluster-22178.29917|Cluster-22178.76922|Cluster-22178.5303|Cluster-22178.42484|Cluster-22178.50594|Cluster-22178.99129|Cluster-22178.92941|Cluster-22178.40080|Cluster-22178.54547|Cluster-22178.95080|Cluster-22178.47623|Cluster-22178.77195|Cluster-22178.48413|Cluster-22178.103491|Cluster-22178.93482|Cluster-22178.67734|Cluster-22178.57771|Cluster-22178.48823…	http://www.genome.jp/kegg-bin/show_pathway?ko00280/K13524%09red/K00140%09red/K07513%09red/K05607%09red/K00157%09red/K05605%09red/K00149%09red/K03334%09red/K00167%09red/K00128%09red/K00827%09red/K00826%09red/K01907%09red/K01640%09red/K01641%09red/K09699%09red/K01969%09red
Glycine, serine and threonine metabolism	KEGG PATHWAY	ko00260	28	80	0.33079	0.982555	Cluster-22178.92820|Cluster-33501.0|Cluster-22178.61837|Cluster-22178.60749|Cluster-22178.68246|Cluster-22178.105203|Cluster-22178.90970|Cluster-22178.29396|Cluster-22178.102768|Cluster-22178.65257|Cluster-22178.5303|Cluster-22178.116965|Cluster-22178.99833|Cluster-22178.75708|Cluster-22178.87652|Cluster-22178.29395|Cluster-22178.30565|Cluster-22178.30566|Cluster-22178.79388|Cluster-22178.50764|C…	http://www.genome.jp/kegg-bin/show_pathway?ko00260/K00274%09red/K00276%09red/K00058%09red/K00108%09red/K00273%09red/K17989%09red/K00827%09red/K00643%09red/K01620%09red/K00600%09red/K00544%09red/K00639%09red/K00830%09red/K00315%09red/K00831%09red
Endocrine and other factor-regulated calcium reabsorption	KEGG PATHWAY	ko04961	66	198	0.336949	0.982555	Cluster-22178.100248|Cluster-22178.41269|Cluster-22178.115164|Cluster-22178.77175|Cluster-22178.83350|Cluster-22178.86809|Cluster-22178.34795|Cluster-22178.84579|Cluster-22178.41180|Cluster-22178.95456|Cluster-22178.20797|Cluster-22178.62494|Cluster-22178.48378|Cluster-22178.72594|Cluster-22178.92486|Cluster-22178.90877|Cluster-22178.20802|Cluster-22178.40113|Cluster-22178.81888|Cluster-22178.115…	http://www.genome.jp/kegg-bin/show_pathway?ko04961/K01539%09red/K11824%09red/K07904%09red/K04646%09red/K02677%09red/K08049%09red/K01540%09red/K08539%09red/K04345%09red/K08046%09red/K04632%09red/K05858%09red/K04634%09red/K04644%09red/K01528%09red
Dopaminergic synapse	KEGG PATHWAY	ko04728	167	516	0.344102	0.982555	Cluster-22178.22170|Cluster-22178.30566|Cluster-22178.20797|Cluster-22178.60939|Cluster-22178.55000|Cluster-22178.71148|Cluster-22178.101312|Cluster-22178.20014|Cluster-22178.68940|Cluster-22178.62459|Cluster-22178.57656|Cluster-22178.21467|Cluster-22178.21466|Cluster-22178.59361|Cluster-22178.112918|Cluster-22178.82814|Cluster-22178.21468|Cluster-22178.94549|Cluster-22178.29929|Cluster-22178.112…	http://www.genome.jp/kegg-bin/show_pathway?ko04728/K04515%09red/K08822%09red/K05200%09red/K05197%09red/K04537%09red/K02677%09red/K04534%09red/K03083%09red/K02296%09red/K05209%09red/K10396%09red/K04960%09red/K04539%09red/K04354%09red/K11584%09red/K04379%09red/K04441%09red/K04440%09red/K00274%09red/K04146%09red/K05000%09red/K05870%09red/K06269%09red/K02183%09red/K04850%09red/K09048%09red/K05210%09r…
Autoimmune thyroid disease	KEGG PATHWAY	ko05320	42	124	0.346007	0.982555	Cluster-22178.83035|Cluster-22178.98743|Cluster-22178.34984|Cluster-22178.24300|Cluster-22178.102696|Cluster-22178.103402|Cluster-22178.114809|Cluster-22178.114808|Cluster-22178.105687|Cluster-22178.43151|Cluster-22178.29070|Cluster-22178.101223|Cluster-22178.103220|Cluster-22178.92245|Cluster-22178.31738|Cluster-22178.98466|Cluster-22178.115116|Cluster-22178.93520|Cluster-22178.31736|Cluster-221…	http://www.genome.jp/kegg-bin/show_pathway?ko05320/K06751%09red/K06856%09red/K06752%09red/K05443%09red/K05251%09red/K01353%09red/K10809%09red/K04249%09red
NF-kappa B signaling pathway	KEGG PATHWAY	ko04064	75	227	0.347877	0.982555	Cluster-22178.53747|Cluster-22178.83549|Cluster-22178.85917|Cluster-22178.93717|Cluster-22178.88855|Cluster-22178.81910|Cluster-22178.95680|Cluster-22178.40706|Cluster-22178.98362|Cluster-22178.72965|Cluster-22178.98364|Cluster-22178.107767|Cluster-22178.36123|Cluster-22178.67275|Cluster-22178.73926|Cluster-22178.28292|Cluster-22178.98567|Cluster-22178.40081|Cluster-22178.40443|Cluster-22178.4303…	http://www.genome.jp/kegg-bin/show_pathway?ko04064/K06856%09red/K16072%09red/K10577%09red/K04733%09red/K04734%09red/K07210%09red/K10031%09red/K10030%09red/K11859%09red/K09253%09red/K07371%09red/K09849%09red/K10652%09red/K11987%09red/K07369%09red/K04469%09red/K04427%09red/K16060%09red/K03097%09red/K04404%09red/K04467%09red/K04466%09red/K07367%09red/K05855%09red/K05854%09red/K02161%09red/K03173%09r…
Inositol phosphate metabolism	KEGG PATHWAY	ko00562	72	218	0.352633	0.982555	Cluster-22178.50742|Cluster-22178.73327|Cluster-22178.34563|Cluster-22178.50536|Cluster-22178.108547|Cluster-22178.98362|Cluster-22178.98364|Cluster-22178.107767|Cluster-22178.95349|Cluster-22178.69570|Cluster-22178.100795|Cluster-22178.48301|Cluster-22178.92941|Cluster-22178.106603|Cluster-22178.44467|Cluster-22178.90877|Cluster-22178.104397|Cluster-22178.35536|Cluster-22178.100504|Cluster-22178…	http://www.genome.jp/kegg-bin/show_pathway?ko00562/K01110%09red/K00915%09red/K00911%09red/K13712%09red/K00913%09red/K03103%09red/K05860%09red/K03084%09red/K00889%09red/K00888%09red/K01109%09red/K15909%09red/K01106%09red/K00920%09red/K00921%09red/K00922%09red/K00923%09red/K01771%09red/K05859%09red/K05858%09red/K05857%09red/K00140%09red/K19006%09red/K01092%09red/K01099%09red/K18083%09red/K18081%09r…
Monobactam biosynthesis	KEGG PATHWAY	ko00261	3	6	0.363966	0.982555	Cluster-22178.88676|Cluster-22178.88352|Cluster-22178.79015	http://www.genome.jp/kegg-bin/show_pathway?ko00261/K13811%09red
Vitamin digestion and absorption	KEGG PATHWAY	ko04977	25	73	0.377254	0.982555	Cluster-22178.122517|Cluster-22178.66758|Cluster-22178.50458|Cluster-22178.122314|Cluster-22178.122315|Cluster-22178.7525|Cluster-22178.3927|Cluster-22178.89631|Cluster-22178.99400|Cluster-22178.115050|Cluster-22178.22482|Cluster-22178.55476|Cluster-22178.22741|Cluster-22178.22740|Cluster-27989.0|Cluster-22178.101881|Cluster-22178.75004|Cluster-22178.86017|Cluster-22178.15652|Cluster-22178.94994|…	http://www.genome.jp/kegg-bin/show_pathway?ko04977/K00678%09red/K14620%09red/K14618%09red/K14610%09red/K14616%09red/K14462%09red/K14621%09red/K08757%09red/K05665%09red/K14386%09red
Plant-pathogen interaction	KEGG PATHWAY	ko04626	10	27	0.379016	0.982555	Cluster-22178.81182|Cluster-22178.84996|Cluster-22178.84424|Cluster-22178.73613|Cluster-22178.80625|Cluster-22178.75451|Cluster-22178.15976|Cluster-22178.81693|Cluster-22178.60431|Cluster-22178.78387	http://www.genome.jp/kegg-bin/show_pathway?ko04626/K04368%09red/K04079%09red/K12795%09red/K00864%09red/K02183%09red
Thyroid hormone signaling pathway	KEGG PATHWAY	ko04919	135	419	0.37912	0.982555	Cluster-22178.25371|Cluster-22178.25370|Cluster-22178.98362|Cluster-22178.59953|Cluster-22178.98364|Cluster-22178.41269|Cluster-22178.95456|Cluster-22178.20797|Cluster-22178.63261|Cluster-22178.46841|Cluster-22178.70399|Cluster-22178.78674|Cluster-22178.4516|Cluster-22178.32982|Cluster-22178.48763|Cluster-22178.71879|Cluster-22178.67058|Cluster-22178.75623|Cluster-22178.86954|Cluster-22178.65128|…	http://www.genome.jp/kegg-bin/show_pathway?ko04919/K11255%09red/K02677%09red/K03083%09red/K06067%09red/K15159%09red/K08268%09red/K02599%09red/K08524%09red/K07207%09red/K06487%09red/K00408%09red/K04368%09red/K05860%09red/K05547%09red/K02105%09red/K08362%09red/K07299%09red/K07754%09red/K04371%09red/K02649%09red/K09101%09red/K01539%09red/K11256%09red/K05692%09red/K11404%09red/K15162%09red/K00922%09r…
Neomycin, kanamycin and gentamicin biosynthesis	KEGG PATHWAY	ko00524	7	18	0.380615	0.982555	Cluster-22178.20085|Cluster-22178.17361|Cluster-22178.52453|Cluster-22178.1344|Cluster-22178.20086|Cluster-22178.39191|Cluster-22178.123572	http://www.genome.jp/kegg-bin/show_pathway?ko00524/K12407%09red/K00844%09red
GnRH signaling pathway	KEGG PATHWAY	ko04912	114	353	0.383169	0.982555	Cluster-22178.55067|Cluster-22178.22170|Cluster-22178.95456|Cluster-22178.20797|Cluster-22178.46841|Cluster-22178.101312|Cluster-22178.121732|Cluster-23860.0|Cluster-22178.74693|Cluster-22178.59361|Cluster-22178.112918|Cluster-22178.35589|Cluster-22178.101887|Cluster-22178.9363|Cluster-22178.88980|Cluster-22178.100665|Cluster-22178.54751|Cluster-22178.90434|Cluster-22178.52138|Cluster-22178.90003…	http://www.genome.jp/kegg-bin/show_pathway?ko04912/K04515%09red/K04433%09red/K04430%09red/K02677%09red/K01115%09red/K04393%09red/K04421%09red/K06068%09red/K08043%09red/K08042%09red/K08041%09red/K08047%09red/K08046%09red/K08044%09red/K08049%09red/K08048%09red/K04441%09red/K04440%09red/K04371%09red/K08523%09red/K04375%09red/K02183%09red/K04960%09red/K03099%09red/K04345%09red/K01398%09red/K04464%09r…
Type II diabetes mellitus	KEGG PATHWAY	ko04930	62	189	0.383271	0.982555	Cluster-22178.104756|Cluster-32995.0|Cluster-22178.17361|Cluster-22178.233|Cluster-22178.16399|Cluster-22178.52453|Cluster-22178.84693|Cluster-22178.35039|Cluster-22178.104758|Cluster-22178.23592|Cluster-22178.14880|Cluster-22178.12192|Cluster-22178.36636|Cluster-22178.61858|Cluster-22178.19565|Cluster-22178.3855|Cluster-22178.70232|Cluster-22178.101312|Cluster-7859.0|Cluster-22178.102722|Cluster…	http://www.genome.jp/kegg-bin/show_pathway?ko04930/K04344%09red/K04850%09red/K12407%09red/K04851%09red/K04854%09red/K07595%09red/K00844%09red/K04852%09red/K18050%09red/K00922%09red/K04440%09red/K04694%09red/K18952%09red/K04371%09red/K00873%09red/K07187%09red/K02649%09red/K06068%09red
NOD-like receptor signaling pathway	KEGG PATHWAY	ko04621	45	136	0.388767	0.982555	Cluster-22178.53747|Cluster-22178.85917|Cluster-22178.40706|Cluster-22178.16074|Cluster-22178.20889|Cluster-22178.35613|Cluster-22178.73613|Cluster-22178.80625|Cluster-22178.61858|Cluster-22178.73946|Cluster-22178.40443|Cluster-22178.81182|Cluster-22178.53532|Cluster-22178.63706|Cluster-22178.20270|Cluster-22178.22873|Cluster-22178.81580|Cluster-31530.0|Cluster-22178.59361|Cluster-22178.61333|Clu…	http://www.genome.jp/kegg-bin/show_pathway?ko04621/K12799%09red/K04734%09red/K12796%09red/K07210%09red/K10030%09red/K11859%09red/K12804%09red/K04441%09red/K04440%09red/K04371%09red/K04398%09red/K04427%09red/K16060%09red/K04404%09red/K08846%09red/K04467%09red/K12795%09red/K01370%09red/K10165%09red/K08727%09red/K04079%09red/K02580%09red
Gastric acid secretion	KEGG PATHWAY	ko04971	108	335	0.393078	0.982555	Cluster-22178.41269|Cluster-22178.106543|Cluster-22178.22170|Cluster-22178.102998|Cluster-22178.95456|Cluster-22178.20797|Cluster-22178.60939|Cluster-22178.100542|Cluster-22178.33293|Cluster-22178.119904|Cluster-22178.16307|Cluster-23860.0|Cluster-22178.27764|Cluster-22178.62459|Cluster-22178.57656|Cluster-22178.26176|Cluster-22178.9363|Cluster-22178.61995|Cluster-22178.101098|Cluster-22178.88537…	http://www.genome.jp/kegg-bin/show_pathway?ko04971/K04515%09red/K01539%09red/K02677%09red/K04958%09red/K04926%09red/K08043%09red/K08042%09red/K08041%09red/K08047%09red/K08046%09red/K08044%09red/K08049%09red/K08048%09red/K04960%09red/K08007%09red/K02183%09red/K13855%09red/K05031%09red/K00907%09red/K05009%09red/K05858%09red/K04345%09red/K05742%09red/K04131%09red/K18245%09red/K04150%09red/K01540%09r…
Glycosphingolipid biosynthesis - lacto and neolacto series	KEGG PATHWAY	ko00601	24	71	0.401713	0.982555	Cluster-22178.34529|Cluster-22178.6129|Cluster-22178.23155|Cluster-22178.19775|Cluster-22178.89016|Cluster-22178.19777|Cluster-22178.59295|Cluster-22178.114019|Cluster-22178.83927|Cluster-22178.39583|Cluster-22178.103396|Cluster-22178.92042|Cluster-22178.105972|Cluster-22178.56622|Cluster-22178.43610|Cluster-22178.94546|Cluster-22178.21766|Cluster-22178.86160|Cluster-22178.91099|Cluster-22178.105…	http://www.genome.jp/kegg-bin/show_pathway?ko00601/K03494%09red/K00709%09red/K07968%09red/K07967%09red/K07970%09red/K00741%09red/K00781%09red/K07819%09red/K07820%09red/K03371%09red/K00743%09red
Sphingolipid metabolism	KEGG PATHWAY	ko00600	39	118	0.402546	0.982555	Cluster-22178.67447|Cluster-22178.69257|Cluster-22178.9123|Cluster-22178.340|Cluster-22178.76927|Cluster-22178.76835|Cluster-22178.90812|Cluster-22178.41099|Cluster-22178.105889|Cluster-22178.47223|Cluster-22178.78921|Cluster-22178.72176|Cluster-22178.123147|Cluster-22178.92357|Cluster-22178.46702|Cluster-22178.87346|Cluster-22178.78904|Cluster-22178.87345|Cluster-22178.97425|Cluster-22178.80592|…	http://www.genome.jp/kegg-bin/show_pathway?ko00600/K01202%09red/K01634%09red/K01189%09red/K12351%09red/K00654%09red/K12353%09red/K12357%09red/K01134%09red/K01441%09red/K04711%09red/K04710%09red/K04716%09red/K04715%09red/K01080%09red/K04718%09red/K12352%09red/K17108%09red/K12349%09red
Streptomycin biosynthesis	KEGG PATHWAY	ko00521	13	37	0.406116	0.982555	Cluster-22178.1344|Cluster-22178.17361|Cluster-22178.39191|Cluster-22178.26583|Cluster-22178.52453|Cluster-22178.104137|Cluster-22178.110290|Cluster-22178.110291|Cluster-22178.74691|Cluster-22178.20086|Cluster-22178.20085|Cluster-22178.82030|Cluster-22178.123572	http://www.genome.jp/kegg-bin/show_pathway?ko00521/K01835%09red/K12407%09red/K01092%09red/K00844%09red
Choline metabolism in cancer	KEGG PATHWAY	ko05231	122	381	0.409277	0.982555	Cluster-22178.95456|Cluster-22178.20797|Cluster-22178.83877|Cluster-22178.27258|Cluster-22178.34803|Cluster-22178.110661|Cluster-22178.89207|Cluster-22178.116065|Cluster-22178.95621|Cluster-22178.97874|Cluster-22178.100301|Cluster-22178.97872|Cluster-22178.22143|Cluster-29939.0|Cluster-22178.2861|Cluster-22178.108075|Cluster-22178.31081|Cluster-22178.90083|Cluster-22178.27186|Cluster-22178.100970…	http://www.genome.jp/kegg-bin/show_pathway?ko05231/K08200%09red/K07860%09red/K02677%09red/K01115%09red/K08268%09red/K04392%09red/K01080%09red/K04357%09red/K06128%09red/K08732%09red/K04359%09red/K06515%09red/K04368%09red/K17386%09red/K08202%09red/K04379%09red/K04440%09red/K07861%09red/K15377%09red/K06083%09red/K05753%09red/K02649%09red/K00889%09red/K03099%09red/K00968%09red/K04371%09red/K00922%09r…
Pertussis	KEGG PATHWAY	ko05133	55	169	0.4122	0.982555	Cluster-22178.55000|Cluster-22178.19703|Cluster-22178.108189|Cluster-22178.31277|Cluster-22178.16074|Cluster-22178.20889|Cluster-22178.77810|Cluster-22178.21069|Cluster-22178.60939|Cluster-22178.44303|Cluster-22178.61858|Cluster-22178.81798|Cluster-22178.59523|Cluster-22178.100720|Cluster-22178.120722|Cluster-22178.84996|Cluster-22178.62459|Cluster-22178.57656|Cluster-22178.22873|Cluster-22178.90…	http://www.genome.jp/kegg-bin/show_pathway?ko05133/K03990%09red/K12799%09red/K03994%09red/K04513%09red/K04733%09red/K04397%09red/K02580%09red/K10030%09red/K04379%09red/K05443%09red/K06484%09red/K01330%09red/K01332%09red/K04441%09red/K01331%09red/K04371%09red/K02183%09red/K03989%09red/K01370%09red/K04440%09red/K05765%09red/K08727%09red/K04630%09red
Thyroid hormone synthesis	KEGG PATHWAY	ko04918	97	302	0.412713	0.982555	Cluster-22178.41269|Cluster-22178.95456|Cluster-22178.20797|Cluster-22178.29070|Cluster-22178.101223|Cluster-23860.0|Cluster-22178.82814|Cluster-22178.74699|Cluster-22178.27010|Cluster-22178.27013|Cluster-22178.27014|Cluster-22178.38356|Cluster-22178.9363|Cluster-22178.4733|Cluster-22178.93520|Cluster-22178.1293|Cluster-22178.115164|Cluster-22178.90434|Cluster-22178.96809|Cluster-22178.68152|Clus…	http://www.genome.jp/kegg-bin/show_pathway?ko04918/K02677%09red/K05870%09red/K08043%09red/K08042%09red/K08041%09red/K08047%09red/K08046%09red/K08044%09red/K08049%09red/K08048%09red/K04960%09red/K09582%09red/K14385%09red/K10064%09red/K01539%09red/K09048%09red/K10063%09red/K05251%09red/K09047%09red/K05858%09red/K08054%09red/K04345%09red/K09490%09red/K04249%09red/K04958%09red/K01540%09red/K10809%09r…
Epithelial cell signaling in Helicobacter pylori infection	KEGG PATHWAY	ko05120	67	207	0.413188	0.982555	Cluster-22178.36619|Cluster-22178.85917|Cluster-22178.55067|Cluster-22178.7059|Cluster-22178.41333|Cluster-22178.101525|Cluster-22178.98362|Cluster-22178.12923|Cluster-22178.98364|Cluster-22178.107767|Cluster-22178.88811|Cluster-22178.36617|Cluster-22178.67315|Cluster-22178.46841|Cluster-22178.6470|Cluster-22178.61858|Cluster-22178.98567|Cluster-22178.40443|Cluster-22178.91330|Cluster-22178.54293…	http://www.genome.jp/kegg-bin/show_pathway?ko05120/K06785%09red/K04430%09red/K04734%09red/K04393%09red/K04392%09red/K07210%09red/K02155%09red/K02154%09red/K08523%09red/K05737%09red/K04441%09red/K04440%09red/K10030%09red/K07293%09red/K04409%09red/K04467%09red/K04466%09red/K05854%09red/K02145%09red/K02146%09red/K02147%09red/K05859%09red/K08727%09red/K04175%09red/K06059%09red/K05701%09red/K05704%09r…
Various types of N-glycan biosynthesis	KEGG PATHWAY	ko00513	38	116	0.422706	0.982555	Cluster-22178.34467|Cluster-22178.60330|Cluster-22178.79639|Cluster-22717.3|Cluster-22178.57265|Cluster-22178.59295|Cluster-22178.57267|Cluster-22178.43708|Cluster-22178.42260|Cluster-22178.99648|Cluster-22178.114019|Cluster-22178.7509|Cluster-22178.92924|Cluster-22178.100942|Cluster-22178.38964|Cluster-22178.46194|Cluster-22178.45517|Cluster-22178.79296|Cluster-22178.93417|Cluster-22178.85451|Cl…	http://www.genome.jp/kegg-bin/show_pathway?ko00513/K00738%09red/K03844%09red/K00781%09red/K14459%09red/K07967%09red/K00736%09red/K03847%09red/K00717%09red/K07151%09red/K13748%09red/K09657%09red/K09656%09red/K09672%09red/K01231%09red/K01230%09red/K07968%09red
Glutathione metabolism	KEGG PATHWAY	ko00480	38	116	0.422706	0.982555	Cluster-22178.82463|Cluster-22178.69378|Cluster-22178.106705|Cluster-22178.109219|Cluster-22178.60957|Cluster-22178.70036|Cluster-22178.97969|Cluster-22178.97968|Cluster-22178.100600|Cluster-22178.84780|Cluster-22178.84203|Cluster-22178.29652|Cluster-22178.67394|Cluster-22178.29131|Cluster-22178.29130|Cluster-22178.30551|Cluster-22178.29126|Cluster-22178.29127|Cluster-22178.71687|Cluster-22178.29…	http://www.genome.jp/kegg-bin/show_pathway?ko00480/K00799%09red/K05361%09red/K18592%09red/K11140%09red/K00432%09red/K01581%09red/K10808%09red/K00681%09red/K10807%09red/K00031%09red
Arginine biosynthesis	KEGG PATHWAY	ko00220	24	72	0.424184	0.982555	Cluster-22178.79013|Cluster-22178.101523|Cluster-22178.59562|Cluster-22178.100000|Cluster-22178.62594|Cluster-22178.82550|Cluster-22178.91446|Cluster-22178.101934|Cluster-22178.72984|Cluster-22178.39236|Cluster-22178.104268|Cluster-22178.98001|Cluster-22178.57498|Cluster-22178.27159|Cluster-22178.27158|Cluster-22178.44025|Cluster-22178.87793|Cluster-22178.73872|Cluster-22178.30690|Cluster-22178.3…	http://www.genome.jp/kegg-bin/show_pathway?ko00220/K01755%09red/K00261%09red/K14454%09red/K01948%09red/K01476%09red/K01915%09red/K13240%09red/K11067%09red/K01425%09red
Asthma	KEGG PATHWAY	ko05310	16	47	0.425932	0.982555	Cluster-22178.12121|Cluster-22178.26755|Cluster-22178.22808|Cluster-22178.26654|Cluster-22178.105687|Cluster-22178.30493|Cluster-22178.43151|Cluster-22178.31738|Cluster-22178.31736|Cluster-22178.103402|Cluster-22178.34984|Cluster-22178.31747|Cluster-22178.29579|Cluster-22178.31745|Cluster-22178.31743|Cluster-22178.31742	http://www.genome.jp/kegg-bin/show_pathway?ko05310/K06856%09red/K10788%09red/K06752%09red/K05443%09red
Sulfur metabolism	KEGG PATHWAY	ko00920	6	16	0.427569	0.982555	Cluster-22178.88676|Cluster-22178.79015|Cluster-22178.88352|Cluster-22178.91425|Cluster-22178.91426|Cluster-22178.91427	http://www.genome.jp/kegg-bin/show_pathway?ko00920/K13811%09red/K01011%09red
Isoquinoline alkaloid biosynthesis	KEGG PATHWAY	ko00950	15	44	0.429513	0.982555	Cluster-22178.99833|Cluster-22178.82550|Cluster-22178.45780|Cluster-22178.101523|Cluster-21456.0|Cluster-22178.30691|Cluster-22178.27159|Cluster-22178.27158|Cluster-22178.105666|Cluster-22178.100000|Cluster-22178.30565|Cluster-22178.30566|Cluster-22178.76565|Cluster-22178.30690|Cluster-22178.114992	http://www.genome.jp/kegg-bin/show_pathway?ko00950/K00274%09red/K00276%09red/K03334%09red/K14454%09red/K00815%09red
Hippo signaling pathway	KEGG PATHWAY	ko04390	146	460	0.433974	0.982555	Cluster-22178.79671|Cluster-22178.69339|Cluster-22178.81390|Cluster-22178.86844|Cluster-22178.44340|Cluster-22178.42083|Cluster-22178.42081|Cluster-22178.74243|Cluster-22178.84007|Cluster-22178.74245|Cluster-22178.71148|Cluster-22178.58303|Cluster-22178.59550|Cluster-22178.65334|Cluster-22178.25384|Cluster-22178.4516|Cluster-22178.67817|Cluster-22178.14232|Cluster-22178.87456|Cluster-22178.14231|…	http://www.genome.jp/kegg-bin/show_pathway?ko04390/K16197%09red/K05689%09red/K00182%09red/K02375%09red/K08959%09red/K02842%09red/K03083%09red/K16198%09red/K04671%09red/K16819%09red/K16687%09red/K02157%09red/K02353%09red/K09448%09red/K04237%09red/K04354%09red/K04662%09red/K00408%09red/K16620%09red/K16621%09red/K16682%09red/K02432%09red/K01558%09red/K00444%09red/K06269%09red/K02105%09red/K05692%09r…
Glycolysis / Gluconeogenesis	KEGG PATHWAY	ko00010	79	247	0.437766	0.982555	Cluster-22178.60271|Cluster-22178.112872|Cluster-22178.112874|Cluster-22178.107452|Cluster-22178.52453|Cluster-22178.14755|Cluster-22178.64904|Cluster-22178.82565|Cluster-22178.49845|Cluster-22178.35322|Cluster-22178.15103|Cluster-22178.71789|Cluster-22178.17361|Cluster-22178.19614|Cluster-22178.25037|Cluster-22178.1344|Cluster-22178.77195|Cluster-22178.111500|Cluster-22178.52973|Cluster-22178.74…	http://www.genome.jp/kegg-bin/show_pathway?ko00010/K00850%09red/K01689%09red/K01623%09red/K01810%09red/K00873%09red/K03103%09red/K00134%09red/K01835%09red/K00627%09red/K01895%09red/K00016%09red/K12407%09red/K00844%09red/K13997%09red/K01596%09red/K00927%09red/K00002%09red/K00149%09red/K00161%09red/K00128%09red/K00129%09red/K01785%09red/K00121%09red/K08074%09red
Phospholipase D signaling pathway	KEGG PATHWAY	ko04072	180	569	0.43862	0.982555	Cluster-22178.84415|Cluster-22178.16877|Cluster-22178.98362|Cluster-22178.98364|Cluster-22178.83273|Cluster-22178.103913|Cluster-22178.95456|Cluster-22178.20797|Cluster-22178.64390|Cluster-22178.18449|Cluster-22178.80402|Cluster-22178.18447|Cluster-22178.34803|Cluster-23860.0|Cluster-22178.110661|Cluster-22178.56300|Cluster-22178.89665|Cluster-22178.71879|Cluster-22178.116065|Cluster-31530.0|Clus…	http://www.genome.jp/kegg-bin/show_pathway?ko04072/K04228%09red/K04346%09red/K04513%09red/K04359%09red/K02677%09red/K01115%09red/K04291%09red/K04294%09red/K05089%09red/K00889%09red/K09593%09red/K10030%09red/K08043%09red/K08042%09red/K04351%09red/K04357%09red/K08046%09red/K18441%09red/K08049%09red/K08048%09red/K04368%09red/K17386%09red/K04608%09red/K04371%09red/K04604%09red/K04607%09red/K07830%09r…
Steroid hormone biosynthesis	KEGG PATHWAY	ko00140	31	95	0.443615	0.982555	Cluster-22178.66990|Cluster-22178.26231|Cluster-22178.26237|Cluster-22178.65633|Cluster-22178.51229|Cluster-22178.33071|Cluster-22178.43423|Cluster-22178.94471|Cluster-22178.37538|Cluster-22178.37536|Cluster-22178.48103|Cluster-22178.103113|Cluster-22178.27721|Cluster-22178.61554|Cluster-22178.22970|Cluster-22178.102305|Cluster-22178.26228|Cluster-22178.26229|Cluster-22178.101983|Cluster-22178.12…	http://www.genome.jp/kegg-bin/show_pathway?ko00140/K12344%09red/K00070%09red/K00497%09red/K00251%09red/K07410%09red/K00489%09red/K00699%09red/K00498%09red/K07413%09red/K00513%09red/K00512%09red/K07424%09red/K01015%09red/K13373%09red
Amoebiasis	KEGG PATHWAY	ko05146	135	426	0.443866	0.982555	Cluster-22178.22362|Cluster-22178.20797|Cluster-22178.12863|Cluster-22178.110642|Cluster-22178.229|Cluster-22178.115369|Cluster-22178.19747|Cluster-22178.19749|Cluster-22178.105219|Cluster-22178.2603|Cluster-22178.82054|Cluster-22178.119597|Cluster-22178.84124|Cluster-31530.0|Cluster-20285.0|Cluster-22178.74922|Cluster-22178.746|Cluster-22178.55695|Cluster-22178.26654|Cluster-22178.110945|Cluster…	http://www.genome.jp/kegg-bin/show_pathway?ko05146/K06856%09red/K13963%09red/K03998%09red/K02677%09red/K10030%09red/K08041%09red/K05443%09red/K10955%09red/K05637%09red/K05636%09red/K06247%09red/K06245%09red/K06244%09red/K06243%09red/K02649%09red/K06240%09red/K05699%09red/K00922%09red/K01476%09red/K05858%09red/K04345%09red/K05725%09red/K06236%09red/K05700%09red/K04386%09red/K06241%09red/K02580%09r…
Taurine and hypotaurine metabolism	KEGG PATHWAY	ko00430	11	32	0.445844	0.982555	Cluster-22178.29126|Cluster-22178.112479|Cluster-22178.29128|Cluster-22178.29129|Cluster-22178.29130|Cluster-22178.84203|Cluster-22178.106657|Cluster-22178.109219|Cluster-22178.29131|Cluster-22178.51308|Cluster-22178.29127	http://www.genome.jp/kegg-bin/show_pathway?ko00430/K00681%09red/K10712%09red/K01580%09red/K18592%09red
Arginine and proline metabolism	KEGG PATHWAY	ko00330	52	162	0.449566	0.982555	Cluster-45.1|Cluster-22178.49845|Cluster-15104.0|Cluster-22178.29917|Cluster-22178.101523|Cluster-22178.23377|Cluster-22178.84173|Cluster-22178.90970|Cluster-22178.20823|Cluster-22178.67573|Cluster-22178.71667|Cluster-22178.104443|Cluster-22178.77195|Cluster-22178.103491|Cluster-22178.67734|Cluster-22178.57771|Cluster-22178.30690|Cluster-22178.82974|Cluster-22178.30565|Cluster-22178.30566|Cluster…	http://www.genome.jp/kegg-bin/show_pathway?ko00330/K00274%09red/K14454%09red/K00273%09red/K00657%09red/K00149%09red/K08660%09red/K00128%09red/K01476%09red/K00472%09red/K11182%09red/K13240%09red/K01581%09red/K00933%09red/K12657%09red
Oocyte meiosis	KEGG PATHWAY	ko04114	93	293	0.454204	0.982555	Cluster-22178.45617|Cluster-22178.22170|Cluster-22178.99102|Cluster-22178.71148|Cluster-22178.58303|Cluster-22178.88700|Cluster-23860.0|Cluster-22178.68940|Cluster-22178.38043|Cluster-22178.83741|Cluster-22178.26854|Cluster-22178.64969|Cluster-22178.76823|Cluster-22178.9363|Cluster-22178.90434|Cluster-22178.68152|Cluster-22178.53334|Cluster-22178.59587|Cluster-22178.117365|Cluster-22178.80482|Clu…	http://www.genome.jp/kegg-bin/show_pathway?ko04114/K04515%09red/K16197%09red/K05087%09red/K16198%09red/K08836%09red/K08043%09red/K08042%09red/K08041%09red/K08047%09red/K08046%09red/K08044%09red/K08049%09red/K08048%09red/K03351%09red/K06636%09red/K02602%09red/K04373%09red/K11584%09red/K06268%09red/K02183%09red/K04960%09red/K03094%09red/K04371%09red/K02087%09red/K04345%09red/K06669%09red/K06269%09r…
Propanoate metabolism	KEGG PATHWAY	ko00640	22	67	0.454309	0.982555	Cluster-22178.76922|Cluster-22178.53551|Cluster-22178.99129|Cluster-22178.92941|Cluster-22178.40080|Cluster-22178.95080|Cluster-22178.47706|Cluster-22178.93482|Cluster-22178.54547|Cluster-22178.48823|Cluster-22178.95149|Cluster-22178.76348|Cluster-22178.65120|Cluster-22178.32280|Cluster-22178.106568|Cluster-22178.56867|Cluster-22178.106323|Cluster-22178.56931|Cluster-22178.108819|Cluster-22178.48…	http://www.genome.jp/kegg-bin/show_pathway?ko00640/K13524%09red/K00140%09red/K00167%09red/K05605%09red/K01946%09red/K01900%09red/K01908%09red/K01895%09red/K11262%09red/K09699%09red/K00016%09red
Regulation of autophagy	KEGG PATHWAY	ko04140	22	67	0.454309	0.982555	Cluster-22178.55169|Cluster-22178.67031|Cluster-22178.45123|Cluster-22178.53764|Cluster-22178.111096|Cluster-22178.64923|Cluster-22178.68840|Cluster-22178.71117|Cluster-22178.37795|Cluster-22178.85324|Cluster-22178.45455|Cluster-22178.81805|Cluster-22178.78693|Cluster-22178.78694|Cluster-22178.37918|Cluster-22178.79449|Cluster-22178.85865|Cluster-22178.55170|Cluster-22178.19311|Cluster-22178.9172…	http://www.genome.jp/kegg-bin/show_pathway?ko04140/K17889%09red/K17890%09red/K08342%09red/K08341%09red/K08269%09red/K07198%09red/K08334%09red
p53 signaling pathway	KEGG PATHWAY	ko04115	50	156	0.45514	0.982555	Cluster-22178.44642|Cluster-22178.107648|Cluster-22178.82463|Cluster-22178.77730|Cluster-22178.46508|Cluster-22178.64969|Cluster-22178.83545|Cluster-22178.25053|Cluster-22178.52304|Cluster-22178.55713|Cluster-22178.43700|Cluster-22178.90917|Cluster-22178.68831|Cluster-22178.71465|Cluster-14003.0|Cluster-22178.48475|Cluster-22178.5054|Cluster-22178.41660|Cluster-22178.51113|Cluster-22178.71466|Clu…	http://www.genome.jp/kegg-bin/show_pathway?ko04115/K10143%09red/K02216%09red/K01110%09red/K16857%09red/K10135%09red/K02159%09red/K02091%09red/K10138%09red/K04398%09red/K05868%09red/K04506%09red/K10142%09red/K10146%09red/K10145%09red/K10144%09red/K03982%09red/K04402%09red/K10127%09red/K02089%09red/K10128%09red/K10136%09red/K04596%09red/K06641%09red/K06640%09red/K02087%09red/K07207%09red/K04451%09r…
Shigellosis	KEGG PATHWAY	ko05131	55	172	0.456313	0.982555	Cluster-22178.28644|Cluster-22178.85917|Cluster-22178.41333|Cluster-22178.28643|Cluster-22178.85582|Cluster-22178.96645|Cluster-22178.96644|Cluster-22178.21069|Cluster-22178.30747|Cluster-22178.61858|Cluster-22178.60486|Cluster-22178.40443|Cluster-22178.91330|Cluster-22178.54501|Cluster-22178.63706|Cluster-22178.4516|Cluster-22178.86179|Cluster-22178.74163|Cluster-31530.0|Cluster-22178.59361|Clus…	http://www.genome.jp/kegg-bin/show_pathway?ko05131/K12836%09red/K07863%09red/K04734%09red/K04393%09red/K04392%09red/K07210%09red/K10030%09red/K17388%09red/K18985%09red/K06484%09red/K06106%09red/K05759%09red/K04441%09red/K04440%09red/K04371%09red/K05753%09red/K05754%09red/K05757%09red/K05692%09red/K08846%09red/K04467%09red/K10165%09red/K08727%09red/K05700%09red/K05704%09red/K02580%09red
Basal cell carcinoma	KEGG PATHWAY	ko05217	38	118	0.458275	0.982555	Cluster-22178.79671|Cluster-22178.44340|Cluster-22178.59953|Cluster-22178.23756|Cluster-22178.26151|Cluster-22178.105567|Cluster-22178.40853|Cluster-22178.74243|Cluster-22178.74245|Cluster-22178.33650|Cluster-22178.85301|Cluster-22178.20407|Cluster-22178.46212|Cluster-22178.34003|Cluster-22178.84459|Cluster-22178.33999|Cluster-22178.60206|Cluster-22178.50515|Cluster-22178.106253|Cluster-22178.106…	http://www.genome.jp/kegg-bin/show_pathway?ko05217/K00182%09red/K11101%09red/K02375%09red/K03083%09red/K02157%09red/K02353%09red/K04662%09red/K00408%09red/K06228%09red/K02432%09red/K01558%09red/K02842%09red/K06225%09red/K06226%09red/K02105%09red/K02085%09red/K02329%09red/K00444%09red/K04451%09red/K04490%09red/K04491%09red/K06231%09red/K00572%09red
HTLV-I infection	KEGG PATHWAY	ko05166	245	780	0.462438	0.982555	Cluster-22178.79671|Cluster-22178.55067|Cluster-22178.95757|Cluster-22178.32189|Cluster-22178.82693|Cluster-22178.86844|Cluster-22178.44340|Cluster-22178.59953|Cluster-22178.24993|Cluster-22178.93839|Cluster-22178.46522|Cluster-22178.98567|Cluster-22178.43151|Cluster-22178.40443|Cluster-22178.29365|Cluster-22178.88700|Cluster-23860.0|Cluster-22178.110661|Cluster-22178.68940|Cluster-22178.71466|Cl…	http://www.genome.jp/kegg-bin/show_pathway?ko05166/K16334%09red/K00182%09red/K16333%09red/K11224%09red/K02159%09red/K06751%09red/K06752%09red/K04379%09red/K04375%09red/K04469%09red/K04500%09red/K04501%09red/K04467%09red/K04466%09red/K02085%09red/K02326%09red/K17454%09red/K02329%09red/K02089%09red/K01558%09red/K04345%09red/K04348%09red/K17334%09red/K04570%09red/K17333%09red/K17332%09red/K03120%09r…
Amphetamine addiction	KEGG PATHWAY	ko05031	83	262	0.465015	0.982555	Cluster-22178.120624|Cluster-22178.105093|Cluster-22178.108624|Cluster-22178.62494|Cluster-22178.53334|Cluster-22178.67897|Cluster-22178.60723|Cluster-22178.86809|Cluster-22178.22170|Cluster-22178.110950|Cluster-22178.26860|Cluster-22178.23592|Cluster-22178.20797|Cluster-22178.80482|Cluster-22178.29929|Cluster-22178.105399|Cluster-22178.25592|Cluster-22178.25590|Cluster-22178.20802|Cluster-22178.…	http://www.genome.jp/kegg-bin/show_pathway?ko05031/K04515%09red/K05200%09red/K05197%09red/K02677%09red/K05208%09red/K05209%09red/K05212%09red/K04379%09red/K06269%09red/K06268%09red/K02183%09red/K00274%09red/K09048%09red/K05210%09red/K04345%09red/K09047%09red/K05198%09red/K05199%09red/K09029%09red/K04850%09red/K04851%09red/K04348%09red/K05870%09red/K04632%09red/K08155%09red
Collecting duct acid secretion	KEGG PATHWAY	ko04966	19	58	0.46693	0.982555	Cluster-22178.36619|Cluster-22178.78532|Cluster-22178.38848|Cluster-22178.7059|Cluster-22178.58714|Cluster-22178.111795|Cluster-22178.63638|Cluster-22178.74716|Cluster-22178.102998|Cluster-22178.36617|Cluster-22178.6469|Cluster-22178.37247|Cluster-22178.6470|Cluster-22178.100542|Cluster-22178.50495|Cluster-22178.32856|Cluster-22178.23572|Cluster-22178.23571|Cluster-1902.0	http://www.genome.jp/kegg-bin/show_pathway?ko04966/K18245%09red/K01542%09red/K02145%09red/K02146%09red/K02147%09red/K02155%09red/K02154%09red/K13627%09red/K06573%09red
Basal transcription factors	KEGG PATHWAY	ko03022	24	74	0.469252	0.982555	Cluster-22178.84795|Cluster-22178.62957|Cluster-22178.89681|Cluster-22178.49006|Cluster-22178.49005|Cluster-22178.59110|Cluster-22178.59111|Cluster-22178.58301|Cluster-22178.41585|Cluster-22178.82957|Cluster-22178.71634|Cluster-22178.22958|Cluster-22178.84120|Cluster-22178.22957|Cluster-22178.52822|Cluster-22178.93372|Cluster-22178.82765|Cluster-22178.67638|Cluster-22178.55703|Cluster-22178.56002…	http://www.genome.jp/kegg-bin/show_pathway?ko03022/K14651%09red/K03144%09red/K03125%09red/K14649%09red/K03121%09red/K03120%09red/K03130%09red/K03122%09red/K03129%09red
Toxoplasmosis	KEGG PATHWAY	ko05145	121	384	0.470206	0.982555	Cluster-22178.52229|Cluster-22178.89682|Cluster-22178.43151|Cluster-26432.0|Cluster-22178.115369|Cluster-22178.62459|Cluster-22178.59361|Cluster-22178.48763|Cluster-22178.2603|Cluster-22178.95384|Cluster-22178.53253|Cluster-22178.746|Cluster-22178.79285|Cluster-22178.94549|Cluster-22178.50884|Cluster-22178.40674|Cluster-22178.60671|Cluster-22178.45964|Cluster-22178.22894|Cluster-22178.22893|Clust…	http://www.genome.jp/kegg-bin/show_pathway?ko05145/K04694%09red/K04692%09red/K04433%09red/K04733%09red/K04534%09red/K04734%09red/K11220%09red/K12473%09red/K07210%09red/K04398%09red/K06752%09red/K05443%09red/K06485%09red/K05637%09red/K05636%09red/K04441%09red/K04440%09red/K04447%09red/K06247%09red/K08060%09red/K06245%09red/K06244%09red/K06243%09red/K02649%09red/K06240%09red/K04427%09red/K16060%09r…
Fc gamma R-mediated phagocytosis	KEGG PATHWAY	ko04666	105	333	0.472313	0.982555	Cluster-22178.98362|Cluster-22178.98364|Cluster-22178.95456|Cluster-22178.20797|Cluster-22178.81798|Cluster-22178.34803|Cluster-22178.90427|Cluster-22178.746|Cluster-22178.73510|Cluster-22178.94344|Cluster-22178.26654|Cluster-22178.18857|Cluster-22178.54751|Cluster-22178.31081|Cluster-22178.74582|Cluster-22178.103046|Cluster-22178.51065|Cluster-22178.90003|Cluster-22178.80308|Cluster-22178.50742|…	http://www.genome.jp/kegg-bin/show_pathway?ko04666/K07860%09red/K02677%09red/K03084%09red/K01115%09red/K18050%09red/K04393%09red/K04392%09red/K06068%09red/K05730%09red/K08893%09red/K13536%09red/K04456%09red/K12488%09red/K04371%09red/K12562%09red/K06083%09red/K05753%09red/K05754%09red/K00889%09red/K05757%09red/K06856%09red/K04409%09red/K05768%09red/K15909%09red/K12367%09red/K01080%09red/K00922%09r…
Non-small cell lung cancer	KEGG PATHWAY	ko05223	59	186	0.474194	0.982555	Cluster-22178.120596|Cluster-22178.27337|Cluster-22178.64235|Cluster-22178.71879|Cluster-22178.98362|Cluster-22178.34404|Cluster-22178.98364|Cluster-22178.107767|Cluster-22178.34400|Cluster-22178.83980|Cluster-22178.20797|Cluster-22178.43700|Cluster-22178.110818|Cluster-22178.30587|Cluster-22178.3855|Cluster-22178.70232|Cluster-22178.100384|Cluster-22178.86668|Cluster-22178.86669|Cluster-22178.78…	http://www.genome.jp/kegg-bin/show_pathway?ko05223/K02677%09red/K09408%09red/K02091%09red/K08524%09red/K04357%09red/K04456%09red/K17454%09red/K05119%09red/K04371%09red/K02649%09red/K09389%09red/K03099%09red/K00922%09red/K02089%09red/K05859%09red/K09850%09red/K05083%09red/K04368%09red/K04451%09red/K08528%09red/K04364%09red/K15420%09red
Hematopoietic cell lineage	KEGG PATHWAY	ko04640	45	142	0.486368	0.982555	Cluster-22178.23341|Cluster-22178.4758|Cluster-22178.45267|Cluster-21677.0|Cluster-22178.106705|Cluster-22178.86273|Cluster-22178.21069|Cluster-22178.44227|Cluster-22178.105683|Cluster-22178.34072|Cluster-22178.99337|Cluster-22178.19398|Cluster-35403.0|Cluster-22178.70036|Cluster-22178.19823|Cluster-22178.34652|Cluster-22178.41059|Cluster-22178.111840|Cluster-22178.93718|Cluster-22178.4654|Cluste…	http://www.genome.jp/kegg-bin/show_pathway?ko04640/K00977%09red/K05061%09red/K01389%09red/K11140%09red/K06460%09red/K06485%09red/K06484%09red/K05091%09red/K06468%09red/K06481%09red/K06480%09red/K06483%09red/K06482%09red/K06856%09red/K06854%09red/K05056%09red/K05055%09red/K05079%09red/K06493%09red/K04386%09red/K05092%09red/K06259%09red/K06450%09red
Melanogenesis	KEGG PATHWAY	ko04916	107	341	0.48918	0.982555	Cluster-22178.79671|Cluster-22178.44340|Cluster-22178.22170|Cluster-22178.95456|Cluster-22178.20797|Cluster-22178.60939|Cluster-22178.74243|Cluster-22178.74245|Cluster-22178.39142|Cluster-23860.0|Cluster-22178.62459|Cluster-22178.57656|Cluster-22178.82814|Cluster-22178.106253|Cluster-22178.106252|Cluster-22178.106141|Cluster-22178.94549|Cluster-22178.59953|Cluster-22178.26149|Cluster-22178.12324|…	http://www.genome.jp/kegg-bin/show_pathway?ko04916/K04515%09red/K04198%09red/K00408%09red/K00182%09red/K02375%09red/K02677%09red/K05091%09red/K04534%09red/K03083%09red/K02353%09red/K08043%09red/K08042%09red/K08041%09red/K08047%09red/K08046%09red/K08044%09red/K08049%09red/K08048%09red/K02432%09red/K04371%09red/K01558%09red/K00444%09red/K00506%09red/K02183%09red/K02105%09red/K09048%09red/K04630%09r…
Folate biosynthesis	KEGG PATHWAY	ko00790	13	40	0.498989	0.982555	Cluster-25269.1|Cluster-22178.85484|Cluster-22178.41492|Cluster-22178.5733|Cluster-22178.78726|Cluster-22178.98367|Cluster-22178.31570|Cluster-22178.20439|Cluster-22178.110267|Cluster-22178.37122|Cluster-22178.69746|Cluster-22178.76782|Cluster-22178.107737	http://www.genome.jp/kegg-bin/show_pathway?ko00790/K03635%09red/K00072%09red/K00287%09red/K03639%09red/K01077%09red/K00357%09red/K01307%09red/K01495%09red
Endometrial cancer	KEGG PATHWAY	ko05213	50	159	0.501524	0.982555	Cluster-22178.27337|Cluster-22178.71879|Cluster-22178.84693|Cluster-22178.34404|Cluster-22178.34400|Cluster-22178.38248|Cluster-22178.26151|Cluster-22178.74243|Cluster-22178.3855|Cluster-22178.38247|Cluster-22178.100384|Cluster-22178.86668|Cluster-22178.86669|Cluster-22178.78805|Cluster-22178.74245|Cluster-22178.43632|Cluster-22178.22620|Cluster-22178.3103|Cluster-22178.33999|Cluster-22178.20372|…	http://www.genome.jp/kegg-bin/show_pathway?ko05213/K04368%09red/K05689%09red/K03099%09red/K04371%09red/K05691%09red/K04364%09red/K01110%09red/K03083%09red/K00922%09red/K05083%09red/K02085%09red/K04490%09red/K04456%09red/K02105%09red/K09408%09red/K04451%09red/K04491%09red/K02157%09red/K04357%09red/K04375%09red/K02649%09red
Nitrogen metabolism	KEGG PATHWAY	ko00910	12	37	0.505697	0.982555	Cluster-22178.62594|Cluster-22178.80380|Cluster-22178.59562|Cluster-22178.59566|Cluster-22178.91446|Cluster-22178.87793|Cluster-22178.311|Cluster-22178.72984|Cluster-22178.39236|Cluster-22178.19799|Cluster-22178.37128|Cluster-1902.0	http://www.genome.jp/kegg-bin/show_pathway?ko00910/K01672%09red/K00261%09red/K01948%09red/K18245%09red/K18246%09red/K01915%09red
Progesterone-mediated oocyte maturation	KEGG PATHWAY	ko04914	85	272	0.507709	0.982555	Cluster-22178.76823|Cluster-22178.100248|Cluster-22178.55000|Cluster-22178.62494|Cluster-22178.56814|Cluster-22178.9363|Cluster-22178.71879|Cluster-22178.84693|Cluster-22178.106986|Cluster-22178.64969|Cluster-22178.91560|Cluster-22178.26854|Cluster-22178.44303|Cluster-22178.80625|Cluster-22178.61858|Cluster-22178.98310|Cluster-22178.3855|Cluster-22178.82379|Cluster-22178.59523|Cluster-22178.12192…	http://www.genome.jp/kegg-bin/show_pathway?ko04914/K05087%09red/K03351%09red/K08043%09red/K08042%09red/K08041%09red/K08047%09red/K08046%09red/K05868%09red/K08044%09red/K05866%09red/K08049%09red/K08048%09red/K04368%09red/K04441%09red/K04440%09red/K06638%09red/K04371%09red/K02602%09red/K04373%09red/K06633%09red/K02649%09red/K00922%09red/K04345%09red/K08556%09red/K02087%09red/K04456%09red/K04079%09r…
Proteoglycans in cancer	KEGG PATHWAY	ko05205	222	713	0.511022	0.982555	Cluster-22178.79671|Cluster-22178.32189|Cluster-22178.98362|Cluster-22178.18262|Cluster-22178.22170|Cluster-22178.27698|Cluster-22178.98364|Cluster-22178.95456|Cluster-22178.20797|Cluster-22178.21069|Cluster-22178.70857|Cluster-22178.60486|Cluster-22178.71148|Cluster-22178.39142|Cluster-22178.100084|Cluster-22178.4516|Cluster-22178.104785|Cluster-22178.60723|Cluster-22178.59361|Cluster-22178.746|…	http://www.genome.jp/kegg-bin/show_pathway?ko05205/K00182%09red/K01365%09red/K05860%09red/K05448%09red/K08007%09red/K04375%09red/K11989%09red/K05692%09red/K05697%09red/K02329%09red/K07831%09red/K05859%09red/K04345%09red/K07293%09red/K12330%09red/K06270%09red/K05760%09red/K06278%09red/K05762%09red/K04515%09red/K04692%09red/K04513%09red/K07964%09red/K05460%09red/K06255%09red/K09593%09red/K17388%09r…
TNF signaling pathway	KEGG PATHWAY	ko04668	86	276	0.516882	0.982555	Cluster-22178.55067|Cluster-22178.24993|Cluster-22178.98567|Cluster-22178.40443|Cluster-22178.58305|Cluster-22178.97402|Cluster-22178.59361|Cluster-22178.746|Cluster-22178.82814|Cluster-22178.79285|Cluster-22178.81910|Cluster-22178.40674|Cluster-22178.60671|Cluster-22178.81020|Cluster-22178.115485|Cluster-22178.49404|Cluster-22178.90009|Cluster-22178.52138|Cluster-22178.40706|Cluster-22178.61858|…	http://www.genome.jp/kegg-bin/show_pathway?ko04668/K04433%09red/K04430%09red/K04734%09red/K09849%09red/K04397%09red/K08849%09red/K07210%09red/K04398%09red/K11859%09red/K05632%09red/K09258%09red/K04404%09red/K04379%09red/K11987%09red/K04441%09red/K04440%09red/K04445%09red/K04371%09red/K16510%09red/K02649%09red/K07763%09red/K04427%09red/K04426%09red/K09048%09red/K16060%09red/K09047%09red/K08847%09r…
Homologous recombination	KEGG PATHWAY	ko03440	19	60	0.517339	0.982555	Cluster-22178.100031|Cluster-22178.73532|Cluster-22178.31442|Cluster-22178.67496|Cluster-22178.76099|Cluster-22178.46942|Cluster-22178.102604|Cluster-22178.100208|Cluster-22178.52613|Cluster-22178.64897|Cluster-22178.76161|Cluster-22178.68033|Cluster-22178.50586|Cluster-22178.51817|Cluster-22178.51816|Cluster-22178.38384|Cluster-22178.51550|Cluster-22178.31592|Cluster-22178.76655	http://www.genome.jp/kegg-bin/show_pathway?ko03440/K10882%09red/K10873%09red/K10865%09red/K07466%09red/K10870%09red/K10877%09red/K10875%09red/K19528%09red/K08991%09red/K03505%09red
Adipocytokine signaling pathway	KEGG PATHWAY	ko04920	62	199	0.52133	0.982555	Cluster-22178.85917|Cluster-22178.64235|Cluster-22271.0|Cluster-22178.39882|Cluster-22178.14755|Cluster-22178.63706|Cluster-22178.67797|Cluster-22178.65573|Cluster-22178.62467|Cluster-22178.111096|Cluster-22178.79459|Cluster-20191.0|Cluster-22178.61858|Cluster-22178.72965|Cluster-21466.1|Cluster-22178.95340|Cluster-26432.0|Cluster-22178.40443|Cluster-22178.100384|Cluster-22178.86668|Cluster-17828…	http://www.genome.jp/kegg-bin/show_pathway?ko04920/K04692%09red/K04734%09red/K15013%09red/K07198%09red/K07210%09red/K08524%09red/K05062%09red/K07359%09red/K04440%09red/K04447%09red/K07299%09red/K07297%09red/K07293%09red/K04467%09red/K01596%09red/K03173%09red/K03171%09red/K07187%09red/K05141%09red/K07200%09red/K07202%09red/K01946%09red/K08765%09red/K04456%09red/K02580%09red/K06259%09red
Penicillin and cephalosporin biosynthesis	KEGG PATHWAY	ko00311	2	5	0.523082	0.982555	Cluster-22178.90970|Cluster-22178.67769	http://www.genome.jp/kegg-bin/show_pathway?ko00311/K00273%09red
D-Arginine and D-ornithine metabolism	KEGG PATHWAY	ko00472	2	5	0.523082	0.982555	Cluster-22178.90970|Cluster-22178.67769	http://www.genome.jp/kegg-bin/show_pathway?ko00472/K00273%09red
Lysine biosynthesis	KEGG PATHWAY	ko00300	2	5	0.523082	0.982555	Cluster-22178.7435|Cluster-22178.7434	http://www.genome.jp/kegg-bin/show_pathway?ko00300/K00825%09red
Chemokine signaling pathway	KEGG PATHWAY	ko04062	163	525	0.526043	0.982555	Cluster-22178.14880|Cluster-22178.64390|Cluster-22178.60939|Cluster-22178.60486|Cluster-26432.0|Cluster-23860.0|Cluster-22178.81482|Cluster-22178.62459|Cluster-22178.57656|Cluster-22178.48763|Cluster-31530.0|Cluster-22178.746|Cluster-22178.69451|Cluster-22178.46212|Cluster-22178.40674|Cluster-22178.98871|Cluster-22178.35589|Cluster-22178.96887|Cluster-22178.90800|Cluster-22178.9363|Cluster-22178.…	http://www.genome.jp/kegg-bin/show_pathway?ko04062/K04692%09red/K04539%09red/K07860%09red/K08893%09red/K04193%09red/K11220%09red/K03083%09red/K08822%09red/K04439%09red/K11224%09red/K04393%09red/K04392%09red/K07210%09red/K04513%09red/K10031%09red/K06068%09red/K08043%09red/K08042%09red/K05730%09red/K05731%09red/K08047%09red/K08046%09red/K08044%09red/K08049%09red/K08048%09red/K04368%09red/K04537%09r…
Selenocompound metabolism	KEGG PATHWAY	ko00450	9	28	0.529864	0.982555	Cluster-22178.88676|Cluster-22178.39808|Cluster-22178.79015|Cluster-22178.57370|Cluster-22178.65361|Cluster-22178.88352|Cluster-22178.73782|Cluster-22178.46811|Cluster-22178.46810	http://www.genome.jp/kegg-bin/show_pathway?ko00450/K00384%09red/K13811%09red/K01763%09red/K01874%09red/K00816%09red
Starch and sucrose metabolism	KEGG PATHWAY	ko00500	42	135	0.530151	0.982555	Cluster-22178.55298|Cluster-22178.92616|Cluster-22178.26583|Cluster-22178.52453|Cluster-22178.78568|Cluster-22178.65633|Cluster-22178.28654|Cluster-22178.43423|Cluster-22178.17361|Cluster-22178.93989|Cluster-22178.1344|Cluster-22178.102107|Cluster-22178.102106|Cluster-22178.102109|Cluster-22178.56670|Cluster-22178.22970|Cluster-22178.102305|Cluster-22178.39191|Cluster-22178.65297|Cluster-22178.83…	http://www.genome.jp/kegg-bin/show_pathway?ko00500/K12407%09red/K01194%09red/K01176%09red/K00844%09red/K01835%09red/K00963%09red/K01513%09red/K00688%09red/K00699%09red/K01810%09red/K12316%09red/K08678%09red/K11809%09red/K00012%09red
Acute myeloid leukemia	KEGG PATHWAY	ko05221	50	161	0.53219	0.982555	Cluster-22178.85917|Cluster-14078.0|Cluster-22178.111840|Cluster-22178.81379|Cluster-22178.84693|Cluster-22178.27337|Cluster-22178.26151|Cluster-22178.27430|Cluster-22178.74243|Cluster-22178.40443|Cluster-22178.3855|Cluster-22178.27391|Cluster-22178.70232|Cluster-22178.100384|Cluster-22178.86668|Cluster-22178.86669|Cluster-22178.74245|Cluster-22178.19823|Cluster-22178.34652|Cluster-22178.71879|Cl…	http://www.genome.jp/kegg-bin/show_pathway?ko05221/K04368%09red/K08806%09red/K03099%09red/K04371%09red/K05092%09red/K05091%09red/K07210%09red/K00922%09red/K04467%09red/K08367%09red/K04456%09red/K04692%09red/K11224%09red/K04364%09red/K04702%09red/K04491%09red/K04490%09red/K09438%09red/K08527%09red/K02580%09red/K02649%09red
Synthesis and degradation of ketone bodies	KEGG PATHWAY	ko00072	5	15	0.53289	0.982555	Cluster-22178.102484|Cluster-22178.48413|Cluster-22178.41611|Cluster-22178.89296|Cluster-22178.96939	http://www.genome.jp/kegg-bin/show_pathway?ko00072/K00019%09red/K01640%09red/K01641%09red
Dilated cardiomyopathy	KEGG PATHWAY	ko05414	137	442	0.533292	0.982555	Cluster-22178.113879|Cluster-22178.44227|Cluster-22178.99215|Cluster-22178.46430|Cluster-22178.101312|Cluster-22178.121732|Cluster-22178.63595|Cluster-22178.4217|Cluster-22178.4516|Cluster-22178.88039|Cluster-22178.103299|Cluster-22178.96979|Cluster-23860.0|Cluster-22178.26654|Cluster-22178.24054|Cluster-22178.107398|Cluster-22178.9363|Cluster-22178.43412|Cluster-22178.4733|Cluster-22178.1941|Clu…	http://www.genome.jp/kegg-bin/show_pathway?ko05414/K09290%09red/K04868%09red/K06591%09red/K08043%09red/K08042%09red/K04962%09red/K04861%09red/K04860%09red/K04863%09red/K04862%09red/K06485%09red/K06484%09red/K08049%09red/K08048%09red/K06481%09red/K06480%09red/K06483%09red/K06482%09red/K06265%09red/K12569%09red/K12568%09red/K04857%09red/K12563%09red/K12567%09red/K10366%09red/K12565%09red/K04141%09r…
Vascular smooth muscle contraction	KEGG PATHWAY	ko04270	123	397	0.534907	0.982555	Cluster-22178.91955|Cluster-22178.68651|Cluster-22178.68652|Cluster-22178.26176|Cluster-22178.95456|Cluster-22178.20797|Cluster-22178.100793|Cluster-22178.60486|Cluster-22178.71148|Cluster-22178.101312|Cluster-22178.119904|Cluster-22178.121732|Cluster-23860.0|Cluster-22178.36918|Cluster-22178.109743|Cluster-22178.14006|Cluster-22178.9363|Cluster-22178.73875|Cluster-22178.47497|Cluster-22178.4733|…	http://www.genome.jp/kegg-bin/show_pathway?ko04270/K01047%09red/K12751%09red/K04513%09red/K02677%09red/K04197%09red/K18050%09red/K06068%09red/K08043%09red/K08042%09red/K08041%09red/K17388%09red/K08047%09red/K08046%09red/K08044%09red/K08049%09red/K08048%09red/K12330%09red/K07376%09red/K12323%09red/K12319%09red/K12324%09red/K12327%09red/K04371%09red/K06269%09red/K02183%09red/K04960%09red/K04345%09r…
Cholinergic synapse	KEGG PATHWAY	ko04725	145	468	0.535044	0.982555	Cluster-22178.77796|Cluster-22178.22170|Cluster-22178.95456|Cluster-22178.20797|Cluster-22178.60939|Cluster-22178.71142|Cluster-26432.0|Cluster-22178.33293|Cluster-22178.101312|Cluster-22178.121732|Cluster-22178.20014|Cluster-22178.62459|Cluster-22178.57656|Cluster-22178.21467|Cluster-22178.21466|Cluster-22178.112918|Cluster-22178.95621|Cluster-22178.82814|Cluster-22178.21468|Cluster-22178.94549|…	http://www.genome.jp/kegg-bin/show_pathway?ko04725/K04515%09red/K04539%09red/K04537%09red/K02677%09red/K04534%09red/K05870%09red/K04926%09red/K04927%09red/K04806%09red/K04805%09red/K04928%09red/K04929%09red/K04813%09red/K08043%09red/K08042%09red/K08041%09red/K08047%09red/K08046%09red/K08044%09red/K08049%09red/K08048%09red/K04368%09red/K04960%09red/K04379%09red/K04447%09red/K04371%09red/K01049%09r…
Ubiquitin mediated proteolysis	KEGG PATHWAY	ko04120	93	301	0.54435	0.982555	Cluster-22178.76383|Cluster-22178.30233|Cluster-22178.85815|Cluster-22178.77730|Cluster-22178.59480|Cluster-22178.52304|Cluster-22178.64808|Cluster-22178.56035|Cluster-22178.75906|Cluster-22178.97402|Cluster-22178.23166|Cluster-22178.89186|Cluster-22178.74092|Cluster-22178.12874|Cluster-22178.65245|Cluster-22178.70550|Cluster-22178.49084|Cluster-22178.62610|Cluster-22178.76502|Cluster-22178.90013…	http://www.genome.jp/kegg-bin/show_pathway?ko04120/K10594%09red/K10143%09red/K04694%09red/K10597%09red/K10604%09red/K10591%09red/K10606%09red/K06688%09red/K10577%09red/K10456%09red/K10598%09red/K04554%09red/K10571%09red/K10580%09red/K10590%09red/K10605%09red/K06689%09red/K05633%09red/K05632%09red/K10593%09red/K08285%09red/K03351%09red/K03094%09red/K04555%09red/K10595%09red/K04506%09red/K04552%09r…
Degradation of aromatic compounds	KEGG PATHWAY	ko01220	4	12	0.548446	0.982555	Cluster-22178.28356|Cluster-22178.61570|Cluster-22178.110598|Cluster-22178.61710	http://www.genome.jp/kegg-bin/show_pathway?ko01220/K01053%09red/K00121%09red/K00002%09red
Regulation of mitophagy - yeast	KEGG PATHWAY	ko04139	37	120	0.550873	0.982555	Cluster-22178.50742|Cluster-22178.78934|Cluster-22178.34563|Cluster-22178.69607|Cluster-22178.53764|Cluster-22178.95456|Cluster-22178.20797|Cluster-22178.63261|Cluster-22178.20148|Cluster-22178.58746|Cluster-22178.34803|Cluster-22178.72663|Cluster-22178.17397|Cluster-22178.20802|Cluster-22178.85324|Cluster-22178.59361|Cluster-22178.45455|Cluster-22178.108075|Cluster-22178.108074|Cluster-22178.628…	http://www.genome.jp/kegg-bin/show_pathway?ko04139/K02677%09red/K03097%09red/K17800%09red/K04441%09red/K04464%09red/K08341%09red/K08269%09red/K11644%09red/K17065%09red/K02332%09red/K00889%09red
Arachidonic acid metabolism	KEGG PATHWAY	ko00590	37	120	0.550873	0.982555	Cluster-22178.78460|Cluster-22178.75605|Cluster-22178.24717|Cluster-22178.116264|Cluster-22178.32765|Cluster-22178.113953|Cluster-22178.61280|Cluster-22178.7323|Cluster-22178.54885|Cluster-22178.108391|Cluster-22178.108397|Cluster-22178.86646|Cluster-22178.25438|Cluster-22178.115050|Cluster-22178.38160|Cluster-22178.22482|Cluster-22178.25819|Cluster-22178.22741|Cluster-22178.22740|Cluster-22178.3…	http://www.genome.jp/kegg-bin/show_pathway?ko00590/K08726%09red/K00509%09red/K14621%09red/K01047%09red/K15730%09red/K01254%09red/K00079%09red/K01831%09red/K01830%09red/K18592%09red/K00807%09red/K11987%09red/K07418%09red/K00432%09red/K00458%09red/K07413%09red
Sphingolipid signaling pathway	KEGG PATHWAY	ko04071	128	415	0.552633	0.982555	Cluster-22178.340|Cluster-22178.95456|Cluster-22178.14880|Cluster-22178.60939|Cluster-22178.83877|Cluster-22178.60486|Cluster-22178.122314|Cluster-22178.122315|Cluster-22178.105889|Cluster-22178.78921|Cluster-22178.105471|Cluster-22178.123147|Cluster-22178.92357|Cluster-22178.62459|Cluster-22178.57656|Cluster-22178.71879|Cluster-22178.59361|Cluster-22178.746|Cluster-22178.57739|Cluster-22178.6067…	http://www.genome.jp/kegg-bin/show_pathway?ko04071/K04513%09red/K07860%09red/K02677%09red/K01110%09red/K01115%09red/K01441%09red/K04290%09red/K04392%09red/K02159%09red/K03173%09red/K04716%09red/K17388%09red/K03171%09red/K04354%09red/K04293%09red/K04456%09red/K04441%09red/K04440%09red/K07861%09red/K12351%09red/K04371%09red/K04213%09red/K11583%09red/K11584%09red/K12349%09red/K04451%09red/K04426%09r…
Bacterial invasion of epithelial cells	KEGG PATHWAY	ko05100	89	289	0.554981	0.982555	Cluster-22178.28644|Cluster-22178.73749|Cluster-22178.28643|Cluster-22178.59953|Cluster-22178.64390|Cluster-22178.46841|Cluster-22178.80383|Cluster-22178.4516|Cluster-22178.746|Cluster-22178.73510|Cluster-22178.79287|Cluster-22178.68497|Cluster-22178.36819|Cluster-22178.35623|Cluster-22178.56040|Cluster-22178.38248|Cluster-22178.63467|Cluster-22178.21069|Cluster-22178.48378|Cluster-22178.73620|Cl…	http://www.genome.jp/kegg-bin/show_pathway?ko05100/K16942%09red/K04513%09red/K07863%09red/K05689%09red/K04393%09red/K04392%09red/K09593%09red/K18985%09red/K04644%09red/K04646%09red/K06484%09red/K13736%09red/K06106%09red/K04707%09red/K05753%09red/K05754%09red/K02649%09red/K05757%09red/K02105%09red/K05691%09red/K05692%09red/K00922%09red/K05725%09red/K05726%09red/K16938%09red/K05700%09red/K05704%09r…
Glycosaminoglycan biosynthesis - heparan sulfate / heparin	KEGG PATHWAY	ko00534	17	55	0.555531	0.982555	Cluster-22178.106311|Cluster-22178.86643|Cluster-22178.86644|Cluster-22178.43298|Cluster-22178.22089|Cluster-22178.106312|Cluster-22178.90882|Cluster-22178.102314|Cluster-22178.10199|Cluster-22178.48774|Cluster-22178.86943|Cluster-22178.2076|Cluster-22178.105433|Cluster-22178.116621|Cluster-22178.58649|Cluster-22178.31309|Cluster-22178.76473	http://www.genome.jp/kegg-bin/show_pathway?ko00534/K02579%09red/K02366%09red/K02514%09red/K01793%09red/K01024%09red/K02369%09red/K00771%09red/K08103%09red
Linoleic acid metabolism	KEGG PATHWAY	ko00591	19	62	0.566515	0.982555	Cluster-22178.115050|Cluster-22178.66990|Cluster-22178.108391|Cluster-22178.12402|Cluster-22178.86646|Cluster-22178.107875|Cluster-22178.108397|Cluster-22178.29785|Cluster-22178.92083|Cluster-22178.22482|Cluster-22178.25819|Cluster-22178.24717|Cluster-22178.32765|Cluster-22178.108388|Cluster-22178.73875|Cluster-22178.110361|Cluster-22178.110362|Cluster-22178.22741|Cluster-22178.22740	http://www.genome.jp/kegg-bin/show_pathway?ko00591/K01047%09red/K14621%09red/K07424%09red/K07418%09red/K07413%09red
Biosynthesis of ansamycins	KEGG PATHWAY	ko01051	3	9	0.569274	0.982555	Cluster-22178.15147|Cluster-22178.122430|Cluster-22178.15148	http://www.genome.jp/kegg-bin/show_pathway?ko01051/K00615%09red
Maturity onset diabetes of the young	KEGG PATHWAY	ko04950	18	59	0.573566	0.982555	Cluster-22178.13022|Cluster-22178.105964|Cluster-22178.52453|Cluster-22178.8297|Cluster-22178.30594|Cluster-22178.39762|Cluster-22178.2981|Cluster-22178.2982|Cluster-15655.0|Cluster-22178.7217|Cluster-22178.13019|Cluster-22178.29406|Cluster-22178.96569|Cluster-22178.47876|Cluster-22178.106245|Cluster-22178.114182|Cluster-22178.22954|Cluster-22178.91915	http://www.genome.jp/kegg-bin/show_pathway?ko04950/K12407%09red/K07595%09red/K08026%09red/K06054%09red/K08027%09red/K08035%09red/K08030%09red/K08031%09red/K08039%09red/K07292%09red/K19521%09red
EGFR tyrosine kinase inhibitor resistance	KEGG PATHWAY	ko01521	90	294	0.574689	0.982555	Cluster-22178.98362|Cluster-22178.98364|Cluster-22178.95456|Cluster-22178.20797|Cluster-22178.64390|Cluster-22178.46841|Cluster-26432.0|Cluster-35150.1|Cluster-22178.110661|Cluster-22178.116065|Cluster-22178.94228|Cluster-22178.83741|Cluster-22178.35589|Cluster-22178.60148|Cluster-22178.96887|Cluster-22178.22143|Cluster-22178.90800|Cluster-22178.50515|Cluster-22178.61482|Cluster-22178.90399|Clust…	http://www.genome.jp/kegg-bin/show_pathway?ko01521/K04692%09red/K02677%09red/K01110%09red/K03083%09red/K09408%09red/K02159%09red/K05704%09red/K09593%09red/K05098%09red/K04357%09red/K05093%09red/K04359%09red/K05448%09red/K04456%09red/K17386%09red/K05094%09red/K04447%09red/K04371%09red/K05460%09red/K05115%09red/K05464%09red/K03099%09red/K05055%09red/K00922%09red/K03259%09red/K02161%09red/K05859%09r…
Signaling pathways regulating pluripotency of stem cells	KEGG PATHWAY	ko04550	114	372	0.575416	0.982555	Cluster-22178.79671|Cluster-22178.86844|Cluster-22178.44340|Cluster-22178.105964|Cluster-22178.53394|Cluster-26432.0|Cluster-22178.65334|Cluster-22178.106798|Cluster-22178.70566|Cluster-22178.45909|Cluster-22178.94228|Cluster-22178.59361|Cluster-22178.14232|Cluster-22178.14233|Cluster-22178.52386|Cluster-22178.83741|Cluster-22178.106253|Cluster-5135.0|Cluster-22178.95011|Cluster-22178.59953|Clust…	http://www.genome.jp/kegg-bin/show_pathway?ko04550/K00182%09red/K05060%09red/K03083%09red/K04666%09red/K18484%09red/K11305%09red/K09378%09red/K02157%09red/K04692%09red/K02353%09red/K02375%09red/K05093%09red/K04662%09red/K00408%09red/K04456%09red/K05095%09red/K05094%09red/K04441%09red/K08026%09red/K04447%09red/K02432%09red/K04371%09red/K01558%09red/K00444%09red/K02649%09red/K02105%09red/K18493%09r…
Mineral absorption	KEGG PATHWAY	ko04978	46	151	0.578274	0.982555	Cluster-22178.38769|Cluster-22178.94377|Cluster-22178.41269|Cluster-22178.79670|Cluster-22178.52451|Cluster-22178.83350|Cluster-22178.69079|Cluster-22178.99552|Cluster-22178.14617|Cluster-22178.116188|Cluster-22178.94457|Cluster-22178.40113|Cluster-22178.78325|Cluster-22178.73181|Cluster-22178.47625|Cluster-22178.117919|Cluster-22178.46404|Cluster-22178.110660|Cluster-8625.0|Cluster-22178.22560|C…	http://www.genome.jp/kegg-bin/show_pathway?ko04978/K04982%09red/K01539%09red/K04981%09red/K00522%09red/K01540%09red/K04975%09red/K05011%09red/K12347%09red/K14685%09red/K08539%09red/K07213%09red/K14704%09red/K14710%09red/K14078%09red/K14738%09red/K12040%09red
Aminobenzoate degradation	KEGG PATHWAY	ko00627	5	16	0.580697	0.982555	Cluster-22178.5733|Cluster-22178.20439|Cluster-22178.10033|Cluster-22178.41492|Cluster-22178.98367	http://www.genome.jp/kegg-bin/show_pathway?ko00627/K01512%09red/K01077%09red
D-Glutamine and D-glutamate metabolism	KEGG PATHWAY	ko00471	5	16	0.580697	0.982555	Cluster-22178.72984|Cluster-22178.51331|Cluster-22178.98001|Cluster-22178.101934|Cluster-22178.57498	http://www.genome.jp/kegg-bin/show_pathway?ko00471/K00261%09red/K01425%09red
Cardiac muscle contraction	KEGG PATHWAY	ko04260	91	298	0.582977	0.982555	Cluster-22178.41269|Cluster-22178.46430|Cluster-22178.101312|Cluster-22178.103213|Cluster-22178.112918|Cluster-22178.96979|Cluster-22178.80476|Cluster-22178.75996|Cluster-22178.24054|Cluster-22178.107398|Cluster-22178.68094|Cluster-22178.16289|Cluster-22178.1941|Cluster-22178.1293|Cluster-22178.115164|Cluster-22178.4115|Cluster-22178.4116|Cluster-22178.31488|Cluster-22178.105669|Cluster-22178.162…	http://www.genome.jp/kegg-bin/show_pathway?ko04260/K09290%09red/K02256%09red/K00414%09red/K04962%09red/K04861%09red/K04860%09red/K04863%09red/K04862%09red/K04868%09red/K02266%09red/K01539%09red/K04867%09red/K17751%09red/K04873%09red/K04850%09red/K04851%09red/K04853%09red/K05742%09red/K00412%09red/K04857%09red/K04858%09red/K04859%09red/K01540%09red/K10351%09red/K10374%09red/K10375%09red
Pyrimidine metabolism	KEGG PATHWAY	ko00240	55	181	0.587087	0.982555	Cluster-22178.83252|Cluster-22178.82463|Cluster-22178.43549|Cluster-22178.87088|Cluster-22178.75299|Cluster-22178.14155|Cluster-15664.0|Cluster-22178.78385|Cluster-24033.2|Cluster-22178.73263|Cluster-22178.99288|Cluster-22178.63497|Cluster-22178.76041|Cluster-22178.62243|Cluster-22178.63092|Cluster-22178.91463|Cluster-22178.34734|Cluster-22178.53672|Cluster-19014.0|Cluster-22178.100495|Cluster-22…	http://www.genome.jp/kegg-bin/show_pathway?ko00240/K00857%09red/K00893%09red/K03006%09red/K03023%09red/K03024%09red/K03026%09red/K00876%09red/K03783%09red/K02685%09red/K01081%09red/K14721%09red/K00962%09red/K01510%09red/K01511%09red/K02320%09red/K02321%09red/K03017%09red/K00758%09red/K02326%09red/K00940%09red/K18533%09red/K00384%09red/K03505%09red/K10808%09red/K10807%09red/K00254%09red
Morphine addiction	KEGG PATHWAY	ko05032	120	393	0.590115	0.982555	Cluster-22178.9363|Cluster-22178.94020|Cluster-22178.35039|Cluster-22178.95456|Cluster-22178.20797|Cluster-22178.60939|Cluster-22178.17326|Cluster-22178.20014|Cluster-22178.81482|Cluster-22178.62459|Cluster-22178.57656|Cluster-22178.31926|Cluster-22178.21467|Cluster-22178.21466|Cluster-22178.52389|Cluster-22178.21468|Cluster-22178.94549|Cluster-22178.27789|Cluster-22178.112124|Cluster-22178.82501…	http://www.genome.jp/kegg-bin/show_pathway?ko05032/K05186%09red/K05181%09red/K04539%09red/K04537%09red/K02677%09red/K04534%09red/K04439%09red/K00910%09red/K15015%09red/K13755%09red/K08043%09red/K08042%09red/K08041%09red/K08047%09red/K08046%09red/K13298%09red/K08044%09red/K05175%09red/K08049%09red/K08048%09red/K05190%09red/K13293%09red/K04215%09red/K04265%09red/K04997%09red/K04542%09red/K04540%09r…
Estrogen signaling pathway	KEGG PATHWAY	ko04915	112	367	0.590228	0.982555	Cluster-22178.112124|Cluster-22178.64390|Cluster-22178.60939|Cluster-22178.18449|Cluster-22178.18447|Cluster-22178.17017|Cluster-23860.0|Cluster-22178.62459|Cluster-22178.57656|Cluster-22178.746|Cluster-22178.82814|Cluster-22178.94549|Cluster-22178.35589|Cluster-22178.9363|Cluster-22178.4733|Cluster-22178.54751|Cluster-22178.90434|Cluster-22178.46841|Cluster-22178.15531|Cluster-22178.68152|Cluste…	http://www.genome.jp/kegg-bin/show_pathway?ko04915/K04534%09red/K05870%09red/K09571%09red/K09048%09red/K06068%09red/K08043%09red/K08042%09red/K08041%09red/K08047%09red/K08046%09red/K08044%09red/K08049%09red/K08048%09red/K04368%09red/K04379%09red/K04371%09red/K08523%09red/K02649%09red/K02183%09red/K04960%09red/K03099%09red/K04997%09red/K09047%09red/K01398%09red/K00922%09red/K05858%09red/K04345%09r…
Fructose and mannose metabolism	KEGG PATHWAY	ko00051	36	119	0.590369	0.982555	Cluster-22178.60271|Cluster-22178.112872|Cluster-22178.112874|Cluster-22178.97924|Cluster-22178.17361|Cluster-22178.50001|Cluster-22178.72744|Cluster-22178.1344|Cluster-22178.34928|Cluster-22178.29464|Cluster-22178.101792|Cluster-22178.121087|Cluster-22178.72320|Cluster-22178.112400|Cluster-22178.39622|Cluster-22178.39191|Cluster-22178.70910|Cluster-22178.106279|Cluster-22178.63282|Cluster-22178.…	http://www.genome.jp/kegg-bin/show_pathway?ko00051/K19030%09red/K00850%09red/K00846%09red/K19029%09red/K00844%09red/K01103%09red/K19028%09red/K18334%09red/K00008%09red/K01623%09red/K02377%09red/K00011%09red/K05305%09red
Galactose metabolism	KEGG PATHWAY	ko00052	29	96	0.590517	0.982555	Cluster-22178.92616|Cluster-22178.93467|Cluster-22178.26583|Cluster-22178.52453|Cluster-22178.17361|Cluster-22178.93989|Cluster-22178.114019|Cluster-22178.1344|Cluster-22178.101792|Cluster-22178.72320|Cluster-22178.112400|Cluster-22178.39191|Cluster-22178.60271|Cluster-22178.83713|Cluster-22178.46588|Cluster-22178.46086|Cluster-22178.104137|Cluster-22178.110290|Cluster-22178.110291|Cluster-22178.…	http://www.genome.jp/kegg-bin/show_pathway?ko00052/K00965%09red/K12407%09red/K00850%09red/K00844%09red/K01835%09red/K07967%09red/K00963%09red/K01189%09red/K01785%09red/K00011%09red/K12316%09red
Drug metabolism - cytochrome P450	KEGG PATHWAY	ko00982	29	96	0.590517	0.982555	Cluster-22178.107452|Cluster-22178.65633|Cluster-22178.43423|Cluster-22178.19614|Cluster-22178.97969|Cluster-22178.97968|Cluster-22178.100600|Cluster-22178.95804|Cluster-22178.22970|Cluster-22178.102305|Cluster-22178.61570|Cluster-22178.30566|Cluster-22178.67394|Cluster-22178.84780|Cluster-22178.15614|Cluster-22178.16107|Cluster-22178.97970|Cluster-22178.97971|Cluster-22178.30565|Cluster-22178.29…	http://www.genome.jp/kegg-bin/show_pathway?ko00982/K00274%09red/K00157%09red/K00129%09red/K00699%09red/K00799%09red/K00121%09red/K00485%09red
Tyrosine metabolism	KEGG PATHWAY	ko00350	29	96	0.590517	0.982555	Cluster-22178.101523|Cluster-22178.107452|Cluster-21456.0|Cluster-22178.19614|Cluster-22178.54770|Cluster-22178.76066|Cluster-22178.99833|Cluster-22178.84539|Cluster-22178.61570|Cluster-22178.30566|Cluster-22178.82550|Cluster-22178.15614|Cluster-22178.27159|Cluster-22178.27158|Cluster-22178.26478|Cluster-22178.100000|Cluster-22178.30565|Cluster-22178.109209|Cluster-22178.111726|Cluster-22178.3069…	http://www.genome.jp/kegg-bin/show_pathway?ko00350/K00274%09red/K00276%09red/K14454%09red/K00157%09red/K00451%09red/K00503%09red/K03334%09red/K00129%09red/K00815%09red/K00457%09red/K00121%09red/K00506%09red
Prolactin signaling pathway	KEGG PATHWAY	ko04917	68	224	0.594198	0.982555	Cluster-22178.25535|Cluster-22178.27337|Cluster-22178.93467|Cluster-22178.39882|Cluster-22178.52453|Cluster-22178.71879|Cluster-22178.84693|Cluster-22178.78420|Cluster-22178.64390|Cluster-4835.0|Cluster-22178.94471|Cluster-22178.61858|Cluster-22178.5397|Cluster-26432.0|Cluster-22178.3855|Cluster-22178.70232|Cluster-22178.17017|Cluster-22178.100384|Cluster-22178.86668|Cluster-22178.86669|Cluster-2…	http://www.genome.jp/kegg-bin/show_pathway?ko04917/K04694%09red/K04692%09red/K03083%09red/K04698%09red/K04699%09red/K11224%09red/K09408%09red/K11220%09red/K04368%09red/K04379%09red/K04441%09red/K04440%09red/K04447%09red/K04371%09red/K02649%09red/K00965%09red/K12407%09red/K03099%09red/K00922%09red/K00512%09red/K08551%09red/K05081%09red/K05704%09red/K04456%09red/K02580%09red/K17448%09red/K04248%09r…
Chemical carcinogenesis	KEGG PATHWAY	ko05204	38	126	0.597678	0.982555	Cluster-22178.66990|Cluster-22178.107452|Cluster-22178.75605|Cluster-22178.65633|Cluster-22178.78055|Cluster-22178.43423|Cluster-22178.19614|Cluster-22178.97969|Cluster-22178.97968|Cluster-22178.100600|Cluster-22178.57370|Cluster-22178.38160|Cluster-22178.22970|Cluster-22178.102305|Cluster-22178.64375|Cluster-22178.29652|Cluster-22178.67394|Cluster-22178.96033|Cluster-22178.12402|Cluster-22178.84…	http://www.genome.jp/kegg-bin/show_pathway?ko05204/K00816%09red/K09097%09red/K00079%09red/K01253%09red/K11987%09red/K00129%09red/K00699%09red/K00799%09red/K00622%09red/K00121%09red/K07424%09red/K07410%09red/K07413%09red
Biotin metabolism	KEGG PATHWAY	ko00780	2	6	0.600681	0.982555	Cluster-22178.64127|Cluster-22178.61083	http://www.genome.jp/kegg-bin/show_pathway?ko00780/K01942%09red
Circadian rhythm - plant	KEGG PATHWAY	ko04712	4	13	0.600927	0.982555	Cluster-22178.52304|Cluster-22178.72663|Cluster-22178.66801|Cluster-22178.68724	http://www.genome.jp/kegg-bin/show_pathway?ko04712/K10143%09red/K03097%09red
Antigen processing and presentation	KEGG PATHWAY	ko04612	51	169	0.602647	0.982555	Cluster-22178.52105|Cluster-22178.98743|Cluster-22178.34984|Cluster-22178.42892|Cluster-22178.102696|Cluster-22178.64108|Cluster-22178.96810|Cluster-22178.80625|Cluster-22178.43151|Cluster-22178.103220|Cluster-22178.105687|Cluster-22178.89834|Cluster-22178.97734|Cluster-22178.81182|Cluster-22178.49669|Cluster-22178.66699|Cluster-22178.31738|Cluster-22178.123824|Cluster-22178.73388|Cluster-22178.7…	http://www.genome.jp/kegg-bin/show_pathway?ko04612/K06751%09red/K08054%09red/K08056%09red/K08059%09red/K01369%09red/K01368%09red/K06696%09red/K08055%09red/K01365%09red/K06505%09red/K08058%09red/K05870%09red/K01363%09red/K09489%09red/K06752%09red/K04079%09red/K08060%09red/K08066%09red/K08065%09red/K03283%09red
Hypertrophic cardiomyopathy (HCM)	KEGG PATHWAY	ko05410	114	375	0.6048	0.982555	Cluster-22178.111096|Cluster-22178.21069|Cluster-22178.44227|Cluster-22178.99215|Cluster-22178.46430|Cluster-22178.101312|Cluster-22178.63595|Cluster-22178.4217|Cluster-22178.4516|Cluster-22178.88039|Cluster-22178.103299|Cluster-22178.96979|Cluster-22178.24054|Cluster-22178.107398|Cluster-22271.0|Cluster-22178.43412|Cluster-22178.1941|Cluster-22178.4115|Cluster-22178.113879|Cluster-22178.111309|C…	http://www.genome.jp/kegg-bin/show_pathway?ko05410/K09290%09red/K04868%09red/K06591%09red/K07198%09red/K01283%09red/K04962%09red/K04861%09red/K04860%09red/K04863%09red/K04862%09red/K06485%09red/K06484%09red/K06487%09red/K06481%09red/K06480%09red/K06483%09red/K06482%09red/K06265%09red/K12569%09red/K12568%09red/K12563%09red/K12567%09red/K10366%09red/K12565%09red/K05692%09red/K04867%09red/K12641%09r…
Glycosaminoglycan biosynthesis - chondroitin sulfate / dermatan sulfate	KEGG PATHWAY	ko00532	17	57	0.605929	0.982555	Cluster-22178.24041|Cluster-22178.5976|Cluster-22178.40628|Cluster-22178.95674|Cluster-22178.85574|Cluster-22178.106311|Cluster-22178.80766|Cluster-22178.45202|Cluster-22178.55670|Cluster-22178.106312|Cluster-22178.107655|Cluster-22178.102314|Cluster-22178.58322|Cluster-22178.18887|Cluster-22178.105433|Cluster-6823.0|Cluster-22178.58649	http://www.genome.jp/kegg-bin/show_pathway?ko00532/K00771%09red/K04742%09red/K01020%09red/K01017%09red/K03193%09red/K01794%09red/K08106%09red/K08105%09red/K13499%09red/K03419%09red
mRNA surveillance pathway	KEGG PATHWAY	ko03015	59	196	0.613072	0.982555	Cluster-22178.60133|Cluster-22178.68189|Cluster-22178.59587|Cluster-22178.88795|Cluster-22178.67090|Cluster-22178.60723|Cluster-22178.59854|Cluster-22178.86842|Cluster-22178.74346|Cluster-22178.70305|Cluster-22178.61603|Cluster-22178.74894|Cluster-22178.80482|Cluster-22178.76830|Cluster-22178.70253|Cluster-22178.58333|Cluster-22178.74895|Cluster-22178.72450|Cluster-22178.83509|Cluster-22178.45906…	http://www.genome.jp/kegg-bin/show_pathway?ko03015/K08873%09red/K03265%09red/K14323%09red/K14327%09red/K14325%09red/K11125%09red/K04354%09red/K11584%09red/K12881%09red/K14284%09red/K00565%09red/K11583%09red/K15544%09red/K13126%09red/K14962%09red/K06269%09red/K12875%09red/K12876%09red/K14402%09red/K14416%09red/K14411%09red/K13171%09red/K14398%09red/K14408%09red/K14409%09red/K14407%09red/K14404%09r…
Pentose and glucuronate interconversions	KEGG PATHWAY	ko00040	22	74	0.613939	0.982555	Cluster-22178.49845|Cluster-22178.92616|Cluster-22178.65633|Cluster-22178.43423|Cluster-22178.29917|Cluster-22178.77195|Cluster-22178.103491|Cluster-22178.57771|Cluster-22178.22970|Cluster-22178.102305|Cluster-22178.39622|Cluster-22178.114207|Cluster-22178.39773|Cluster-22178.16107|Cluster-22178.63116|Cluster-22178.61710|Cluster-22178.12858|Cluster-22178.48340|Cluster-22178.47177|Cluster-22178.77…	http://www.genome.jp/kegg-bin/show_pathway?ko00040/K00854%09red/K00002%09red/K16190%09red/K00963%09red/K00008%09red/K00128%09red/K00699%09red/K00011%09red/K00012%09red
Hepatitis B	KEGG PATHWAY	ko05161	117	386	0.616462	0.982555	Cluster-22178.55067|Cluster-22178.95757|Cluster-22178.86844|Cluster-22178.95456|Cluster-22178.20797|Cluster-22178.46841|Cluster-22178.40443|Cluster-22178.58303|Cluster-22178.74596|Cluster-22178.90538|Cluster-22178.48763|Cluster-31530.0|Cluster-22178.55436|Cluster-22178.55347|Cluster-22178.746|Cluster-22178.82814|Cluster-22178.79285|Cluster-22178.45463|Cluster-22178.22770|Cluster-22178.40674|Clust…	http://www.genome.jp/kegg-bin/show_pathway?ko05161/K16197%09red/K04692%09red/K04430%09red/K02677%09red/K01110%09red/K11222%09red/K04734%09red/K11224%09red/K07210%09red/K11220%09red/K02159%09red/K02091%09red/K02580%09red/K04398%09red/K17454%09red/K15041%09red/K04368%09red/K04379%09red/K04440%09red/K04446%09red/K00922%09red/K10030%09red/K04375%09red/K02649%09red/K04451%09red/K09389%09red/K09048%09r…
Olfactory transduction	KEGG PATHWAY	ko04740	64	213	0.620692	0.982555	Cluster-22178.84880|Cluster-22178.19960|Cluster-22178.53334|Cluster-22178.23615|Cluster-8950.0|Cluster-22178.27419|Cluster-22178.109541|Cluster-22178.22170|Cluster-22178.59332|Cluster-22178.26860|Cluster-22178.56115|Cluster-22178.37573|Cluster-22178.101704|Cluster-22178.62494|Cluster-22178.115661|Cluster-22178.23975|Cluster-22178.78216|Cluster-22178.72291|Cluster-22178.27483|Cluster-22178.72156|C…	http://www.genome.jp/kegg-bin/show_pathway?ko04740/K08043%09red/K05849%09red/K04951%09red/K04547%09red/K04345%09red/K04515%09red/K04952%09red/K19497%09red/K07376%09red/K04949%09red/K12321%09red/K04257%09red/K00910%09red/K18154%09red/K13752%09red/K04633%09red/K04439%09red/K13755%09red/K02183%09red
PI3K-Akt signaling pathway	KEGG PATHWAY	ko04151	341	1115	0.622727	0.982555	Cluster-22178.13728|Cluster-22178.34441|Cluster-22178.43037|Cluster-22178.77652|Cluster-22178.27337|Cluster-22178.31656|Cluster-22178.45267|Cluster-22178.39029|Cluster-22178.13725|Cluster-22178.84415|Cluster-22178.22362|Cluster-22178.111096|Cluster-22178.21069|Cluster-22178.44227|Cluster-22178.18148|Cluster-22178.121045|Cluster-22178.92891|Cluster-26432.0|Cluster-22178.31914|Cluster-22178.58303|C…	http://www.genome.jp/kegg-bin/show_pathway?ko04151/K16332%09red/K16333%09red/K01110%09red/K05096%09red/K09408%09red/K09554%09red/K02091%09red/K08270%09red/K05448%09red/K05449%09red/K06591%09red/K16340%09red/K04371%09red/K11583%09red/K11584%09red/K09048%09red/K05057%09red/K05055%09red/K09047%09red/K02539%09red/K04467%09red/K01596%09red/K05855%09red/K02089%09red/K05450%09red/K06071%09red/K04570%09r…
Sulfur relay system	KEGG PATHWAY	ko04122	5	17	0.625734	0.982555	Cluster-22178.31570|Cluster-22178.91425|Cluster-22178.91426|Cluster-22178.91427|Cluster-22178.37122	http://www.genome.jp/kegg-bin/show_pathway?ko04122/K03635%09red/K03639%09red/K01011%09red
Regulation of actin cytoskeleton	KEGG PATHWAY	ko04810	203	668	0.630805	0.982555	Cluster-22178.26176|Cluster-22178.47650|Cluster-22178.21069|Cluster-22178.44227|Cluster-22178.99215|Cluster-22178.83877|Cluster-22178.60486|Cluster-22178.81798|Cluster-22178.33293|Cluster-22178.71148|Cluster-22178.34803|Cluster-22178.119904|Cluster-22178.101283|Cluster-22178.76890|Cluster-22178.110661|Cluster-22178.100084|Cluster-22178.76891|Cluster-22178.10698|Cluster-22178.116065|Cluster-22178.…	http://www.genome.jp/kegg-bin/show_pathway?ko04810/K07860%09red/K07861%09red/K06591%09red/K04371%09red/K00889%09red/K05699%09red/K05692%09red/K02085%09red/K00907%09red/K04346%09red/K05450%09red/K06269%09red/K06525%09red/K12330%09red/K10351%09red/K05769%09red/K05768%09red/K06270%09red/K05765%09red/K05764%09red/K05767%09red/K05766%09red/K05760%09red/K05762%09red/K04513%09red/K13710%09red/K17388%09r…
Huntington's disease	KEGG PATHWAY	ko05016	162	535	0.635327	0.982555	Cluster-22178.101427|Cluster-22178.54195|Cluster-22178.94557|Cluster-22178.101425|Cluster-22178.103913|Cluster-22178.101428|Cluster-22178.108994|Cluster-22178.63261|Cluster-22178.70399|Cluster-22178.21704|Cluster-22178.74125|Cluster-22178.101382|Cluster-22178.41585|Cluster-22178.86217|Cluster-22178.73211|Cluster-22178.82610|Cluster-22178.28167|Cluster-22178.82814|Cluster-22178.82765|Cluster-22178…	http://www.genome.jp/kegg-bin/show_pathway?ko05016/K04559%09red/K02256%09red/K04533%09red/K05208%09red/K05870%09red/K06067%09red/K10411%09red/K11143%09red/K03120%09red/K02159%09red/K02131%09red/K02133%09red/K03129%09red/K04398%09red/K04638%09red/K04644%09red/K04646%09red/K03943%09red/K04648%09red/K03941%09red/K05863%09red/K11831%09red/K11644%09red/K04604%09red/K10408%09red/K02266%09red/K09047%09r…
Renin-angiotensin system	KEGG PATHWAY	ko04614	16	55	0.639069	0.982555	Cluster-22178.30551|Cluster-22178.99337|Cluster-22178.115350|Cluster-22178.53308|Cluster-22178.88131|Cluster-22178.95856|Cluster-22178.98827|Cluster-22178.100847|Cluster-22178.106705|Cluster-22178.13681|Cluster-22178.52933|Cluster-22178.35643|Cluster-22178.115758|Cluster-22178.13682|Cluster-22178.70036|Cluster-22178.18710	http://www.genome.jp/kegg-bin/show_pathway?ko04614/K13289%09red/K01389%09red/K11140%09red/K01322%09red/K01283%09red/K01257%09red/K09708%09red
Prostate cancer	KEGG PATHWAY	ko05215	76	254	0.639558	0.982555	Cluster-22178.90399|Cluster-22178.85917|Cluster-22178.74956|Cluster-22178.44642|Cluster-22178.71879|Cluster-22178.84693|Cluster-22178.34404|Cluster-22178.27337|Cluster-22178.34400|Cluster-22178.67275|Cluster-22178.33071|Cluster-22178.26151|Cluster-22178.80625|Cluster-22178.106805|Cluster-22178.74243|Cluster-22178.40443|Cluster-22178.3855|Cluster-22178.70232|Cluster-22178.18148|Cluster-22178.10038…	http://www.genome.jp/kegg-bin/show_pathway?ko05215/K01110%09red/K03083%09red/K04363%09red/K07210%09red/K09048%09red/K02580%09red/K04357%09red/K05093%09red/K04359%09red/K04456%09red/K17386%09red/K17454%09red/K12344%09red/K04371%09red/K02649%09red/K02105%09red/K09389%09red/K03099%09red/K09047%09red/K04467%09red/K04734%09red/K06625%09red/K00922%09red/K02161%09red/K04362%09red/K05450%09red/K05089%09r…
MAPK signaling pathway - fly	KEGG PATHWAY	ko04013	76	254	0.639558	0.982555	Cluster-22178.53747|Cluster-22178.53488|Cluster-22178.27337|Cluster-22178.55067|Cluster-22178.53215|Cluster-8772.2|Cluster-22178.41333|Cluster-22178.79012|Cluster-22178.76706|Cluster-22178.40706|Cluster-22178.67797|Cluster-22178.30747|Cluster-22178.61858|Cluster-22178.5250|Cluster-22178.46841|Cluster-22178.71119|Cluster-22178.115085|Cluster-22178.95887|Cluster-22178.95705|Cluster-22178.73857|Clus…	http://www.genome.jp/kegg-bin/show_pathway?ko04013/K16197%09red/K04430%09red/K04417%09red/K12380%09red/K04392%09red/K10176%09red/K18529%09red/K06689%09red/K04662%09red/K04404%09red/K05759%09red/K04441%09red/K04440%09red/K04371%09red/K07293%09red/K04506%09red/K04427%09red/K04426%09red/K03099%09red/K04461%09red/K17536%09red/K08840%09red/K04428%09red/K04508%09red/K07364%09red/K13411%09red/K09260%09r…
Hepatitis C	KEGG PATHWAY	ko05160	93	310	0.641318	0.982555	Cluster-22178.52229|Cluster-18018.0|Cluster-22178.39668|Cluster-22178.14985|Cluster-22178.89682|Cluster-22178.40443|Cluster-22178.74596|Cluster-22178.58305|Cluster-22178.48763|Cluster-31530.0|Cluster-22178.59361|Cluster-22178.746|Cluster-22178.53259|Cluster-22178.50884|Cluster-22178.40674|Cluster-22178.25132|Cluster-22178.35589|Cluster-22178.45964|Cluster-22178.458|Cluster-22178.102772|Cluster-22…	http://www.genome.jp/kegg-bin/show_pathway?ko05160/K16196%09red/K16195%09red/K04692%09red/K04693%09red/K07210%09red/K03083%09red/K11220%09red/K12473%09red/K11219%09red/K08524%09red/K10030%09red/K04357%09red/K04354%09red/K06088%09red/K04441%09red/K04440%09red/K04371%09red/K06087%09red/K03099%09red/K04467%09red/K02649%09red/K02580%09red/K12648%09red/K03173%09red/K03171%09red/K04734%09red/K00922%09r…
Pathways in cancer	KEGG PATHWAY	ko05200	379	1242	0.642602	0.982555	Cluster-22178.59953|Cluster-22178.95456|Cluster-22178.60939|Cluster-22178.83877|Cluster-22178.74243|Cluster-22178.103440|Cluster-22178.74245|Cluster-22178.2603|Cluster-22178.96136|Cluster-22178.116065|Cluster-31530.0|Cluster-22178.83741|Cluster-22178.96033|Cluster-22178.116069|Cluster-22178.22143|Cluster-22178.3396|Cluster-22178.3397|Cluster-22178.3395|Cluster-22178.90009|Cluster-22178.31488|Clus…	http://www.genome.jp/kegg-bin/show_pathway?ko05200/K05689%09red/K00182%09red/K11101%09red/K07860%09red/K07861%09red/K01110%09red/K11224%09red/K11220%09red/K02159%09red/K02091%09red/K02157%09red/K05448%09red/K05449%09red/K04379%09red/K08367%09red/K11987%09red/K04371%09red/K04469%09red/K04189%09red/K04500%09red/K04501%09red/K05691%09red/K04462%09red/K04467%09red/K02085%09red/K17454%09red/K02329%09r…
Ubiquinone and other terpenoid-quinone biosynthesis	KEGG PATHWAY	ko00130	4	14	0.649528	0.982555	Cluster-21456.0|Cluster-22178.75502|Cluster-22178.86321|Cluster-22178.111726	http://www.genome.jp/kegg-bin/show_pathway?ko00130/K06126%09red/K00815%09red/K00457%09red
Colorectal cancer	KEGG PATHWAY	ko05210	59	199	0.652064	0.982555	Cluster-22178.28668|Cluster-22178.71879|Cluster-22178.86844|Cluster-22178.59953|Cluster-22178.67275|Cluster-22178.14154|Cluster-22178.61858|Cluster-22178.83877|Cluster-22178.74243|Cluster-22178.3855|Cluster-27496.0|Cluster-22178.100384|Cluster-22178.86668|Cluster-22178.86669|Cluster-22178.112895|Cluster-22178.74245|Cluster-22178.101879|Cluster-22178.26151|Cluster-22178.33999|Cluster-22178.20372|C…	http://www.genome.jp/kegg-bin/show_pathway?ko05210/K04513%09red/K07860%09red/K07861%09red/K03083%09red/K04392%09red/K02159%09red/K02157%09red/K08735%09red/K08733%09red/K08732%09red/K04456%09red/K04379%09red/K04440%09red/K04371%09red/K02649%09red/K02105%09red/K04500%09red/K04501%09red/K02085%09red/K00922%09red/K02161%09red/K04388%09red/K06765%09red/K04368%09red/K04451%09red/K04490%09red/K04491%09r…
Neurotrophin signaling pathway	KEGG PATHWAY	ko04722	96	321	0.652989	0.982555	Cluster-22178.118697|Cluster-22178.98362|Cluster-22178.98364|Cluster-22178.64390|Cluster-22178.95384|Cluster-22178.61333|Cluster-22178.59361|Cluster-22178.64601|Cluster-22178.746|Cluster-22178.22170|Cluster-22178.35589|Cluster-22178.96887|Cluster-22178.76823|Cluster-22178.90800|Cluster-22178.50515|Cluster-22178.56040|Cluster-22178.54751|Cluster-22178.50401|Cluster-22178.27337|Cluster-22178.88916|…	http://www.genome.jp/kegg-bin/show_pathway?ko04722/K04515%09red/K04513%09red/K04733%09red/K12461%09red/K03083%09red/K09408%09red/K04392%09red/K02159%09red/K04421%09red/K09593%09red/K06068%09red/K04456%09red/K04443%09red/K04441%09red/K04440%09red/K04445%09red/K04371%09red/K04373%09red/K07293%09red/K02649%09red/K02183%09red/K04426%09red/K03099%09red/K04463%09red/K12388%09red/K04464%09red/K08846%09r…
Inflammatory mediator regulation of TRP channels	KEGG PATHWAY	ko04750	116	387	0.656135	0.982555	Cluster-22178.98362|Cluster-22178.22170|Cluster-22178.95456|Cluster-22178.116264|Cluster-22178.123561|Cluster-22178.118619|Cluster-36703.1|Cluster-36703.0|Cluster-23860.0|Cluster-22178.59361|Cluster-22178.746|Cluster-22178.98364|Cluster-22178.60671|Cluster-22178.9363|Cluster-22178.4733|Cluster-22178.54751|Cluster-22178.20797|Cluster-22178.90434|Cluster-22178.46841|Cluster-22178.52138|Cluster-2217…	http://www.genome.jp/kegg-bin/show_pathway?ko04750/K04515%09red/K04433%09red/K04984%09red/K02677%09red/K18050%09red/K04829%09red/K06068%09red/K08043%09red/K04828%09red/K08041%09red/K08047%09red/K08046%09red/K08044%09red/K07413%09red/K08049%09red/K08048%09red/K04441%09red/K04440%09red/K06269%09red/K02649%09red/K02183%09red/K04960%09red/K08042%09red/K00922%09red/K03176%09red/K04157%09red/K05859%09r…
Cell cycle	KEGG PATHWAY	ko04110	98	328	0.657224	0.982555	Cluster-22178.92613|Cluster-22178.45617|Cluster-22178.86844|Cluster-22178.64969|Cluster-22178.99102|Cluster-22178.70399|Cluster-22178.58303|Cluster-22178.71466|Cluster-22178.90538|Cluster-22178.71465|Cluster-22178.66181|Cluster-22178.47834|Cluster-22178.14233|Cluster-22178.14231|Cluster-22178.14234|Cluster-22178.45187|Cluster-22178.22770|Cluster-22178.9590|Cluster-22178.50482|Cluster-22178.69633|…	http://www.genome.jp/kegg-bin/show_pathway?ko04110/K16197%09red/K16332%09red/K03083%09red/K16198%09red/K06067%09red/K02214%09red/K02216%09red/K02091%09red/K06632%09red/K06670%09red/K06671%09red/K05868%09red/K03364%09red/K02180%09red/K04682%09red/K17454%09red/K03351%09red/K06638%09red/K06639%09red/K02603%09red/K10500%09red/K02607%09red/K02606%09red/K09389%09red/K04681%09red/K04500%09red/K04501%09r…
African trypanosomiasis	KEGG PATHWAY	ko05143	27	93	0.659212	0.982555	Cluster-22178.77175|Cluster-22178.84579|Cluster-22178.95456|Cluster-22178.20797|Cluster-22178.16444|Cluster-22178.90877|Cluster-22178.20802|Cluster-22178.6459|Cluster-22178.99400|Cluster-22178.110644|Cluster-22178.110642|Cluster-22178.20357|Cluster-22178.108075|Cluster-22178.108074|Cluster-22178.34795|Cluster-22178.107202|Cluster-22178.26654|Cluster-22178.34287|Cluster-21498.0|Cluster-22178.11432…	http://www.genome.jp/kegg-bin/show_pathway?ko05143/K06856%09red/K13823%09red/K05443%09red/K02677%09red/K08757%09red/K00463%09red/K13822%09red/K10161%09red/K04634%09red/K06241%09red/K05858%09red
Ras signaling pathway	KEGG PATHWAY	ko04014	195	646	0.659746	0.982555	Cluster-22178.118697|Cluster-22178.27337|Cluster-22178.31656|Cluster-22178.98362|Cluster-22178.98364|Cluster-22178.31416|Cluster-22178.95456|Cluster-22178.20797|Cluster-22178.64390|Cluster-22178.68227|Cluster-22178.83877|Cluster-22178.40443|Cluster-22178.73875|Cluster-22178.105678|Cluster-22178.74596|Cluster-22178.4715|Cluster-22178.110661|Cluster-22178.85544|Cluster-22178.71879|Cluster-22178.116…	http://www.genome.jp/kegg-bin/show_pathway?ko04014/K14958%09red/K07860%09red/K07861%09red/K05208%09red/K01115%09red/K05860%09red/K18529%09red/K05448%09red/K05449%09red/K01047%09red/K04371%09red/K04163%09red/K04375%09red/K05210%09red/K04467%09red/K05209%09red/K05460%09red/K05859%09red/K04345%09red/K05450%09red/K07293%09red/K04349%09red/K04570%09red/K02649%09red/K17448%09red/K04513%09red/K09593%09r…
N-Glycan biosynthesis	KEGG PATHWAY	ko00510	41	140	0.662116	0.982555	Cluster-22178.92924|Cluster-22178.79639|Cluster-22717.3|Cluster-22178.34219|Cluster-22178.79640|Cluster-22178.57265|Cluster-22178.59295|Cluster-22178.57267|Cluster-22178.43708|Cluster-22178.42260|Cluster-22178.99648|Cluster-22178.114019|Cluster-22178.106028|Cluster-22178.7509|Cluster-22178.1640|Cluster-22178.1644|Cluster-22178.45517|Cluster-22178.55252|Cluster-22178.93417|Cluster-22178.56622|Clus…	http://www.genome.jp/kegg-bin/show_pathway?ko00510/K00736%09red/K00738%09red/K03844%09red/K07967%09red/K03849%09red/K03847%09red/K00717%09red/K07151%09red/K05546%09red/K00902%09red/K00744%09red/K00779%09red/K13748%09red/K01231%09red/K01230%09red/K09661%09red/K07968%09red
Two-component system	KEGG PATHWAY	ko02020	9	32	0.664687	0.982555	Cluster-22178.5733|Cluster-22178.41492|Cluster-22178.62594|Cluster-22178.68094|Cluster-22178.98367|Cluster-22178.20439|Cluster-22178.91446|Cluster-22178.87793|Cluster-22178.39236	http://www.genome.jp/kegg-bin/show_pathway?ko02020/K00412%09red/K01077%09red/K01915%09red
Pantothenate and CoA biosynthesis	KEGG PATHWAY	ko00770	9	32	0.664687	0.982555	Cluster-22178.83938|Cluster-22178.98251|Cluster-22178.85900|Cluster-22178.85901|Cluster-22178.50305|Cluster-22178.40332|Cluster-22178.26346|Cluster-22178.42938|Cluster-22178.40503	http://www.genome.jp/kegg-bin/show_pathway?ko00770/K00826%09red/K01513%09red/K09680%09red/K02318%09red
Caprolactam degradation	KEGG PATHWAY	ko00930	2	7	0.668313	0.982555	Cluster-22178.28356|Cluster-22178.61710	http://www.genome.jp/kegg-bin/show_pathway?ko00930/K01053%09red/K00002%09red
Styrene degradation	KEGG PATHWAY	ko00643	2	7	0.668313	0.982555	Cluster-22178.76066|Cluster-22178.54770	http://www.genome.jp/kegg-bin/show_pathway?ko00643/K00451%09red
Viral carcinogenesis	KEGG PATHWAY	ko05203	179	595	0.669078	0.982555	Cluster-22178.81390|Cluster-22178.91328|Cluster-22178.39668|Cluster-22178.23779|Cluster-22178.42083|Cluster-22178.42081|Cluster-22178.46145|Cluster-22178.70399|Cluster-22178.40443|Cluster-22178.64809|Cluster-22178.58303|Cluster-22178.58305|Cluster-22178.90538|Cluster-22178.45908|Cluster-22178.45909|Cluster-22178.19861|Cluster-22178.55436|Cluster-22178.746|Cluster-22178.67753|Cluster-22178.24348|C…	http://www.genome.jp/kegg-bin/show_pathway?ko05203/K03990%09red/K04469%09red/K11418%09red/K16195%09red/K04692%09red/K04693%09red/K05060%09red/K16197%09red/K02091%09red/K04443%09red/K16198%09red/K06053%09red/K09048%09red/K11224%09red/K12496%09red/K04393%09red/K03120%09red/K02159%09red/K03122%09red/K02087%09red/K00873%09red/K16332%09red/K04398%09red/K06751%09red/K09254%09red/K02216%09red/K11838%09r…
Thyroid cancer	KEGG PATHWAY	ko05216	27	94	0.677309	0.982555	Cluster-22178.64235|Cluster-22178.64824|Cluster-22178.59953|Cluster-22178.29480|Cluster-22178.26151|Cluster-22178.74243|Cluster-22178.74245|Cluster-22178.80383|Cluster-22178.65016|Cluster-22178.68723|Cluster-11725.0|Cluster-22178.45233|Cluster-22178.26149|Cluster-22178.97839|Cluster-22178.15976|Cluster-22178.83450|Cluster-22178.83451|Cluster-22178.83980|Cluster-22178.48374|Cluster-22178.59542|Clu…	http://www.genome.jp/kegg-bin/show_pathway?ko05216/K09291%09red/K09290%09red/K05689%09red/K04371%09red/K02105%09red/K04490%09red/K04368%09red/K04451%09red/K08524%09red/K04491%09red/K03176%09red/K05126%09red
Fatty acid degradation	KEGG PATHWAY	ko00071	32	111	0.679823	0.982555	Cluster-22178.49845|Cluster-22178.29917|Cluster-22178.42484|Cluster-20191.0|Cluster-22178.77195|Cluster-22178.103491|Cluster-22178.67734|Cluster-22178.36977|Cluster-22178.57771|Cluster-22178.78864|Cluster-22178.45881|Cluster-22178.61570|Cluster-22178.75376|Cluster-22178.75375|Cluster-22178.86398|Cluster-22178.74544|Cluster-22178.43711|Cluster-22178.39773|Cluster-22178.48907|Cluster-33866.0|Cluste…	http://www.genome.jp/kegg-bin/show_pathway?ko00071/K09479%09red/K00149%09red/K08765%09red/K00128%09red/K15013%09red/K00232%09red/K00121%09red/K00252%09red/K13239%09red/K07513%09red
Central carbon metabolism in cancer	KEGG PATHWAY	ko05230	74	251	0.67983	0.982555	Cluster-22178.74956|Cluster-22178.17361|Cluster-22178.52453|Cluster-22178.111840|Cluster-22178.84693|Cluster-22178.56814|Cluster-22178.109276|Cluster-22178.62467|Cluster-16516.0|Cluster-22178.106805|Cluster-22178.3855|Cluster-22178.70232|Cluster-22178.18148|Cluster-22178.100384|Cluster-22178.86668|Cluster-17828.1|Cluster-22178.78805|Cluster-22178.95164|Cluster-22178.19823|Cluster-22178.34652|Clus…	http://www.genome.jp/kegg-bin/show_pathway?ko05230/K00850%09red/K11413%09red/K01110%09red/K08268%09red/K00873%09red/K01425%09red/K05093%09red/K05092%09red/K05091%09red/K04456%09red/K08180%09red/K05094%09red/K07299%09red/K04371%09red/K02649%09red/K12407%09red/K00844%09red/K12077%09red/K00922%09red/K03176%09red/K05126%09red/K05089%09red/K00161%09red/K05083%09red/K13780%09red/K04368%09red/K04451%09r…
Prion diseases	KEGG PATHWAY	ko05020	19	67	0.680009	0.982555	Cluster-22178.100248|Cluster-22178.62494|Cluster-22178.71863|Cluster-22178.115374|Cluster-22178.99675|Cluster-22178.25053|Cluster-22178.104511|Cluster-22178.83980|Cluster-18713.0|Cluster-18713.1|Cluster-22178.47480|Cluster-22178.48874|Cluster-22178.91833|Cluster-22178.31964|Cluster-22178.12863|Cluster-22178.99944|Cluster-22178.15976|Cluster-22178.122448|Cluster-22178.72156	http://www.genome.jp/kegg-bin/show_pathway?ko05020/K04345%09red/K09490%09red/K03994%09red/K03995%09red/K05703%09red/K06491%09red/K03998%09red/K04368%09red/K02159%09red/K04371%09red/K04375%09red
Alcoholism	KEGG PATHWAY	ko05034	96	324	0.682447	0.982555	Cluster-22178.54801|Cluster-22178.64390|Cluster-22178.60939|Cluster-22178.70399|Cluster-22178.71148|Cluster-22178.64809|Cluster-22178.23515|Cluster-22178.62459|Cluster-22178.57656|Cluster-22178.87475|Cluster-22178.82814|Cluster-22178.94549|Cluster-22178.59967|Cluster-22178.35589|Cluster-22178.30565|Cluster-22178.16957|Cluster-22178.32056|Cluster-22178.40932|Cluster-22178.43953|Cluster-22178.10566…	http://www.genome.jp/kegg-bin/show_pathway?ko05034/K11409%09red/K11418%09red/K04539%09red/K04537%09red/K04534%09red/K05208%09red/K05209%09red/K06067%09red/K11303%09red/K09048%09red/K11251%09red/K07359%09red/K11404%09red/K05212%09red/K04371%09red/K04145%09red/K06269%09red/K15985%09red/K02183%09red/K18671%09red/K11408%09red/K03099%09red/K05210%09red/K11253%09red/K04542%09red/K07826%09red/K04540%09r…
Glycosaminoglycan biosynthesis - keratan sulfate	KEGG PATHWAY	ko00533	16	57	0.685929	0.982555	Cluster-22178.114019|Cluster-22178.104026|Cluster-22178.114655|Cluster-22178.92924|Cluster-22178.17355|Cluster-22178.86160|Cluster-25409.0|Cluster-22178.89016|Cluster-22178.94546|Cluster-22178.115844|Cluster-22178.56622|Cluster-22178.21766|Cluster-22178.59295|Cluster-22178.115772|Cluster-15525.0|Cluster-22178.96100	http://www.genome.jp/kegg-bin/show_pathway?ko00533/K00717%09red/K01022%09red/K07968%09red/K07967%09red/K00780%09red/K00781%09red/K09664%09red/K09671%09red/K00741%09red
Phosphatidylinositol signaling system	KEGG PATHWAY	ko04070	108	364	0.686202	0.982555	Cluster-22178.50536|Cluster-22178.98362|Cluster-22178.98364|Cluster-22178.95456|Cluster-22178.47650|Cluster-22178.20797|Cluster-22178.100795|Cluster-22178.35536|Cluster-22178.34803|Cluster-22178.34738|Cluster-22178.34737|Cluster-22178.53960|Cluster-22178.86516|Cluster-22178.74691|Cluster-22178.746|Cluster-22178.67631|Cluster-22178.88824|Cluster-22178.14722|Cluster-22178.55629|Cluster-22178.27258|…	http://www.genome.jp/kegg-bin/show_pathway?ko04070/K02677%09red/K01110%09red/K00915%09red/K00911%09red/K00913%09red/K04960%09red/K18083%09red/K05860%09red/K13024%09red/K07756%09red/K03084%09red/K00889%09red/K02183%09red/K01109%09red/K15909%09red/K13084%09red/K00981%09red/K00920%09red/K00921%09red/K00922%09red/K00923%09red/K00901%09red/K01106%09red/K05859%09red/K05858%09red/K05857%09red/K01092%09r…
Alanine, aspartate and glutamate metabolism	KEGG PATHWAY	ko00250	39	135	0.687187	0.982555	Cluster-22178.79013|Cluster-22178.101523|Cluster-22178.100000|Cluster-22178.62594|Cluster-22178.59916|Cluster-22178.42838|Cluster-22178.99129|Cluster-22178.82550|Cluster-22178.71206|Cluster-22178.59374|Cluster-22178.3189|Cluster-22178.96688|Cluster-22178.5303|Cluster-22178.116965|Cluster-22178.91446|Cluster-22178.101934|Cluster-22178.72984|Cluster-22178.39236|Cluster-22178.61129|Cluster-22178.980…	http://www.genome.jp/kegg-bin/show_pathway?ko00250/K13524%09red/K01755%09red/K00261%09red/K14454%09red/K18310%09red/K18311%09red/K13566%09red/K03334%09red/K01953%09red/K00139%09red/K01580%09red/K00827%09red/K00820%09red/K00830%09red/K01915%09red/K01948%09red/K01425%09red/K00764%09red/K01939%09red
Peroxisome	KEGG PATHWAY	ko04146	56	192	0.689154	0.982555	Cluster-22178.42484|Cluster-22178.104141|Cluster-22178.27552|Cluster-22178.75612|Cluster-22178.101688|Cluster-22178.90970|Cluster-22178.96787|Cluster-22178.105012|Cluster-22178.38032|Cluster-22178.116965|Cluster-22178.3976|Cluster-22178.46501|Cluster-22178.3975|Cluster-22178.60957|Cluster-22178.27766|Cluster-22178.47700|Cluster-22178.30775|Cluster-22178.104140|Cluster-22178.102475|Cluster-9376.1|…	http://www.genome.jp/kegg-bin/show_pathway?ko04146/K11517%09red/K00830%09red/K11147%09red/K01640%09red/K00624%09red/K05677%09red/K05675%09red/K00649%09red/K13348%09red/K13349%09red/K13239%09red/K00031%09red/K01796%09red/K00869%09red/K08746%09red/K13341%09red/K08726%09red/K13356%09red/K13354%09red/K00308%09red/K06664%09red/K00273%09red/K05940%09red/K00477%09red/K00232%09red/K00106%09red/K03426%09r…
Hedgehog signaling pathway	KEGG PATHWAY	ko04340	43	149	0.695383	0.982555	Cluster-22178.62494|Cluster-22178.49968|Cluster-22178.40644|Cluster-22178.67275|Cluster-22178.47069|Cluster-22178.101565|Cluster-22178.101276|Cluster-22178.105567|Cluster-22178.72291|Cluster-22178.33650|Cluster-22178.86522|Cluster-22178.45540|Cluster-22178.81482|Cluster-22178.57529|Cluster-22178.46212|Cluster-22178.73258|Cluster-22178.50515|Cluster-22178.83587|Cluster-22178.86921|Cluster-22178.53…	http://www.genome.jp/kegg-bin/show_pathway?ko04340/K04345%09red/K06231%09red/K11101%09red/K08959%09red/K08958%09red/K08439%09red/K10523%09red/K03083%09red/K04439%09red/K10394%09red/K00910%09red/K03347%09red/K02161%09red/K06233%09red/K19608%09red/K06225%09red/K11989%09red/K06226%09red
Tuberculosis	KEGG PATHWAY	ko05152	125	422	0.702691	0.982555	Cluster-22178.36619|Cluster-22178.22170|Cluster-22178.36617|Cluster-22178.14527|Cluster-22178.46841|Cluster-22178.43151|Cluster-26432.0|Cluster-22178.40113|Cluster-22178.68940|Cluster-22178.48763|Cluster-22178.23868|Cluster-22178.95384|Cluster-22178.61333|Cluster-22178.59361|Cluster-22178.82814|Cluster-22178.79285|Cluster-22178.26654|Cluster-22178.29929|Cluster-22178.26719|Cluster-20003.0|Cluster…	http://www.genome.jp/kegg-bin/show_pathway?ko05152/K03990%09red/K14958%09red/K01368%09red/K04513%09red/K04515%09red/K04733%09red/K10059%09red/K11220%09red/K02159%09red/K02155%09red/K02154%09red/K12478%09red/K04398%09red/K06752%09red/K05443%09red/K08066%09red/K04441%09red/K04440%09red/K04447%09red/K05855%09red/K04371%09red/K08060%09red/K08065%09red/K06268%09red/K02183%09red/K06856%09red/K01379%09r…
Metabolism of xenobiotics by cytochrome P450	KEGG PATHWAY	ko00980	28	99	0.705128	0.982555	Cluster-22178.107452|Cluster-22178.75605|Cluster-22178.65633|Cluster-22178.78055|Cluster-22178.43423|Cluster-22178.19614|Cluster-22178.97969|Cluster-22178.97968|Cluster-22178.100600|Cluster-22178.22970|Cluster-22178.102305|Cluster-22178.64375|Cluster-22178.29652|Cluster-22178.67394|Cluster-22178.84780|Cluster-22178.15614|Cluster-22178.16107|Cluster-22178.74210|Cluster-22178.97970|Cluster-22178.97…	http://www.genome.jp/kegg-bin/show_pathway?ko00980/K00079%09red/K01253%09red/K00129%09red/K00699%09red/K00799%09red/K15303%09red/K00121%09red/K07410%09red
Glioma	KEGG PATHWAY	ko05214	62	214	0.712361	0.982555	Cluster-22178.90399|Cluster-22178.27337|Cluster-22178.44642|Cluster-22178.53334|Cluster-22178.71879|Cluster-22178.98362|Cluster-22178.34404|Cluster-22178.22170|Cluster-22178.107767|Cluster-22178.26860|Cluster-22178.34400|Cluster-22178.20797|Cluster-22178.64390|Cluster-22178.3855|Cluster-22178.70232|Cluster-22178.18148|Cluster-22178.100384|Cluster-22178.86668|Cluster-22178.86669|Cluster-22178.1106…	http://www.genome.jp/kegg-bin/show_pathway?ko05214/K04515%09red/K02677%09red/K01110%09red/K02091%09red/K04357%09red/K04359%09red/K04456%09red/K17386%09red/K17454%09red/K04371%09red/K02649%09red/K02183%09red/K09389%09red/K03099%09red/K00922%09red/K02089%09red/K05859%09red/K05089%09red/K05087%09red/K04368%09red/K04451%09red/K06625%09red/K04363%09red/K17448%09red/K04364%09red
Wnt signaling pathway	KEGG PATHWAY	ko04310	122	414	0.718231	0.982555	Cluster-22178.101879|Cluster-22178.79671|Cluster-22178.95757|Cluster-22178.86844|Cluster-22178.44340|Cluster-22178.22170|Cluster-22178.95456|Cluster-22178.59953|Cluster-22178.20797|Cluster-22178.83877|Cluster-22178.60486|Cluster-22178.74243|Cluster-22178.74245|Cluster-22178.72663|Cluster-22178.112468|Cluster-22178.55347|Cluster-22178.95758|Cluster-22178.106253|Cluster-22178.106252|Cluster-22178.4…	http://www.genome.jp/kegg-bin/show_pathway?ko04310/K04515%09red/K00182%09red/K04510%09red/K02375%09red/K07860%09red/K02677%09red/K03068%09red/K03083%09red/K19614%09red/K02176%09red/K04392%09red/K02157%09red/K04511%09red/K02353%09red/K17388%09red/K04513%09red/K04499%09red/K00408%09red/K04440%09red/K04446%09red/K02432%09red/K07861%09red/K01558%09red/K00444%09red/K06268%09red/K03344%09red/K04506%09r…
Salmonella infection	KEGG PATHWAY	ko05132	60	208	0.720198	0.982555	Cluster-22178.94170|Cluster-22178.57903|Cluster-22178.51910|Cluster-22178.16074|Cluster-22178.20889|Cluster-22178.56391|Cluster-22178.30747|Cluster-22178.61858|Cluster-22178.60486|Cluster-22178.20069|Cluster-22178.91330|Cluster-22178.97081|Cluster-22178.83395|Cluster-22178.119281|Cluster-22178.50077|Cluster-22178.88080|Cluster-22178.88077|Cluster-22178.4516|Cluster-22178.84954|Cluster-22178.81126…	http://www.genome.jp/kegg-bin/show_pathway?ko05132/K12799%09red/K04437%09red/K07863%09red/K04393%09red/K04392%09red/K10030%09red/K17388%09red/K04379%09red/K05759%09red/K04441%09red/K04440%09red/K10407%09red/K04371%09red/K05753%09red/K05754%09red/K05757%09red/K05692%09red/K01370%09red/K10168%09red/K06071%09red/K05701%09red/K10415%09red/K10414%09red/K10416%09red/K02580%09red
Dorso-ventral axis formation	KEGG PATHWAY	ko04320	23	83	0.724035	0.982555	Cluster-22178.27337|Cluster-22178.60056|Cluster-22178.114741|Cluster-22178.78674|Cluster-22178.50321|Cluster-22178.41971|Cluster-22178.67687|Cluster-22178.56287|Cluster-22178.22358|Cluster-22178.39750|Cluster-22178.67931|Cluster-22178.119663|Cluster-22178.35589|Cluster-22178.83980|Cluster-22178.70267|Cluster-22178.26733|Cluster-22178.98310|Cluster-22178.73668|Cluster-22178.98312|Cluster-22178.159…	http://www.genome.jp/kegg-bin/show_pathway?ko04320/K03099%09red/K02599%09red/K04368%09red/K04364%09red/K02156%09red/K04371%09red/K02602%09red/K02098%09red
AMPK signaling pathway	KEGG PATHWAY	ko04152	110	375	0.724378	0.982555	Cluster-22271.0|Cluster-22178.35322|Cluster-22178.111096|Cluster-20191.0|Cluster-22178.84017|Cluster-22178.48683|Cluster-22178.36053|Cluster-22178.72320|Cluster-22178.56931|Cluster-22178.83741|Cluster-22178.82814|Cluster-22178.60271|Cluster-22178.17432|Cluster-22178.96887|Cluster-22178.90800|Cluster-22178.58115|Cluster-10155.1|Cluster-22178.58278|Cluster-9760.0|Cluster-22178.65573|Cluster-22178.1…	http://www.genome.jp/kegg-bin/show_pathway?ko04152/K07207%09red/K00850%09red/K07901%09red/K09408%09red/K05062%09red/K11262%09red/K16333%09red/K19030%09red/K07359%09red/K18341%09red/K07292%09red/K04354%09red/K07877%09red/K07297%09red/K11583%09red/K11584%09red/K00507%09red/K02649%09red/K04427%09red/K09048%09red/K13088%09red/K05031%09red/K01103%09red/K09047%09red/K17532%09red/K01596%09red/K00922%09r…
Phosphonate and phosphinate metabolism	KEGG PATHWAY	ko00440	2	8	0.726339	0.982555	Cluster-22178.63733|Cluster-29939.0	http://www.genome.jp/kegg-bin/show_pathway?ko00440/K00967%09red/K00968%09red
Cell cycle - Caulobacter	KEGG PATHWAY	ko04112	2	8	0.726339	0.982555	Cluster-22178.76256|Cluster-22178.66213	http://www.genome.jp/kegg-bin/show_pathway?ko04112/K01358%09red/K03544%09red
Citrate cycle (TCA cycle)	KEGG PATHWAY	ko00020	37	131	0.726756	0.982555	Cluster-22178.14755|Cluster-22178.82565|Cluster-22178.80089|Cluster-22178.35322|Cluster-22178.57264|Cluster-22178.75111|Cluster-22178.86288|Cluster-22178.87905|Cluster-22178.60957|Cluster-22178.47706|Cluster-22178.91738|Cluster-22178.84594|Cluster-22178.84595|Cluster-22178.65420|Cluster-22178.75444|Cluster-22178.70508|Cluster-22178.53458|Cluster-22178.92753|Cluster-22178.49921|Cluster-22178.69781…	http://www.genome.jp/kegg-bin/show_pathway?ko00020/K00658%09red/K00164%09red/K13997%09red/K00161%09red/K01681%09red/K01596%09red/K01900%09red/K01648%09red/K00236%09red/K00025%09red/K00627%09red/K00031%09red
Non-homologous end-joining	KEGG PATHWAY	ko03450	7	27	0.729156	0.982555	Cluster-22178.77788|Cluster-22178.93718|Cluster-22178.92613|Cluster-22178.94603|Cluster-22178.70772|Cluster-22178.76161|Cluster-22178.88295	http://www.genome.jp/kegg-bin/show_pathway?ko03450/K10886%09red/K06642%09red/K10884%09red/K00977%09red/K10865%09red
SNARE interactions in vesicular transport	KEGG PATHWAY	ko04130	12	45	0.7307	0.982555	Cluster-22178.73002|Cluster-22178.46751|Cluster-22178.60262|Cluster-22178.58258|Cluster-22178.52951|Cluster-22178.111449|Cluster-22178.105704|Cluster-22178.53340|Cluster-22178.77163|Cluster-22178.85271|Cluster-22178.54760|Cluster-22178.80994	http://www.genome.jp/kegg-bin/show_pathway?ko04130/K08495%09red/K08487%09red/K08491%09red/K08492%09red/K08498%09red/K08501%09red/K13502%09red/K08508%09red/K08486%09red/K13505%09red
Amino sugar and nucleotide sugar metabolism	KEGG PATHWAY	ko00520	36	128	0.732352	0.982555	Cluster-22178.55298|Cluster-22178.17361|Cluster-22178.93467|Cluster-22178.26583|Cluster-22178.52453|Cluster-22178.92616|Cluster-22178.71206|Cluster-22178.45114|Cluster-22178.1344|Cluster-22178.111500|Cluster-22178.86192|Cluster-22178.50001|Cluster-22178.87304|Cluster-22178.85380|Cluster-22178.39191|Cluster-22178.61129|Cluster-22178.37653|Cluster-22178.30363|Cluster-22178.66111|Cluster-22178.10413…	http://www.genome.jp/kegg-bin/show_pathway?ko00520/K00965%09red/K12407%09red/K00326%09red/K16190%09red/K00844%09red/K01835%09red/K05305%09red/K00963%09red/K05304%09red/K00983%09red/K12409%09red/K01787%09red/K08678%09red/K00972%09red/K00820%09red/K01810%09red/K02377%09red/K00012%09red
Graft-versus-host disease	KEGG PATHWAY	ko05332	24	87	0.733606	0.982555	Cluster-22178.24300|Cluster-22178.98743|Cluster-22178.34984|Cluster-22178.102696|Cluster-22178.103402|Cluster-22178.43151|Cluster-22178.103220|Cluster-22178.105687|Cluster-22178.114809|Cluster-22178.114808|Cluster-22178.31738|Cluster-22178.31736|Cluster-22178.54303|Cluster-22178.26755|Cluster-22178.30493|Cluster-22178.58132|Cluster-22178.12121|Cluster-22178.58231|Cluster-22178.49463|Cluster-22178…	http://www.genome.jp/kegg-bin/show_pathway?ko05332/K06751%09red/K06752%09red/K01353%09red
Aldosterone-regulated sodium reabsorption	KEGG PATHWAY	ko04960	45	159	0.738211	0.982555	Cluster-22178.41269|Cluster-22178.83350|Cluster-22178.84693|Cluster-22178.17370|Cluster-22178.95456|Cluster-22178.83980|Cluster-22178.20797|Cluster-22178.115522|Cluster-22178.26078|Cluster-22178.103083|Cluster-22178.3855|Cluster-22178.91071|Cluster-22178.28744|Cluster-22178.46404|Cluster-22178.20802|Cluster-22178.34457|Cluster-22178.65433|Cluster-22178.3103|Cluster-22178.70232|Cluster-22178.20372…	http://www.genome.jp/kegg-bin/show_pathway?ko04960/K01539%09red/K08555%09red/K02677%09red/K13302%09red/K13358%09red/K01540%09red/K00922%09red/K13305%09red/K04371%09red/K02649%09red
Rap1 signaling pathway	KEGG PATHWAY	ko04015	229	770	0.739453	0.982555	Cluster-22178.118697|Cluster-22178.84415|Cluster-22178.31656|Cluster-22178.59953|Cluster-22178.31416|Cluster-22178.45619|Cluster-22178.14880|Cluster-22178.60939|Cluster-22178.31311|Cluster-22178.83877|Cluster-22178.80383|Cluster-22178.37985|Cluster-22178.110661|Cluster-22178.84870|Cluster-22178.25384|Cluster-22178.4516|Cluster-22178.48689|Cluster-22178.71879|Cluster-22178.116065|Cluster-22178.746…	http://www.genome.jp/kegg-bin/show_pathway?ko04015/K05689%09red/K07860%09red/K07861%09red/K05208%09red/K05209%09red/K05860%09red/K05448%09red/K05449%09red/K04277%09red/K04371%09red/K05210%09red/K05690%09red/K05692%09red/K07361%09red/K05460%09red/K05858%09red/K05450%09red/K06070%09red/K06277%09red/K18952%09red/K06271%09red/K07834%09red/K04513%09red/K04291%09red/K04294%09red/K04351%09red/K04357%09r…
Biosynthesis of unsaturated fatty acids	KEGG PATHWAY	ko01040	21	77	0.740191	0.982555	Cluster-22178.78560|Cluster-22178.93879|Cluster-22178.42484|Cluster-22178.33531|Cluster-22178.87517|Cluster-22178.102636|Cluster-22178.40851|Cluster-22178.74103|Cluster-22178.92111|Cluster-22178.40213|Cluster-22178.44046|Cluster-33866.0|Cluster-22178.80962|Cluster-22178.90418|Cluster-22178.25679|Cluster-22178.46501|Cluster-22178.10749|Cluster-22178.107357|Cluster-22178.38415|Cluster-22178.10748|C…	http://www.genome.jp/kegg-bin/show_pathway?ko01040/K01068%09red/K10203%09red/K10703%09red/K00232%09red/K10258%09red/K07513%09red/K00507%09red
Leukocyte transendothelial migration	KEGG PATHWAY	ko04670	119	407	0.741559	0.982555	Cluster-18018.0|Cluster-22178.98362|Cluster-22178.59953|Cluster-22178.98364|Cluster-22178.95456|Cluster-22178.20797|Cluster-22178.60939|Cluster-22178.9372|Cluster-22178.60486|Cluster-22178.61642|Cluster-22178.85582|Cluster-22178.62459|Cluster-22178.4516|Cluster-22178.59361|Cluster-22178.746|Cluster-22178.24365|Cluster-22178.79669|Cluster-22178.25132|Cluster-22178.60671|Cluster-22178.45539|Cluster…	http://www.genome.jp/kegg-bin/show_pathway?ko04670/K06787%09red/K06785%09red/K04513%09red/K02105%09red/K07860%09red/K02677%09red/K12758%09red/K04393%09red/K04392%09red/K10031%09red/K05732%09red/K06533%09red/K06483%09red/K06088%09red/K04441%09red/K08009%09red/K08007%09red/K05730%09red/K07293%09red/K02649%09red/K05699%09red/K17388%09red/K04189%09red/K05691%09red/K05690%09red/K05692%09red/K01398%09r…
Drug metabolism - other enzymes	KEGG PATHWAY	ko00983	25	91	0.7427	0.982555	Cluster-22178.53499|Cluster-22178.30605|Cluster-22178.59787|Cluster-22178.65633|Cluster-22178.27350|Cluster-22178.43423|Cluster-22178.76832|Cluster-22178.63487|Cluster-22178.3976|Cluster-22178.67319|Cluster-22178.53672|Cluster-22178.101030|Cluster-22178.63092|Cluster-9376.1|Cluster-22178.96242|Cluster-22178.22970|Cluster-22178.102305|Cluster-22178.3975|Cluster-22178.73263|Cluster-22178.102867|Clu…	http://www.genome.jp/kegg-bin/show_pathway?ko00983/K00857%09red/K00088%09red/K01951%09red/K00760%09red/K00699%09red/K00569%09red/K00106%09red/K00622%09red/K03927%09red/K00876%09red/K00758%09red
RIG-I-like receptor signaling pathway	KEGG PATHWAY	ko04622	36	129	0.746152	0.982555	Cluster-22178.85917|Cluster-22178.6537|Cluster-22178.88855|Cluster-22178.42543|Cluster-22178.40706|Cluster-22178.61858|Cluster-22178.72965|Cluster-22178.40081|Cluster-22178.40443|Cluster-22178.74596|Cluster-22178.58305|Cluster-22178.63706|Cluster-22178.81580|Cluster-22178.116383|Cluster-22178.79819|Cluster-31530.0|Cluster-22178.62042|Cluster-22178.55436|Cluster-22178.87007|Cluster-22178.79285|Clu…	http://www.genome.jp/kegg-bin/show_pathway?ko04622/K04427%09red/K11594%09red/K10030%09red/K08601%09red/K12648%09red/K04467%09red/K04734%09red/K10652%09red/K04441%09red/K04440%09red/K12650%09red/K07210%09red/K02580%09red/K03173%09red/K12653%09red/K05410%09red/K03171%09red/K12647%09red/K04398%09red
2-Oxocarboxylic acid metabolism	KEGG PATHWAY	ko01210	16	60	0.749228	0.982555	Cluster-22178.101523|Cluster-22178.27158|Cluster-22178.78831|Cluster-22178.82550|Cluster-22178.53461|Cluster-22178.98251|Cluster-22178.7435|Cluster-22178.7434|Cluster-22178.27159|Cluster-22178.26346|Cluster-22178.44025|Cluster-22178.100000|Cluster-22178.53458|Cluster-22178.60957|Cluster-22178.30690|Cluster-22178.30691	http://www.genome.jp/kegg-bin/show_pathway?ko01210/K14454%09red/K01681%09red/K00825%09red/K00826%09red/K11067%09red/K00031%09red
Chagas disease (American trypanosomiasis)	KEGG PATHWAY	ko05142	88	305	0.752386	0.982555	Cluster-22178.55067|Cluster-22178.60939|Cluster-22178.40443|Cluster-22178.62459|Cluster-22178.57656|Cluster-22178.95384|Cluster-31530.0|Cluster-22178.59361|Cluster-22178.14232|Cluster-22178.14233|Cluster-22178.14231|Cluster-22178.14234|Cluster-22178.79285|Cluster-22178.94549|Cluster-22178.40674|Cluster-22178.60671|Cluster-22178.109593|Cluster-22178.111546|Cluster-22178.90009|Cluster-22178.77175|C…	http://www.genome.jp/kegg-bin/show_pathway?ko05142/K03990%09red/K04430%09red/K04733%09red/K04534%09red/K04734%09red/K07210%09red/K01283%09red/K04398%09red/K08041%09red/K05443%09red/K04379%09red/K04441%09red/K04440%09red/K04371%09red/K10030%09red/K02649%09red/K04500%09red/K03982%09red/K04467%09red/K04630%09red/K00922%09red/K10161%09red/K04632%09red/K05858%09red/K04388%09red/K04354%09red/K04456%09r…
Carbon fixation in photosynthetic organisms	KEGG PATHWAY	ko00710	21	78	0.757519	0.982555	Cluster-22178.70868|Cluster-22178.101523|Cluster-22178.112872|Cluster-22178.15148|Cluster-22178.112874|Cluster-22178.71789|Cluster-22178.64434|Cluster-22178.15147|Cluster-22178.112864|Cluster-22178.65023|Cluster-22178.84594|Cluster-22178.84595|Cluster-22178.27159|Cluster-22178.27158|Cluster-22178.75111|Cluster-22178.64904|Cluster-22178.100000|Cluster-22178.82550|Cluster-22178.122430|Cluster-22178…	http://www.genome.jp/kegg-bin/show_pathway?ko00710/K00134%09red/K14454%09red/K00615%09red/K01623%09red/K00927%09red/K00025%09red
Transcriptional misregulation in cancer	KEGG PATHWAY	ko05202	120	413	0.76184	0.982555	Cluster-22178.25372|Cluster-22178.80666|Cluster-22178.92924|Cluster-22178.36376|Cluster-22178.118697|Cluster-22178.63261|Cluster-22178.71402|Cluster-22178.83876|Cluster-22178.33975|Cluster-22178.8679|Cluster-22178.114809|Cluster-22178.114808|Cluster-22178.49768|Cluster-22178.65334|Cluster-22178.3906|Cluster-31530.0|Cluster-22178.83741|Cluster-22178.101889|Cluster-22178.26654|Cluster-22178.27391|C…	http://www.genome.jp/kegg-bin/show_pathway?ko05202/K13098%09red/K04570%09red/K12823%09red/K06067%09red/K02211%09red/K09234%09red/K09035%09red/K09340%09red/K08524%09red/K10030%09red/K09254%09red/K15605%09red/K15604%09red/K14651%09red/K09278%09red/K03176%09red/K04359%09red/K05096%09red/K08367%09red/K15617%09red/K11427%09red/K14242%09red/K15379%09red/K11424%09red/K01558%09red/K10500%09red/K15621%09r…
Hedgehog signaling pathway - fly	KEGG PATHWAY	ko04341	22	82	0.765857	0.982555	Cluster-22178.62494|Cluster-22178.108185|Cluster-22178.85301|Cluster-22178.20407|Cluster-22178.57529|Cluster-22178.46212|Cluster-22178.60206|Cluster-22178.73258|Cluster-22178.50515|Cluster-22178.86921|Cluster-22178.57058|Cluster-22178.100248|Cluster-22178.64918|Cluster-22178.34003|Cluster-22178.78241|Cluster-22178.80677|Cluster-22178.70269|Cluster-22178.72156|Cluster-22178.68871|Cluster-22178.292…	http://www.genome.jp/kegg-bin/show_pathway?ko04341/K04345%09red/K04662%09red/K08291%09red/K08958%09red/K03083%09red/K06228%09red/K10523%09red/K03347%09red/K03094%09red/K06225%09red/K06226%09red
Fatty acid elongation	KEGG PATHWAY	ko00062	20	75	0.766058	0.982555	Cluster-22178.78560|Cluster-22178.93879|Cluster-22178.87517|Cluster-22178.102636|Cluster-22178.40851|Cluster-22178.74103|Cluster-22178.44046|Cluster-22178.92111|Cluster-22178.40213|Cluster-22178.30476|Cluster-22178.58507|Cluster-22178.80962|Cluster-22178.90418|Cluster-22178.25679|Cluster-22178.22201|Cluster-22178.56496|Cluster-22178.10749|Cluster-22178.38415|Cluster-22178.10748|Cluster-22178.48601	http://www.genome.jp/kegg-bin/show_pathway?ko00062/K01068%09red/K10203%09red/K10703%09red/K10247%09red/K01074%09red/K10258%09red/K10249%09red
Leishmaniasis	KEGG PATHWAY	ko05140	54	192	0.766731	0.982555	Cluster-22178.53747|Cluster-22178.34984|Cluster-22178.40009|Cluster-22178.63706|Cluster-22178.38346|Cluster-22178.103402|Cluster-22178.43151|Cluster-26432.0|Cluster-22178.105687|Cluster-22178.57426|Cluster-22178.39882|Cluster-22178.34072|Cluster-22178.32003|Cluster-22178.81580|Cluster-22178.48763|Cluster-22178.42841|Cluster-22178.38160|Cluster-22178.95384|Cluster-22178.31738|Cluster-22178.34095|C…	http://www.genome.jp/kegg-bin/show_pathway?ko05140/K03990%09red/K06856%09red/K04427%09red/K06752%09red/K13536%09red/K05443%09red/K04733%09red/K04404%09red/K05697%09red/K08012%09red/K06483%09red/K04734%09red/K04379%09red/K02580%09red/K04441%09red/K11987%09red/K04447%09red/K11220%09red/K08009%09red/K04371%09red/K04375%09red
Retinol metabolism	KEGG PATHWAY	ko00830	28	103	0.767466	0.982555	Cluster-22178.66990|Cluster-22178.65633|Cluster-22178.20944|Cluster-22178.55820|Cluster-22178.43423|Cluster-22178.80271|Cluster-22178.87347|Cluster-22178.30897|Cluster-22178.22970|Cluster-22178.102305|Cluster-22178.61570|Cluster-22178.12402|Cluster-22178.81953|Cluster-18159.0|Cluster-22178.43306|Cluster-22178.16107|Cluster-22178.15652|Cluster-22178.26774|Cluster-22178.43213|Cluster-22178.92083|Cl…	http://www.genome.jp/kegg-bin/show_pathway?ko00830/K09516%09red/K00061%09red/K00157%09red/K11153%09red/K11158%09red/K07249%09red/K00699%09red/K00678%09red/K00515%09red/K11147%09red/K11157%09red/K00121%09red/K11155%09red/K11154%09red/K07424%09red/K07413%09red/K11150%09red
ErbB signaling pathway	KEGG PATHWAY	ko04012	83	290	0.767774	0.982555	Cluster-22178.90013|Cluster-22178.27337|Cluster-22178.55067|Cluster-22178.44642|Cluster-22178.29638|Cluster-22178.29639|Cluster-22178.71879|Cluster-22178.98362|Cluster-22178.84693|Cluster-22178.22170|Cluster-22178.107767|Cluster-22178.26860|Cluster-22178.34400|Cluster-22178.20797|Cluster-22178.64390|Cluster-22178.46841|Cluster-22178.61858|Cluster-22178.110916|Cluster-22178.20622|Cluster-22178.472…	http://www.genome.jp/kegg-bin/show_pathway?ko04012/K04410%09red/K04515%09red/K04430%09red/K02677%09red/K03083%09red/K11224%09red/K05704%09red/K09593%09red/K08523%09red/K05733%09red/K05736%09red/K04456%09red/K04440%09red/K04371%09red/K09783%09red/K02649%09red/K03099%09red/K04409%09red/K04707%09red/K00922%09red/K04357%09red/K05859%09red/K05457%09red/K05084%09red/K05085%09red/K05083%09red/K04368%09r…
Type I diabetes mellitus	KEGG PATHWAY	ko04940	32	117	0.769679	0.982555	Cluster-22178.24300|Cluster-22178.98743|Cluster-22178.34984|Cluster-22178.102696|Cluster-22178.43151|Cluster-22178.26725|Cluster-22178.103402|Cluster-22178.26726|Cluster-22178.106514|Cluster-22178.114808|Cluster-22178.105687|Cluster-22178.114809|Cluster-22178.40945|Cluster-22178.103220|Cluster-22178.31738|Cluster-22178.31736|Cluster-22178.54303|Cluster-22178.26755|Cluster-22178.111488|Cluster-221…	http://www.genome.jp/kegg-bin/show_pathway?ko04940/K06751%09red/K06752%09red/K01353%09red/K01580%09red/K07817%09red/K01294%09red
Phototransduction - fly	KEGG PATHWAY	ko04745	38	138	0.773919	0.982555	Cluster-22178.53334|Cluster-22178.34965|Cluster-22178.77175|Cluster-22178.5434|Cluster-22178.34448|Cluster-22178.22170|Cluster-22178.84579|Cluster-22178.26860|Cluster-22178.95456|Cluster-22178.20797|Cluster-13998.0|Cluster-22178.6459|Cluster-22178.20802|Cluster-22178.1156|Cluster-22178.90877|Cluster-22178.84996|Cluster-22178.110644|Cluster-22178.4516|Cluster-22178.110642|Cluster-22178.19960|Clust…	http://www.genome.jp/kegg-bin/show_pathway?ko04745/K04515%09red/K02677%09red/K05692%09red/K04958%09red/K04547%09red/K00910%09red/K13807%09red/K13806%09red/K08834%09red/K05858%09red/K04634%09red/K02183%09red
Naphthalene degradation	KEGG PATHWAY	ko00626	2	9	0.775508	0.982555	Cluster-22178.61570|Cluster-22178.110598	http://www.genome.jp/kegg-bin/show_pathway?ko00626/K00121%09red
Porphyrin and chlorophyll metabolism	KEGG PATHWAY	ko00860	15	58	0.77889	0.982555	Cluster-22178.77046|Cluster-22178.102305|Cluster-22178.56949|Cluster-22178.58178|Cluster-22178.20864|Cluster-22178.65633|Cluster-22178.16107|Cluster-22178.43423|Cluster-22178.87652|Cluster-22178.81986|Cluster-22178.22970|Cluster-22178.86927|Cluster-22178.79388|Cluster-22178.68322|Cluster-22178.85066	http://www.genome.jp/kegg-bin/show_pathway?ko00860/K01698%09red/K01749%09red/K00643%09red/K00699%09red/K19054%09red/K14163%09red/K01719%09red/K01764%09red/K13624%09red
Primary bile acid biosynthesis	KEGG PATHWAY	ko00120	6	25	0.779133	0.982555	Cluster-22178.48103|Cluster-22178.58564|Cluster-22178.7260|Cluster-22178.37538|Cluster-22178.37536|Cluster-22178.10501	http://www.genome.jp/kegg-bin/show_pathway?ko00120/K10223%09red/K00489%09red/K00488%09red/K00251%09red/K01796%09red
Chronic myeloid leukemia	KEGG PATHWAY	ko05220	63	224	0.781395	0.982555	Cluster-22178.90013|Cluster-22178.85917|Cluster-22178.44642|Cluster-22178.109360|Cluster-22178.71879|Cluster-22178.20780|Cluster-22178.86844|Cluster-22178.67797|Cluster-22178.27337|Cluster-22178.99735|Cluster-22178.64390|Cluster-22178.27430|Cluster-22178.70399|Cluster-22178.40443|Cluster-22178.3855|Cluster-27496.0|Cluster-22178.43037|Cluster-22178.100384|Cluster-22178.58634|Cluster-22178.86669|Cl…	http://www.genome.jp/kegg-bin/show_pathway?ko05220/K08878%09red/K07210%09red/K04734%09red/K06067%09red/K11224%09red/K02091%09red/K04456%09red/K17454%09red/K08367%09red/K04707%09red/K04371%09red/K07293%09red/K02649%09red/K09389%09red/K03099%09red/K04501%09red/K04462%09red/K04467%09red/K02580%09red/K00922%09red/K02089%09red/K04388%09red/K04368%09red/K04570%09red/K04451%09red/K06625%09red/K17448%09r…
Regulation of lipolysis in adipocytes	KEGG PATHWAY	ko04923	78	275	0.783609	0.982555	Cluster-22178.84880|Cluster-22178.68652|Cluster-22178.68651|Cluster-22178.62494|Cluster-22178.78460|Cluster-22178.71879|Cluster-22178.84693|Cluster-22178.86809|Cluster-22178.55000|Cluster-22178.60939|Cluster-22178.44303|Cluster-22178.17326|Cluster-5676.0|Cluster-22178.3855|Cluster-22178.15784|Cluster-22178.59523|Cluster-22178.121920|Cluster-22178.100384|Cluster-22178.101223|Cluster-22178.15782|Cl…	http://www.genome.jp/kegg-bin/show_pathway?ko04923/K16816%09red/K08043%09red/K08042%09red/K08041%09red/K08047%09red/K08046%09red/K08044%09red/K08049%09red/K08048%09red/K07376%09red/K11987%09red/K12323%09red/K00509%09red/K04142%09red/K02649%09red/K04141%09red/K05251%09red/K00922%09red/K07187%09red/K04265%09red/K04345%09red/K04456%09red/K04630%09red/K04632%09red/K04249%09red/K04260%09red
Biosynthesis of amino acids	KEGG PATHWAY	ko01230	70	248	0.783975	0.982555	Cluster-22178.79013|Cluster-22178.101523|Cluster-22178.112872|Cluster-22178.7434|Cluster-22178.112874|Cluster-22178.87793|Cluster-22178.62594|Cluster-22178.70868|Cluster-22178.64904|Cluster-22178.15147|Cluster-22178.61837|Cluster-22178.60749|Cluster-22178.15148|Cluster-22178.105203|Cluster-22178.65257|Cluster-22178.71789|Cluster-22178.20823|Cluster-22178.103536|Cluster-22178.29396|Cluster-22178.9…	http://www.genome.jp/kegg-bin/show_pathway?ko01230/K00850%09red/K01689%09red/K00831%09red/K01681%09red/K01620%09red/K00600%09red/K01623%09red/K00815%09red/K01915%09red/K00873%09red/K12657%09red/K00134%09red/K00058%09red/K14454%09red/K00789%09red/K00500%09red/K00031%09red/K01755%09red/K17989%09red/K00927%09red/K00825%09red/K00948%09red/K00826%09red/K00615%09red/K01948%09red/K01476%09red/K11067%09r…
Endocrine resistance	KEGG PATHWAY	ko01522	99	346	0.786035	0.982555	Cluster-22178.9363|Cluster-22178.64390|Cluster-22178.46841|Cluster-22178.78674|Cluster-23860.0|Cluster-22178.90538|Cluster-22178.59361|Cluster-22178.83741|Cluster-22178.37442|Cluster-22178.35589|Cluster-22178.9590|Cluster-22178.44451|Cluster-22178.4733|Cluster-22178.39567|Cluster-22178.68152|Cluster-22178.27337|Cluster-22178.67275|Cluster-22178.46794|Cluster-22178.101565|Cluster-22178.61858|Clust…	http://www.genome.jp/kegg-bin/show_pathway?ko01522/K08551%09red/K11256%09red/K02159%09red/K05704%09red/K08523%09red/K08043%09red/K08042%09red/K08041%09red/K08047%09red/K08046%09red/K08044%09red/K08049%09red/K08048%09red/K04368%09red/K02599%09red/K04379%09red/K04441%09red/K04440%09red/K06051%09red/K04371%09red/K17454%09red/K02649%09red/K09389%09red/K03099%09red/K01398%09red/K00922%09red/K02161%09r…
Malaria	KEGG PATHWAY	ko05144	23	87	0.788952	0.982555	Cluster-22178.16154|Cluster-22178.34441|Cluster-22178.77652|Cluster-22178.16444|Cluster-22178.20283|Cluster-22178.29276|Cluster-22178.76784|Cluster-22178.76785|Cluster-31530.0|Cluster-22178.20357|Cluster-22178.86799|Cluster-22178.34287|Cluster-22178.26496|Cluster-22178.16530|Cluster-22178.68570|Cluster-22178.121831|Cluster-22178.60850|Cluster-22178.30792|Cluster-22178.100823|Cluster-22178.78862|C…	http://www.genome.jp/kegg-bin/show_pathway?ko05144/K05443%09red/K06496%09red/K04550%09red/K04659%09red/K16857%09red/K13823%09red/K13822%09red/K10161%09red/K06259%09red/K05460%09red/K10030%09red
TGF-beta signaling pathway	KEGG PATHWAY	ko04350	55	198	0.793245	0.982555	Cluster-22178.45203|Cluster-22178.67396|Cluster-22178.86844|Cluster-22178.69440|Cluster-22178.36499|Cluster-22178.31452|Cluster-22178.24266|Cluster-22178.91119|Cluster-22178.100646|Cluster-22178.72403|Cluster-22178.112895|Cluster-22178.106798|Cluster-22178.101879|Cluster-22178.89471|Cluster-22178.1937|Cluster-22178.14232|Cluster-22178.108582|Cluster-22178.50482|Cluster-22178.14231|Cluster-22178.6…	http://www.genome.jp/kegg-bin/show_pathway?ko04350/K19559%09red/K19558%09red/K04513%09red/K04666%09red/K16857%09red/K04662%09red/K04682%09red/K16620%09red/K16621%09red/K04371%09red/K17695%09red/K04681%09red/K04680%09red/K04500%09red/K04501%09red/K03094%09red/K04388%09red/K04679%09red/K04676%09red/K04670%09red/K04671%09red/K04498%09red/K16791%09red/K03347%09red/K13567%09red/K04658%09red
Small cell lung cancer	KEGG PATHWAY	ko05222	93	327	0.795016	0.982555	Cluster-24642.0|Cluster-22178.40443|Cluster-22178.115369|Cluster-22178.90538|Cluster-22178.2603|Cluster-22178.53253|Cluster-22178.746|Cluster-22178.46794|Cluster-22178.40674|Cluster-22178.29163|Cluster-22178.9590|Cluster-22178.22894|Cluster-22178.22893|Cluster-22178.39567|Cluster-22178.112456|Cluster-22178.90009|Cluster-22178.80989|Cluster-22178.95005|Cluster-22178.62401|Cluster-22178.67275|Clust…	http://www.genome.jp/kegg-bin/show_pathway?ko05222/K09848%09red/K01110%09red/K07210%09red/K04734%09red/K09849%09red/K08528%09red/K02091%09red/K08524%09red/K06485%09red/K06487%09red/K05637%09red/K05636%09red/K06482%09red/K17454%09red/K11987%09red/K06247%09red/K06245%09red/K06244%09red/K06243%09red/K02649%09red/K06240%09red/K09389%09red/K16060%09red/K06481%09red/K04467%09red/K00922%09red/K02161%09r…
Renal cell carcinoma	KEGG PATHWAY	ko05211	60	216	0.801998	0.982555	Cluster-22178.90399|Cluster-22178.16936|Cluster-22178.27337|Cluster-22178.29638|Cluster-22178.29639|Cluster-22178.71879|Cluster-22178.84693|Cluster-22178.56814|Cluster-22178.67797|Cluster-22178.67315|Cluster-22178.47224|Cluster-22178.21735|Cluster-22178.3855|Cluster-22178.70232|Cluster-22178.109091|Cluster-22178.100384|Cluster-22178.72403|Cluster-17828.1|Cluster-22178.91330|Cluster-22178.86668|Cl…	http://www.genome.jp/kegg-bin/show_pathway?ko05211/K04410%09red/K08268%09red/K04393%09red/K04392%09red/K09592%09red/K09593%09red/K05733%09red/K05736%09red/K09097%09red/K09095%09red/K05448%09red/K04456%09red/K17386%09red/K07299%09red/K04371%09red/K05460%09red/K07293%09red/K02649%09red/K03099%09red/K04409%09red/K00922%09red/K04498%09red/K06277%09red/K04368%09red/K04364%09red
Longevity regulating pathway - multiple species	KEGG PATHWAY	ko04213	63	227	0.80875	0.982555	Cluster-22178.62494|Cluster-22178.50904|Cluster-22178.9363|Cluster-22178.71879|Cluster-22178.84693|Cluster-22178.56814|Cluster-22178.111096|Cluster-22178.24038|Cluster-21466.1|Cluster-22178.66530|Cluster-22178.70399|Cluster-22178.3855|Cluster-22178.70232|Cluster-22178.77047|Cluster-22178.121920|Cluster-22178.100384|Cluster-22178.86668|Cluster-22178.86669|Cluster-22178.84017|Cluster-22178.72156|Cl…	http://www.genome.jp/kegg-bin/show_pathway?ko04213/K05087%09red/K06067%09red/K09408%09red/K08043%09red/K08042%09red/K08041%09red/K08047%09red/K08046%09red/K08044%09red/K08049%09red/K08048%09red/K02649%09red/K00922%09red/K07187%09red/K04345%09red/K03695%09red/K07200%09red/K09542%09red/K07204%09red/K04456%09red/K08035%09red/K07198%09red/K03283%09red
Allograft rejection	KEGG PATHWAY	ko05330	26	99	0.808763	0.982555	Cluster-22178.24300|Cluster-22178.98743|Cluster-22178.34984|Cluster-22178.102696|Cluster-22178.103402|Cluster-22178.43151|Cluster-22178.103220|Cluster-22178.105687|Cluster-22178.114809|Cluster-22178.114808|Cluster-22178.31738|Cluster-22178.31736|Cluster-22178.54303|Cluster-22178.26654|Cluster-22178.26755|Cluster-22178.30493|Cluster-22178.58132|Cluster-22178.12121|Cluster-22178.58231|Cluster-22178…	http://www.genome.jp/kegg-bin/show_pathway?ko05330/K06751%09red/K06752%09red/K01353%09red/K06856%09red/K05443%09red
Apoptosis - fly	KEGG PATHWAY	ko04214	42	155	0.810277	0.982555	Cluster-22178.53747|Cluster-22178.24657|Cluster-22178.109013|Cluster-22178.35059|Cluster-22178.40706|Cluster-22178.83545|Cluster-22178.55713|Cluster-22178.61858|Cluster-22178.90917|Cluster-22178.18602|Cluster-22178.20148|Cluster-22178.46626|Cluster-22178.56035|Cluster-22178.108189|Cluster-22178.66937|Cluster-22178.71466|Cluster-22178.71467|Cluster-22178.71465|Cluster-22178.81580|Cluster-22178.901…	http://www.genome.jp/kegg-bin/show_pathway?ko04214/K04426%09red/K04427%09red/K02561%09red/K10586%09red/K08669%09red/K10798%09red/K06640%09red/K09848%09red/K04404%09red/K04397%09red/K04371%09red/K04440%09red/K17065%09red/K09428%09red/K10149%09red/K04398%09red
Cytokine-cytokine receptor interaction	KEGG PATHWAY	ko04060	87	309	0.812035	0.982555	Cluster-22178.13728|Cluster-22178.118697|Cluster-22178.45267|Cluster-22178.13725|Cluster-22178.110661|Cluster-35403.0|Cluster-22178.45908|Cluster-22178.45909|Cluster-22178.116065|Cluster-31530.0|Cluster-22178.96037|Cluster-22178.88035|Cluster-22178.98871|Cluster-22178.95011|Cluster-22178.69328|Cluster-22178.93515|Cluster-22178.100301|Cluster-22178.22143|Cluster-22178.44592|Cluster-22178.108825|Cl…	http://www.genome.jp/kegg-bin/show_pathway?ko04060/K05062%09red/K05060%09red/K05081%09red/K04670%09red/K04193%09red/K16621%09red/K05096%09red/K05082%09red/K10031%09red/K10030%09red/K05489%09red/K05098%09red/K05156%09red/K05165%09red/K05443%09red/K04359%09red/K04662%09red/K05091%09red/K05061%09red/K05448%09red/K05449%09red/K17386%09red/K05057%09red/K05460%09red/K04388%09red/K06854%09red/K04189%09r…
Glycosphingolipid biosynthesis - ganglio series	KEGG PATHWAY	ko00604	8	34	0.813175	0.982555	Cluster-22178.25506|Cluster-22178.23155|Cluster-22178.50631|Cluster-22178.115844|Cluster-22178.102736|Cluster-22178.105481|Cluster-22178.115772|Cluster-22178.38827	http://www.genome.jp/kegg-bin/show_pathway?ko00604/K00780%09red/K03375%09red/K00725%09red/K03370%09red/K03371%09red
MAPK signaling pathway - yeast	KEGG PATHWAY	ko04011	31	117	0.813845	0.982555	Cluster-22178.50742|Cluster-22178.34563|Cluster-22178.69607|Cluster-22178.95456|Cluster-22178.20797|Cluster-22178.67315|Cluster-22178.91330|Cluster-22178.34803|Cluster-22178.34738|Cluster-22178.91673|Cluster-22178.51980|Cluster-22178.58746|Cluster-22178.60980|Cluster-22178.34737|Cluster-22178.86516|Cluster-22178.59361|Cluster-22178.89186|Cluster-22178.108075|Cluster-22178.108074|Cluster-22178.628…	http://www.genome.jp/kegg-bin/show_pathway?ko04011/K09448%09red/K10591%09red/K04409%09red/K02677%09red/K04464%09red/K04441%09red/K04393%09red/K04371%09red/K04513%09red/K00889%09red/K00888%09red
Toll-like receptor signaling pathway	KEGG PATHWAY	ko04620	58	211	0.818501	0.982555	Cluster-22178.53747|Cluster-22178.85917|Cluster-22178.55067|Cluster-22178.71879|Cluster-22178.40706|Cluster-22178.84693|Cluster-22178.61858|Cluster-22178.20069|Cluster-22178.40443|Cluster-22178.3855|Cluster-22178.70232|Cluster-22178.119281|Cluster-22178.100384|Cluster-22178.86668|Cluster-22178.74596|Cluster-22178.97560|Cluster-22178.76685|Cluster-22178.62414|Cluster-22178.48763|Cluster-22178.5742…	http://www.genome.jp/kegg-bin/show_pathway?ko04620/K04433%09red/K04430%09red/K04733%09red/K04734%09red/K11220%09red/K07210%09red/K10030%09red/K04441%09red/K09446%09red/K04379%09red/K05402%09red/K04440%09red/K04371%09red/K04398%09red/K02649%09red/K04427%09red/K04404%09red/K04467%09red/K10168%09red/K00922%09red/K10161%09red/K04368%09red/K02580%09red/K04456%09red/K05410%09red/K04392%09red
Longevity regulating pathway	KEGG PATHWAY	ko04211	87	310	0.81935	0.982555	Cluster-22178.9363|Cluster-22178.53764|Cluster-22178.111096|Cluster-22178.84017|Cluster-23860.0|Cluster-22178.45455|Cluster-22178.83741|Cluster-22178.82814|Cluster-22178.17432|Cluster-22178.96887|Cluster-22178.90800|Cluster-22271.0|Cluster-9760.0|Cluster-22178.63340|Cluster-22178.65573|Cluster-22178.96729|Cluster-22178.98456|Cluster-22178.98457|Cluster-22178.68152|Cluster-22178.87594|Cluster-2217…	http://www.genome.jp/kegg-bin/show_pathway?ko04211/K05087%09red/K08269%09red/K09408%09red/K02159%09red/K08043%09red/K08042%09red/K08041%09red/K08047%09red/K08046%09red/K08733%09red/K07359%09red/K08049%09red/K08048%09red/K11420%09red/K07297%09red/K02649%09red/K09048%09red/K09047%09red/K00922%09red/K03259%09red/K07187%09red/K04345%09red/K07200%09red/K07202%09red/K08044%09red/K07204%09red/K05870%09r…
Renin secretion	KEGG PATHWAY	ko04924	78	280	0.823667	0.982555	Cluster-22178.68652|Cluster-22178.68651|Cluster-25820.0|Cluster-22178.114450|Cluster-22178.77175|Cluster-22178.112270|Cluster-22178.86809|Cluster-22178.84579|Cluster-22178.23592|Cluster-22178.35643|Cluster-22178.123561|Cluster-22178.20147|Cluster-22178.17326|Cluster-22178.40729|Cluster-22178.121187|Cluster-22178.90877|Cluster-22178.55000|Cluster-22178.59523|Cluster-22178.101312|Cluster-22178.6459…	http://www.genome.jp/kegg-bin/show_pathway?ko04924/K04197%09red/K05870%09red/K01283%09red/K13755%09red/K04960%09red/K08046%09red/K12323%09red/K04142%09red/K06268%09red/K09864%09red/K02183%09red/K04345%09red/K01363%09red/K04265%09red/K05858%09red/K04850%09red/K04851%09red/K04853%09red/K04857%09red/K04348%09red/K04958%09red/K19021%09red/K12319%09red/K04630%09red/K04632%09red/K04141%09red/K04634%09r…
Mucin type O-Glycan biosynthesis	KEGG PATHWAY	ko00512	22	86	0.824794	0.982555	Cluster-22178.5519|Cluster-22178.87932|Cluster-22178.65335|Cluster-22178.6070|Cluster-5260.0|Cluster-22178.94818|Cluster-22178.106258|Cluster-22178.106255|Cluster-22178.52411|Cluster-22178.109059|Cluster-22178.115772|Cluster-22178.76736|Cluster-22178.15679|Cluster-22178.22996|Cluster-22178.55623|Cluster-22178.103545|Cluster-22178.19427|Cluster-22178.19421|Cluster-22178.78854|Cluster-22178.63778|C…	http://www.genome.jp/kegg-bin/show_pathway?ko00512/K00780%09red/K09663%09red/K00731%09red/K00710%09red
Carbon metabolism	KEGG PATHWAY	ko01200	105	372	0.826502	0.982555	Cluster-22178.28356|Cluster-22178.101792|Cluster-22178.71789|Cluster-22178.86288|Cluster-22178.62742|Cluster-22178.92753|Cluster-22178.95149|Cluster-22178.67753|Cluster-22178.60271|Cluster-22178.70508|Cluster-22178.109490|Cluster-22178.27159|Cluster-22178.27158|Cluster-22178.122430|Cluster-22178.123572|Cluster-22178.61018|Cluster-22178.29396|Cluster-22178.29205|Cluster-22178.53461|Cluster-22178.6…	http://www.genome.jp/kegg-bin/show_pathway?ko01200/K00850%09red/K01689%09red/K11517%09red/K01070%09red/K00831%09red/K01681%09red/K00600%09red/K01623%09red/K00830%09red/K01810%09red/K00873%09red/K00627%09red/K00261%09red/K00134%09red/K00058%09red/K14454%09red/K01895%09red/K00031%09red/K12407%09red/K00844%09red/K17989%09red/K00927%09red/K01900%09red/K00948%09red/K00615%09red/K00140%09red/K01948%09r…
Epstein-Barr virus infection	KEGG PATHWAY	ko05169	145	507	0.828295	0.982555	Cluster-22178.52229|Cluster-22178.55067|Cluster-22178.98362|Cluster-22178.39668|Cluster-22178.24993|Cluster-22178.46145|Cluster-22178.98567|Cluster-22178.70399|Cluster-22178.40443|Cluster-22178.58303|Cluster-22178.72663|Cluster-22178.74596|Cluster-22178.58305|Cluster-22178.10927|Cluster-22178.59361|Cluster-22178.746|Cluster-22178.53259|Cluster-22178.96328|Cluster-22178.81910|Cluster-22178.50884|C…	http://www.genome.jp/kegg-bin/show_pathway?ko05169/K16196%09red/K16197%09red/K16195%09red/K04692%09red/K04433%09red/K04430%09red/K03038%09red/K01242%09red/K03083%09red/K16198%09red/K06053%09red/K06067%09red/K03023%09red/K03024%09red/K03120%09red/K03026%09red/K11219%09red/K03028%09red/K06856%09red/K10591%09red/K06751%09red/K11859%09red/K03171%09red/K09253%09red/K05443%09red/K07606%09red/K06468%09r…
Platinum drug resistance	KEGG PATHWAY	ko01524	46	171	0.831232	0.982555	Cluster-22178.68163|Cluster-22178.44642|Cluster-22178.71879|Cluster-22178.84693|Cluster-22178.56814|Cluster-22178.67275|Cluster-22178.101565|Cluster-22178.73679|Cluster-22178.3855|Cluster-22178.70232|Cluster-22178.43037|Cluster-22178.100600|Cluster-22178.100384|Cluster-22178.86668|Cluster-22178.86669|Cluster-22178.78805|Cluster-22178.3103|Cluster-22178.97969|Cluster-22178.20372|Cluster-22178.9796…	http://www.genome.jp/kegg-bin/show_pathway?ko01524/K08735%09red/K04426%09red/K02159%09red/K16060%09red/K10605%09red/K10849%09red/K00922%09red/K05083%09red/K04371%09red/K04456%09red/K04570%09red/K04451%09red/K00799%09red/K02161%09red/K06625%09red/K02350%09red/K10847%09red/K03164%09red/K02649%09red/K04398%09red
Measles	KEGG PATHWAY	ko05162	90	322	0.832024	0.982555	Cluster-22178.52229|Cluster-22178.39668|Cluster-26432.0|Cluster-22178.32216|Cluster-22178.72663|Cluster-22178.74596|Cluster-22178.90538|Cluster-22178.48763|Cluster-22178.95384|Cluster-22178.93508|Cluster-22178.746|Cluster-22178.53259|Cluster-22178.79819|Cluster-22178.81910|Cluster-22178.50884|Cluster-22178.40674|Cluster-22178.45964|Cluster-22178.66801|Cluster-22178.49404|Cluster-22178.60025|Clust…	http://www.genome.jp/kegg-bin/show_pathway?ko05162/K16196%09red/K16195%09red/K04692%09red/K04693%09red/K04733%09red/K03083%09red/K11224%09red/K11220%09red/K02091%09red/K12968%09red/K11859%09red/K04447%09red/K02649%09red/K06856%09red/K04427%09red/K05070%09red/K10144%09red/K04722%09red/K03097%09red/K04404%09red/K04467%09red/K04734%09red/K07899%09red/K00922%09red/K10161%09red/K11219%09red/K02089%09r…
Carbon fixation pathways in prokaryotes	KEGG PATHWAY	ko00720	8	35	0.833849	0.982555	Cluster-22178.32280|Cluster-22178.53461|Cluster-22178.78831|Cluster-22178.73727|Cluster-22178.106323|Cluster-22178.53458|Cluster-22178.57264|Cluster-22178.60957	http://www.genome.jp/kegg-bin/show_pathway?ko00720/K01895%09red/K00031%09red/K01648%09red/K01681%09red
Natural killer cell mediated cytotoxicity	KEGG PATHWAY	ko04650	74	268	0.835869	0.982555	Cluster-22178.39838|Cluster-22178.24300|Cluster-22178.27337|Cluster-22178.73535|Cluster-22178.98743|Cluster-22178.67797|Cluster-22178.13625|Cluster-22178.79324|Cluster-22178.98362|Cluster-22178.58132|Cluster-22178.98364|Cluster-22178.107767|Cluster-22178.5432|Cluster-22178.20797|Cluster-22178.64390|Cluster-22178.65021|Cluster-22178.114741|Cluster-22178.114809|Cluster-22178.58231|Cluster-22178.385…	http://www.genome.jp/kegg-bin/show_pathway?ko04650/K07984%09red/K07860%09red/K02677%09red/K07988%09red/K04392%09red/K06751%09red/K05730%09red/K04348%09red/K04446%09red/K07861%09red/K04371%09red/K07293%09red/K06268%09red/K02649%09red/K06856%09red/K03099%09red/K04409%09red/K04722%09red/K01353%09red/K05697%09red/K00922%09red/K07361%09red/K05859%09red/K05703%09red/K05871%09red/K05855%09red/K04368%09r…
Butanoate metabolism	KEGG PATHWAY	ko00650	9	39	0.836902	0.982555	Cluster-22178.102484|Cluster-22178.47623|Cluster-22178.41611|Cluster-22178.112479|Cluster-22178.48413|Cluster-22178.59916|Cluster-22178.99129|Cluster-22178.96939|Cluster-22178.89296	http://www.genome.jp/kegg-bin/show_pathway?ko00650/K13524%09red/K00139%09red/K00019%09red/K01580%09red/K01907%09red/K01640%09red/K01641%09red
mTOR signaling pathway	KEGG PATHWAY	ko04150	105	374	0.839038	0.982555	Cluster-22178.79671|Cluster-22178.44340|Cluster-22178.53764|Cluster-22178.95456|Cluster-22178.111096|Cluster-22178.85324|Cluster-22178.105504|Cluster-22178.84017|Cluster-22178.48683|Cluster-22178.112468|Cluster-22178.111795|Cluster-22178.45455|Cluster-22178.83741|Cluster-22178.106253|Cluster-22178.106252|Cluster-22178.75467|Cluster-22178.12324|Cluster-22178.34457|Cluster-22178.35589|Cluster-22178…	http://www.genome.jp/kegg-bin/show_pathway?ko04150/K14995%09red/K00182%09red/K02375%09red/K02677%09red/K01110%09red/K03068%09red/K03083%09red/K08269%09red/K07198%09red/K02353%09red/K08266%09red/K06519%09red/K04513%09red/K00408%09red/K04368%09red/K13302%09red/K11137%09red/K02432%09red/K04371%09red/K04373%09red/K00444%09red/K10421%09red/K02649%09red/K03099%09red/K17532%09red/K04467%09red/K00922%09r…
Phagosome	KEGG PATHWAY	ko04145	114	405	0.842117	0.982555	Cluster-22178.36619|Cluster-22178.34441|Cluster-22178.77652|Cluster-22178.36617|Cluster-22178.21069|Cluster-22178.43151|Cluster-22178.100720|Cluster-22178.4516|Cluster-22178.111795|Cluster-22178.29276|Cluster-22178.76784|Cluster-22178.76785|Cluster-22178.26654|Cluster-22178.26719|Cluster-22178.42662|Cluster-22178.26496|Cluster-22178.16530|Cluster-22178.27780|Cluster-22178.27781|Cluster-22178.1147…	http://www.genome.jp/kegg-bin/show_pathway?ko04145/K03990%09red/K01368%09red/K01365%09red/K06481%09red/K06259%09red/K16857%09red/K04392%09red/K02155%09red/K02154%09red/K12478%09red/K06751%09red/K06752%09red/K06484%09red/K06487%09red/K07374%09red/K07375%09red/K01330%09red/K08009%09red/K06856%09red/K10089%09red/K05692%09red/K00921%09red/K02145%09red/K02146%09red/K02147%09red/K08054%09red/K08492%09r…
Fc epsilon RI signaling pathway	KEGG PATHWAY	ko04664	56	207	0.842777	0.982555	Cluster-22178.27337|Cluster-22178.55067|Cluster-22178.71879|Cluster-22178.98362|Cluster-22178.56814|Cluster-22178.98364|Cluster-22178.107767|Cluster-22178.95456|Cluster-22178.20797|Cluster-22178.73535|Cluster-22178.61858|Cluster-22178.83877|Cluster-22178.3855|Cluster-22178.70232|Cluster-22178.100384|Cluster-22178.86668|Cluster-22178.86669|Cluster-22178.97560|Cluster-22178.100626|Cluster-22178.208…	http://www.genome.jp/kegg-bin/show_pathway?ko04664/K04433%09red/K04430%09red/K07860%09red/K02677%09red/K03084%09red/K04392%09red/K05730%09red/K04456%09red/K04441%09red/K04440%09red/K07861%09red/K04371%09red/K02649%09red/K06856%09red/K03099%09red/K05855%09red/K05854%09red/K07361%09red/K05859%09red/K05703%09red/K00922%09red/K04368%09red/K04364%09red
Glucagon signaling pathway	KEGG PATHWAY	ko04922	94	338	0.847493	0.982555	Cluster-22271.0|Cluster-22178.78568|Cluster-22178.22170|Cluster-22178.35322|Cluster-22178.111096|Cluster-20191.0|Cluster-22178.68940|Cluster-22178.56931|Cluster-22178.67753|Cluster-22178.82814|Cluster-22178.65120|Cluster-22178.29929|Cluster-22178.17432|Cluster-22178.117425|Cluster-22178.109229|Cluster-22178.58115|Cluster-22178.75692|Cluster-9760.0|Cluster-22178.90434|Cluster-22178.48944|Cluster-2…	http://www.genome.jp/kegg-bin/show_pathway?ko04922/K04515%09red/K16311%09red/K16333%09red/K19008%09red/K04583%09red/K07198%09red/K00873%09red/K11262%09red/K07190%09red/K04960%09red/K08042%09red/K04958%09red/K00688%09red/K07299%09red/K05870%09red/K06268%09red/K00016%09red/K02183%09red/K12407%09red/K09048%09red/K09047%09red/K01596%09red/K05858%09red/K04345%09red/K19028%09red/K07200%09red/K15423%09r…
Melanoma	KEGG PATHWAY	ko05218	50	187	0.849457	0.982555	Cluster-22178.90399|Cluster-22178.44642|Cluster-22178.37985|Cluster-22178.71879|Cluster-22178.84693|Cluster-22178.34404|Cluster-22178.34400|Cluster-22178.43700|Cluster-22178.106805|Cluster-22178.3855|Cluster-22178.70232|Cluster-22178.18148|Cluster-22178.100384|Cluster-22178.86668|Cluster-22178.86669|Cluster-22178.110661|Cluster-22178.29194|Cluster-22178.6944|Cluster-22178.80383|Cluster-22178.9053…	http://www.genome.jp/kegg-bin/show_pathway?ko05218/K05689%09red/K01110%09red/K02091%09red/K04357%09red/K04359%09red/K04358%09red/K04456%09red/K17386%09red/K17454%09red/K04371%09red/K05460%09red/K02649%09red/K09389%09red/K06625%09red/K09455%09red/K02089%09red/K05450%09red/K05089%09red/K05087%09red/K00922%09red/K04368%09red/K04451%09red/K04362%09red/K04363%09red
Thiamine metabolism	KEGG PATHWAY	ko00730	1	6	0.849977	0.982555	Cluster-22178.69220	http://www.genome.jp/kegg-bin/show_pathway?ko00730/K00949%09red
Geraniol degradation	KEGG PATHWAY	ko00281	1	6	0.849977	0.982555	Cluster-22178.41611	http://www.genome.jp/kegg-bin/show_pathway?ko00281/K01640%09red
Zeatin biosynthesis	KEGG PATHWAY	ko00908	1	6	0.849977	0.982555	Cluster-22178.76368	http://www.genome.jp/kegg-bin/show_pathway?ko00908/K00791%09red
Cell cycle - yeast	KEGG PATHWAY	ko04111	46	174	0.857395	0.982555	Cluster-22178.45617|Cluster-22178.117365|Cluster-22178.45187|Cluster-22178.35494|Cluster-22178.90955|Cluster-22178.99102|Cluster-22178.101587|Cluster-22178.100428|Cluster-22178.82379|Cluster-22178.46011|Cluster-22178.46012|Cluster-22178.64668|Cluster-22178.51113|Cluster-22178.97347|Cluster-22178.101835|Cluster-22178.87221|Cluster-22178.65778|Cluster-22178.99958|Cluster-22178.68104|Cluster-22178.5…	http://www.genome.jp/kegg-bin/show_pathway?ko04111/K18669%09red/K02214%09red/K02216%09red/K06672%09red/K06670%09red/K06671%09red/K06677%09red/K04354%09red/K03351%09red/K06639%09red/K02603%09red/K02180%09red/K02606%09red/K03094%09red/K06636%09red/K02209%09red/K06662%09red/K06669%09red/K02607%09red/K06641%09red/K03347%09red/K03364%09red
Legionellosis	KEGG PATHWAY	ko05134	38	146	0.858583	0.982555	Cluster-22178.74349|Cluster-22178.65849|Cluster-22178.108189|Cluster-22178.41280|Cluster-22178.16074|Cluster-22178.20889|Cluster-22178.16771|Cluster-22178.16772|Cluster-22178.16774|Cluster-22178.20069|Cluster-22178.119281|Cluster-22178.45906|Cluster-22178.63706|Cluster-22178.95509|Cluster-22178.54111|Cluster-31530.0|Cluster-22178.22873|Cluster-22178.79285|Cluster-22178.97081|Cluster-22178.108303|…	http://www.genome.jp/kegg-bin/show_pathway?ko05134/K03990%09red/K04469%09red/K13525%09red/K10030%09red/K12799%09red/K04734%09red/K01370%09red/K04397%09red/K10168%09red/K03283%09red/K03231%09red/K14416%09red/K02580%09red/K04398%09red
Longevity regulating pathway - worm	KEGG PATHWAY	ko04212	58	216	0.85866	0.982555	Cluster-22178.74956|Cluster-22178.24657|Cluster-22178.35059|Cluster-22178.71879|Cluster-22178.69271|Cluster-22178.53764|Cluster-22178.32765|Cluster-22178.61858|Cluster-22178.63389|Cluster-22178.70232|Cluster-22178.100384|Cluster-22178.86668|Cluster-22178.107875|Cluster-22178.108397|Cluster-22178.86646|Cluster-22178.108391|Cluster-22178.85324|Cluster-22178.22620|Cluster-22178.59361|Cluster-22178.3…	http://www.genome.jp/kegg-bin/show_pathway?ko04212/K16197%09red/K04433%09red/K01110%09red/K08269%09red/K08268%09red/K09408%09red/K05638%09red/K12824%09red/K17794%09red/K08341%09red/K04441%09red/K04440%09red/K00507%09red/K01358%09red/K14966%09red/K00922%09red/K13356%09red/K04456%09red/K08035%09red/K07418%09red/K14938%09red/K10798%09red
Viral myocarditis	KEGG PATHWAY	ko05416	55	206	0.861832	0.982555	Cluster-22178.98743|Cluster-22178.34984|Cluster-22178.16293|Cluster-22178.102696|Cluster-22178.64358|Cluster-8945.0|Cluster-22178.103402|Cluster-22178.83877|Cluster-22178.43151|Cluster-22178.103220|Cluster-22178.105687|Cluster-22178.99123|Cluster-22178.15001|Cluster-22178.33898|Cluster-22178.3040|Cluster-22178.102393|Cluster-22178.63595|Cluster-22178.4516|Cluster-22178.41852|Cluster-22178.88039|C…	http://www.genome.jp/kegg-bin/show_pathway?ko05416/K06751%09red/K06856%09red/K06752%09red/K12565%09red/K07860%09red/K07861%09red/K05692%09red/K06788%09red/K17751%09red/K12566%09red/K06265%09red/K05703%09red/K04392%09red/K03260%09red/K12563%09red/K10366%09red/K06278%09red/K04398%09red
Mismatch repair	KEGG PATHWAY	ko03430	8	37	0.869758	0.982555	Cluster-22178.84585|Cluster-22178.66514|Cluster-22178.50586|Cluster-22178.68624|Cluster-22178.60901|Cluster-22178.50496|Cluster-22178.53393|Cluster-22178.102604	http://www.genome.jp/kegg-bin/show_pathway?ko03430/K08735%09red/K10754%09red/K10746%09red/K10858%09red/K07466%09red/K08739%09red/K03505%09red
Fatty acid biosynthesis	KEGG PATHWAY	ko00061	6	29	0.870298	0.982555	Cluster-22178.65120|Cluster-22178.66860|Cluster-22178.45881|Cluster-22178.48944|Cluster-22178.56931|Cluster-22178.48943	http://www.genome.jp/kegg-bin/show_pathway?ko00061/K15013%09red/K11262%09red/K01946%09red
Notch signaling pathway	KEGG PATHWAY	ko04330	41	158	0.87036	0.982555	Cluster-22178.96832|Cluster-22178.8297|Cluster-22178.50389|Cluster-22178.7217|Cluster-22178.11289|Cluster-22178.40529|Cluster-22178.46145|Cluster-22178.75332|Cluster-22178.70399|Cluster-22178.102178|Cluster-22178.69743|Cluster-22178.70255|Cluster-22178.78674|Cluster-22178.72403|Cluster-22178.102652|Cluster-22178.37778|Cluster-6474.0|Cluster-22178.67396|Cluster-22178.74949|Cluster-22178.85627|Clus…	http://www.genome.jp/kegg-bin/show_pathway?ko04330/K05948%09red/K06067%09red/K06058%09red/K06059%09red/K06057%09red/K06054%09red/K06052%09red/K06053%09red/K02599%09red/K06051%09red/K04498%09red/K06066%09red/K06172%09red/K06062%09red/K06061%09red/K02353%09red
Spliceosome	KEGG PATHWAY	ko03040	86	315	0.873401	0.982555	Cluster-22178.86842|Cluster-22178.57320|Cluster-22178.61726|Cluster-22178.74368|Cluster-22178.92358|Cluster-22178.66229|Cluster-22178.87677|Cluster-22178.69828|Cluster-22178.81382|Cluster-22178.64974|Cluster-22178.78164|Cluster-22178.66116|Cluster-22178.90085|Cluster-22178.83284|Cluster-22178.78765|Cluster-22178.51050|Cluster-22178.51583|Cluster-22178.66193|Cluster-22178.88910|Cluster-22178.80088…	http://www.genome.jp/kegg-bin/show_pathway?ko03040/K12874%09red/K12900%09red/K11087%09red/K12866%09red/K12867%09red/K12864%09red/K12869%09red/K12840%09red/K12842%09red/K12828%09red/K12829%09red/K12824%09red/K12825%09red/K12822%09red/K12823%09red/K12820%09red/K12881%09red/K12885%09red/K12886%09red/K12887%09red/K12816%09red/K12815%09red/K12872%09red/K12875%09red/K11093%09red/K12811%09red/K12876%09r…
Insulin signaling pathway	KEGG PATHWAY	ko04910	104	379	0.884898	0.982555	Cluster-22178.78568|Cluster-22178.35322|Cluster-22178.82194|Cluster-22178.14880|Cluster-22178.64390|Cluster-22178.71148|Cluster-22178.84017|Cluster-22178.60723|Cluster-22178.56931|Cluster-22178.746|Cluster-22178.65120|Cluster-22178.17432|Cluster-22178.117425|Cluster-22178.35589|Cluster-22178.109229|Cluster-22271.0|Cluster-22178.123572|Cluster-22178.39191|Cluster-22178.111096|Cluster-22178.75692|C…	http://www.genome.jp/kegg-bin/show_pathway?ko04910/K04739%09red/K04694%09red/K03083%09red/K07198%09red/K07195%09red/K11262%09red/K07190%09red/K07192%09red/K04456%09red/K00688%09red/K04440%09red/K04371%09red/K04372%09red/K06269%09red/K02649%09red/K02183%09red/K12407%09red/K03099%09red/K00844%09red/K15909%09red/K05695%09red/K04707%09red/K01596%09red/K00922%09red/K03259%09red/K07187%09red/K04345%09r…
Lipoic acid metabolism	KEGG PATHWAY	ko00785	1	7	0.885591	0.982555	Cluster-22178.77168	http://www.genome.jp/kegg-bin/show_pathway?ko00785/K03644%09red
alpha-Linolenic acid metabolism	KEGG PATHWAY	ko00592	10	46	0.886168	0.982555	Cluster-22178.42484|Cluster-22178.22482|Cluster-22178.115050|Cluster-33866.0|Cluster-22178.25819|Cluster-22178.46501|Cluster-22178.107357|Cluster-22178.73875|Cluster-22178.22741|Cluster-22178.22740	http://www.genome.jp/kegg-bin/show_pathway?ko00592/K01047%09red/K00232%09red/K14621%09red/K07513%09red
Pentose phosphate pathway	KEGG PATHWAY	ko00030	24	99	0.888411	0.982555	Cluster-22178.28356|Cluster-22178.112872|Cluster-22178.15148|Cluster-22178.112874|Cluster-22178.26583|Cluster-22178.15147|Cluster-22178.62742|Cluster-22178.101792|Cluster-22178.72320|Cluster-22178.112400|Cluster-22178.122430|Cluster-22178.60271|Cluster-22178.112864|Cluster-22178.104137|Cluster-22178.110290|Cluster-22178.110291|Cluster-22178.46757|Cluster-22178.5578|Cluster-22178.62253|Cluster-221…	http://www.genome.jp/kegg-bin/show_pathway?ko00030/K00850%09red/K00852%09red/K01835%09red/K00615%09red/K01053%09red/K00948%09red/K01623%09red/K01810%09red
DNA replication	KEGG PATHWAY	ko03030	13	58	0.890503	0.982555	Cluster-22178.77770|Cluster-22178.62243|Cluster-22178.64668|Cluster-22178.102604|Cluster-22178.68624|Cluster-22178.77108|Cluster-22178.75299|Cluster-22178.50586|Cluster-22178.55688|Cluster-22178.53393|Cluster-22178.75027|Cluster-22178.46345|Cluster-22178.78385	http://www.genome.jp/kegg-bin/show_pathway?ko03030/K10754%09red/K02209%09red/K02685%09red/K10742%09red/K07466%09red/K02320%09red/K02321%09red/K02326%09red/K03505%09red
Base excision repair	KEGG PATHWAY	ko03410	14	62	0.892344	0.982555	Cluster-22178.64693|Cluster-22178.104706|Cluster-22178.73842|Cluster-22178.62243|Cluster-22178.35059|Cluster-22178.102604|Cluster-22178.53963|Cluster-22178.107391|Cluster-22178.7044|Cluster-22178.100596|Cluster-22178.24657|Cluster-22178.40476|Cluster-22178.57853|Cluster-22178.63529	http://www.genome.jp/kegg-bin/show_pathway?ko03410/K10771%09red/K10772%09red/K10569%09red/K03660%09red/K10798%09red/K03505%09red/K02326%09red/K10802%09red/K10803%09red/K10800%09red
Pathogenic Escherichia coli infection	KEGG PATHWAY	ko05130	48	186	0.893549	0.982555	Cluster-22178.41310|Cluster-22178.59953|Cluster-22178.102972|Cluster-22178.95456|Cluster-22178.96645|Cluster-22178.96644|Cluster-22178.60486|Cluster-22178.20069|Cluster-22178.88712|Cluster-22178.86179|Cluster-22178.91330|Cluster-22178.119281|Cluster-22178.56657|Cluster-22178.80383|Cluster-22178.100084|Cluster-22178.4516|Cluster-22178.14985|Cluster-22178.19476|Cluster-22178.102364|Cluster-22178.10…	http://www.genome.jp/kegg-bin/show_pathway?ko05130/K17388%09red/K02105%09red/K05689%09red/K04513%09red/K06088%09red/K05703%09red/K02677%09red/K05692%09red/K07374%09red/K07375%09red/K06106%09red/K10168%09red/K04393%09red/K12791%09red/K08007%09red/K05754%09red/K05757%09red
Systemic lupus erythematosus	KEGG PATHWAY	ko05322	46	179	0.894164	0.982555	Cluster-22178.95735|Cluster-22178.43991|Cluster-22178.34984|Cluster-22178.31964|Cluster-22178.54801|Cluster-22178.104511|Cluster-22178.10576|Cluster-22178.18099|Cluster-22178.103402|Cluster-22178.105399|Cluster-22178.12863|Cluster-22178.105687|Cluster-22178.43151|Cluster-22178.100720|Cluster-22178.18067|Cluster-22178.31738|Cluster-22178.23413|Cluster-22178.31736|Cluster-22178.107338|Cluster-22178…	http://www.genome.jp/kegg-bin/show_pathway?ko05322/K05699%09red/K03990%09red/K06752%09red/K03994%09red/K03995%09red/K03989%09red/K11253%09red/K03998%09red/K05443%09red/K11087%09red/K05209%09red/K01332%09red/K10651%09red/K01331%09red/K06856%09red/K01330%09red/K11251%09red/K05210%09red
Other glycan degradation	KEGG PATHWAY	ko00511	8	39	0.899052	0.982555	Cluster-22178.85337|Cluster-22178.82492|Cluster-22178.46194|Cluster-22178.59266|Cluster-22178.47223|Cluster-22178.118708|Cluster-22178.80592|Cluster-22178.54560	http://www.genome.jp/kegg-bin/show_pathway?ko00511/K14459%09red/K17108%09red/K01227%09red/K01444%09red/K12357%09red
Glycosylphosphatidylinositol(GPI)-anchor biosynthesis	KEGG PATHWAY	ko00563	7	35	0.900257	0.982555	Cluster-22178.79549|Cluster-22178.49607|Cluster-22178.57658|Cluster-22178.70863|Cluster-22178.78373|Cluster-22178.67188|Cluster-22178.41392	http://www.genome.jp/kegg-bin/show_pathway?ko00563/K05310%09red/K03857%09red/K05288%09red/K05294%09red/K05284%09red/K03434%09red
Rheumatoid arthritis	KEGG PATHWAY	ko05323	39	155	0.900749	0.982555	Cluster-22178.36619|Cluster-33550.0|Cluster-22178.34984|Cluster-22178.36617|Cluster-22178.6470|Cluster-22178.103402|Cluster-22178.7059|Cluster-22178.21735|Cluster-22178.105687|Cluster-22178.43151|Cluster-22178.109091|Cluster-22178.38848|Cluster-22178.58714|Cluster-22178.111795|Cluster-22178.6077|Cluster-22178.31738|Cluster-31530.0|Cluster-9346.0|Cluster-22178.81020|Cluster-22178.31736|Cluster-221…	http://www.genome.jp/kegg-bin/show_pathway?ko05323/K06856%09red/K05489%09red/K06752%09red/K10030%09red/K01365%09red/K02147%09red/K05448%09red/K05096%09red/K04379%09red/K02145%09red/K02146%09red/K05476%09red/K02155%09red/K02154%09red/K10031%09red/K05465%09red
Methane metabolism	KEGG PATHWAY	ko00680	25	105	0.907705	0.982555	Cluster-22178.112872|Cluster-22178.101792|Cluster-22178.112874|Cluster-22178.61837|Cluster-22178.60749|Cluster-22178.15103|Cluster-22178.65257|Cluster-22178.116965|Cluster-22178.72320|Cluster-22178.112400|Cluster-22178.60271|Cluster-22178.32280|Cluster-22178.112864|Cluster-22178.106323|Cluster-22178.61570|Cluster-22178.46757|Cluster-22178.5578|Cluster-22178.109490|Cluster-22178.110598|Cluster-221…	http://www.genome.jp/kegg-bin/show_pathway?ko00680/K00058%09red/K01689%09red/K01070%09red/K00831%09red/K00600%09red/K01623%09red/K00830%09red/K00121%09red/K00850%09red/K01895%09red
FoxO signaling pathway	KEGG PATHWAY	ko04068	94	350	0.909508	0.982555	Cluster-22178.86844|Cluster-22178.35322|Cluster-22178.111096|Cluster-22178.18449|Cluster-22178.24397|Cluster-22178.18447|Cluster-22178.59361|Cluster-22178.14232|Cluster-22178.14233|Cluster-22178.83741|Cluster-22178.14234|Cluster-22178.22770|Cluster-22178.34457|Cluster-22178.68097|Cluster-22178.35589|Cluster-22178.50483|Cluster-22178.50482|Cluster-22178.96887|Cluster-22178.90800|Cluster-22271.0|Cl…	http://www.genome.jp/kegg-bin/show_pathway?ko04068/K04692%09red/K01110%09red/K04293%09red/K15010%09red/K09408%09red/K16332%09red/K04357%09red/K05868%09red/K05443%09red/K04364%09red/K04456%09red/K13302%09red/K08341%09red/K04441%09red/K04440%09red/K04371%09red/K04603%09red/K03099%09red/K10146%09red/K04500%09red/K04501%09red/K04402%09red/K04467%09red/K01596%09red/K11838%09red/K00922%09red/K09385%09r…
Cutin, suberine and wax biosynthesis	KEGG PATHWAY	ko00073	1	8	0.912751	0.982555	Cluster-22178.65349	http://www.genome.jp/kegg-bin/show_pathway?ko00073/K13356%09red
Vibrio cholerae infection	KEGG PATHWAY	ko05110	50	197	0.916198	0.982555	Cluster-22178.77019|Cluster-22178.65614|Cluster-22178.62494|Cluster-22178.7059|Cluster-22178.36619|Cluster-22178.98362|Cluster-22178.86809|Cluster-22178.98364|Cluster-22178.107767|Cluster-22178.36617|Cluster-22178.20797|Cluster-22178.6470|Cluster-22178.20802|Cluster-22178.229|Cluster-22178.38848|Cluster-22178.72156|Cluster-22178.19747|Cluster-22178.42683|Cluster-22178.19749|Cluster-22178.95456|Cl…	http://www.genome.jp/kegg-bin/show_pathway?ko05110/K08043%09red/K04345%09red/K06098%09red/K05031%09red/K10955%09red/K08049%09red/K05692%09red/K10950%09red/K10951%09red/K04926%09red/K02145%09red/K02146%09red/K02677%09red/K02147%09red/K05701%09red/K04632%09red/K02154%09red/K02155%09red/K05859%09red/K09582%09red
Apoptosis	KEGG PATHWAY	ko04210	109	404	0.91769	0.982555	Cluster-22178.24993|Cluster-22178.45349|Cluster-22178.53762|Cluster-22178.14527|Cluster-22178.98567|Cluster-22178.114809|Cluster-22178.114808|Cluster-22178.46626|Cluster-22178.89487|Cluster-22178.58305|Cluster-22178.31708|Cluster-22178.4516|Cluster-22178.123824|Cluster-22178.80149|Cluster-22178.746|Cluster-22178.79285|Cluster-22178.40674|Cluster-22178.42662|Cluster-22178.27780|Cluster-22178.27781…	http://www.genome.jp/kegg-bin/show_pathway?ko04210/K01368%09red/K02374%09red/K01365%09red/K01367%09red/K01366%09red/K04734%09red/K01363%09red/K04397%09red/K04396%09red/K02310%09red/K02159%09red/K07210%09red/K04398%09red/K04960%09red/K03171%09red/K16943%09red/K07374%09red/K04456%09red/K05692%09red/K04379%09red/K04440%09red/K04371%09red/K02649%09red/K08568%09red/K04426%09red/K16060%09red/K01379%09r…
Ether lipid metabolism	KEGG PATHWAY	ko00565	19	84	0.919279	0.982555	Cluster-22178.10918|Cluster-25782.0|Cluster-22178.31081|Cluster-22178.69058|Cluster-22178.43186|Cluster-22178.33875|Cluster-22178.968|Cluster-22178.22482|Cluster-22178.25819|Cluster-22178.22741|Cluster-22178.29006|Cluster-22178.4399|Cluster-22178.112980|Cluster-22178.73875|Cluster-22178.22740|Cluster-22178.115050|Cluster-22178.111214|Cluster-22178.90003|Cluster-22178.96633	http://www.genome.jp/kegg-bin/show_pathway?ko00565/K14621%09red/K16860%09red/K01115%09red/K16794%09red/K01122%09red/K01047%09red/K08743%09red/K01080%09red
Glycosphingolipid biosynthesis - globo series	KEGG PATHWAY	ko00603	5	28	0.920169	0.982555	Cluster-22178.105481|Cluster-22178.23155|Cluster-22178.115844|Cluster-22178.115772|Cluster-22178.74215	http://www.genome.jp/kegg-bin/show_pathway?ko00603/K00780%09red/K01189%09red/K03371%09red
Primary immunodeficiency	KEGG PATHWAY	ko05340	11	53	0.920414	0.982555	Cluster-22178.26654|Cluster-22178.85917|Cluster-22178.42315|Cluster-22178.6166|Cluster-22178.923|Cluster-22178.30277|Cluster-22178.113520|Cluster-22178.90009|Cluster-22178.494|Cluster-22178.10797|Cluster-22178.40443	http://www.genome.jp/kegg-bin/show_pathway?ko05340/K06856%09red/K05070%09red/K07371%09red/K06506%09red/K06478%09red/K01488%09red/K07210%09red/K08060%09red/K06450%09red
Nucleotide excision repair	KEGG PATHWAY	ko03420	16	73	0.923321	0.982555	Cluster-22178.99739|Cluster-22178.92467|Cluster-22178.62243|Cluster-22178.102604|Cluster-22178.53393|Cluster-22178.68624|Cluster-22178.75284|Cluster-22178.50586|Cluster-22178.77078|Cluster-22178.100109|Cluster-22178.25640|Cluster-22178.37132|Cluster-22178.28259|Cluster-22178.75425|Cluster-22178.28260|Cluster-22178.69960	http://www.genome.jp/kegg-bin/show_pathway?ko03420/K10840%09red/K10846%09red/K10847%09red/K03144%09red/K07466%09red/K10849%09red/K10754%09red/K10839%09red/K02326%09red/K03505%09red
RNA polymerase	KEGG PATHWAY	ko03020	7	37	0.924614	0.982555	Cluster-22178.77427|Cluster-22178.88863|Cluster-22178.62460|Cluster-22178.91463|Cluster-22178.92170|Cluster-22178.59417|Cluster-22178.43871	http://www.genome.jp/kegg-bin/show_pathway?ko03020/K03006%09red/K03017%09red/K03023%09red/K03024%09red/K03026%09red/K14721%09red
Ribosome biogenesis in eukaryotes	KEGG PATHWAY	ko03008	38	156	0.928187	0.982555	Cluster-22178.93893|Cluster-22178.74346|Cluster-22178.66801|Cluster-22178.78036|Cluster-22178.80919|Cluster-22178.80835|Cluster-22178.55565|Cluster-22178.72663|Cluster-22178.59754|Cluster-22178.70141|Cluster-22178.61371|Cluster-22178.80108|Cluster-22178.64700|Cluster-22178.67409|Cluster-22178.64761|Cluster-22178.49855|Cluster-22178.82556|Cluster-22178.71284|Cluster-22178.44657|Cluster-22178.68724…	http://www.genome.jp/kegg-bin/show_pathway?ko03008/K11108%09red/K12618%09red/K14572%09red/K14570%09red/K14558%09red/K14559%09red/K14554%09red/K14556%09red/K14557%09red/K14550%09red/K14552%09red/K14553%09red/K14284%09red/K14536%09red/K07936%09red/K03685%09red/K03097%09red/K13288%09red/K14565%09red/K14564%09red/K14521%09red/K14523%09red/K14290%09red
HIF-1 signaling pathway	KEGG PATHWAY	ko04066	92	348	0.928595	0.982555	Cluster-22178.98362|Cluster-22178.22170|Cluster-22178.95456|Cluster-22178.82194|Cluster-22178.20797|Cluster-22178.71789|Cluster-22178.83741|Cluster-22178.96033|Cluster-22178.90129|Cluster-22178.98364|Cluster-22178.109490|Cluster-22178.97924|Cluster-22178.123572|Cluster-22178.74949|Cluster-22178.29205|Cluster-22178.91557|Cluster-22178.20086|Cluster-22178.20085|Cluster-22178.76775|Cluster-22178.533…	http://www.genome.jp/kegg-bin/show_pathway?ko04066/K04515%09red/K04692%09red/K01689%09red/K02677%09red/K05096%09red/K08268%09red/K09592%09red/K00134%09red/K04357%09red/K09097%09red/K05448%09red/K04456%09red/K07299%09red/K04371%09red/K04372%09red/K05466%09red/K01103%09red/K02649%09red/K05465%09red/K00844%09red/K05055%09red/K03982%09red/K12077%09red/K02580%09red/K00922%09red/K03259%09red/K02161%09r…
Phototransduction	KEGG PATHWAY	ko04744	17	78	0.931679	0.982555	Cluster-22178.109541|Cluster-15669.0|Cluster-25045.0|Cluster-22178.12297|Cluster-22178.55163|Cluster-22178.34843|Cluster-22178.40038|Cluster-22178.99078|Cluster-22178.96745|Cluster-22178.81693|Cluster-22178.84996|Cluster-22178.77396|Cluster-22178.96746|Cluster-22178.26211|Cluster-22178.100640|Cluster-30926.0|Cluster-22178.60431	http://www.genome.jp/kegg-bin/show_pathway?ko04744/K04250%09red/K08718%09red/K04952%09red/K12321%09red/K13759%09red/K13764%09red/K13765%09red/K02183%09red
One carbon pool by folate	KEGG PATHWAY	ko00670	5	29	0.932084	0.982555	Cluster-22178.115775|Cluster-22178.110298|Cluster-22178.73463|Cluster-22178.85484|Cluster-22178.65257	http://www.genome.jp/kegg-bin/show_pathway?ko00670/K00600%09red/K00287%09red/K00289%09red/K00288%09red
Glyoxylate and dicarboxylate metabolism	KEGG PATHWAY	ko00630	14	67	0.937112	0.982555	Cluster-22178.65257|Cluster-23563.0|Cluster-22178.62594|Cluster-22178.53461|Cluster-22178.64434|Cluster-22178.84594|Cluster-22178.84595|Cluster-22178.75111|Cluster-22178.91446|Cluster-22178.87793|Cluster-22178.53458|Cluster-22178.39236|Cluster-22178.71029|Cluster-22178.116965	http://www.genome.jp/kegg-bin/show_pathway?ko00630/K11517%09red/K01681%09red/K00600%09red/K00830%09red/K01915%09red/K00025%09red
Lysosome	KEGG PATHWAY	ko04142	80	309	0.939217	0.982555	Cluster-22178.36619|Cluster-22178.78294|Cluster-22178.100311|Cluster-22178.27330|Cluster-22178.56694|Cluster-22178.98406|Cluster-22178.46588|Cluster-22178.88916|Cluster-22178.36617|Cluster-22178.14527|Cluster-22178.74431|Cluster-22178.6470|Cluster-22178.99329|Cluster-22178.56496|Cluster-22178.59425|Cluster-22178.114677|Cluster-22178.93989|Cluster-22178.36138|Cluster-22178.38848|Cluster-22178.9933…	http://www.genome.jp/kegg-bin/show_pathway?ko04142/K12394%09red/K12396%09red/K12397%09red/K01369%09red/K12391%09red/K01365%09red/K01366%09red/K12398%09red/K01074%09red/K01363%09red/K01444%09red/K02155%09red/K02154%09red/K01368%09red/K19363%09red/K08568%09red/K01134%09red/K04644%09red/K04646%09red/K01189%09red/K01379%09red/K12347%09red/K01125%09red/K01217%09red/K12301%09red/K05656%09red/K12307%09r…
RNA degradation	KEGG PATHWAY	ko03018	42	173	0.939586	0.982555	Cluster-22178.53138|Cluster-22178.70850|Cluster-22178.77998|Cluster-22178.70011|Cluster-22178.15103|Cluster-22178.70118|Cluster-22178.62101|Cluster-22178.101792|Cluster-22178.83219|Cluster-22178.72320|Cluster-22178.112400|Cluster-22178.48628|Cluster-22178.60291|Cluster-22178.38417|Cluster-22178.60271|Cluster-22178.65740|Cluster-22178.69081|Cluster-22178.43549|Cluster-22178.52232|Cluster-22178.267…	http://www.genome.jp/kegg-bin/show_pathway?ko03018/K03679%09red/K00850%09red/K01689%09red/K12615%09red/K12614%09red/K12616%09red/K12611%09red/K12590%09red/K12618%09red/K12598%09red/K12599%09red/K03514%09red/K13126%09red/K00962%09red/K12602%09red/K12585%09red/K12604%09red/K12605%09red/K12581%09red/K12603%09red/K12600%09red/K12597%09red/K10643%09red/K12624%09red/K12571%09red/K12580%09red
Glycosaminoglycan degradation	KEGG PATHWAY	ko00531	7	39	0.94361	0.982948	Cluster-22178.70213|Cluster-22178.24934|Cluster-22178.52568|Cluster-22178.73056|Cluster-22178.59908|Cluster-22178.61824|Cluster-3612.0	http://www.genome.jp/kegg-bin/show_pathway?ko00531/K07964%09red/K01136%09red/K01197%09red/K01217%09red
Protein processing in endoplasmic reticulum	KEGG PATHWAY	ko04141	111	420	0.945694	0.982948	Cluster-22178.77019|Cluster-22178.91794|Cluster-22178.39668|Cluster-22178.78365|Cluster-22178.54617|Cluster-22178.71787|Cluster-22178.64808|Cluster-22178.45517|Cluster-22178.83947|Cluster-22178.80149|Cluster-22178.72304|Cluster-22178.53259|Cluster-22178.105618|Cluster-22178.99298|Cluster-22178.116214|Cluster-22178.59109|Cluster-22178.41079|Cluster-22178.84048|Cluster-22178.34756|Cluster-22178.167…	http://www.genome.jp/kegg-bin/show_pathway?ko04141/K16196%09red/K16195%09red/K06689%09red/K13989%09red/K09507%09red/K01367%09red/K10661%09red/K10666%09red/K04554%09red/K09054%09red/K10597%09red/K02159%09red/K03173%09red/K05546%09red/K04555%09red/K09530%09red/K09517%09red/K05638%09red/K14020%09red/K10950%09red/K10839%09red/K07151%09red/K04440%09red/K11718%09red/K13250%09red/K01230%09red/K14006%09r…
Alzheimer's disease	KEGG PATHWAY	ko05010	130	490	0.954407	0.989008	Cluster-22178.54195|Cluster-22178.103367|Cluster-22178.71789|Cluster-22178.101312|Cluster-22178.121732|Cluster-22178.68940|Cluster-22178.86217|Cluster-22178.99170|Cluster-22178.73211|Cluster-22178.112918|Cluster-22178.80149|Cluster-22178.79285|Cluster-22178.29929|Cluster-22178.88901|Cluster-22178.88900|Cluster-22178.88902|Cluster-22178.68094|Cluster-22178.75068|Cluster-22178.34756|Cluster-22178.6…	http://www.genome.jp/kegg-bin/show_pathway?ko05010/K02256%09red/K01389%09red/K04550%09red/K01367%09red/K03083%09red/K05208%09red/K05209%09red/K04397%09red/K02131%09red/K02133%09red/K04398%09red/K04960%09red/K00414%09red/K04963%09red/K03943%09red/K03968%09red/K03941%09red/K11716%09red/K04371%09red/K02266%09red/K06704%09red/K06268%09red/K02183%09red/K04520%09red/K04521%09red/K04524%09red/K05210%09r…
Terpenoid backbone biosynthesis	KEGG PATHWAY	ko00900	6	37	0.961372	0.99271	Cluster-22178.41560|Cluster-22178.48413|Cluster-22178.56550|Cluster-22178.92425|Cluster-22178.82025|Cluster-22178.98293	http://www.genome.jp/kegg-bin/show_pathway?ko00900/K00869%09red/K01641%09red/K00021%09red/K01823%09red/K08658%09red
RNA transport	KEGG PATHWAY	ko03013	78	311	0.963768	0.99271	Cluster-22178.60133|Cluster-22178.68189|Cluster-22178.68485|Cluster-22178.72096|Cluster-22178.83032|Cluster-22178.64962|Cluster-22178.64824|Cluster-22178.71892|Cluster-22178.76389|Cluster-22178.86842|Cluster-22178.64358|Cluster-22178.61603|Cluster-22178.58094|Cluster-22178.64849|Cluster-22178.78036|Cluster-22178.69314|Cluster-22178.68874|Cluster-22178.65849|Cluster-22178.41203|Cluster-22178.47617…	http://www.genome.jp/kegg-bin/show_pathway?ko03013/K09291%09red/K03257%09red/K14314%09red/K10577%09red/K12160%09red/K14300%09red/K03242%09red/K03243%09red/K03260%09red/K14323%09red/K03249%09red/K14320%09red/K14327%09red/K14325%09red/K14303%09red/K12881%09red/K13129%09red/K14284%09red/K03680%09red/K07936%09red/K13126%09red/K14311%09red/K12875%09red/K14317%09red/K03259%09red/K12876%09red/K03231%09r…
Protein export	KEGG PATHWAY	ko03060	6	39	0.97217	0.995608	Cluster-22178.57923|Cluster-22178.71863|Cluster-22178.77781|Cluster-22178.78544|Cluster-22178.81656|Cluster-22178.64157	http://www.genome.jp/kegg-bin/show_pathway?ko03060/K09490%09red/K03217%09red/K12948%09red/K03104%09red/K03105%09red/K13431%09red
PPAR signaling pathway	KEGG PATHWAY	ko03320	34	153	0.972387	0.995608	Cluster-22178.42484|Cluster-22178.64235|Cluster-22178.14755|Cluster-22178.29861|Cluster-22178.99890|Cluster-22178.35322|Cluster-20191.0|Cluster-22178.37538|Cluster-22178.37536|Cluster-22178.78387|Cluster-22178.34599|Cluster-22178.33531|Cluster-22178.99400|Cluster-22178.88663|Cluster-22178.102475|Cluster-22178.99170|Cluster-22178.102476|Cluster-22178.109917|Cluster-22178.45881|Cluster-22178.121263…	http://www.genome.jp/kegg-bin/show_pathway?ko03320/K08752%09red/K15013%09red/K00232%09red/K08761%09red/K08751%09red/K00864%09red/K08765%09red/K01596%09red/K08745%09red/K08746%09red/K00488%09red/K08757%09red/K08756%09red/K08770%09red/K08524%09red/K06259%09red/K01059%09red/K07513%09red/K00507%09red/K00489%09red/K17284%09red
Fatty acid metabolism	KEGG PATHWAY	ko01212	20	109	0.991808	1	Cluster-22178.93879|Cluster-22178.42484|Cluster-22178.33531|Cluster-20191.0|Cluster-22178.90418|Cluster-22178.66860|Cluster-22178.58115|Cluster-22178.10748|Cluster-22178.56496|Cluster-33866.0|Cluster-22178.61639|Cluster-22178.80962|Cluster-22178.45881|Cluster-22178.48944|Cluster-22178.56931|Cluster-22178.10749|Cluster-22178.107357|Cluster-22178.46501|Cluster-22178.48943|Cluster-22178.48601	http://www.genome.jp/kegg-bin/show_pathway?ko01212/K07513%09red/K09479%09red/K10203%09red/K10703%09red/K01074%09red/K08765%09red/K15013%09red/K00232%09red/K10258%09red/K11262%09red/K00507%09red
Proteasome	KEGG PATHWAY	ko03050	14	91	0.997274	1	Cluster-22178.62497|Cluster-22178.112302|Cluster-22178.103351|Cluster-22178.42892|Cluster-22178.35618|Cluster-22178.51675|Cluster-22178.119337|Cluster-22178.69734|Cluster-22178.109163|Cluster-22178.65436|Cluster-22178.103365|Cluster-22178.58250|Cluster-22178.92384|Cluster-22178.95350	http://www.genome.jp/kegg-bin/show_pathway?ko03050/K02730%09red/K06696%09red/K06699%09red/K02740%09red/K02741%09red/K02739%09red/K02738%09red/K03038%09red/K03028%09red/K02727%09red/K02737%09red
Quorum sensing	KEGG PATHWAY	ko02024	2	29	0.997609	1	Cluster-22178.112479|Cluster-22178.64157	http://www.genome.jp/kegg-bin/show_pathway?ko02024/K03217%09red/K01580%09red
Non-alcoholic fatty liver disease (NAFLD)	KEGG PATHWAY	ko04932	74	338	0.998136	1	Cluster-22178.64235|Cluster-22178.76977|Cluster-22178.108189|Cluster-22178.71879|Cluster-22178.91977|Cluster-22178.84693|Cluster-22178.32259|Cluster-22178.111096|Cluster-22178.61858|Cluster-22178.72965|Cluster-21466.1|Cluster-22178.95340|Cluster-22178.65803|Cluster-22178.3855|Cluster-22178.87007|Cluster-22178.100384|Cluster-22178.86668|Cluster-22178.86669|Cluster-22178.97560|Cluster-22178.37795|C…	http://www.genome.jp/kegg-bin/show_pathway?ko04932/K09113%09red/K02256%09red/K05062%09red/K03083%09red/K08822%09red/K04397%09red/K04393%09red/K04392%09red/K02159%09red/K08524%09red/K04398%09red/K03943%09red/K05632%09red/K03941%09red/K04440%09red/K07297%09red/K10030%09red/K02649%09red/K04426%09red/K05055%09red/K00922%09red/K03173%09red/K07187%09red/K02266%09red/K00414%09red/K00412%09red/K07200%09r…
Aminoacyl-tRNA biosynthesis	KEGG PATHWAY	ko00970	20	129	0.999409	1	Cluster-22178.68293|Cluster-22178.86303|Cluster-22178.63145|Cluster-22178.64101|Cluster-22178.91497|Cluster-22178.77236|Cluster-22178.56159|Cluster-22178.46307|Cluster-22178.110326|Cluster-22178.65361|Cluster-22178.71541|Cluster-22178.64778|Cluster-22178.66954|Cluster-22178.67263|Cluster-22178.76340|Cluster-22178.73782|Cluster-22178.81986|Cluster-22178.61840|Cluster-22178.57855|Cluster-22178.61231	http://www.genome.jp/kegg-bin/show_pathway?ko00970/K02433%09red/K01880%09red/K02435%09red/K01873%09red/K01883%09red/K01874%09red/K14163%09red/K01887%09red/K01889%09red
Parkinson's disease	KEGG PATHWAY	ko05012	58	341	0.999998	1	Cluster-22178.54195|Cluster-22178.62494|Cluster-22178.27455|Cluster-22178.45173|Cluster-22178.91977|Cluster-22178.42771|Cluster-22178.45174|Cluster-22178.60939|Cluster-22178.44303|Cluster-22178.78216|Cluster-22178.1374|Cluster-22178.46626|Cluster-22178.85990|Cluster-22178.59523|Cluster-22178.93844|Cluster-22178.83394|Cluster-22178.75906|Cluster-22178.72156|Cluster-22178.120722|Cluster-22178.62459…	http://www.genome.jp/kegg-bin/show_pathway?ko05012/K02256%09red/K04552%09red/K04555%09red/K04554%09red/K04557%09red/K02131%09red/K02133%09red/K03943%09red/K03968%09red/K03941%09red/K05863%09red/K04243%09red/K04145%09red/K03883%09red/K03881%09red/K08844%09red/K09565%09red/K02266%09red/K00414%09red/K04345%09red/K03879%09red/K03878%09red/K00412%09red/K08669%09red/K03956%09red/K15041%09red/K00236%09r…
Oxidative phosphorylation	KEGG PATHWAY	ko00190	39	267	1	1	Cluster-22178.36619|Cluster-22178.54195|Cluster-22178.7059|Cluster-22178.27455|Cluster-22178.91977|Cluster-22178.102998|Cluster-22178.36617|Cluster-22178.6470|Cluster-22178.100542|Cluster-22178.1374|Cluster-22178.65803|Cluster-22178.34210|Cluster-22178.83394|Cluster-22178.56777|Cluster-22178.38848|Cluster-22178.58714|Cluster-22178.86217|Cluster-22178.111795|Cluster-22178.93860|Cluster-22178.31571…	http://www.genome.jp/kegg-bin/show_pathway?ko00190/K02256%09red/K01507%09red/K02131%09red/K02133%09red/K02154%09red/K02155%09red/K03943%09red/K03968%09red/K03941%09red/K03883%09red/K03881%09red/K02145%09red/K02146%09red/K02147%09red/K02266%09red/K00414%09red/K03879%09red/K03878%09red/K00412%09red/K03956%09red/K01542%09red/K00236%09red/K03934%09red
Ribosome	KEGG PATHWAY	ko03010	20	284	1	1	Cluster-22178.63150|Cluster-22178.66323|Cluster-22178.58275|Cluster-22178.70225|Cluster-22178.65096|Cluster-22178.85725|Cluster-22178.68762|Cluster-22178.57756|Cluster-22178.65166|Cluster-22178.68346|Cluster-22178.89685|Cluster-22178.63445|Cluster-22178.71832|Cluster-22178.65556|Cluster-22178.61633|Cluster-34474.0|Cluster-22178.74141|Cluster-22178.73494|Cluster-22178.68071|Cluster-22178.62385	http://www.genome.jp/kegg-bin/show_pathway?ko03010/K02875%09red/K02934%09red/K02899%09red/K02925%09red/K02900%09red/K02880%09red/K02882%09red/K02985%09red/K02981%09red/K02997%09red/K02978%09red/K02930%09red/K02977%09red/K02961%09red
--------------------
#Term	Database	ID	Input number	Background number	P-Value	Corrected P-Value	Input	Hyperlink
--------------------
#Term	Database	ID	Input number	Background number	P-Value	Corrected P-Value	Input	Hyperlink
--------------------

## Sheet: JOvsJT_down.DEG_KEGG_top20
pathway_term	rich_factor	qvalue	gene_number
Glutamatergic synapse	0.379074	0.982555	221
Lysine degradation	0.429348	0.982555	79
Calcium signaling pathway	0.363305	0.982555	299
Protein digestion and absorption	0.383178	0.982555	164
Taste transduction	0.420213	0.982555	79
ECM-receptor interaction	0.376975	0.982555	167
Oxytocin signaling pathway	0.363215	0.982555	235
Circadian entrainment	0.368421	0.982555	196
Cell adhesion molecules (CAMs)	0.370023	0.982555	158
Valine, leucine and isoleucine biosynthesis	0.8	0.982555	8
MAPK signaling pathway	0.351317	0.982555	280
Arrhythmogenic right ventricular cardiomyopathy (ARVC)	0.373832	0.982555	120
Retrograde endocannabinoid signaling	0.360731	0.982555	158
Tryptophan metabolism	0.405172	0.982555	47
Platelet activation	0.350814	0.982555	194
Vasopressin-regulated water reabsorption	0.395349	0.982555	51
Endocytosis	0.342398	0.982555	277
Vitamin B6 metabolism	0.75	0.982555	6
MicroRNAs in cancer	0.351515	0.982555	174
B cell receptor signaling pathway	0.368852	0.982555	90
