# Supplementary material for: Transcriptomic analysis of female and male gonads in juvenile snakeskin gourami (Trichopodus pectoralis)
Source: Sci Rep. 2020 Mar 23;10:5240. doi: 10.1038/s41598-020-61738-0 (PMC7090014; doi:10.1038/s41598-020-61738-0)
Supplement: Supplementary file 6 — Table S6. [file 41598_2020_61738_MOESM6_ESM.xlsx]

## Sheet: Paper information
Transcriptomic analysis of female and male gonads in juvenile snakeskin gourami (Trichopodus pectoralis)
Surintorn Boonanuntanasarn1*, Araya Jangprai1, Uthairat Na-Nakorn2*
1 School of Animal Technology and Innovation, Institute of Agricultural Technology, Suranaree University of Technology, 111 University Avenue, Muang, Nakhon Ratchasima, 30000, Thailand
2 Department of Aquaculture, Faculty of Fisheries, Kasetsart University, 50 Paholyothin Road, Chatujak, Bangkok 10900, Thailand
*Corresponding author:
S. Boonanuntanasarn; surinton@sut.ac.th, Tel: +6644224371, Fax: +6644224150
Uthairat Na-Nakorn; e-mail: ffisurn@ku.ac.th
Table S6 Transcripts identified as significantly differentially expressed in ovary and testis that were upregulated in ovary.

## Sheet: JOvsJT_DEG_up
gene_id	JO_readcount	JT_readcount	log2.Fold_change	p.value	padj	Genes	Gene Length	NR GI	NR ID	NR Score	NR Evalue	NR Description	NT GI	NT ID	NT Score	NT Evalue	NT Description	KO ID	KO Name	KO Description	Swissprot ID	Swissprot Score	Swissprot Evalue	Swissprot Description	PFAM ID	PFAM description	Gene Ontology Biological Pathway	BP Description	Gene Ontology Molecular Function	MF Description	Gene Ontology Cellular Component	CC Description	KOG ID	KOG Description
Cluster-22178.76145	2293.17	1146.44	1.0002	7.0333e-06	4.6979e-05	Cluster-22178.76145	4648	734604327	XP_010729211.1	2731	6.3e-306	PREDICTED: RNA exonuclease 1 homolog isoform X4 [Larimichthys crocea]	734604326	XM_010730909.1	759	0	PREDICTED: Larimichthys crocea RNA exonuclease 1 homolog (LOC104919005), transcript variant X4, mRNA	K14570	REX1, REXO1, RNH70	RNA exonuclease 1	Q7TT28	987	4.5e-105	RNA exonuclease 1 homolog OS=Mus musculus GN=Rexo1 PE=1 SV=1	PF04101//PF00201//PF05373	Glycosyltransferase family 28 C-terminal domain//UDP-glucoronosyl and UDP-glucosyl transferase//L-proline 3-hydroxylase, C-terminal	GO:0008152//GO:0055114	metabolic process//oxidation-reduction process	GO:0016706//GO:0016758	oxidoreductase activity, acting on paired donors, with incorporation or reduction of molecular oxygen, 2-oxoglutarate as one donor, and incorporation of one atom each of oxygen into both donors//transferase activity, transferring hexosyl groups	--	--	--	--
Cluster-22178.53234	1108.01	553.941	1.0002	0.00023559	0.0011595	Cluster-22178.53234	2395	808859682	KKF11785.1	1496	5.3e-163	Aminoglycoside phosphotransferase domain-containing protein 1 [Larimichthys crocea]	554820529	XM_005920940.1	378	0	PREDICTED: Haplochromis burtoni hydroxylysine kinase (hykk), mRNA	--	--	--	A8WFT6	1229	2e-133	Hydroxylysine kinase OS=Danio rerio GN=hykk PE=2 SV=1	--	--	--	--	--	--	--	--	--	--
Cluster-22178.47681	1152.86	575.545	1.0022	0.00018809	0.00094589	Cluster-22178.47681	1663	348530030	XP_003452514.1	1382	6e-150	PREDICTED: transcription termination factor, mitochondrial-like [Oreochromis niloticus]	542239569	XM_003452466.2	422	0	PREDICTED: Oreochromis niloticus mitochondrial transcription termination factor 1 (mterf1), mRNA	--	--	--	Q99551	812	3.1e-85	Transcription termination factor 1, mitochondrial OS=Homo sapiens GN=MTERF1 PE=1 SV=1	PF02536	mTERF	GO:0006355	regulation of transcription, DNA-templated	GO:0003690	double-stranded DNA binding	GO:0005739	mitochondrion	--	--
Cluster-22178.87719	606.825	302.903	1.0024	0.0017753	0.0070345	Cluster-22178.87719	1580	734625963	XP_010741101.1	699	9.1e-71	PREDICTED: biogenesis of lysosome-related organelles complex 1 subunit 3 [Larimichthys crocea]	734625962	XM_010742799.1	321	2.94977e-165	PREDICTED: Larimichthys crocea biogenesis of lysosomal organelles complex-1, subunit 3 (bloc1s3), mRNA	--	--	--	A5PJP1	210	1.9e-15	Biogenesis of lysosome-related organelles complex 1 subunit 3 OS=Bos taurus GN=BLOC1S3 PE=2 SV=1	--	--	--	--	--	--	--	--	--	--
Cluster-22178.61842	760.083	379.279	1.0029	0.0007808	0.0033988	Cluster-22178.61842	6066	734621263	XP_010738522.1	4095	0	PREDICTED: cytospin-A [Larimichthys crocea]	734621262	XM_010740220.1	1936	0	PREDICTED: Larimichthys crocea sperm antigen with calponin homology and coiled-coil domains 1-like (specc1l), mRNA	--	--	--	Q2KN94	3980	0	Cytospin-A OS=Takifugu rubripes GN=specc1l PE=2 SV=1	PF06422//PF00307	CDR ABC transporter//Calponin homology (CH) domain	GO:0006810	transport	GO:0042626//GO:0005515//GO:0005524	ATPase activity, coupled to transmembrane movement of substances//protein binding//ATP binding	GO:0016021	integral component of membrane	KOG4678	FOG: Calponin homology domain
Cluster-22178.54846	1368.71	682.43	1.0041	0.00013078	0.00068069	Cluster-22178.54846	2874	658838420	XP_008397325.1	917	8.7e-96	PREDICTED: corepressor interacting with RBPJ 1 [Poecilia reticulata]	908517096	XM_005452913.2	820	0	PREDICTED: Oreochromis niloticus corepressor interacting with RBPJ, 1 (cir1), mRNA	K06066	CIR	CBF1 interacting corepressor	Q86X95	810	9.3e-85	Corepressor interacting with RBPJ 1 OS=Homo sapiens GN=CIR1 PE=1 SV=1	--	--	--	--	--	--	--	--	KOG3794	CBF1-interacting corepressor CIR and related proteins
Cluster-22178.71561	718.17	357.953	1.0046	0.0011297	0.00472	Cluster-22178.71561	5313	808876368	KKF25004.1	2859	0	Sorting nexin-27 [Larimichthys crocea]	734627297	XM_010743524.1	1368	0	PREDICTED: Larimichthys crocea sorting nexin-27-like (LOC104929089), transcript variant X1, mRNA >gi|734627299|ref|XM_010743525.1| PREDICTED: Larimichthys crocea sorting nexin-27-like (LOC104929089), transcript variant X2, mRNA	K17936	SNX27	sorting nexin-27	Q3UHD6	2263	5.6e-253	Sorting nexin-27 OS=Mus musculus GN=Snx27 PE=1 SV=2	PF00595//PF00788//PF00787//PF13180	PDZ domain (Also known as DHR or GLGF)//Ras association (RalGDS/AF-6) domain//PX domain//PDZ domain	GO:0007165	signal transduction	GO:0035091//GO:0005515	phosphatidylinositol binding//protein binding	--	--	KOG3784	Sorting nexin protein SNX27
Cluster-22178.81268	589.942	293.979	1.0049	0.0016919	0.0067432	Cluster-22178.81268	3046	348505122	XP_003440110.1	753	9.6e-77	PREDICTED: lys-63-specific deubiquitinase BRCC36-like [Oreochromis niloticus]	734641975	XM_010751598.1	332	4.40986e-171	PREDICTED: Larimichthys crocea BRCA1/BRCA2-containing complex, subunit 3 (brcc3), mRNA	K11864	BRCC3	BRCA1/BRCA2-containing complex subunit 3	B5X8M4	723	1.2e-74	Lys-63-specific deubiquitinase BRCC36 OS=Salmo salar GN=brcc3 PE=2 SV=1	PF01398	JAB1/Mov34/MPN/PAD-1 ubiquitin protease	--	--	GO:0005515	protein binding	--	--	--	--
Cluster-22178.62402	910.694	453.787	1.005	0.00048435	0.0022192	Cluster-22178.62402	5340	548484420	XP_005749136.1	4842	0	PREDICTED: peregrin-like isoform X4 [Pundamilia nyererei]>gi|554857712|ref|XP_005939007.1| PREDICTED: peregrin-like isoform X6 [Haplochromis burtoni]	657566224	XM_008288224.1	2594	0	PREDICTED: Stegastes partitus bromodomain and PHD finger containing, 1 (brpf1), mRNA	--	--	--	P55201	3494	0	Peregrin OS=Homo sapiens GN=BRPF1 PE=1 SV=2	PF00439//PF00628	Bromodomain//PHD-finger	--	--	GO:0005515	protein binding	--	--	KOG0955	PHD finger protein BR140/LIN-49
Cluster-22178.69681	4608.46	2296.03	1.0051	1.9616e-07	1.668e-06	Cluster-22178.69681	3252	657752840	XP_008311901.1	1610	4.3e-176	PREDICTED: ribonucleoside-diphosphate reductase subunit M2 [Cynoglossus semilaevis]	542226956	XM_003446635.2	796	0	PREDICTED: Oreochromis niloticus ribonucleoside-diphosphate reductase subunit M2 (LOC100699570), mRNA	K10808	RRM2	ribonucleoside-diphosphate reductase subunit M2	P79733	1591	2.9e-175	Ribonucleoside-diphosphate reductase subunit M2 OS=Danio rerio GN=rrm2 PE=1 SV=1	PF00268//PF00337//PF01940	Ribonucleotide reductase, small chain//Galactoside-binding lectin//Integral membrane protein DUF92	GO:0009186//GO:0055114	deoxyribonucleoside diphosphate metabolic process//oxidation-reduction process	GO:0030246	carbohydrate binding	GO:0016021	integral component of membrane	KOG1567	Ribonucleotide reductase, beta subunit
Cluster-22178.57955	803.919	400.207	1.0063	0.00077823	0.0033886	Cluster-22178.57955	3002	657561696	XP_008284432.1	2143	6.2e-238	PREDICTED: telomerase Cajal body protein 1 isoform X1 [Stegastes partitus]>gi|657561699|ref|XP_008284433.1| PREDICTED: telomerase Cajal body protein 1 isoform X1 [Stegastes partitus]	657561701	XM_008286212.1	847	0	PREDICTED: Stegastes partitus WD repeat containing, antisense to TP53 (wrap53), transcript variant X3, mRNA	--	--	--	Q5XII5	1277	6.8e-139	Telomerase Cajal body protein 1 OS=Rattus norvegicus GN=Wrap53 PE=1 SV=1	PF00400	WD domain, G-beta repeat	--	--	GO:0005515	protein binding	--	--	KOG2919	Guanine nucleotide-binding protein
Cluster-22178.67366	3101.88	1543.09	1.0073	1.8654e-06	1.37e-05	Cluster-22178.67366	6102	657535381	XP_008274435.1	3697	0	PREDICTED: WD repeat-containing protein 44 [Stegastes partitus]	657535380	XM_008276213.1	1592	0	PREDICTED: Stegastes partitus WD repeat domain 44 (wdr44), mRNA	--	--	--	Q498F0	2750	0	WD repeat-containing protein 44 OS=Xenopus laevis GN=wdr44 PE=2 SV=1	PF00400//PF01805//PF05829	WD domain, G-beta repeat//Surp module//Adenovirus late L2 mu core protein (Protein X)	GO:0006396	RNA processing	GO:0003677//GO:0005515//GO:0003723	DNA binding//protein binding//RNA binding	GO:0019013	viral nucleocapsid	KOG0283	WD40 repeat-containing protein
Cluster-22178.80132	877.791	436.508	1.0079	0.00044197	0.002044	Cluster-22178.80132	4482	657568929	XP_008287921.1	2012	1.4e-222	PREDICTED: single Ig IL-1-related receptor [Stegastes partitus]	657568928	XM_008289699.1	596	0	PREDICTED: Stegastes partitus single immunoglobulin and toll-interleukin 1 receptor (TIR) domain (sigirr), mRNA	K05169	SIGIRR	single Ig IL-1R-related molecule	Q4V892	863	1e-90	Single Ig IL-1-related receptor OS=Rattus norvegicus GN=Sigirr PE=2 SV=1	PF16934//PF00514//PF13895//PF13676//PF01582//PF03427	Two-component Enterococcus faecalis cytolysin (EFC)//Armadillo/beta-catenin-like repeat//Immunoglobulin domain//TIR domain//TIR domain//Carbohydrate binding domain (family 19)	GO:0006032//GO:0007165//GO:0050830	chitin catabolic process//signal transduction//defense response to Gram-positive bacterium	GO:0005515//GO:0008061	protein binding//chitin binding	--	--	KOG1048	Neural adherens junction protein Plakophilin and related Armadillo repeat proteins
Cluster-22178.59945	796.767	395.538	1.0103	0.00062898	0.0028033	Cluster-22178.59945	6330	808857094	KKF09721.1	2426	2e-270	Ribosomal protein S6 kinase beta-1 [Larimichthys crocea]	736199750	XM_010775835.1	940	0	PREDICTED: Notothenia coriiceps ribosomal protein S6 kinase, 70kDa, polypeptide 1 (rps6kb1), transcript variant X1, mRNA	--	--	--	Q6TJY3	2111	2.8e-235	Ribosomal protein S6 kinase beta-1 OS=Bos taurus GN=RPS6KB1 PE=2 SV=1	PF00069//PF12678//PF11789//PF13639//PF00427//PF12861//PF00097//PF07714//PF14634//PF00829//PF12937//PF00433	Protein kinase domain//RING-H2 zinc finger//Zinc-finger of the MIZ type in Nse subunit//Ring finger domain//Phycobilisome Linker polypeptide//Anaphase-promoting complex subunit 11 RING-H2 finger//Zinc finger, C3HC4 type (RING finger)//Protein tyrosine kinase//zinc-RING finger domain//Ribosomal prokaryotic L21 protein//F-box-like//Protein kinase C terminal domain	GO:0016310//GO:0015979//GO:0016567//GO:0009069//GO:0006468	phosphorylation//photosynthesis//protein ubiquitination//serine family amino acid metabolic process//protein phosphorylation	GO:0004674//GO:0004842//GO:0005524//GO:0008270//GO:0004672//GO:0046872//GO:0005515	protein serine/threonine kinase activity//ubiquitin-protein transferase activity//ATP binding//zinc ion binding//protein kinase activity//metal ion binding//protein binding	GO:0005840//GO:0005680//GO:0030089	ribosome//anaphase-promoting complex//phycobilisome	KOG0598	Ribosomal protein S6 kinase and related proteins
Cluster-22178.53714	5480.06	2720.38	1.0104	1.0144e-05	6.5837e-05	Cluster-22178.53714	7437	657589763	XP_008299288.1	1943	2.4e-214	PREDICTED: casein kinase II subunit alpha-like [Stegastes partitus]>gi|657589765|ref|XP_008299289.1| PREDICTED: casein kinase II subunit alpha-like [Stegastes partitus]	657589764	XM_008301067.1	1658	0	PREDICTED: Stegastes partitus casein kinase II subunit alpha-like (LOC103371668), transcript variant X2, mRNA	--	--	--	P21868	1747	5.3e-193	Casein kinase II subunit alpha OS=Gallus gallus GN=CSNK2A1 PE=2 SV=1	PF00069//PF01699//PF06293//PF01731//PF00041//PF07714//PF03088//PF01047	Protein kinase domain//Sodium/calcium exchanger protein//Lipopolysaccharide kinase (Kdo/WaaP) family//Arylesterase//Fibronectin type III domain//Protein tyrosine kinase//Strictosidine synthase//MarR family	GO:0016114//GO:0006355//GO:0006468//GO:0055085//GO:0009058//GO:0042432	terpenoid biosynthetic process//regulation of transcription, DNA-templated//protein phosphorylation//transmembrane transport//biosynthetic process//indole biosynthetic process	GO:0003700//GO:0004672//GO:0005515//GO:0016773//GO:0016844//GO:0005524//GO:0004064	transcription factor activity, sequence-specific DNA binding//protein kinase activity//protein binding//phosphotransferase activity, alcohol group as acceptor//strictosidine synthase activity//ATP binding//arylesterase activity	GO:0016021//GO:0016020//GO:0005667	integral component of membrane//membrane//transcription factor complex	KOG0668	Casein kinase II, alpha subunit
Cluster-22178.70184	1013.02	502.502	1.0115	0.0002508	0.0012275	Cluster-22178.70184	5931	734643767	XP_010750887.1	3333	0	PREDICTED: disintegrin and metalloproteinase domain-containing protein 9 [Larimichthys crocea]	734643766	XM_010752585.1	1096	0	PREDICTED: Larimichthys crocea ADAM metallopeptidase domain 9 (adam9), mRNA	--	--	--	Q13443	2424	1.3e-271	Disintegrin and metalloproteinase domain-containing protein 9 OS=Homo sapiens GN=ADAM9 PE=1 SV=1	PF00105//PF05365//PF10462//PF01108//PF01421//PF01562//PF08516//PF00413	Zinc finger, C4 type (two domains)//Ubiquinol-cytochrome C reductase, UQCRX/QCR9 like//Peptidase M66//Tissue factor//Reprolysin (M12B) family zinc metalloprotease//Reprolysin family propeptide//ADAM cysteine-rich//Matrixin	GO:0006355//GO:0006122//GO:0006508	regulation of transcription, DNA-templated//mitochondrial electron transport, ubiquinol to cytochrome c//proteolysis	GO:0005515//GO:0008270//GO:0043565//GO:0004222//GO:0003700	protein binding//zinc ion binding//sequence-specific DNA binding//metalloendopeptidase activity//transcription factor activity, sequence-specific DNA binding	GO:0005634//GO:0005667//GO:0031012//GO:0005743//GO:0005750	nucleus//transcription factor complex//extracellular matrix//mitochondrial inner membrane//mitochondrial respiratory chain complex III	--	--
Cluster-22178.61928	2443.51	1211.76	1.0118	8.5122e-06	5.5992e-05	Cluster-22178.61928	1038	548391776	XP_005736504.1	935	2.6e-98	PREDICTED: NADH dehydrogenase [ubiquinone] 1 beta subcomplex subunit 8, mitochondrial-like [Pundamilia nyererei]	908480693	XM_003441795.3	360	0	PREDICTED: Oreochromis niloticus NADH dehydrogenase (ubiquinone) 1 beta subcomplex, 8, 19kDa (ndufb8), mRNA	--	--	--	Q02372	703	8.5e-73	NADH dehydrogenase [ubiquinone] 1 beta subcomplex subunit 8, mitochondrial OS=Bos taurus GN=NDUFB8 PE=1 SV=1	PF05821	NADH-ubiquinone oxidoreductase ASHI subunit (CI-ASHI or NDUFB8)	GO:0006118//GO:0006814//GO:0006120//GO:0006744//GO:0015992	obsolete electron transport//sodium ion transport//mitochondrial electron transport, NADH to ubiquinone//ubiquinone biosynthetic process//proton transport	GO:0008137//GO:0003954	NADH dehydrogenase (ubiquinone) activity//NADH dehydrogenase activity	GO:0005739	mitochondrion	KOG4040	NADH:ubiquinone oxidoreductase, NDUFB8/ASHI subunit
Cluster-22178.67065	14795.7	7330.8	1.0131	6.7332e-11	8.6762e-10	Cluster-22178.67065	1026	562827889	XP_006143548.1	751	5.5e-77	PREDICTED: 40S ribosomal protein S23 [Tupaia chinensis]	657597842	XM_008305454.1	379	0	PREDICTED: Stegastes partitus ribosomal protein S23 (rps23), mRNA	--	--	--	Q90YQ1	741	3.3e-77	40S ribosomal protein S23 OS=Ictalurus punctatus GN=rps23 PE=2 SV=1	PF00164	Ribosomal protein S12/S23	GO:0042254//GO:0006412	ribosome biogenesis//translation	GO:0003735	structural constituent of ribosome	GO:0005622//GO:0005840	intracellular//ribosome	KOG1749	40S ribosomal protein S23
Cluster-22178.66185	782.351	386.803	1.0162	0.00074491	0.0032589	Cluster-22178.66185	3239	657592770	XP_008300926.1	2613	2.1e-292	PREDICTED: golgin subfamily A member 5 [Stegastes partitus]	657592769	XM_008302704.1	1093	0	PREDICTED: Stegastes partitus golgin A5 (golga5), mRNA	--	--	--	Q7SXE4	2016	1.5e-224	Golgin subfamily A member 5 OS=Danio rerio GN=golga5 PE=2 SV=1	PF00038//PF04508	Intermediate filament protein//Viral A-type inclusion protein repeat	GO:0016032	viral process	GO:0005198	structural molecule activity	GO:0005882	intermediate filament	KOG4677	Golgi integral membrane protein
Cluster-22178.63893	656.503	324.451	1.0168	0.0015393	0.0062015	Cluster-22178.63893	3589	348512657	XP_003443859.1	1917	1.2e-211	PREDICTED: alpha-taxilin-like [Oreochromis niloticus]	657581595	XM_008296602.1	863	0	PREDICTED: Stegastes partitus taxilin alpha (txlna), mRNA	--	--	--	P40222	1312	7.1e-143	Alpha-taxilin OS=Homo sapiens GN=TXLNA PE=1 SV=3	PF09728	Myosin-like coiled-coil protein	--	--	GO:0019905	syntaxin binding	--	--	KOG1973	Chromatin remodeling protein, contains PHD Zn-finger
Cluster-22178.53635	774.825	382.803	1.0173	0.00057715	0.0025965	Cluster-22178.53635	5170	657565249	XP_008285913.1	2391	1.9e-266	PREDICTED: signal transducing adapter molecule 1 [Stegastes partitus]	657565248	XM_008287691.1	1120	0	PREDICTED: Stegastes partitus signal transducing adaptor molecule (SH3 domain and ITAM motif) 1 (stam), mRNA	K04705	STAM	signal transducing adaptor molecule	Q92783	1839	8e-204	Signal transducing adapter molecule 1 OS=Homo sapiens GN=STAM PE=1 SV=3	PF00790//PF14604//PF00018//PF03127//PF03355	VHS domain//Variant SH3 domain//SH3 domain//GAT domain//Viral Trans-Activator Protein	GO:0006355//GO:0006886	regulation of transcription, DNA-templated//intracellular protein transport	GO:0005515	protein binding	GO:0005622	intracellular	KOG2199	Signal transducing adaptor protein STAM/STAM2
Cluster-22178.62933	555.78	274.525	1.0176	0.0016422	0.0065674	Cluster-22178.62933	1052	--	--	--	--	--	--	--	--	--	--	--	--	--	--	--	--	--	--	--	--	--	--	--	--	--	--	--
Cluster-22178.59528	765.306	377.946	1.0179	0.00075202	0.003287	Cluster-22178.59528	6408	657532238	XP_008304161.1	6842	0	PREDICTED: GTPase-activating protein and VPS9 domain-containing protein 1 isoform X2 [Stegastes partitus]	657532237	XM_008305939.1	3451	0	PREDICTED: Stegastes partitus GTPase activating protein and VPS9 domains 1 (gapvd1), transcript variant X2, mRNA	--	--	--	Q14C86	5510	0	GTPase-activating protein and VPS9 domain-containing protein 1 OS=Homo sapiens GN=GAPVD1 PE=1 SV=2	PF00616	GTPase-activator protein for Ras-like GTPase	GO:0043087	regulation of GTPase activity	--	--	--	--	KOG2319	Vacuolar assembly/sorting protein VPS9
Cluster-22178.54841	553.748	273.416	1.0181	0.0022462	0.0086453	Cluster-22178.54841	2936	657536768	XP_008274924.1	1887	3e-208	PREDICTED: BTB/POZ domain-containing protein KCTD9 [Stegastes partitus]	657536767	XM_008276702.1	947	0	PREDICTED: Stegastes partitus potassium channel tetramerization domain containing 9 (kctd9), mRNA	--	--	--	Q7L273	1708	7e-189	BTB/POZ domain-containing protein KCTD9 OS=Homo sapiens GN=KCTD9 PE=1 SV=1	PF02214//PF00651	BTB/POZ domain//BTB/POZ domain	GO:0051260	protein homooligomerization	GO:0005515	protein binding	--	--	KOG1665	AFH1-interacting protein FIP2, contains BTB/POZ domain and pentapeptide repeats
Cluster-22178.64047	517.864	255.614	1.0186	0.0024772	0.0094315	Cluster-22178.64047	1857	734606417	XP_010730350.1	1551	1.7e-169	PREDICTED: spermatogenesis-associated serine-rich protein 2 [Larimichthys crocea]	657528694	XM_008293705.1	920	0	PREDICTED: Stegastes partitus spermatogenesis associated, serine-rich 2 (spats2), mRNA	--	--	--	Q8K1N4	546	2.5e-54	Spermatogenesis-associated serine-rich protein 2 OS=Mus musculus GN=Spats2 PE=1 SV=1	PF02845//PF05955	CUE domain//Equine herpesvirus glycoprotein gp2	GO:0016032	viral process	GO:0005515	protein binding	GO:0016021	integral component of membrane	--	--
Cluster-22178.56548	2344.82	1157.2	1.0188	3.9784e-06	2.7709e-05	Cluster-22178.56548	2808	657584854	XP_008296595.1	1919	5.5e-212	PREDICTED: bifunctional apoptosis regulator [Stegastes partitus]>gi|657584856|ref|XP_008296596.1| PREDICTED: bifunctional apoptosis regulator [Stegastes partitus]>gi|657584858|ref|XP_008296597.1| PREDICTED: bifunctional apoptosis regulator [Stegastes partitus]	734622313	XM_010740796.1	711	0	PREDICTED: Larimichthys crocea bifunctional apoptosis regulator (bfar), transcript variant X2, mRNA	K15684	BFAR	bifunctional apoptosis regulator	Q9NZS9	1396	1e-152	Bifunctional apoptosis regulator OS=Homo sapiens GN=BFAR PE=1 SV=1	PF12861//PF02198//PF00536//PF14634//PF00097//PF07647//PF16685//PF13639//PF12678	Anaphase-promoting complex subunit 11 RING-H2 finger//Sterile alpha motif (SAM)/Pointed domain//SAM domain (Sterile alpha motif)//zinc-RING finger domain//Zinc finger, C3HC4 type (RING finger)//SAM domain (Sterile alpha motif)//zinc RING finger of MSL2//Ring finger domain//RING-H2 zinc finger	GO:0016567	protein ubiquitination	GO:0005515//GO:0061630//GO:0043565//GO:0046872//GO:0008270//GO:0004842	protein binding//ubiquitin protein ligase activity//sequence-specific DNA binding//metal ion binding//zinc ion binding//ubiquitin-protein transferase activity	GO:0005634//GO:0005680	nucleus//anaphase-promoting complex	KOG2177	Predicted E3 ubiquitin ligase
Cluster-22178.79253	1308.36	645.61	1.019	0.0014265	0.0057967	Cluster-22178.79253	5964	736192568	XP_010771804.1	2859	0	PREDICTED: Fanconi anemia group B protein [Notothenia coriiceps]	736192567	XM_010773502.1	928	0	PREDICTED: Notothenia coriiceps Fanconi anemia, complementation group B (fancb), mRNA	--	--	--	Q8NHP6	1576	2.9e-173	Motile sperm domain-containing protein 2 OS=Homo sapiens GN=MOSPD2 PE=1 SV=1	--	--	--	--	--	--	--	--	KOG1471	Phosphatidylinositol transfer protein SEC14 and related proteins
Cluster-22178.55419	2641.42	1303.23	1.0192	3.26e-06	2.3032e-05	Cluster-22178.55419	6542	657579934	XP_008293907.1	1555	2.1e-169	PREDICTED: glycosyltransferase 8 domain-containing protein 1 [Stegastes partitus]	657579933	XM_008295685.1	629	0	PREDICTED: Stegastes partitus glycosyltransferase 8 domain containing 1 (glt8d1), mRNA	K08857	NEK	NIMA (never in mitosis gene a)-related kinase	Q5U3H3	1288	7.9e-140	Glycosyltransferase 8 domain-containing protein 1 OS=Danio rerio GN=glt8d1 PE=2 SV=1	PF06293//PF01501//PF07714//PF00069//PF06645	Lipopolysaccharide kinase (Kdo/WaaP) family//Glycosyl transferase family 8//Protein tyrosine kinase//Protein kinase domain//Microsomal signal peptidase 12 kDa subunit (SPC12)	GO:0006468//GO:0006465	protein phosphorylation//signal peptide processing	GO:0016773//GO:0005524//GO:0004672//GO:0008233//GO:0016757	phosphotransferase activity, alcohol group as acceptor//ATP binding//protein kinase activity//peptidase activity//transferase activity, transferring glycosyl groups	GO:0005787//GO:0016020//GO:0016021	signal peptidase complex//membrane//integral component of membrane	KOG0589	Serine/threonine protein kinase
Cluster-22178.62521	881.164	434.534	1.0199	0.00042895	0.0019901	Cluster-22178.62521	4541	657568264	XP_008287557.1	4688	0	PREDICTED: rap guanine nucleotide exchange factor 1-like isoform X5 [Stegastes partitus]	657568263	XM_008289335.1	2138	0	PREDICTED: Stegastes partitus rap guanine nucleotide exchange factor 1-like (LOC103362833), transcript variant X5, mRNA	K06277	RAPGEF1, GRF2	Rap guanine nucleotide exchange factor 1	Q13905	3455	0	Rap guanine nucleotide exchange factor 1 OS=Homo sapiens GN=RAPGEF1 PE=1 SV=3	PF00617//PF01506//PF07392	RasGEF domain//Hepatitis C virus non-structural 5a protein membrane anchor//Cyclin-dependent kinase inhibitor 2a p19Arf N-terminus	GO:0007050//GO:0006508//GO:0006915//GO:0007264//GO:0008285//GO:0006144//GO:0043087	cell cycle arrest//proteolysis//apoptotic process//small GTPase mediated signal transduction//negative regulation of cell proliferation//purine nucleobase metabolic process//regulation of GTPase activity	GO:0017111//GO:0004252//GO:0004197//GO:0005085//GO:0003968	nucleoside-triphosphatase activity//serine-type endopeptidase activity//cysteine-type endopeptidase activity//guanyl-nucleotide exchange factor activity//RNA-directed RNA polymerase activity	GO:0031379	RNA-directed RNA polymerase complex	KOG3417	Ras1 guanine nucleotide exchange factor
Cluster-22178.74285	2640.82	1302.02	1.0202	4.8069e-06	3.3012e-05	Cluster-22178.74285	2545	657578038	XP_008292875.1	2593	3.5e-290	PREDICTED: syntaxin-binding protein 3 isoform X1 [Stegastes partitus]	657578039	XM_008294654.1	931	0	PREDICTED: Stegastes partitus syntaxin binding protein 3 (stxbp3), transcript variant X2, mRNA	--	--	--	O00186	1769	5.1e-196	Syntaxin-binding protein 3 OS=Homo sapiens GN=STXBP3 PE=1 SV=2	PF00995//PF00556	Sec1 family//Antenna complex alpha/beta subunit	GO:0006118//GO:0016192//GO:0019684//GO:0006904	obsolete electron transport//vesicle-mediated transport//photosynthesis, light reaction//vesicle docking involved in exocytosis	GO:0045156	electron transporter, transferring electrons within the cyclic electron transport pathway of photosynthesis activity	GO:0016021//GO:0030077	integral component of membrane//plasma membrane light-harvesting complex	KOG1300	Vesicle trafficking protein Sec1
Cluster-22178.84434	3479.04	1714.06	1.0213	1.1856e-06	8.988e-06	Cluster-22178.84434	1653	658888439	XP_008427079.1	637	1.5e-63	PREDICTED: nuclear nucleic acid-binding protein C1D [Poecilia reticulata]>gi|658888441|ref|XP_008427080.1| PREDICTED: nuclear nucleic acid-binding protein C1D [Poecilia reticulata]	657576743	XM_008293944.1	219	1.55355e-108	PREDICTED: Stegastes partitus C1D nuclear receptor corepressor (c1d), mRNA	K12592	C1D, LRP1	exosome complex protein LRP1	Q5XJ97	483	4.4e-47	Nuclear nucleic acid-binding protein C1D OS=Danio rerio GN=c1d PE=2 SV=1	--	--	--	--	--	--	--	--	KOG4835	DNA-binding protein C1D involved in regulation of double-strand break repair
Cluster-22178.74740	647.04	318.724	1.0215	0.0011506	0.0047977	Cluster-22178.74740	2206	736164237	XP_010764070.1	407	9.2e-37	PREDICTED: 60S ribosomal protein L22-like 1 isoform X2 [Notothenia coriiceps]	734637995	XM_010749410.1	329	1.48028e-169	PREDICTED: Larimichthys crocea 60S ribosomal protein L22-like 1 (LOC104933873), transcript variant X1, mRNA	--	--	--	Q5I0R6	257	9.5e-21	60S ribosomal protein L22-like 1 OS=Xenopus tropicalis GN=rpl22l1 PE=2 SV=1	PF07496//PF01776	CW-type Zinc Finger//Ribosomal L22e protein family	GO:0042254//GO:0006412	ribosome biogenesis//translation	GO:0003735//GO:0008270	structural constituent of ribosome//zinc ion binding	GO:0005840//GO:0005622	ribosome//intracellular	KOG3434	60S ribosomal protein L22
Cluster-22178.68990	1553.22	763.635	1.0243	4.0657e-05	0.00023607	Cluster-22178.68990	4490	657539974	XP_008276090.1	2495	1.4e-278	PREDICTED: tyrosinase-like [Stegastes partitus]	734615461	XM_010737021.1	742	0	PREDICTED: Larimichthys crocea tyrosinase-like (LOC104923831), mRNA	K00505	TYR	tyrosinase	P55025	1843	2.4e-204	Tyrosinase OS=Oryzias latipes GN=tyr PE=2 SV=1	PF00264	Common central domain of tyrosinase	GO:0008152	metabolic process	GO:0016491	oxidoreductase activity	--	--	--	--
Cluster-22178.48665	862.26	423.601	1.0254	0.00032252	0.0015388	Cluster-22178.48665	5073	657556117	XP_008282380.1	1450	2.4e-157	PREDICTED: protein phosphatase PTC7 homolog [Stegastes partitus]	657556116	XM_008284158.1	656	0	PREDICTED: Stegastes partitus PTC7 protein phosphatase homolog (S. cerevisiae) (pptc7), mRNA	--	--	--	Q5U3N5	1412	2.6e-154	Protein phosphatase PTC7 homolog OS=Danio rerio GN=pptc7 PE=2 SV=1	PF15324//PF07228//PF04139//PF00481	Hedgehog signalling target//Stage II sporulation protein E (SpoIIE)//Rad9//Protein phosphatase 2C	GO:0007224//GO:0000077	smoothened signaling pathway//DNA damage checkpoint	GO:0003824	catalytic activity	GO:0030896	checkpoint clamp complex	KOG1379	Serine/threonine protein phosphatase
Cluster-22178.68887	749.633	367.946	1.0267	0.00067548	0.002988	Cluster-22178.68887	683	734609278	XP_010731937.1	800	7.6e-83	PREDICTED: peptidyl-prolyl cis-trans isomerase NIMA-interacting 1 [Larimichthys crocea]>gi|808858943|gb|KKF11249.1| Peptidyl-prolyl cis-trans isomerase NIMA-interacting 1 [Larimichthys crocea]	734609279	XR_797066.1	372	0	PREDICTED: Larimichthys crocea peptidylprolyl cis/trans isomerase, NIMA-interacting 1 (pin1), transcript variant X2, misc_RNA	K09578	PIN1	peptidyl-prolyl cis-trans isomerase NIMA-interacting 1	Q9QUR7	674	1.3e-69	Peptidyl-prolyl cis-trans isomerase NIMA-interacting 1 OS=Mus musculus GN=Pin1 PE=1 SV=1	PF13145//PF00639//PF00397	PPIC-type PPIASE domain//PPIC-type PPIASE domain//WW domain	--	--	GO:0005515//GO:0016853	protein binding//isomerase activity	--	--	KOG3259	Peptidyl-prolyl cis-trans isomerase
Cluster-22178.64866	755.208	370.432	1.0277	0.0021861	0.0084425	Cluster-22178.64866	2259	542247461	XP_005460274.1	1376	4.1e-149	PREDICTED: putative E3 ubiquitin-protein ligase UBR7-like isoform X1 [Oreochromis niloticus]	734639242	XM_010750097.1	301	5.571e-154	PREDICTED: Larimichthys crocea putative E3 ubiquitin-protein ligase UBR7 (LOC104934436), mRNA	K11979	UBR7	E3 ubiquitin-protein ligase UBR7	Q8BU04	965	7.7e-103	Putative E3 ubiquitin-protein ligase UBR7 OS=Mus musculus GN=Ubr7 PE=1 SV=1	PF04546//PF00628//PF02207	Sigma-70, non-essential region//PHD-finger//Putative zinc finger in N-recognin (UBR box)	GO:0006352//GO:0006355	DNA-templated transcription, initiation//regulation of transcription, DNA-templated	GO:0008270//GO:0003700//GO:0016987//GO:0005515//GO:0003677	zinc ion binding//transcription factor activity, sequence-specific DNA binding//sigma factor activity//protein binding//DNA binding	GO:0005667	transcription factor complex	KOG2752	Uncharacterized conserved protein, contains N-recognin-type Zn-finger
Cluster-22178.80906	640.328	314.033	1.0279	0.0011589	0.0048284	Cluster-22178.80906	1634	499028313	XP_004564883.1	1206	1.5e-129	PREDICTED: guanidinoacetate N-methyltransferase [Maylandia zebra]	657544177	XM_008279362.1	487	0	PREDICTED: Stegastes partitus guanidinoacetate N-methyltransferase (gamt), mRNA	--	--	--	Q71N41	1153	8.9e-125	Guanidinoacetate N-methyltransferase OS=Danio rerio GN=gamt PE=2 SV=2	PF05175	Methyltransferase small domain	--	--	GO:0008168	methyltransferase activity	--	--	KOG1709	Guanidinoacetate methyltransferase and related proteins
Cluster-22178.83087	1294.4	634.549	1.0285	9.3339e-05	0.00050168	Cluster-22178.83087	2260	734651199	XP_010754963.1	720	4.8e-73	PREDICTED: uncharacterized protein LOC104940102 isoform X1 [Larimichthys crocea]	--	--	--	--	--	--	--	--	--	--	--	--	PF02740	Colipase, C-terminal domain	GO:0016042//GO:0007586	lipid catabolic process//digestion	GO:0008047	enzyme activator activity	GO:0005576	extracellular region	--	--
Cluster-22178.68358	996.128	488.196	1.0289	0.0017803	0.0070518	Cluster-22178.68358	2081	542237672	XP_003452040.2	591	4e-58	PREDICTED: exportin-5 [Oreochromis niloticus]	734597656	XM_010745028.1	242	3.21828e-121	PREDICTED: Larimichthys crocea exportin 5 (xpo5), transcript variant X2, mRNA	--	--	--	Q924C1	392	2e-36	Exportin-5 OS=Mus musculus GN=Xpo5 PE=1 SV=1	--	--	--	--	--	--	--	--	--	--
Cluster-22178.59877	624.8	306.13	1.0292	0.00095935	0.0040826	Cluster-22178.59877	4988	542226370	XP_005452312.1	1996	1.2e-220	PREDICTED: major facilitator superfamily domain-containing protein 4-A-like [Oreochromis niloticus]	734636547	XM_010748617.1	671	0	PREDICTED: Larimichthys crocea major facilitator superfamily domain-containing protein 4-A-like (LOC104933225), mRNA	--	--	--	Q7SXB7	1465	1.8e-160	Major facilitator superfamily domain-containing protein 4A OS=Danio rerio GN=mfsd4a PE=2 SV=1	PF03119//PF09297//PF07690	NAD-dependent DNA ligase C4 zinc finger domain//NADH pyrophosphatase zinc ribbon domain//Major Facilitator Superfamily	GO:0006260//GO:0055085//GO:0006281	DNA replication//transmembrane transport//DNA repair	GO:0003911//GO:0046872//GO:0016787	DNA ligase (NAD+) activity//metal ion binding//hydrolase activity	GO:0016021	integral component of membrane	--	--
Cluster-22178.49794	699.241	342.6	1.0293	0.0016252	0.006506	Cluster-22178.49794	2044	348524390	XP_003449706.1	1608	4.6e-176	PREDICTED: ankyrin repeat family A protein 2-like isoform X1 [Oreochromis niloticus]>gi|498980896|ref|XP_004549927.1| PREDICTED: ankyrin repeat family A protein 2 [Maylandia zebra]>gi|548334877|ref|XP_005720236.1| PREDICTED: ankyrin repeat family A protein 2-like [Pundamilia nyererei]>gi|554879831|ref|XP_005949711.1| PREDICTED: ankyrin repeat family A protein 2-like [Haplochromis burtoni]>gi|5840…	657535312	XM_008276188.1	657	0	PREDICTED: Stegastes partitus ankyrin repeat, family A (RFXANK-like), 2 (ankra2), transcript variant X1, mRNA	--	--	--	Q99PE2	1277	4.6e-139	Ankyrin repeat family A protein 2 OS=Mus musculus GN=Ankra2 PE=1 SV=1	PF13606//PF00023	Ankyrin repeat//Ankyrin repeat	--	--	GO:0005515	protein binding	--	--	KOG0504	FOG: Ankyrin repeat
Cluster-22178.53174	1814.97	889.08	1.0296	2.0451e-05	0.00012585	Cluster-22178.53174	4637	657587498	XP_008298042.1	3207	0	PREDICTED: protein sel-1 homolog 1 isoform X1 [Stegastes partitus]	734623522	XM_010741461.1	1377	0	PREDICTED: Larimichthys crocea sel-1 suppressor of lin-12-like (C. elegans) (sel1l), mRNA	K14026	SEL1, SEL1L	SEL1 protein	Q80Z70	2697	2.3e-303	Protein sel-1 homolog 1 OS=Rattus norvegicus GN=Sel1l PE=2 SV=2	PF13414//PF11857	TPR repeat//Domain of unknown function (DUF3377)	--	--	GO:0005515//GO:0004222	protein binding//metalloendopeptidase activity	--	--	KOG1550	Extracellular protein SEL-1 and related proteins
Cluster-22178.54155	4158.13	2036.02	1.0302	1.9356e-07	1.6476e-06	Cluster-22178.54155	2088	348526654	XP_003450834.1	1220	4.6e-131	PREDICTED: proteasome subunit alpha type-4-like isoform X1 [Oreochromis niloticus]>gi|499013847|ref|XP_004558082.1| PREDICTED: proteasome subunit alpha type-4 [Maylandia zebra]>gi|542235451|ref|XP_005455763.1| PREDICTED: proteasome subunit alpha type-4-like isoform X2 [Oreochromis niloticus]>gi|548430884|ref|XP_005743995.1| PREDICTED: proteasome subunit alpha type-4-like [Pundamilia nyererei]>gi|…	835942654	XM_004558025.2	506	0	PREDICTED: Maylandia zebra proteasome subunit alpha 4 (psma4), mRNA	K02728	PSMA4	20S proteasome subunit alpha 3	P25789	1192	3.4e-129	Proteasome subunit alpha type-4 OS=Homo sapiens GN=PSMA4 PE=1 SV=1	PF10584//PF00227	Proteasome subunit A N-terminal signature//Proteasome subunit	GO:0051603//GO:0006511	proteolysis involved in cellular protein catabolic process//ubiquitin-dependent protein catabolic process	GO:0004175//GO:0004298	endopeptidase activity//threonine-type endopeptidase activity	GO:0005839//GO:0019773	proteasome core complex//proteasome core complex, alpha-subunit complex	KOG0178	20S proteasome, regulatory subunit alpha type PSMA4/PRE9
Cluster-22178.65754	6289.87	3079.48	1.0303	2.0629e-08	2.0063e-07	Cluster-22178.65754	3735	551521652	XP_005812315.1	1026	2.6e-108	PREDICTED: ras-related protein Rab-21-like [Xiphophorus maculatus]	923839777	XM_005742291.2	574	0	PREDICTED: Pundamilia nyererei RAB21, member RAS oncogene family (rab21), mRNA	K07890	RAB21	Ras-related protein Rab-21	P35282	950	7e-101	Ras-related protein Rab-21 OS=Mus musculus GN=Rab21 PE=1 SV=4	PF00071//PF02177//PF03193//PF00335//PF08477//PF10662//PF04670//PF00025//PF01926	Ras family//Amyloid A4 N-terminal heparin-binding//Protein of unknown function, DUF258//Tetraspanin family//Ras of Complex, Roc, domain of DAPkinase//Ethanolamine utilisation - propanediol utilisation//Gtr1/RagA G protein conserved region//ADP-ribosylation factor family//50S ribosome-binding GTPase	GO:0006576//GO:0007264	cellular biogenic amine metabolic process//small GTPase mediated signal transduction	GO:0008201//GO:0005525//GO:0003924//GO:0005524	heparin binding//GTP binding//GTPase activity//ATP binding	GO:0016021	integral component of membrane	KOG0088	GTPase Rab21, small G protein superfamily
Cluster-22178.61411	875.143	428.209	1.0312	0.00028197	0.0013641	Cluster-22178.61411	3544	657576731	XP_008292159.1	2209	1.6e-245	PREDICTED: E3 ubiquitin-protein ligase TRIM33 isoform X3 [Stegastes partitus]	734605485	XM_010731545.1	1138	0	PREDICTED: Larimichthys crocea tripartite motif containing 33 (trim33), transcript variant X2, mRNA	--	--	--	Q6E2N3	1510	7.7e-166	E3 ubiquitin-protein ligase TRIM33 OS=Danio rerio GN=trim33 PE=2 SV=1	PF00439//PF00628	Bromodomain//PHD-finger	--	--	GO:0005515	protein binding	--	--	KOG1474	Transcription initiation factor TFIID, subunit BDF1 and related bromodomain proteins
Cluster-22178.57117	706.134	345.505	1.0312	0.00056122	0.0025325	Cluster-22178.57117	3126	657587201	XP_008297880.1	259	1.9e-19	PREDICTED: bromodomain-containing protein 4-like [Stegastes partitus]	66378857	AY998860.1	109	4.1767e-47	Lates calcarifer clone Lca70 microsatellite sequence	--	--	--	F1R5H6	177	2.5e-11	Bromodomain-containing protein 4 OS=Danio rerio GN=brd4 PE=1 SV=1	PF05929//PF01080//PF04111//PF15550//PF02601//PF00287//PF10459	Phage capsid scaffolding protein (GPO) serine peptidase//Presenilin//Autophagy protein Apg6//Draxin//Exonuclease VII, large subunit//Sodium / potassium ATPase beta chain//Peptidase S46	GO:0007411//GO:0006914//GO:0006308//GO:0006814//GO:0006813//GO:0019069//GO:0016055	axon guidance//autophagy//DNA catabolic process//sodium ion transport//potassium ion transport//viral capsid assembly//Wnt signaling pathway	GO:0008239//GO:0008855//GO:0004190//GO:0070009	dipeptidyl-peptidase activity//exodeoxyribonuclease VII activity//aspartic-type endopeptidase activity//serine-type aminopeptidase activity	GO:0016021//GO:0009318//GO:0005576//GO:0005890	integral component of membrane//exodeoxyribonuclease VII complex//extracellular region//sodium:potassium-exchanging ATPase complex	--	--
Cluster-22178.64566	2049.54	1002.29	1.032	9.6822e-06	6.3069e-05	Cluster-22178.64566	3256	551500434	XP_005801766.1	3629	0	PREDICTED: glutamine--tRNA ligase-like [Xiphophorus maculatus]	657568592	XM_008289515.1	1360	0	PREDICTED: Stegastes partitus glutaminyl-tRNA synthetase (qars), mRNA	--	--	--	Q3MHH4	3059	0	Glutamine--tRNA ligase OS=Bos taurus GN=QARS PE=2 SV=1	PF04558//PF03950//PF00749//PF04557	Glutaminyl-tRNA synthetase, non-specific RNA binding region part 1//tRNA synthetases class I (E and Q), anti-codon binding domain//tRNA synthetases class I (E and Q), catalytic domain//Glutaminyl-tRNA synthetase, non-specific RNA binding region part 2	GO:0006418//GO:0043039//GO:0006425	tRNA aminoacylation for protein translation//tRNA aminoacylation//glutaminyl-tRNA aminoacylation	GO:0005524//GO:0016876//GO:0000166//GO:0004819//GO:0004812	ATP binding//ligase activity, forming aminoacyl-tRNA and related compounds//nucleotide binding//glutamine-tRNA ligase activity//aminoacyl-tRNA ligase activity	GO:0005737	cytoplasm	KOG1148	Glutaminyl-tRNA synthetase
Cluster-22178.53823	837.366	409.46	1.0321	0.0005282	0.0023993	Cluster-22178.53823	2662	734611342	XP_010733068.1	2261	1.1e-251	PREDICTED: cytoplasmic dynein 1 light intermediate chain 1-like [Larimichthys crocea]>gi|808876530|gb|KKF25166.1| Cytoplasmic dynein 1 light intermediate chain 1 [Larimichthys crocea]	734611341	XM_010734766.1	1168	0	PREDICTED: Larimichthys crocea cytoplasmic dynein 1 light intermediate chain 1-like (LOC104922056), mRNA	--	--	--	Q8R1Q8	1550	1.3e-170	Cytoplasmic dynein 1 light intermediate chain 1 OS=Mus musculus GN=Dync1li1 PE=1 SV=1	PF10662//PF00448//PF00005//PF02367//PF03193//PF00270//PF04851	Ethanolamine utilisation - propanediol utilisation//SRP54-type protein, GTPase domain//ABC transporter//Threonylcarbamoyl adenosine biosynthesis protein TsaE//Protein of unknown function, DUF258//DEAD/DEAH box helicase//Type III restriction enzyme, res subunit	GO:0006576//GO:0006614//GO:0002949	cellular biogenic amine metabolic process//SRP-dependent cotranslational protein targeting to membrane//tRNA threonylcarbamoyladenosine modification	GO:0016787//GO:0003677//GO:0016887//GO:0003924//GO:0005524//GO:0003676//GO:0005525	hydrolase activity//DNA binding//ATPase activity//GTPase activity//ATP binding//nucleic acid binding//GTP binding	--	--	--	--
Cluster-22178.89171	513.385	251.038	1.0321	0.0019516	0.0076437	Cluster-22178.89171	2081	657596732	XP_008303083.1	831	5.9e-86	PREDICTED: ADP-ribosylation factor-like protein 4A [Stegastes partitus]>gi|657596734|ref|XP_008303084.1| PREDICTED: ADP-ribosylation factor-like protein 4A [Stegastes partitus]	657596733	XM_008304862.1	432	0	PREDICTED: Stegastes partitus ADP-ribosylation factor-like protein 4A (LOC103374731), transcript variant X2, mRNA	K07945	ARL4	ADP-ribosylation factor-like protein 4	P40617	735	3.3e-76	ADP-ribosylation factor-like protein 4A OS=Homo sapiens GN=ARL4A PE=1 SV=2	PF08477//PF00071//PF01926//PF00503//PF00025//PF04670	Ras of Complex, Roc, domain of DAPkinase//Ras family//50S ribosome-binding GTPase//G-protein alpha subunit//ADP-ribosylation factor family//Gtr1/RagA G protein conserved region	GO:0007165//GO:0007186//GO:0007264	signal transduction//G-protein coupled receptor signaling pathway//small GTPase mediated signal transduction	GO:0005525//GO:0004871//GO:0031683//GO:0019001//GO:0003924	GTP binding//signal transducer activity//G-protein beta/gamma-subunit complex binding//guanyl nucleotide binding//GTPase activity	--	--	KOG0070	GTP-binding ADP-ribosylation factor Arf1
Cluster-22178.68173	1396.37	682.678	1.0324	5.9598e-05	0.00033406	Cluster-22178.68173	1793	348533730	XP_003454358.1	1314	5e-142	PREDICTED: N-alpha-acetyltransferase 15, NatA auxiliary subunit isoformX1 [Oreochromis niloticus]	657569250	XM_008289877.1	733	0	PREDICTED: Stegastes partitus N-alpha-acetyltransferase 15, NatA auxiliary subunit-like (LOC103363217), mRNA	--	--	--	Q9BXJ9	1014	1.3e-108	N-alpha-acetyltransferase 15, NatA auxiliary subunit OS=Homo sapiens GN=NAA15 PE=1 SV=1	--	--	--	--	--	--	--	--	KOG1156	N-terminal acetyltransferase
Cluster-22178.76894	7520.28	3673.94	1.0335	3.3138e-06	2.3383e-05	Cluster-22178.76894	7712	734596859	XP_010739124.1	1053	4e-111	PREDICTED: glutathione S-transferase Mu 3-like [Larimichthys crocea]	229366461	BT082504.1	360	0	Anoplopoma fimbria clone afim-evh-519-004 Glutathione S-transferase Mu 3 putative mRNA, complete cds	--	--	--	Q9BEA9	802	2.1e-83	Glutathione S-transferase Mu 3 OS=Macaca fuscata fuscata GN=GSTM3 PE=2 SV=3	PF02198//PF00018//PF13409//PF13417//PF05463//PF02798//PF14604	Sterile alpha motif (SAM)/Pointed domain//SH3 domain//Glutathione S-transferase, N-terminal domain//Glutathione S-transferase, N-terminal domain//Sclerostin (SOST)//Glutathione S-transferase, N-terminal domain//Variant SH3 domain	--	--	GO:0043565//GO:0005515	sequence-specific DNA binding//protein binding	GO:0005634//GO:0005615	nucleus//extracellular space	--	--
Cluster-22178.67614	2731.04	1334.02	1.0337	3.4959e-06	2.4561e-05	Cluster-22178.67614	3577	657541023	XP_008276467.1	3406	0	PREDICTED: MAP/microtubule affinity-regulating kinase 3 isoform X12 [Stegastes partitus]	548352830	XM_005728616.1	1652	0	PREDICTED: Pundamilia nyererei MAP/microtubule affinity-regulating kinase 3 (mark3), transcript variant X15, mRNA	K08798	MARK	MAP/microtubule affinity-regulating kinase	P27448	2811	0	MAP/microtubule affinity-regulating kinase 3 OS=Homo sapiens GN=MARK3 PE=1 SV=4	PF08587//PF07714//PF06293//PF00069	Ubiquitin associated domain (UBA)//Protein tyrosine kinase//Lipopolysaccharide kinase (Kdo/WaaP) family//Protein kinase domain	GO:0016310//GO:0009069//GO:0006468	phosphorylation//serine family amino acid metabolic process//protein phosphorylation	GO:0004674//GO:0004672//GO:0005524//GO:0016773	protein serine/threonine kinase activity//protein kinase activity//ATP binding//phosphotransferase activity, alcohol group as acceptor	GO:0016020	membrane	KOG0586	Serine/threonine protein kinase
Cluster-22178.62676	1063.85	519.658	1.0337	0.00015725	0.00080443	Cluster-22178.62676	4182	734671146	AJA32133.1	1229	8.4e-132	ubiquitin ligase HECT-type E3 [Siniperca chuatsi]	657545327	XM_008279784.1	831	0	PREDICTED: Stegastes partitus ubiquitin protein ligase E3A (ube3a), mRNA	K10587	UBE3A, E6AP	ubiquitin-protein ligase E3 A	O08759	1134	3.6e-122	Ubiquitin-protein ligase E3A OS=Mus musculus GN=Ube3a PE=1 SV=2	PF00772//PF00632	DnaB-like helicase N terminal domain//HECT-domain (ubiquitin-transferase)	GO:0016567//GO:0006260	protein ubiquitination//DNA replication	GO:0005524//GO:0003678//GO:0004842	ATP binding//DNA helicase activity//ubiquitin-protein transferase activity	GO:0005657	replication fork	KOG0941	E3 ubiquitin protein ligase
Cluster-22178.44259	875.407	427.607	1.0337	0.0004077	0.0019003	Cluster-22178.44259	4917	765165117	XP_011491555.1	1097	2e-116	PREDICTED: SWI/SNF complex subunit SMARCC2 isoform X2 [Oryzias latipes]	923831548	XM_013912518.1	881	0	PREDICTED: Pundamilia nyererei SWI/SNF related, matrix associated, actin dependent regulator of chromatin, subfamily c, member 2 (smarcc2), transcript variant X3, mRNA	--	--	--	Q64119	659	5.1e-67	Myosin light polypeptide 6 OS=Rattus norvegicus GN=Myl6 PE=1 SV=3	PF13833//PF13499//PF13405//PF00036//PF08650//PF08649	EF-hand domain pair//EF-hand domain pair//EF-hand domain//EF hand//DASH complex subunit Dad4//DASH complex subunit Dad1	GO:0030472//GO:0008608	mitotic spindle organization in nucleus//attachment of spindle microtubules to kinetochore	GO:0005509	calcium ion binding	GO:0072686//GO:0042729	mitotic spindle//DASH complex	KOG0030	Myosin essential light chain, EF-Hand protein superfamily
Cluster-22178.84670	1836.04	895.647	1.0356	1.9358e-05	0.00011966	Cluster-22178.84670	13303	734601022	XP_010755622.1	2509	1e-279	PREDICTED: probable phospholipid-transporting ATPase IM [Larimichthys crocea]	657570876	XM_008290759.1	2147	0	PREDICTED: Stegastes partitus ATPase, class I, type 8B, member 4 (atp8b4), mRNA	--	--	--	P98198	2085	6.1e-232	Phospholipid-transporting ATPase ID OS=Homo sapiens GN=ATP8B2 PE=1 SV=2	PF00598//PF07992//PF00122//PF00288//PF00562//PF05834	Influenza Matrix protein (M1)//Pyridine nucleotide-disulphide oxidoreductase//E1-E2 ATPase//GHMP kinases N terminal domain//RNA polymerase Rpb2, domain 6//Lycopene cyclase protein	GO:0016117//GO:0006206//GO:0006144//GO:0055114//GO:0006351	carotenoid biosynthetic process//pyrimidine nucleobase metabolic process//purine nucleobase metabolic process//oxidation-reduction process//transcription, DNA-templated	GO:0046872//GO:0005524//GO:0016491//GO:0003677//GO:0000166//GO:0003899//GO:0005198//GO:0016705//GO:0003723	metal ion binding//ATP binding//oxidoreductase activity//DNA binding//nucleotide binding//DNA-directed RNA polymerase activity//structural molecule activity//oxidoreductase activity, acting on paired donors, with incorporation or reduction of molecular oxygen//RNA binding	GO:0005730	nucleolus	KOG0206	P-type ATPase
Cluster-22178.79366	898.364	438.219	1.0356	0.0019821	0.0077498	Cluster-22178.79366	8608	808861244	KKF13122.1	4529	0	CDK5 regulatory subunit-associated protein 2 [Larimichthys crocea]	657568241	XM_008289323.1	1579	0	PREDICTED: Stegastes partitus nucleoporin 188kDa (nup188), mRNA	K14311	NUP188	nuclear pore complex protein Nup188	Q5SRE5	3027	0	Nucleoporin NUP188 homolog OS=Homo sapiens GN=NUP188 PE=1 SV=1	PF00187//PF11894	Chitin recognition protein//Nuclear pore complex scaffold, nucleoporins 186/192/205	--	--	GO:0008061	chitin binding	GO:0005643	nuclear pore	KOG4809	Rab6 GTPase-interacting protein involved in endosome-to-TGN transport
Cluster-22178.72647	1312.41	639.717	1.0367	7.6432e-05	0.0004186	Cluster-22178.72647	3852	657594211	XP_008301707.1	3498	0	PREDICTED: 3-hydroxy-3-methylglutaryl-coenzyme A reductase-like [Stegastes partitus]>gi|657594213|ref|XP_008301708.1| PREDICTED: 3-hydroxy-3-methylglutaryl-coenzyme A reductase-like [Stegastes partitus]	1018581233	KT895234.1	1446	0	Siniperca chuatsi 3-hydroxy-3-methylglutaryl-coenzyme A reductase (Hmgcr) mRNA, complete cds	K00021	HMGCR	hydroxymethylglutaryl-CoA reductase (NADPH)	P04035	2823	0	3-hydroxy-3-methylglutaryl-coenzyme A reductase OS=Homo sapiens GN=HMGCR PE=1 SV=1	PF00368//PF02460	Hydroxymethylglutaryl-coenzyme A reductase//Patched family	GO:0055114//GO:0006694//GO:0007165//GO:0015936	oxidation-reduction process//steroid biosynthetic process//signal transduction//coenzyme A metabolic process	GO:0008158//GO:0050662//GO:0004420	hedgehog receptor activity//coenzyme binding//hydroxymethylglutaryl-CoA reductase (NADPH) activity	GO:0016020	membrane	KOG2480	3-hydroxy-3-methylglutaryl-CoA (HMG-CoA) reductase
Cluster-22178.70351	1147.2	558.624	1.0382	0.00013098	0.00068156	Cluster-22178.70351	3762	542241228	XP_005457964.1	4175	0	PREDICTED: N-alpha-acetyltransferase 25, NatB auxiliary subunit isoform X2 [Oreochromis niloticus]	657586683	XM_008299378.1	1848	0	PREDICTED: Stegastes partitus N(alpha)-acetyltransferase 25, NatB auxiliary subunit (naa25), mRNA	K17973	NAA25, MDM20	N-terminal acetyltransferase B complex non-catalytic subunit	Q14CX7	3145	0	N-alpha-acetyltransferase 25, NatB auxiliary subunit OS=Homo sapiens GN=NAA25 PE=1 SV=1	--	--	--	--	--	--	--	--	KOG2053	Mitochondrial inheritance and actin cytoskeleton organization protein
Cluster-22178.58256	1159.86	564.628	1.0386	0.00010474	0.00055743	Cluster-22178.58256	2508	348503936	XP_003439518.1	1886	3.3e-208	PREDICTED: WD repeat domain phosphoinositide-interacting protein 4-like [Oreochromis niloticus]>gi|499044547|ref|XP_004572870.1| PREDICTED: WD repeat domain phosphoinositide-interacting protein 4 [Maylandia zebra]>gi|548403522|ref|XP_005739204.1| PREDICTED: WD repeat domain phosphoinositide-interacting protein 4-like isoform X1 [Pundamilia nyererei]>gi|548403526|ref|XP_005739205.1| PREDICTED: WD …	908465273	XM_003439470.3	694	0	PREDICTED: Oreochromis niloticus WD repeat domain 45 (wdr45), mRNA	--	--	--	Q7ZUX3	1868	1.7e-207	WD repeat domain phosphoinositide-interacting protein 4 OS=Danio rerio GN=wdr45 PE=2 SV=1	PF13404//PF00400//PF03178	AsnC-type helix-turn-helix domain//WD domain, G-beta repeat//CPSF A subunit region	GO:0006355	regulation of transcription, DNA-templated	GO:0005515//GO:0003676//GO:0043565	protein binding//nucleic acid binding//sequence-specific DNA binding	GO:0005634	nucleus	KOG2111	Uncharacterized conserved protein, contains WD40 repeats
Cluster-22178.82760	1524.67	742.116	1.0388	0.00084762	0.0036565	Cluster-22178.82760	1943	556979961	XP_005996761.1	1765	2.7e-194	PREDICTED: developmentally-regulated GTP-binding protein 2 isoform X1 [Latimeria chalumnae]>gi|556979964|ref|XP_005996762.1| PREDICTED: developmentally-regulated GTP-binding protein 2 isoform X2 [Latimeria chalumnae]	542245350	XM_003454920.2	830	0	PREDICTED: Oreochromis niloticus developmentally regulated GTP binding protein 2 (drg2), transcript variant X1, mRNA	--	--	--	P55039	1743	4.1e-193	Developmentally-regulated GTP-binding protein 2 OS=Homo sapiens GN=DRG2 PE=1 SV=1	PF02421//PF01926	Ferrous iron transport protein B//50S ribosome-binding GTPase	GO:0015684	ferrous iron transport	GO:0005525//GO:0015093	GTP binding//ferrous iron transmembrane transporter activity	GO:0016021	integral component of membrane	KOG1486	GTP-binding protein DRG2 (ODN superfamily)
Cluster-22178.70357	1883.81	916.257	1.0398	1.2205e-05	7.8201e-05	Cluster-22178.70357	1914	734633175	XP_010745059.1	1727	6.9e-190	PREDICTED: lysine-specific histone demethylase 1A isoform X1 [Larimichthys crocea]	657532785	XM_008306868.1	708	0	PREDICTED: Stegastes partitus lysine (K)-specific demethylase 1A (kdm1a), transcript variant X4, mRNA	--	--	--	Q6ZQ88	1643	1.6e-181	Lysine-specific histone demethylase 1A OS=Mus musculus GN=Kdm1a PE=1 SV=2	PF01593	Flavin containing amine oxidoreductase	GO:0055114	oxidation-reduction process	GO:0016491	oxidoreductase activity	--	--	KOG0029	Amine oxidase
Cluster-22178.57623	1520.74	739.694	1.0398	2.8691e-05	0.00017163	Cluster-22178.57623	5111	808887265	KKF33674.1	3649	0	Protein EFR3 [Larimichthys crocea]	734611192	XM_010734684.1	1679	0	PREDICTED: Larimichthys crocea EFR3 homolog B (S. cerevisiae) (efr3b), transcript variant X2, mRNA	--	--	--	Q5SPP5	3440	0	Protein EFR3 homolog B OS=Danio rerio GN=efr3b PE=3 SV=2	--	--	--	--	--	--	--	--	KOG1877	Putative transmembrane protein cmp44E
Cluster-22178.78463	875.672	425.691	1.0406	0.00037217	0.0017508	Cluster-22178.78463	3099	542198572	XP_003438366.2	1548	6.4e-169	PREDICTED: 28S ribosomal protein S5, mitochondrial-like [Oreochromis niloticus]	1007717195	XM_015944697.1	542	0	PREDICTED: Nothobranchius furzeri mitochondrial ribosomal protein S5 (mrps5), mRNA	--	--	--	Q2KID9	1109	2.1e-119	28S ribosomal protein S5, mitochondrial OS=Bos taurus GN=MRPS5 PE=1 SV=1	PF00333//PF03719	Ribosomal protein S5, N-terminal domain//Ribosomal protein S5, C-terminal domain	GO:0042254//GO:0006412	ribosome biogenesis//translation	GO:0003723//GO:0003735	RNA binding//structural constituent of ribosome	GO:0005840	ribosome	KOG2646	Ribosomal protein S5
Cluster-22178.66140	35215.9	17117.5	1.0408	3.2184e-14	5.636e-13	Cluster-22178.66140	4389	658900064	XP_008432866.1	1896	4e-209	PREDICTED: medium-chain specific acyl-CoA dehydrogenase, mitochondrial [Poecilia reticulata]	657572784	XM_008291801.1	692	0	PREDICTED: Stegastes partitus acyl-CoA dehydrogenase, C-4 to C-12 straight chain (acadm), mRNA	--	--	--	Q3SZB4	1746	4.1e-193	Medium-chain specific acyl-CoA dehydrogenase, mitochondrial OS=Bos taurus GN=ACADM PE=2 SV=1	PF02771//PF00441//PF02770//PF02070	Acyl-CoA dehydrogenase, N-terminal domain//Acyl-CoA dehydrogenase, C-terminal domain//Acyl-CoA dehydrogenase, middle domain//Neuromedin U	GO:0055114//GO:0008152//GO:0006940//GO:0006118	oxidation-reduction process//metabolic process//regulation of smooth muscle contraction//obsolete electron transport	GO:0016627//GO:0050660//GO:0003995	oxidoreductase activity, acting on the CH-CH group of donors//flavin adenine dinucleotide binding//acyl-CoA dehydrogenase activity	--	--	KOG0140	Medium-chain acyl-CoA dehydrogenase
Cluster-22178.66284	3097.85	1504.19	1.0423	9.0068e-07	6.9591e-06	Cluster-22178.66284	8413	657572644	XP_008289947.1	3899	0	PREDICTED: nuclear cap-binding protein subunit 1 [Stegastes partitus]	657572643	XM_008291725.1	1545	0	PREDICTED: Stegastes partitus nuclear cap binding protein subunit 1, 80kDa (ncbp1), mRNA	--	--	--	Q5ZJZ6	3450	0	Nuclear cap-binding protein subunit 1 OS=Gallus gallus GN=NCBP1 PE=2 SV=1	PF16622//PF09090//PF09088//PF03938//PF15898//PF03462//PF03106//PF03194//PF11365//PF02854//PF10186//PF05529//PF07690	zinc-finger C2H2-type//MIF4G like//MIF4G like//Outer membrane protein (OmpH-like)//cGMP-dependent protein kinase interacting domain//PCRF domain//WRKY DNA -binding domain//LUC7 N_terminus//Protein of unknown function (DUF3166)//MIF4G domain//Vacuolar sorting 38 and autophagy-related subunit 14//B-cell receptor-associated protein 31-like//Major Facilitator Superfamily	GO:0016070//GO:0010506//GO:0055085//GO:0006415//GO:0010508//GO:0006886//GO:0006449//GO:0006376//GO:0006355	RNA metabolic process//regulation of autophagy//transmembrane transport//translational termination//positive regulation of autophagy//intracellular protein transport//regulation of translational termination//mRNA splice site selection//regulation of transcription, DNA-templated	GO:0003729//GO:0003700//GO:0046872//GO:0016149//GO:0043565//GO:0019901//GO:0005515//GO:0051082//GO:0003723	mRNA binding//transcription factor activity, sequence-specific DNA binding//metal ion binding//translation release factor activity, codon specific//sequence-specific DNA binding//protein kinase binding//protein binding//unfolded protein binding//RNA binding	GO:0005685//GO:0005783//GO:0018444//GO:0005667//GO:0005840//GO:0016021//GO:0005615//GO:0005737	U1 snRNP//endoplasmic reticulum//translation release factor complex//transcription factor complex//ribosome//integral component of membrane//extracellular space//cytoplasm	KOG1104	Nuclear cap-binding complex, subunit NCBP1/CBP80
Cluster-22178.61872	5749.05	2791.33	1.0424	2.3603e-08	2.2773e-07	Cluster-22178.61872	2015	657792311	XP_008323023.1	925	7.2e-97	PREDICTED: actin-related protein 2/3 complex subunit 3 [Cynoglossus semilaevis]	734625414	XM_010742503.1	445	0	PREDICTED: Larimichthys crocea actin related protein 2/3 complex, subunit 3, 21kDa (arpc3), mRNA	K05756	ARPC3	actin related protein 2/3 complex, subunit 3	O15145	831	2.4e-87	Actin-related protein 2/3 complex subunit 3 OS=Homo sapiens GN=ARPC3 PE=1 SV=3	PF04062	ARP2/3 complex ARPC3 (21 kDa) subunit	GO:0030833//GO:0034314	regulation of actin filament polymerization//Arp2/3 complex-mediated actin nucleation	--	--	GO:0005856//GO:0005885	cytoskeleton//Arp2/3 protein complex	KOG3155	Actin-related protein Arp2/3 complex, subunit ARPC3
Cluster-22178.60057	818.593	397.341	1.0428	0.00047802	0.0021922	Cluster-22178.60057	3091	808880676	KKF28487.1	2735	1.5e-306	Tyrosine-protein kinase RYK [Larimichthys crocea]	939311117	XM_014414258.1	1210	0	PREDICTED: Maylandia zebra receptor-like tyrosine kinase (ryk), transcript variant X1, mRNA	K05128	RYK	RYK receptor-like tyrosine kinase	Q01887	2088	6.4e-233	Tyrosine-protein kinase RYK OS=Mus musculus GN=Ryk PE=1 SV=2	PF03896//PF07714//PF00069	Translocon-associated protein (TRAP), alpha subunit//Protein tyrosine kinase//Protein kinase domain	GO:0006468	protein phosphorylation	GO:0005524//GO:0004672	ATP binding//protein kinase activity	GO:0005789	endoplasmic reticulum membrane	KOG1024	Receptor-like protein tyrosine kinase RYK/derailed
Cluster-22178.60334	2372.61	1151.46	1.043	1.6118e-05	0.00010098	Cluster-22178.60334	2789	808865404	KKF16276.1	2444	7.2e-273	FACT complex subunit SSRP1 [Larimichthys crocea]	657554742	XM_008283628.1	1417	0	PREDICTED: Stegastes partitus structure specific recognition protein 1 (ssrp1), transcript variant X2, mRNA	K09272	SSRP1	structure-specific recognition protein 1	Q04678	2109	2.1e-235	FACT complex subunit SSRP1 OS=Gallus gallus GN=SSRP1 PE=2 SV=2	PF04690	YABBY protein	GO:0007275	multicellular organismal development	--	--	--	--	KOG0526	Nucleosome-binding factor SPN, POB3 subunit
Cluster-22178.59353	1642.69	796.818	1.0437	2.0005e-05	0.00012334	Cluster-22178.59353	3206	548397542	XP_005737805.1	1038	9e-110	PREDICTED: transmembrane emp24 domain-containing protein 9-like [Pundamilia nyererei]>gi|554853795|ref|XP_005937105.1| PREDICTED: transmembrane emp24 domain-containing protein 9-like [Haplochromis burtoni]	835924117	XM_004552043.2	438	0	PREDICTED: Maylandia zebra transmembrane p24 trafficking protein 9 (tmed9), mRNA	--	--	--	Q5I0E7	963	1.9e-102	Transmembrane emp24 domain-containing protein 9 OS=Rattus norvegicus GN=Tmed9 PE=1 SV=1	PF01105	emp24/gp25L/p24 family/GOLD	GO:0006810	transport	--	--	GO:0016021	integral component of membrane	KOG1690	emp24/gp25L/p24 family of membrane trafficking proteins
Cluster-22178.53863	1343.57	651.573	1.0441	5.6798e-05	0.00031967	Cluster-22178.53863	1030	808866139	KKF16895.1	533	1e-51	Thiosulfate sulfurtransferase/rhodanese-like domain-containing protein 1 [Larimichthys crocea]	--	--	--	--	--	--	--	--	Q9D0B5	218	1.5e-16	Thiosulfate sulfurtransferase/rhodanese-like domain-containing protein 3 OS=Mus musculus GN=Tstd3 PE=1 SV=1	--	--	--	--	--	--	--	--	KOG1530	Rhodanese-related sulfurtransferase
Cluster-22178.67430	775.787	376.203	1.0441	0.00041858	0.0019466	Cluster-22178.67430	2555	--	--	--	--	--	657565597	XM_008287882.1	423	0	PREDICTED: Stegastes partitus kinesin-1 heavy chain (LOC103361717), mRNA	--	--	--	--	--	--	--	PF08219//PF00001//PF00033	Outer membrane protein TOM13//7 transmembrane receptor (rhodopsin family)//Cytochrome b/b6/petB	GO:0007186//GO:0022904	G-protein coupled receptor signaling pathway//respiratory electron transport chain	GO:0004930	G-protein coupled receptor activity	GO:0016021//GO:0016020//GO:0005741	integral component of membrane//membrane//mitochondrial outer membrane	--	--
Cluster-22178.61058	1479.07	717.19	1.0443	5.0839e-05	0.00028911	Cluster-22178.61058	1183	498929489	XP_004539459.1	1310	9.6e-142	PREDICTED: centromere protein N [Maylandia zebra]>gi|548443584|ref|XP_005745842.1| PREDICTED: centromere protein N-like [Pundamilia nyererei]	734597024	XM_010741716.1	408	0	PREDICTED: Larimichthys crocea centromere protein N (cenpn), mRNA	--	--	--	Q96H22	503	1.5e-49	Centromere protein N OS=Homo sapiens GN=CENPN PE=1 SV=2	PF05238	Kinetochore protein CHL4 like	GO:0034508//GO:0007059	centromere complex assembly//chromosome segregation	--	--	--	--	--	--
Cluster-22178.57142	462.43	224.219	1.0443	0.0024003	0.0091741	Cluster-22178.57142	2937	808847819	KKF08842.1	1313	1.1e-141	hypothetical protein EH28_21118 [Larimichthys crocea]	657530493	XM_008299945.1	160	1.74855e-75	PREDICTED: Stegastes partitus tumor protein p53 inducible protein 13 (tp53i13), mRNA	--	--	--	--	--	--	--	--	--	--	--	--	--	--	--	--	--
Cluster-22178.51514	439.088	212.747	1.0454	0.0020783	0.0080811	Cluster-22178.51514	2429	--	--	--	--	--	--	--	--	--	--	--	--	--	--	--	--	--	--	--	--	--	--	--	--	--	--	--
Cluster-22178.66531	31756.7	15384.9	1.0455	3.0974e-08	2.945e-07	Cluster-22178.66531	1739	808870709	KKF20513.1	1466	1.1e-159	40S ribosomal protein SA [Larimichthys crocea]	657599679	XM_008306440.1	738	0	PREDICTED: Stegastes partitus ribosomal protein SA (rpsa), transcript variant X1, mRNA	--	--	--	Q4QY71	1420	1e-155	40S ribosomal protein SA OS=Sparus aurata GN=rpsa PE=2 SV=2	PF00318	Ribosomal protein S2	GO:0006412//GO:0042254	translation//ribosome biogenesis	GO:0003735	structural constituent of ribosome	GO:0005840//GO:0005622	ribosome//intracellular	KOG0830	40S ribosomal protein SA (P40)/Laminin receptor 1
Cluster-22178.69273	532.797	258.124	1.0455	0.0012669	0.0052247	Cluster-22178.69273	1861	--	--	--	--	--	908471130	XM_005470281.2	43	1.207e-10	PREDICTED: Oreochromis niloticus DiGeorge syndrome critical region gene 2 (dgcr2), transcript variant X3, mRNA	--	--	--	--	--	--	--	--	--	--	--	--	--	--	--	--	--
Cluster-22178.65857	12305.8	5959.03	1.0462	4.4929e-11	5.8943e-10	Cluster-22178.65857	2757	657587542	XP_008298068.1	1084	3.6e-115	PREDICTED: myelin proteolipid protein [Stegastes partitus]	657571193	XM_008290935.1	615	0	PREDICTED: Stegastes partitus eukaryotic translation initiation factor 1b (LOC103363953), mRNA	--	--	--	P79826	787	4.1e-82	Myelin proteolipid protein OS=Oncorhynchus mykiss GN=plp PE=2 SV=1	PF08515//PF10503//PF01253//PF01275	Transforming growth factor beta type I GS-motif//Esterase PHB depolymerase//Translation initiation factor SUI1//Myelin proteolipid protein (PLP or lipophilin)	GO:0009069//GO:0006468//GO:0006413//GO:0006446//GO:0007178//GO:0016310	serine family amino acid metabolic process//protein phosphorylation//translational initiation//regulation of translational initiation//transmembrane receptor protein serine/threonine kinase signaling pathway//phosphorylation	GO:0004675//GO:0003743//GO:0005524	transmembrane receptor protein serine/threonine kinase activity//translation initiation factor activity//ATP binding	GO:0005576//GO:0016020//GO:0005840//GO:0016021	extracellular region//membrane//ribosome//integral component of membrane	KOG1770	Translation initiation factor 1 (eIF-1/SUI1)
Cluster-22178.60724	847.589	410.44	1.0462	0.0004254	0.0019754	Cluster-22178.60724	644	808879616	KKF27619.1	250	4.3e-19	Hypothetical protein EH28_02824 [Larimichthys crocea]	--	--	--	--	--	--	--	--	Q8N5G0	161	3.7e-10	Small integral membrane protein 20 OS=Homo sapiens GN=SMIM20 PE=1 SV=3	--	--	--	--	--	--	--	--	--	--
Cluster-22178.64110	2834.42	1372.5	1.0463	1.1575e-06	8.7889e-06	Cluster-22178.64110	2298	657557262	XP_008282837.1	1545	1.1e-168	PREDICTED: PDZ and LIM domain protein 1 [Stegastes partitus]	657557261	XM_008284615.1	587	0	PREDICTED: Stegastes partitus PDZ and LIM domain 1 (pdlim1), mRNA	--	--	--	P52944	1217	4.7e-132	PDZ and LIM domain protein 1 OS=Rattus norvegicus GN=Pdlim1 PE=1 SV=4	PF00595//PF13180//PF00412	PDZ domain (Also known as DHR or GLGF)//PDZ domain//LIM domain	--	--	GO:0005515//GO:0008270	protein binding//zinc ion binding	--	--	KOG1703	Adaptor protein Enigma and related PDZ-LIM proteins
Cluster-22178.56150	2067.04	1000.39	1.047	6.3325e-06	4.2676e-05	Cluster-22178.56150	2546	734609351	XP_010731975.1	1629	2.1e-178	PREDICTED: cyclin-dependent kinase 7 [Larimichthys crocea]	734609350	XM_010733673.1	687	0	PREDICTED: Larimichthys crocea cyclin-dependent kinase 7 (cdk7), mRNA	--	--	--	P51953	1465	9.2e-161	Cyclin-dependent kinase 7 OS=Carassius auratus GN=cdk7 PE=2 SV=1	PF00069//PF07714	Protein kinase domain//Protein tyrosine kinase	GO:0006468	protein phosphorylation	GO:0004672//GO:0005524	protein kinase activity//ATP binding	--	--	KOG0659	Cdk activating kinase (CAK)/RNA polymerase II transcription initiation/nucleotide excision repair factor TFIIH/TFIIK, kinase subunit CDK7
Cluster-22178.69516	15098.2	7306.67	1.0471	1.2683e-11	1.7613e-10	Cluster-22178.69516	482	831537869	XP_012723463.1	487	1.1e-46	PREDICTED: 60S ribosomal protein L37 [Fundulus heteroclitus]	657553185	XM_008282773.1	299	1.45213e-153	PREDICTED: Stegastes partitus ribosomal protein L37 (rpl37), mRNA	--	--	--	P79244	467	9.2e-46	60S ribosomal protein L37 OS=Bos taurus GN=RPL37 PE=3 SV=4	PF01155//PF01907//PF04060	Hydrogenase/urease nickel incorporation, metallochaperone, hypA//Ribosomal protein L37e//Putative Fe-S cluster	GO:0006464//GO:0042254//GO:0006412	cellular protein modification process//ribosome biogenesis//translation	GO:0051536//GO:0016151//GO:0003735	iron-sulfur cluster binding//nickel cation binding//structural constituent of ribosome	GO:0005622//GO:0005840	intracellular//ribosome	KOG3475	60S ribosomal protein L37
Cluster-22178.75363	1482.24	717.061	1.0476	3.4328e-05	0.00020237	Cluster-22178.75363	6676	808857094	KKF09721.1	2426	2.1e-270	Ribosomal protein S6 kinase beta-1 [Larimichthys crocea]	736199750	XM_010775835.1	940	0	PREDICTED: Notothenia coriiceps ribosomal protein S6 kinase, 70kDa, polypeptide 1 (rps6kb1), transcript variant X1, mRNA	--	--	--	Q6TJY3	2111	3e-235	Ribosomal protein S6 kinase beta-1 OS=Bos taurus GN=RPS6KB1 PE=2 SV=1	PF13639//PF12678//PF11789//PF00069//PF00433//PF00097//PF07714//PF14634//PF00829//PF12861//PF00427	Ring finger domain//RING-H2 zinc finger//Zinc-finger of the MIZ type in Nse subunit//Protein kinase domain//Protein kinase C terminal domain//Zinc finger, C3HC4 type (RING finger)//Protein tyrosine kinase//zinc-RING finger domain//Ribosomal prokaryotic L21 protein//Anaphase-promoting complex subunit 11 RING-H2 finger//Phycobilisome Linker polypeptide	GO:0016567//GO:0006468//GO:0009069//GO:0016310//GO:0015979	protein ubiquitination//protein phosphorylation//serine family amino acid metabolic process//phosphorylation//photosynthesis	GO:0005515//GO:0004674//GO:0004842//GO:0005524//GO:0008270//GO:0004672//GO:0046872	protein binding//protein serine/threonine kinase activity//ubiquitin-protein transferase activity//ATP binding//zinc ion binding//protein kinase activity//metal ion binding	GO:0030089//GO:0005840//GO:0005680	phycobilisome//ribosome//anaphase-promoting complex	KOG0598	Ribosomal protein S6 kinase and related proteins
Cluster-22178.74344	944.62	456.677	1.0486	0.00023187	0.0011434	Cluster-22178.74344	983	--	--	--	--	--	908440517	XM_003443072.3	47	3.74992e-13	PREDICTED: Oreochromis niloticus thioredoxin 2 (txn2), mRNA	--	--	--	--	--	--	--	--	--	--	--	--	--	--	--	--	--
Cluster-22178.75341	1387.14	670.495	1.0488	5.0126e-05	0.00028539	Cluster-22178.75341	5230	657533672	XP_008273818.1	2068	5.4e-229	PREDICTED: UDP-glucuronic acid decarboxylase 1 [Stegastes partitus]>gi|657533675|ref|XP_008273819.1| PREDICTED: UDP-glucuronic acid decarboxylase 1 [Stegastes partitus]	657533671	XM_008275596.1	900	0	PREDICTED: Stegastes partitus UDP-glucuronate decarboxylase 1 (uxs1), transcript variant X1, mRNA	K08678	UXS1, uxs	UDP-glucuronate decarboxylase	Q6GMI9	1987	5.6e-221	UDP-glucuronic acid decarboxylase 1 OS=Danio rerio GN=uxs1 PE=2 SV=2	PF01073//PF11803//PF00631//PF01370	3-beta hydroxysteroid dehydrogenase/isomerase family//UDP-glucuronate decarboxylase N-terminal//GGL domain//NAD dependent epimerase/dehydratase family	GO:0006694//GO:0055114//GO:0005985//GO:0008210//GO:0009117//GO:0008207//GO:0007186//GO:0005982//GO:0008209//GO:0007165	steroid biosynthetic process//oxidation-reduction process//sucrose metabolic process//estrogen metabolic process//nucleotide metabolic process//C21-steroid hormone metabolic process//G-protein coupled receptor signaling pathway//starch metabolic process//androgen metabolic process//signal transduction	GO:0004871//GO:0003824//GO:0048040//GO:0016616//GO:0050662//GO:0003854	signal transducer activity//catalytic activity//UDP-glucuronate decarboxylase activity//oxidoreductase activity, acting on the CH-OH group of donors, NAD or NADP as acceptor//coenzyme binding//3-beta-hydroxy-delta5-steroid dehydrogenase activity	GO:0005834	heterotrimeric G-protein complex	KOG1429	dTDP-glucose 4-6-dehydratase/UDP-glucuronic acid decarboxylase
Cluster-22178.60864	1034.83	499.235	1.0516	0.00015716	0.00080402	Cluster-22178.60864	3095	657590171	XP_008299511.1	4157	0	PREDICTED: gamma-tubulin complex component 2 [Stegastes partitus]	657590170	XM_008301289.1	1649	0	PREDICTED: Stegastes partitus tubulin, gamma complex associated protein 2 (tubgcp2), mRNA	K16569	TUBGCP2, GCP2	gamma-tubulin complex component 2	Q921G8	3508	0	Gamma-tubulin complex component 2 OS=Mus musculus GN=Tubgcp2 PE=1 SV=2	PF04130//PF17064//PF11802	Spc97 / Spc98 family//Sleepless protein//Centromere-associated protein K	GO:1903818//GO:0090063//GO:0030431//GO:0032222//GO:0000226	positive regulation of voltage-gated potassium channel activity//positive regulation of microtubule nucleation//sleep//regulation of synaptic transmission, cholinergic//microtubule cytoskeleton organization	GO:0034235	GPI anchor binding	GO:0005634//GO:0005815//GO:0000922	nucleus//microtubule organizing center//spindle pole	KOG2001	Gamma-tubulin complex, DGRIP84/SPC97 component
Cluster-22178.62637	3152.96	1519.88	1.0527	7.831e-07	6.1107e-06	Cluster-22178.62637	1560	831530086	XP_012720704.1	1897	1.1e-209	PREDICTED: acetyl-CoA acetyltransferase, mitochondrial [Fundulus heteroclitus]	499021778	XM_004561605.1	736	0	PREDICTED: Maylandia zebra acetyl-CoA acetyltransferase 1 (acat1), mRNA	--	--	--	Q6AZA0	1798	1.4e-199	Acetyl-CoA acetyltransferase, mitochondrial OS=Danio rerio GN=acat1 PE=2 SV=1	PF02803//PF00108	Thiolase, C-terminal domain//Thiolase, N-terminal domain	GO:0008152	metabolic process	GO:0016747	transferase activity, transferring acyl groups other than amino-acyl groups	--	--	KOG1390	Acetyl-CoA acetyltransferase
Cluster-22178.57349	1687.56	813.51	1.0527	2.2993e-05	0.00014012	Cluster-22178.57349	1308	808879591	KKF27597.1	981	1.5e-103	60S ribosomal protein L18 [Larimichthys crocea]	734650920	XM_010756507.1	473	0	PREDICTED: Larimichthys crocea ribosomal protein L18 (rpl18), mRNA	--	--	--	P69090	857	1.5e-90	60S ribosomal protein L18 OS=Oreochromis mossambicus GN=rpl18 PE=3 SV=2	--	--	--	--	--	--	--	--	KOG1714	60s ribosomal protein L18
Cluster-22178.86665	564.872	272.212	1.0532	0.0012846	0.0052909	Cluster-22178.86665	2204	548485639	XP_005749223.1	1029	6.9e-109	PREDICTED: cip1-interacting zinc finger protein-like isoform X3 [Pundamilia nyererei]	908507303	XM_013264272.1	270	9.28674e-137	PREDICTED: Oreochromis niloticus cip1-interacting zinc finger protein-like (LOC100704556), transcript variant X4, mRNA	--	--	--	Q9ULV3	478	2.2e-46	Cip1-interacting zinc finger protein OS=Homo sapiens GN=CIZ1 PE=1 SV=2	PF00096//PF15234	Zinc finger, C2H2 type//Linker for activation of T-cells	GO:0007165	signal transduction	GO:0046872	metal ion binding	GO:0016020	membrane	--	--
Cluster-22178.76946	1496.61	721	1.0536	3.7138e-05	0.00021751	Cluster-22178.76946	1261	657554749	XP_008281853.1	764	2.1e-78	PREDICTED: polyamine-modulated factor 1-like [Stegastes partitus]	734612704	XM_010735518.1	271	1.45948e-137	PREDICTED: Larimichthys crocea polyamine-modulated factor 1-like (LOC104922636), mRNA	K11546	PMF1	polyamine-modulated factor 1	Q9CPV5	251	2.7e-20	Polyamine-modulated factor 1 OS=Mus musculus GN=Pmf1 PE=1 SV=1	PF02865//PF12137	STAT protein, protein interaction domain//RNA polymerase recycling family C-terminal	GO:0007165//GO:0006355	signal transduction//regulation of transcription, DNA-templated	GO:0004871//GO:0003700//GO:0016817	signal transducer activity//transcription factor activity, sequence-specific DNA binding//hydrolase activity, acting on acid anhydrides	GO:0005667	transcription factor complex	--	--
Cluster-22178.65101	3952.22	1903.72	1.0538	3.5639e-06	2.5002e-05	Cluster-22178.65101	1984	657585503	XP_008296951.1	1245	5.5e-134	PREDICTED: RNA-binding protein 42 [Stegastes partitus]>gi|657585505|ref|XP_008296952.1| PREDICTED: RNA-binding protein 42 [Stegastes partitus]	657585504	XM_008298730.1	589	0	PREDICTED: Stegastes partitus RNA binding motif protein 42 (rbm42), transcript variant X2, mRNA	--	--	--	Q6DRG1	994	2.9e-106	RNA-binding protein 42 OS=Danio rerio GN=rbm42 PE=2 SV=2	PF00076	RNA recognition motif. (a.k.a. RRM, RBD, or RNP domain)	--	--	GO:0003676	nucleic acid binding	--	--	KOG0226	RNA-binding proteins
Cluster-22178.73213	1028.82	495.468	1.0541	0.00019803	0.00099047	Cluster-22178.73213	1366	317419122	CBN81159.1	948	1.1e-99	SAP30-binding protein [Dicentrarchus labrax]	657556495	XM_008284317.1	586	0	PREDICTED: Stegastes partitus SAP30 binding protein (sap30bp), transcript variant X2, mRNA	--	--	--	Q9UHR5	696	7.3e-72	SAP30-binding protein OS=Homo sapiens GN=SAP30BP PE=1 SV=1	PF11081//PF07818	Protein of unknown function (DUF2890)//HCNGP-like protein	GO:0016032//GO:0006355	viral process//regulation of transcription, DNA-templated	--	--	--	--	KOG2959	Transcriptional regulator
Cluster-22178.73191	756.08	363.961	1.0548	0.00053222	0.0024151	Cluster-22178.73191	1932	348517393	XP_003446218.1	1811	1.3e-199	PREDICTED: adenylyltransferase and sulfurtransferase MOCS3-like isoform X1 [Oreochromis niloticus]	657537193	XM_008276859.1	712	0	PREDICTED: Stegastes partitus molybdenum cofactor synthesis 3 (mocs3), mRNA	K11996	MOCS3, UBA4, moeB	adenylyltransferase and sulfurtransferase	Q8AWD2	1457	5.9e-160	Adenylyltransferase and sulfurtransferase MOCS3 OS=Danio rerio GN=mocs3 PE=2 SV=1	PF00899//PF01494//PF06156//PF03435//PF02558//PF06005	ThiF family//FAD binding domain//Protein of unknown function (DUF972)//Saccharopine dehydrogenase NADP binding domain//Ketopantoate reductase PanE/ApbA//Protein of unknown function (DUF904)	GO:0000917//GO:0043093//GO:0015940//GO:0006260//GO:0055114	barrier septum assembly//FtsZ-dependent cytokinesis//pantothenate biosynthetic process//DNA replication//oxidation-reduction process	GO:0071949//GO:0016491//GO:0008677//GO:0008641	FAD binding//oxidoreductase activity//2-dehydropantoate 2-reductase activity//small protein activating enzyme activity	GO:0005737	cytoplasm	KOG2017	Molybdopterin synthase sulfurylase
Cluster-22178.62447	6470.65	3108.33	1.0578	7.1813e-09	7.398e-08	Cluster-22178.62447	2450	808860983	KKF12899.1	1358	5.4e-147	39S ribosomal protein L4, mitochondrial [Larimichthys crocea]	923870753	XM_005751694.2	491	0	PREDICTED: Pundamilia nyererei mitochondrial ribosomal protein L4 (mrpl4), mRNA	--	--	--	Q503X2	1138	7.3e-123	39S ribosomal protein L4, mitochondrial OS=Danio rerio GN=mrpl4 PE=2 SV=1	PF00573	Ribosomal protein L4/L1 family	GO:0042254//GO:0006412	ribosome biogenesis//translation	GO:0003735	structural constituent of ribosome	GO:0005840	ribosome	KOG1624	Mitochondrial/chloroplast ribosomal protein L4
Cluster-22178.65790	3543.61	1701.81	1.0582	4.2457e-07	3.4455e-06	Cluster-22178.65790	7004	808861361	KKF13229.1	1922	6.2e-212	Zona pellucida sperm-binding protein 4 [Larimichthys crocea]	734648927	XM_010755416.1	563	0	PREDICTED: Larimichthys crocea zona pellucida sperm-binding protein 4-like (LOC104938956), mRNA	K14545	RRP7	ribosomal RNA-processing protein 7	Q969T9	510	1.4e-49	WW domain-binding protein 2 OS=Homo sapiens GN=WBP2 PE=1 SV=1	PF02724//PF08777//PF04083//PF00745//PF00076	CDC45-like protein//RNA binding motif//Partial alpha/beta-hydrolase lipase region//Glutamyl-tRNAGlu reductase, dimerisation domain//RNA recognition motif. (a.k.a. RRM, RBD, or RNP domain)	GO:0006270//GO:0033014//GO:0006629//GO:0055114	DNA replication initiation//tetrapyrrole biosynthetic process//lipid metabolic process//oxidation-reduction process	GO:0050661//GO:0003723//GO:0003676//GO:0008883	NADP binding//RNA binding//nucleic acid binding//glutamyl-tRNA reductase activity	--	--	KOG3294	WW domain binding protein WBP-2, contains GRAM domain
Cluster-22178.51833	448.207	215.219	1.0584	0.0025841	0.0097771	Cluster-22178.51833	3418	657536278	XP_008274748.1	1731	4.2e-190	PREDICTED: zinc finger protein 36, C3H1 type-like 2 isoform X1 [Stegastes partitus]	734620215	XM_010739644.1	1089	0	PREDICTED: Larimichthys crocea ZFP36 ring finger protein-like 2 (zfp36l2), mRNA	--	--	--	P23949	753	4.5e-78	mRNA decay activator protein ZFP36L2 OS=Mus musculus GN=Zfp36l2 PE=1 SV=2	PF00642	Zinc finger C-x8-C-x5-C-x3-H type (and similar)	--	--	GO:0046872	metal ion binding	--	--	KOG1677	CCCH-type Zn-finger protein
Cluster-22178.51755	690.892	331.436	1.0597	0.00052686	0.0023943	Cluster-22178.51755	2874	--	--	--	--	--	939306953	XM_012918175.2	207	1.2764e-101	PREDICTED: Maylandia zebra chromodomain-helicase-DNA-binding protein 6-like (LOC101486676), transcript variant X4, mRNA	--	--	--	--	--	--	--	--	--	--	--	--	--	--	--	--	--
Cluster-22178.66559	21632.1	10374.6	1.0601	3.2019e-13	5.1514e-12	Cluster-22178.66559	1310	551511378	XP_005807209.1	1152	2.2e-123	PREDICTED: 40S ribosomal protein S6-like [Xiphophorus maculatus]>gi|617399262|ref|XP_007551855.1| PREDICTED: 40S ribosomal protein S6 [Poecilia formosa]>gi|658832477|ref|XP_008409515.1| PREDICTED: 40S ribosomal protein S6 [Poecilia reticulata]	657526619	XM_008286521.1	669	0	PREDICTED: Stegastes partitus ribosomal protein S6 (rps6), mRNA	K02991	RP-S6e, RPS6	small subunit ribosomal protein S6e	Q9YGF2	1133	1.5e-122	40S ribosomal protein S6 OS=Oncorhynchus mykiss GN=rps6 PE=2 SV=1	PF01092	Ribosomal protein S6e	GO:0042254//GO:0006412	ribosome biogenesis//translation	GO:0003735	structural constituent of ribosome	GO:0005622//GO:0005840	intracellular//ribosome	KOG1646	40S ribosomal protein S6
Cluster-22178.63384	3891.13	1866.23	1.0601	1.8636e-07	1.5896e-06	Cluster-22178.63384	1271	--	--	--	--	--	657533990	XM_008275709.1	525	0	PREDICTED: Stegastes partitus prothymosin alpha-B-like (LOC103352976), mRNA	--	--	--	--	--	--	--	PF02724//PF04006//PF04147//PF09507//PF07646//PF02535//PF05887	CDC45-like protein//Mpp10 protein//Nop14-like family//DNA polymerase subunit Cdc27//Kelch motif//ZIP Zinc transporter//Procyclic acidic repetitive protein (PARP)	GO:0006260//GO:0055085//GO:0006364//GO:0006270//GO:0030001	DNA replication//transmembrane transport//rRNA processing//DNA replication initiation//metal ion transport	GO:0005515//GO:0046873	protein binding//metal ion transmembrane transporter activity	GO:0032040//GO:0016020//GO:0005732//GO:0034457//GO:0005634	small-subunit processome//membrane//small nucleolar ribonucleoprotein complex//Mpp10 complex//nucleus	--	--
Cluster-22178.79322	926.206	444.069	1.0605	0.00025006	0.0012242	Cluster-22178.79322	3569	734603665	XP_010728852.1	1852	4.1e-204	PREDICTED: lysine-specific demethylase 8 isoform X1 [Larimichthys crocea]	734603664	XM_010730550.1	681	0	PREDICTED: Larimichthys crocea lysine (K)-specific demethylase 8 (kdm8), transcript variant X1, mRNA	--	--	--	B5XF11	1619	1.8e-178	Lysine-specific demethylase 8 OS=Salmo salar GN=kdm8 PE=2 SV=1	--	--	--	--	--	--	--	--	KOG2132	Uncharacterized conserved protein, contains JmjC domain
Cluster-22178.73697	710.402	340.523	1.0609	0.00062116	0.0027727	Cluster-22178.73697	4042	734646642	XP_010752468.1	3519	0	PREDICTED: fanconi-associated nuclease 1 [Larimichthys crocea]	657570894	XM_008290770.1	1027	0	PREDICTED: Stegastes partitus FANCD2/FANCI-associated nuclease 1 (fan1), mRNA	--	--	--	Q1LWH4	2653	2.6e-298	Fanconi-associated nuclease 1 OS=Danio rerio GN=fan1 PE=2 SV=2	PF13176//PF13374//PF13414//PF08774	Tetratricopeptide repeat//Tetratricopeptide repeat//TPR repeat//VRR-NUC domain	--	--	GO:0016788//GO:0005515	hydrolase activity, acting on ester bonds//protein binding	--	--	KOG2143	Uncharacterized conserved protein
Cluster-22178.73323	1396.3	668.846	1.0619	4.2162e-05	0.00024413	Cluster-22178.73323	2271	554867619	XP_005943823.1	2238	4.6e-249	PREDICTED: uncharacterized protein LOC102307078 [Haplochromis burtoni]	657560740	XM_008285861.1	437	0	PREDICTED: Stegastes partitus zinc finger protein Xfin-like (LOC103360184), mRNA	--	--	--	P17035	202	2.3e-14	Zinc finger protein 28 OS=Homo sapiens GN=ZNF28 PE=2 SV=5	PF01807//PF13465//PF13912//PF00096//PF01194	CHC2 zinc finger//Zinc-finger double domain//C2H2-type zinc finger//Zinc finger, C2H2 type//RNA polymerases N / 8 kDa subunit	GO:0006260//GO:0006206//GO:0006144//GO:0006351//GO:0006269	DNA replication//pyrimidine nucleobase metabolic process//purine nucleobase metabolic process//transcription, DNA-templated//DNA replication, synthesis of RNA primer	GO:0003896//GO:0008270//GO:0046872//GO:0003677//GO:0003899	DNA primase activity//zinc ion binding//metal ion binding//DNA binding//DNA-directed RNA polymerase activity	GO:0005657//GO:0005730	replication fork//nucleolus	--	--
Cluster-22178.58742	693.471	332.128	1.0621	0.00071437	0.0031407	Cluster-22178.58742	1065	808882896	KKF30175.1	181	7.1e-11	AP-3 complex subunit sigma-2 [Larimichthys crocea]	112420329	BT027146.1	113	8.32262e-50	Gasterosteus aculeatus clone CFW184-E04 mRNA sequence	K12399	AP3S	AP-3 complex subunit sigma	P59780	164	2.8e-10	AP-3 complex subunit sigma-2 OS=Homo sapiens GN=AP3S2 PE=2 SV=1	--	--	--	--	--	--	--	--	--	--
Cluster-22178.71738	5250.77	2513.82	1.0626	1.9607e-08	1.9131e-07	Cluster-22178.71738	1477	499047115	XP_004574122.1	1316	2.4e-142	PREDICTED: cytochrome b-c1 complex subunit Rieske, mitochondrial-like [Maylandia zebra]	941818275	XM_005815438.2	374	0	PREDICTED: Xiphophorus maculatus cytochrome b-c1 complex subunit Rieske, mitochondrial-like (LOC102227478), mRNA	K00411	UQCRFS1, RIP1, petA	ubiquinol-cytochrome c reductase iron-sulfur subunit	Q9CR68	1014	1.1e-108	Cytochrome b-c1 complex subunit Rieske, mitochondrial OS=Mus musculus GN=Uqcrfs1 PE=1 SV=1	PF01058//PF02921//PF00355//PF09165	NADH ubiquinone oxidoreductase, 20 Kd subunit//Ubiquinol cytochrome reductase transmembrane region//Rieske [2Fe-2S] domain//Ubiquinol-cytochrome c reductase 8 kDa, N-terminal	GO:0055114//GO:0015992//GO:0006118//GO:0006119	oxidation-reduction process//proton transport//obsolete electron transport//oxidative phosphorylation	GO:0016491//GO:0051536//GO:0051537//GO:0008121	oxidoreductase activity//iron-sulfur cluster binding//2 iron, 2 sulfur cluster binding//ubiquinol-cytochrome-c reductase activity	--	--	KOG1671	Ubiquinol cytochrome c reductase, subunit RIP1
Cluster-22178.67933	2365.08	1132.02	1.063	3.0961e-06	2.1957e-05	Cluster-22178.67933	6577	808886991	KKF33476.1	2978	0	Treslin [Larimichthys crocea]	734612156	XM_010735217.1	1329	0	PREDICTED: Larimichthys crocea TOPBP1-interacting checkpoint and replication regulator (ticrr), mRNA	--	--	--	Q6DRL4	1671	3.1e-184	Treslin OS=Danio rerio GN=ticrr PE=2 SV=1	--	--	--	--	--	--	--	--	--	--
Cluster-22178.70008	917.136	438.7	1.0639	0.00025793	0.0012592	Cluster-22178.70008	1554	548427289	XP_005743405.1	1642	4e-180	PREDICTED: cell division cycle protein 123 homolog [Pundamilia nyererei]	657563808	XM_008286983.1	684	0	PREDICTED: Stegastes partitus cell division cycle 123 (cdc123), mRNA	--	--	--	Q6PC40	1406	3.9e-154	Cell division cycle protein 123 homolog OS=Danio rerio GN=cdc123 PE=2 SV=1	PF09026//PF07065	Centromere protein B dimerisation domain//D123	GO:0007049//GO:0006355	cell cycle//regulation of transcription, DNA-templated	GO:0003677//GO:0003682	DNA binding//chromatin binding	GO:0000785//GO:0000775//GO:0005634	chromatin//chromosome, centromeric region//nucleus	KOG2983	Uncharacterized conserved protein
Cluster-22178.77838	1053.61	503.726	1.0646	0.00010855	0.00057558	Cluster-22178.77838	11244	657560032	XP_008283831.1	6559	0	PREDICTED: nucleosome-remodeling factor subunit BPTF-like isoform X1 [Stegastes partitus]	923826768	XM_005738000.2	1007	0	PREDICTED: Pundamilia nyererei nucleosome-remodeling factor subunit BPTF-like (LOC102214893), transcript variant X3, mRNA	--	--	--	Q12830	1599	1.2e-175	Nucleosome-remodeling factor subunit BPTF OS=Homo sapiens GN=BPTF PE=1 SV=3	PF00439//PF00628//PF05428	Bromodomain//PHD-finger//Corticotropin-releasing factor binding protein (CRF-BP)	--	--	GO:0005515//GO:0051424	protein binding//corticotropin-releasing hormone binding	--	--	KOG1473	Nucleosome remodeling factor, subunit NURF301/BPTF
Cluster-22178.66610	2679.6	1280.61	1.0652	1.4513e-06	1.0859e-05	Cluster-22178.66610	2969	348533355	XP_003454171.1	706	2.6e-71	PREDICTED: UPF0669 protein C6orf120 homolog isoform X1 [Oreochromis niloticus]>gi|542243272|ref|XP_005458696.1| PREDICTED: UPF0669 protein C6orf120 homolog isoform X2 [Oreochromis niloticus]>gi|542243274|ref|XP_005458697.1| PREDICTED: UPF0669 protein C6orf120 homolog isoform X3 [Oreochromis niloticus]	734636117	XM_010748381.1	363	0	PREDICTED: Larimichthys crocea chromosome unknown open reading frame, human C6orf120 (LOC104933027), mRNA	--	--	--	Q6NZZ3	540	1.9e-53	UPF0669 protein C6orf120 homolog OS=Danio rerio GN=zgc:77929 PE=2 SV=1	PF06467	MYM-type Zinc finger with FCS sequence motif	--	--	GO:0008270	zinc ion binding	--	--	--	--
Cluster-22178.76490	1219.43	582.619	1.0656	0.00015498	0.00079392	Cluster-22178.76490	3081	808872199	KKF21686.1	2634	7.4e-295	RNA polymerase I-specific transcription initiation factor RRN3 [Larimichthys crocea]	734623060	XM_010741208.1	779	0	PREDICTED: Larimichthys crocea RRN3 RNA polymerase I transcription factor homolog (S. cerevisiae) (rrn3), transcript variant X1, mRNA	K15216	RRN3, TIFIA	RNA polymerase I-specific transcription initiation factor RRN3	Q9NYV6	2017	1.1e-224	RNA polymerase I-specific transcription initiation factor RRN3 OS=Homo sapiens GN=RRN3 PE=1 SV=1	--	--	--	--	--	--	--	--	KOG2434	RNA polymerase I transcription factor
Cluster-22178.68340	1190.65	568.872	1.0656	6.5182e-05	0.00036233	Cluster-22178.68340	4030	808863347	KKF14707.1	3037	0	Protein CASC5, partial [Larimichthys crocea]	908513994	XM_005475075.2	80	7.13337e-31	PREDICTED: Oreochromis niloticus cancer susceptibility candidate 5 (casc5), mRNA	--	--	--	Q8NG31	640	6.7e-65	Kinetochore scaffold 1 OS=Homo sapiens GN=KNL1 PE=1 SV=3	PF06009	Laminin Domain II	GO:0007155	cell adhesion	--	--	--	--	--	--
Cluster-22178.64011	1112.73	531.574	1.0658	0.00010545	0.00056078	Cluster-22178.64011	1676	551528849	XP_005815890.1	951	5.8e-100	PREDICTED: translocon-associated protein subunit alpha-like isoform X2 [Xiphophorus maculatus]	657593420	XM_008303059.1	570	0	PREDICTED: Stegastes partitus signal sequence receptor, alpha (ssr1), mRNA	--	--	--	Q9CY50	869	7.8e-92	Translocon-associated protein subunit alpha OS=Mus musculus GN=Ssr1 PE=1 SV=1	PF04147//PF03896	Nop14-like family//Translocon-associated protein (TRAP), alpha subunit	--	--	--	--	GO:0005789//GO:0032040	endoplasmic reticulum membrane//small-subunit processome	KOG1631	Translocon-associated complex TRAP, alpha subunit
Cluster-22178.79815	1713.71	818.325	1.0664	1.8159e-05	0.0001128	Cluster-22178.79815	8872	734605555	XP_010729885.1	4136	0	PREDICTED: protein bicaudal C homolog 1 [Larimichthys crocea]	734605554	XM_010731583.1	2025	0	PREDICTED: Larimichthys crocea BicC family RNA binding protein 1 (bicc1), mRNA	K18756	BICC1, BICC	protein bicaudal C	Q5U4T7	2926	0	Protein bicaudal C homolog 1-B OS=Xenopus laevis GN=bicc1-b PE=2 SV=1	PF05743//PF05773//PF07647//PF07650//PF13014//PF00536//PF00013	UEV domain//RWD domain//SAM domain (Sterile alpha motif)//KH domain//KH domain//SAM domain (Sterile alpha motif)//KH domain	GO:0015031//GO:0006464	protein transport//cellular protein modification process	GO:0005515//GO:0003723	protein binding//RNA binding	--	--	KOG0417	Ubiquitin-protein ligase
Cluster-22178.46995	1052.02	502.209	1.0668	0.00010584	0.00056273	Cluster-22178.46995	1576	734625706	XP_010740962.1	380	8.8e-34	PREDICTED: small integral membrane protein 7 [Larimichthys crocea]	734625707	XR_797292.1	194	1.16835e-94	PREDICTED: Larimichthys crocea small integral membrane protein 7 (smim7), transcript variant X2, misc_RNA	--	--	--	Q2KKX7	367	1.2e-33	Small integral membrane protein 7 OS=Siniperca chuatsi GN=smim7 PE=3 SV=1	--	--	--	--	--	--	--	--	--	--
Cluster-22178.77931	604.352	288.459	1.067	0.00096875	0.0041172	Cluster-22178.77931	3122	209155786	ACI34125.1	926	8.5e-97	ADP-ribosylation factor 6 [Salmo salar]>gi|642074848|emb|CDQ87628.1| unnamed protein product [Oncorhynchus mykiss]>gi|642099589|emb|CDQ77412.1| unnamed protein product [Oncorhynchus mykiss]	734606173	XM_010731914.1	630	0	PREDICTED: Larimichthys crocea ADP-ribosylation factor 6-like (LOC104919820), transcript variant X2, mRNA	K07941	ARF6	ADP-ribosylation factor 6	P26990	922	1e-97	ADP-ribosylation factor 6 OS=Gallus gallus GN=ARF6 PE=2 SV=3	PF01591//PF00503//PF00071//PF01926//PF04670//PF00025//PF15216//PF08477	6-phosphofructo-2-kinase//G-protein alpha subunit//Ras family//50S ribosome-binding GTPase//Gtr1/RagA G protein conserved region//ADP-ribosylation factor family//Thymic stromal lymphopoietin//Ras of Complex, Roc, domain of DAPkinase	GO:0007165//GO:0007186//GO:0007264//GO:0006013//GO:0006000	signal transduction//G-protein coupled receptor signaling pathway//small GTPase mediated signal transduction//mannose metabolic process//fructose metabolic process	GO:0003873//GO:0005525//GO:0004871//GO:0019001//GO:0031683//GO:0005524//GO:0005125//GO:0003924	6-phosphofructo-2-kinase activity//GTP binding//signal transducer activity//guanyl nucleotide binding//G-protein beta/gamma-subunit complex binding//ATP binding//cytokine activity//GTPase activity	--	--	KOG0071	GTP-binding ADP-ribosylation factor Arf6 (dArf3)
Cluster-22178.66730	1552.63	740.839	1.0675	2.7182e-05	0.00016331	Cluster-22178.66730	9518	657569283	XP_008288117.1	2106	3.9e-233	PREDICTED: rab GDP dissociation inhibitor beta [Stegastes partitus]	657569282	XM_008289895.1	1040	0	PREDICTED: Stegastes partitus GDP dissociation inhibitor 2 (gdi2), mRNA	--	--	--	P50399	1929	5.4e-214	Rab GDP dissociation inhibitor beta OS=Rattus norvegicus GN=Gdi2 PE=1 SV=2	PF02402//PF01593//PF07525//PF02271//PF13606//PF00023	Lysis protein//Flavin containing amine oxidoreductase//SOCS box//Ubiquinol-cytochrome C reductase complex 14kD subunit//Ankyrin repeat//Ankyrin repeat	GO:0055114//GO:0035556//GO:0006122//GO:0009405//GO:0019835	oxidation-reduction process//intracellular signal transduction//mitochondrial electron transport, ubiquinol to cytochrome c//pathogenesis//cytolysis	GO:0016491//GO:0005515	oxidoreductase activity//protein binding	GO:0005750//GO:0019867	mitochondrial respiratory chain complex III//outer membrane	KOG1439	RAB proteins geranylgeranyltransferase component A (RAB escort protein)
Cluster-22178.68553	3471.82	1655.86	1.0681	3.7327e-07	3.0524e-06	Cluster-22178.68553	4410	617394264	XP_007550409.1	4596	0	PREDICTED: neutral alpha-glucosidase AB isoform X4 [Poecilia formosa]	657595581	XM_008304236.1	1677	0	PREDICTED: Stegastes partitus glucosidase, alpha; neutral AB (ganab), transcript variant X3, mRNA	K05546	GANAB	alpha 1,3-glucosidase	Q4R4N7	3345	0	Neutral alpha-glucosidase AB OS=Macaca fascicularis GN=GANAB PE=2 SV=1	PF05749//PF05817//PF01055	Rubella membrane glycoprotein E2//Oligosaccharyltransferase subunit Ribophorin II//Glycosyl hydrolases family 31	GO:0006487//GO:0005975	protein N-linked glycosylation//carbohydrate metabolic process	GO:0004553	hydrolase activity, hydrolyzing O-glycosyl compounds	GO:0016021//GO:0008250//GO:0019013	integral component of membrane//oligosaccharyltransferase complex//viral nucleocapsid	KOG1066	Glucosidase II catalytic (alpha) subunit and related enzymes, glycosyl hydrolase family 31
Cluster-22178.67954	1103.17	525.869	1.0689	8.5157e-05	0.00046165	Cluster-22178.67954	337	657529501	XP_008294718.1	472	4e-45	PREDICTED: 60S ribosomal protein L10a [Stegastes partitus]	765124892	XM_004070416.2	250	1.70878e-126	PREDICTED: Oryzias latipes ribosomal protein L10a (rpl10a), mRNA	K02865	RP-L10Ae, RPL10A	large subunit ribosomal protein L10Ae	Q90YV8	459	5.4e-45	60S ribosomal protein L10a OS=Ictalurus punctatus GN=rpl10a PE=2 SV=1	--	--	--	--	--	--	--	--	KOG1570	60S ribosomal protein L10A
Cluster-22178.59699	2293.28	1091.12	1.0716	2.8732e-06	2.0493e-05	Cluster-22178.59699	2645	348515663	XP_003445359.1	1094	2.4e-116	PREDICTED: general transcription factor IIF subunit 2-like isoform 1 [Oreochromis niloticus]	734637016	XM_010748873.1	489	0	PREDICTED: Larimichthys crocea general transcription factor IIF subunit 2-like (LOC104933426), mRNA	K03139	TFIIF2, GTF2F2, TFG2	transcription initiation factor TFIIF subunit beta	Q8R0A0	807	1.9e-84	General transcription factor IIF subunit 2 OS=Mus musculus GN=Gtf2f2 PE=1 SV=1	PF02270	Transcription initiation factor IIF, beta subunit	GO:0006367//GO:0006366	transcription initiation from RNA polymerase II promoter//transcription from RNA polymerase II promoter	--	--	GO:0005674	transcription factor TFIIF complex	KOG2905	Transcription initiation factor IIF, small subunit (RAP30)
Cluster-22178.60851	3966.47	1886.94	1.0718	1.0697e-07	9.4562e-07	Cluster-22178.60851	1013	410913135	XP_003970044.1	716	6.2e-73	PREDICTED: cytochrome c oxidase subunit 4 isoform 1, mitochondrial [Takifugu rubripes]	8809755	AF204870.1	345	8.50496e-179	Thunnus obesus cytochrome c oxidase subunit IV isoform 1 precursor (COX IV-1) mRNA, complete cds	--	--	--	Q9I8U0	686	7.8e-71	Cytochrome c oxidase subunit 4 isoform 1, mitochondrial OS=Thunnus obesus PE=2 SV=1	PF02936	Cytochrome c oxidase subunit IV	GO:0006123//GO:0015992	mitochondrial electron transport, cytochrome c to oxygen//proton transport	GO:0004129	cytochrome-c oxidase activity	GO:0045277	respiratory chain complex IV	--	--
Cluster-22178.76951	991.501	471.545	1.0722	0.0001208	0.000634	Cluster-22178.76951	5595	734599087	XP_010750832.1	4907	0	PREDICTED: ubiquitin conjugation factor E4 A isoform X2 [Larimichthys crocea]>gi|808876603|gb|KKF25220.1| Ubiquitin conjugation factor E4 A [Larimichthys crocea]	734599086	XM_010752530.1	2201	0	PREDICTED: Larimichthys crocea ubiquitination factor E4A (ube4a), transcript variant X2, mRNA	--	--	--	Q5R9G3	3949	0	Ubiquitin conjugation factor E4 A OS=Pongo abelii GN=UBE4A PE=2 SV=2	PF08287//PF10408//PF04564//PF15150	Spc19//Ubiquitin elongating factor core//U-box domain//Phorbol-12-myristate-13-acetate-induced	GO:0006919//GO:0006974//GO:0008608//GO:0001836//GO:0006915//GO:0006511//GO:0016567	activation of cysteine-type endopeptidase activity involved in apoptotic process//cellular response to DNA damage stimulus//attachment of spindle microtubules to kinetochore//release of cytochrome c from mitochondria//apoptotic process//ubiquitin-dependent protein catabolic process//protein ubiquitination	GO:0004842//GO:0034450	ubiquitin-protein transferase activity//ubiquitin-ubiquitin ligase activity	GO:0005876//GO:0000151//GO:0042729	spindle microtubule//ubiquitin ligase complex//DASH complex	KOG2042	Ubiquitin fusion degradation protein-2
Cluster-22178.76124	3410.18	1621.21	1.0728	4.2453e-07	3.4454e-06	Cluster-22178.76124	1643	657547236	XP_008278695.1	498	1.9e-47	PREDICTED: syndecan-4 isoform X1 [Stegastes partitus]	551496884	XM_005799942.1	219	1.54395e-108	PREDICTED: Xiphophorus maculatus elongation factor 1-delta-like (LOC102217922), mRNA	--	--	--	P29693	201	2.2e-14	Elongation factor 1-delta OS=Xenopus laevis GN=eef1d PE=1 SV=1	PF05454	Dystroglycan (Dystrophin-associated glycoprotein 1)	GO:0007016	cytoskeletal anchoring at plasma membrane	--	--	GO:0016010	dystrophin-associated glycoprotein complex	--	--
Cluster-22178.62103	643.905	306.09	1.0729	0.00061862	0.0027627	Cluster-22178.62103	5533	657528834	XP_008292427.1	5790	0	PREDICTED: phosphatidylinositol 4-phosphate 3-kinase C2 domain-containing subunit alpha isoform X1 [Stegastes partitus]>gi|657528838|ref|XP_008292436.1| PREDICTED: phosphatidylinositol 4-phosphate 3-kinase C2 domain-containing subunit alpha isoform X1 [Stegastes partitus]	734610714	XM_010734426.1	2260	0	PREDICTED: Larimichthys crocea phosphatidylinositol-4-phosphate 3-kinase, catalytic subunit type 2 alpha (pik3c2a), mRNA	--	--	--	Q61194	4187	0	Phosphatidylinositol 4-phosphate 3-kinase C2 domain-containing subunit alpha OS=Mus musculus GN=Pik3c2a PE=1 SV=2	PF00168//PF00787//PF04777//PF04898//PF00454	C2 domain//PX domain//Erv1 / Alr family//Glutamate synthase central domain//Phosphatidylinositol 3- and 4-kinase	GO:0006537//GO:0055114//GO:0006807	glutamate biosynthetic process//oxidation-reduction process//nitrogen compound metabolic process	GO:0016773//GO:0016972//GO:0035091//GO:0015930//GO:0005515	phosphotransferase activity, alcohol group as acceptor//thiol oxidase activity//phosphatidylinositol binding//glutamate synthase activity//protein binding	--	--	KOG0905	Phosphoinositide 3-kinase
Cluster-22178.64435	1697.21	806.576	1.0733	1.2163e-05	7.7947e-05	Cluster-22178.64435	1499	657736119	XP_008316355.1	782	2e-80	PREDICTED: ER membrane protein complex subunit 4 [Cynoglossus semilaevis]>gi|657736121|ref|XP_008316363.1| PREDICTED: ER membrane protein complex subunit 4 [Cynoglossus semilaevis]>gi|657736123|ref|XP_008316371.1| PREDICTED: ER membrane protein complex subunit 4 [Cynoglossus semilaevis]>gi|657736125|ref|XP_008316380.1| PREDICTED: ER membrane protein complex subunit 4 [Cynoglossus semilaevis]>gi|6…	657545099	XM_008279696.1	441	0	PREDICTED: Stegastes partitus ER membrane protein complex subunit 4 (emc4), mRNA	--	--	--	B5XB24	760	3e-79	ER membrane protein complex subunit 4 OS=Salmo salar GN=emc4 PE=2 SV=1	--	--	--	--	--	--	--	--	KOG3318	Predicted membrane protein
Cluster-22178.74057	794.375	377.479	1.0734	0.00055858	0.0025218	Cluster-22178.74057	3886	657553820	XP_008281346.1	2512	1.3e-280	PREDICTED: nidogen-2-like isoform X6 [Stegastes partitus]	734644515	XM_010752997.1	877	0	PREDICTED: Larimichthys crocea nidogen-2-like (LOC104936901), partial mRNA	K06826	NID	nidogen (entactin)	O88322	1435	4.2e-157	Nidogen-2 OS=Mus musculus GN=Nid2 PE=1 SV=2	--	--	--	--	--	--	--	--	KOG1214	Nidogen and related basement membrane protein proteins
Cluster-22178.63272	2904.19	1379.45	1.074	0.00018257	0.00092101	Cluster-22178.63272	3826	734635569	XP_010746378.1	2756	0	PREDICTED: transferrin receptor protein 1 [Larimichthys crocea]	734635568	XM_010748076.1	837	0	PREDICTED: Larimichthys crocea transferrin receptor (tfrc), mRNA	--	--	--	Q5RDH6	1493	7.8e-164	Transferrin receptor protein 1 OS=Pongo abelii GN=TFRC PE=2 SV=1	PF04595	Poxvirus I6-like family	GO:0016032	viral process	--	--	--	--	KOG2195	Transferrin receptor and related proteins containing the protease-associated (PA) domain
Cluster-22178.67343	774.196	367.706	1.0741	0.00032915	0.0015675	Cluster-22178.67343	4702	657551209	XP_008280104.1	2036	2.5e-225	PREDICTED: opioid growth factor receptor-like protein 1 [Stegastes partitus]	734605753	XM_010731691.1	694	0	PREDICTED: Larimichthys crocea opioid growth factor receptor (ogfr), mRNA	--	--	--	Q99PG2	756	2.8e-78	Opioid growth factor receptor OS=Mus musculus GN=Ogfr PE=1 SV=1	PF04664	Opioid growth factor receptor (OGFr) conserved region	GO:0007165	signal transduction	GO:0004872	receptor activity	GO:0016020	membrane	--	--
Cluster-22178.55164	650.973	309.095	1.0745	0.00062411	0.0027835	Cluster-22178.55164	10813	734643166	XP_010750554.1	2623	4.9e-293	PREDICTED: macoilin-1-like [Larimichthys crocea]>gi|808881284|gb|KKF28940.1| Macoilin-1 [Larimichthys crocea]	657588702	XM_008300482.1	1825	0	PREDICTED: Stegastes partitus macoilin-1-like (LOC103371231), mRNA	--	--	--	Q7TQE6	2125	1.1e-236	Macoilin OS=Mus musculus GN=Tmem57 PE=1 SV=1	PF07817//PF09726//PF02319//PF13851	GLE1-like protein//Transmembrane protein//E2F/DP family winged-helix DNA-binding domain//Growth-arrest specific micro-tubule binding	GO:0016973//GO:0006355//GO:0048870	poly(A)+ mRNA export from nucleus//regulation of transcription, DNA-templated//cell motility	GO:0003700	transcription factor activity, sequence-specific DNA binding	GO:0005667//GO:0031514//GO:0005643//GO:0016021	transcription factor complex//motile cilium//nuclear pore//integral component of membrane	--	--
Cluster-22178.63519	1011.87	480.256	1.0751	0.00011104	0.00058748	Cluster-22178.63519	652	664782431	XP_008510526.1	321	2.5e-27	PREDICTED: polyubiquitin-B, partial [Equus przewalskii]	959057920	XM_014876450.1	148	1.74644e-69	PREDICTED: Sturnus vulgaris ubiquitin B (UBB), mRNA	K08770	UBC	ubiquitin C	P0CG60	312	1.2e-27	Polyubiquitin-B OS=Pongo pygmaeus GN=UBB PE=3 SV=1	PF00240//PF14560	Ubiquitin family//Ubiquitin-like domain	--	--	GO:0005515	protein binding	--	--	KOG0001	Ubiquitin and ubiquitin-like proteins
Cluster-22178.64226	2852.43	1353.57	1.0754	9.1173e-07	7.0385e-06	Cluster-22178.64226	868	808879591	KKF27597.1	876	1.5e-91	60S ribosomal protein L18 [Larimichthys crocea]	734650920	XM_010756507.1	422	0	PREDICTED: Larimichthys crocea ribosomal protein L18 (rpl18), mRNA	K02883	RP-L18e, RPL18	large subunit ribosomal protein L18e	P69091	857	9.9e-91	60S ribosomal protein L18 OS=Oreochromis niloticus GN=rpl18 PE=2 SV=2	--	--	--	--	--	--	--	--	KOG1714	60s ribosomal protein L18
Cluster-22178.61977	472.704	224.313	1.0754	0.0017295	0.0068747	Cluster-22178.61977	2158	542243891	XP_003454341.2	1770	8e-195	PREDICTED: histone-lysine N-methyltransferase SETD7-like [Oreochromis niloticus]	734610037	XM_010734054.1	599	0	PREDICTED: Larimichthys crocea SET domain containing (lysine methyltransferase) 7 (setd7), mRNA	--	--	--	Q6DHG0	1589	3.2e-175	Histone-lysine N-methyltransferase SETD7 OS=Danio rerio GN=setd7 PE=2 SV=1	PF00219//PF00856	Insulin-like growth factor binding protein//SET domain	GO:0001558	regulation of cell growth	GO:0005520//GO:0005515	insulin-like growth factor binding//protein binding	GO:0005576//GO:0016942	extracellular region//insulin-like growth factor binding protein complex	--	--
Cluster-22178.59309	1868.63	886.557	1.0757	8.0827e-06	5.3375e-05	Cluster-22178.59309	4338	808866403	KKF17115.1	1129	3.4e-120	RNA-binding protein 4B [Larimichthys crocea]	734615904	XM_010737267.1	746	0	PREDICTED: Larimichthys crocea RNA-binding protein 4B-like (LOC104924042), mRNA	--	--	--	Q8C7Q4	482	1.5e-46	RNA-binding protein 4 OS=Mus musculus GN=Rbm4 PE=1 SV=1	PF00076//PF00498//PF16367//PF08675//PF04847	RNA recognition motif. (a.k.a. RRM, RBD, or RNP domain)//FHA domain//RNA recognition motif//RNA binding domain//Calcipressin	GO:0019722//GO:0006402//GO:0051252	calcium-mediated signaling//mRNA catabolic process//regulation of RNA metabolic process	GO:0046872//GO:0004535//GO:0003676//GO:0003723//GO:0005515	metal ion binding//poly(A)-specific ribonuclease activity//nucleic acid binding//RNA binding//protein binding	GO:0005737//GO:0005634	cytoplasm//nucleus	KOG0109	RNA-binding protein LARK, contains RRM and retroviral-type Zn-finger domains
Cluster-22178.68809	915.479	434.238	1.076	0.0001687	0.00085713	Cluster-22178.68809	6733	734605855	XP_010730043.1	3144	0	PREDICTED: TBC1 domain family member 14 [Larimichthys crocea]	734605854	XM_010731741.1	1146	0	PREDICTED: Larimichthys crocea TBC1 domain family, member 14 (tbc1d14), mRNA	--	--	--	A6H7I8	2126	5.5e-237	TBC1 domain family member 14 OS=Bos taurus GN=TBC1D14 PE=2 SV=2	PF02428	Potato type II proteinase inhibitor family	--	--	GO:0004867	serine-type endopeptidase inhibitor activity	--	--	KOG2223	Uncharacterized conserved protein, contains TBC domain
Cluster-22178.71523	807.715	383.141	1.076	0.00036341	0.0017133	Cluster-22178.71523	9230	499042162	XP_004571691.1	1612	7.2e-176	PREDICTED: bromodomain-containing protein 3 isoform X2 [Maylandia zebra]	734648472	XM_010755165.1	1333	0	PREDICTED: Larimichthys crocea bromodomain-containing protein 3-like (LOC104938722), mRNA	K11721	BRD3	bromodomain-containing protein 3	Q8K2F0	693	1.1e-70	Bromodomain-containing protein 3 OS=Mus musculus GN=Brd3 PE=1 SV=2	PF06286//PF00439//PF05236//PF03802	Coleoptericin//Bromodomain//Transcription initiation factor TFIID component TAF4 family//Apo-citrate lyase phosphoribosyl-dephospho-CoA transferase	GO:0042742//GO:0051191//GO:0006352	defense response to bacterium//prosthetic group biosynthetic process//DNA-templated transcription, initiation	GO:0005515	protein binding	GO:0005576//GO:0005669	extracellular region//transcription factor TFIID complex	KOG1474	Transcription initiation factor TFIID, subunit BDF1 and related bromodomain proteins
Cluster-22178.50683	528.914	250.47	1.0784	0.0013153	0.0053986	Cluster-22178.50683	2058	348538655	XP_003456806.1	510	9.7e-49	PREDICTED: biogenesis of lysosome-related organelles complex 1 subunit 6-like [Oreochromis niloticus]	908424483	XM_003456758.3	267	4.02986e-135	PREDICTED: Oreochromis niloticus biogenesis of lysosomal organelles complex-1, subunit 6, pallidin (bloc1s6), mRNA	--	--	--	Q08DU8	347	3.2e-31	Biogenesis of lysosome-related organelles complex 1 subunit 6 OS=Bos taurus GN=BLOC1S6 PE=1 SV=1	--	--	--	--	--	--	--	--	--	--
Cluster-22178.84020	460.198	217.9	1.0786	0.0014643	0.0059322	Cluster-22178.84020	3524	808860142	KKF12191.1	1386	4.4e-150	putative palmitoyltransferase ZDHHC21 [Larimichthys crocea]	736301192	XM_010794879.1	522	0	PREDICTED: Notothenia coriiceps zinc finger, DHHC-type containing 21 (zdhhc21), mRNA	K18932	ZDHHC	palmitoyltransferase	A2VDT6	983	9.9e-105	Probable palmitoyltransferase ZDHHC21 OS=Bos taurus GN=ZDHHC21 PE=2 SV=1	PF00400//PF00219//PF01529	WD domain, G-beta repeat//Insulin-like growth factor binding protein//DHHC palmitoyltransferase	GO:0001558	regulation of cell growth	GO:0008270//GO:0005520//GO:0005515	zinc ion binding//insulin-like growth factor binding//protein binding	GO:0005576//GO:0016942	extracellular region//insulin-like growth factor binding protein complex	KOG1311	DHHC-type Zn-finger proteins
Cluster-22178.72352	4297.08	2034.3	1.0788	4.3966e-08	4.0938e-07	Cluster-22178.72352	2397	734649597	XP_010754093.1	569	1.6e-55	PREDICTED: NADH dehydrogenase [ubiquinone] 1 alpha subcomplex subunit 11 isoform X1 [Larimichthys crocea]	734649596	XM_010755791.1	185	1.8022e-89	PREDICTED: Larimichthys crocea NADH dehydrogenase (ubiquinone) 1 alpha subcomplex, 11, 14.7kDa (ndufa11), transcript variant X1, mRNA	K03956	NDUFA11	NADH dehydrogenase (ubiquinone) 1 alpha subcomplex subunit 11	Q8HXG6	323	2.3e-28	NADH dehydrogenase [ubiquinone] 1 alpha subcomplex subunit 11 OS=Bos taurus GN=NDUFA11 PE=1 SV=3	PF02892//PF00096	BED zinc finger//Zinc finger, C2H2 type	--	--	GO:0003677//GO:0046872	DNA binding//metal ion binding	--	--	--	--
Cluster-22178.46481	595.35	281.833	1.0789	0.00078542	0.0034169	Cluster-22178.46481	1410	734641865	XP_010749840.1	1233	9.7e-133	PREDICTED: structure-specific endonuclease subunit slx1-like [Larimichthys crocea]	657565401	XM_008287775.1	353	0	PREDICTED: Stegastes partitus structure-specific endonuclease subunit slx1-like (LOC103361641), mRNA	--	--	--	Q0IH86	920	8e-98	Structure-specific endonuclease subunit slx1 OS=Xenopus laevis GN=slx1a PE=2 SV=1	--	--	--	--	--	--	--	--	KOG3005	GIY-YIG type nuclease
Cluster-22178.75759	580.926	274.995	1.0789	0.00093399	0.0039875	Cluster-22178.75759	709	734640804	XP_010749256.1	497	1.1e-47	PREDICTED: UPF0693 protein C10orf32 homolog [Larimichthys crocea]	734640803	XM_010750954.1	218	2.33176e-108	PREDICTED: Larimichthys crocea chromosome unknown open reading frame, human C10orf32 (LOC104935155), mRNA	--	--	--	Q4V8S9	478	7.1e-47	BLOC-1-related complex subunit 7 OS=Danio rerio GN=borcs7 PE=3 SV=1	--	--	--	--	--	--	--	--	--	--
Cluster-22178.81270	1348.36	638.109	1.0793	0.0011263	0.0047075	Cluster-22178.81270	3898	617371498	XP_007574782.1	407	1.6e-36	PREDICTED: S100P-binding protein isoform X1 [Poecilia formosa]	908523682	XM_013271957.1	140	3.05409e-64	PREDICTED: Oreochromis niloticus fibronectin type III domain containing 5 (fndc5), transcript variant X3, mRNA	--	--	--	Q4V7J0	147	9.5e-08	S100P-binding protein OS=Xenopus laevis GN=s100pbp PE=2 SV=2	PF15427	S100P-binding protein	--	--	GO:0048306	calcium-dependent protein binding	--	--	--	--
Cluster-22178.64032	580.146	274.456	1.0798	0.00090954	0.0038936	Cluster-22178.64032	3421	734612948	XP_010733955.1	2569	2.8e-287	PREDICTED: putative homeodomain transcription factor 1 [Larimichthys crocea]	734612947	XM_010735653.1	1157	0	PREDICTED: Larimichthys crocea putative homeodomain transcription factor 1 (LOC104922736), mRNA	--	--	--	Q08DA4	1132	5.1e-122	Putative homeodomain transcription factor 1 OS=Bos taurus GN=PHTF1 PE=2 SV=1	--	--	--	--	--	--	--	--	--	--
Cluster-22178.70092	9775.92	4624.51	1.0799	7.6728e-10	8.8378e-09	Cluster-22178.70092	2275	734612141	XP_010733510.1	2324	4.9e-259	PREDICTED: protein disulfide-isomerase A3 [Larimichthys crocea]>gi|808886989|gb|KKF33474.1| Protein disulfide-isomerase A3 [Larimichthys crocea]	475653181	JX891474.1	1116	0	Dicentrarchus labrax ER protein precursor (ERp57) mRNA, complete cds	--	--	--	P38657	1995	2.9e-222	Protein disulfide-isomerase A3 OS=Bos taurus GN=PDIA3 PE=2 SV=1	PF08534//PF00578//PF01216//PF00085	Redoxin//AhpC/TSA family//Calsequestrin//Thioredoxin	GO:0055114//GO:0045454	oxidation-reduction process//cell redox homeostasis	GO:0005509//GO:0016209//GO:0016491	calcium ion binding//antioxidant activity//oxidoreductase activity	--	--	KOG0190	Protein disulfide isomerase (prolyl 4-hydroxylase beta subunit)
Cluster-22178.46698	1289.98	610.211	1.08	4.8912e-05	0.00027919	Cluster-22178.46698	1825	734609143	XP_010731862.1	1522	3.9e-166	PREDICTED: transmembrane protein 120A-like isoform X1 [Larimichthys crocea]>gi|808864925|gb|KKF15928.1| Transmembrane protein 120A [Larimichthys crocea]	734609142	XM_010733560.1	612	0	PREDICTED: Larimichthys crocea transmembrane protein 120A-like (LOC104921110), transcript variant X1, mRNA	--	--	--	A3KNK1	1311	4.7e-143	Transmembrane protein 120A OS=Danio rerio GN=tmem120a PE=2 SV=1	PF02601//PF05615//PF10186//PF07851	Exonuclease VII, large subunit//Tho complex subunit 7//Vacuolar sorting 38 and autophagy-related subunit 14//TMPIT-like protein	GO:0006308//GO:0010508//GO:0006397	DNA catabolic process//positive regulation of autophagy//mRNA processing	GO:0008855	exodeoxyribonuclease VII activity	GO:0016021//GO:0009318//GO:0000445	integral component of membrane//exodeoxyribonuclease VII complex//THO complex part of transcription export complex	KOG4758	Predicted membrane protein
Cluster-22178.63882	1601.78	757.164	1.081	1.2814e-05	8.1825e-05	Cluster-22178.63882	3480	657546092	XP_008278282.1	2528	1.6e-282	PREDICTED: biotin--protein ligase isoform X2 [Stegastes partitus]	657546094	XM_008280061.1	586	0	PREDICTED: Stegastes partitus holocarboxylase synthetase (biotin-(proprionyl-CoA-carboxylase (ATP-hydrolysing)) ligase) (hlcs), transcript variant X3, mRNA	K01942	HLCS	biotin--protein ligase	Q920N2	1441	7.6e-158	Biotin--protein ligase OS=Mus musculus GN=Hlcs PE=1 SV=1	PF02237//PF03099	Biotin protein ligase C terminal domain//Biotin/lipoate A/B protein ligase family	GO:0006464	cellular protein modification process	--	--	--	--	KOG1536	Biotin holocarboxylase synthetase/biotin-protein ligase
Cluster-22178.64813	1181.92	558.451	1.0816	4.3437e-05	0.00025075	Cluster-22178.64813	2055	808878589	KKF26816.1	1186	4e-127	Integral membrane protein 2C [Larimichthys crocea]	657577783	XM_008294516.1	785	0	PREDICTED: Stegastes partitus integral membrane protein 2C-like (LOC103366712), mRNA	K18265	ITM2C, BRI3	integral membrane protein 2C	Q5PQL7	718	3.1e-74	Integral membrane protein 2C OS=Rattus norvegicus GN=Itm2c PE=1 SV=1	PF08290//PF08465	Hepatitis core protein, putative zinc finger//Thymidine kinase from Herpesvirus C-terminal	GO:0006206//GO:0009405//GO:0006230	pyrimidine nucleobase metabolic process//pathogenesis//TMP biosynthetic process	GO:0004797//GO:0005524//GO:0005198	thymidine kinase activity//ATP binding//structural molecule activity	--	--	--	--
Cluster-22178.62600	3968.52	1874.62	1.082	7.9785e-08	7.1835e-07	Cluster-22178.62600	2541	657553410	XP_008281121.1	2147	1.8e-238	PREDICTED: ubiquitin carboxyl-terminal hydrolase 14 [Stegastes partitus]	734601254	XM_010729219.1	1349	0	PREDICTED: Larimichthys crocea ubiquitin specific peptidase 14 (tRNA-guanine transglycosylase) (usp14), mRNA	K11843	USP14, UBP6	ubiquitin carboxyl-terminal hydrolase 14	P54578	1911	1.8e-212	Ubiquitin carboxyl-terminal hydrolase 14 OS=Homo sapiens GN=USP14 PE=1 SV=3	PF00443//PF00240//PF15499	Ubiquitin carboxyl-terminal hydrolase//Ubiquitin family//Ubiquitin-specific peptidase-like, SUMO isopeptidase	GO:0016579	protein deubiquitination	GO:0005515//GO:0036459//GO:0032183//GO:0070140	protein binding//ubiquitinyl hydrolase activity//SUMO binding//SUMO-specific isopeptidase activity	--	--	KOG1872	Ubiquitin-specific protease
Cluster-22178.71154	1140.59	538.697	1.0822	8.6543e-05	0.00046862	Cluster-22178.71154	2113	348511400	XP_003443232.1	2133	6.3e-237	PREDICTED: probable ATP-dependent RNA helicase DDX47-like isoform X1 [Oreochromis niloticus]	542178723	XM_003443184.2	846	0	PREDICTED: Oreochromis niloticus DEAD (Asp-Glu-Ala-Asp) box polypeptide 47 (ddx47), mRNA	--	--	--	Q9CWX9	1838	4.3e-204	Probable ATP-dependent RNA helicase DDX47 OS=Mus musculus GN=Ddx47 PE=2 SV=2	PF04851//PF01239//PF00270//PF07652	Type III restriction enzyme, res subunit//Protein prenyltransferase alpha subunit repeat//DEAD/DEAH box helicase//Flavivirus DEAD domain	GO:0018342//GO:0019079	protein prenylation//viral genome replication	GO:0016787//GO:0008318//GO:0003677//GO:0008026//GO:0005524//GO:0003676	hydrolase activity//protein prenyltransferase activity//DNA binding//ATP-dependent helicase activity//ATP binding//nucleic acid binding	--	--	KOG0330	ATP-dependent RNA helicase
Cluster-22178.59151	505.629	238.342	1.085	0.0014465	0.0058664	Cluster-22178.59151	3253	657538659	XP_008275612.1	1887	3.3e-208	PREDICTED: acid sphingomyelinase-like phosphodiesterase 3b [Stegastes partitus]	657538652	XM_008277388.1	564	0	PREDICTED: Stegastes partitus mitochondrial trans-2-enoyl-CoA reductase (mecr), mRNA	K01128	SMPDL3	sphingomyelin phosphodiesterase acid-like 3	P58242	1398	6.9e-153	Acid sphingomyelinase-like phosphodiesterase 3b OS=Mus musculus GN=Smpdl3b PE=1 SV=1	PF00149//PF08240//PF00107	Calcineurin-like phosphoesterase//Alcohol dehydrogenase GroES-like domain//Zinc-binding dehydrogenase	GO:0055114	oxidation-reduction process	GO:0016787	hydrolase activity	--	--	KOG3770	Acid sphingomyelinase and PHM5 phosphate metabolism protein
Cluster-22178.65703	1213.37	571.919	1.0851	5.4204e-05	0.00030622	Cluster-22178.65703	2146	--	--	--	--	--	--	--	--	--	--	--	--	--	--	--	--	--	--	--	--	--	--	--	--	--	--	--
Cluster-22178.59797	426.591	201.078	1.0851	0.0020708	0.0080552	Cluster-22178.59797	2732	617479093	XP_007576279.1	1218	1e-130	PREDICTED: Golgi integral membrane protein 4 isoform X1 [Poecilia formosa]	734616077	XM_010737360.1	815	0	PREDICTED: Larimichthys crocea golgi integral membrane protein 4 (golim4), mRNA	--	--	--	O00461	858	2.4e-90	Golgi integral membrane protein 4 OS=Homo sapiens GN=GOLIM4 PE=1 SV=1	--	--	--	--	--	--	--	--	KOG4568	Cytoskeleton-associated protein and related proteins
Cluster-22178.62227	948.93	447.211	1.0853	0.00019726	0.00098715	Cluster-22178.62227	6796	657566894	XP_008286808.1	1445	1.2e-156	PREDICTED: sulfatase-modifying factor 2 [Stegastes partitus]	736241221	XM_010786646.1	451	0	PREDICTED: Notothenia coriiceps sulfatase modifying factor 2 (sumf2), mRNA	--	--	--	Q58CP2	1108	6.1e-119	Sulfatase-modifying factor 2 OS=Bos taurus GN=SUMF2 PE=2 SV=1	PF00939	Sodium:sulfate symporter transmembrane region	GO:0006810//GO:0006814//GO:0055085	transport//sodium ion transport//transmembrane transport	GO:0005215	transporter activity	GO:0016020	membrane	--	--
Cluster-22178.62687	2526.09	1190.41	1.0854	1.212e-06	9.1741e-06	Cluster-22178.62687	2701	348506362	XP_003440728.1	2484	1.6e-277	PREDICTED: SNW domain-containing protein 1-like [Oreochromis niloticus]	554812569	XM_005917068.1	1015	0	PREDICTED: Haplochromis burtoni SNW domain containing 1 (snw1), mRNA	--	--	--	Q1JQE0	2210	4e-247	SNW domain-containing protein 1 OS=Bos taurus GN=SNW1 PE=2 SV=1	PF02731	SKIP/SNW domain	GO:0000398	mRNA splicing, via spliceosome	--	--	GO:0005681	spliceosomal complex	KOG2441	mRNA splicing factor/probable chromatin binding snw family nuclear protein
Cluster-22178.41670	947.367	446.396	1.0856	0.00026902	0.0013077	Cluster-22178.41670	3079	808871349	KKF21064.1	1867	6.5e-206	U3 small nucleolar RNA-associated protein 18 [Larimichthys crocea]	734643267	XM_010752308.1	727	0	PREDICTED: Larimichthys crocea UTP18 small subunit (SSU) processome component homolog (yeast) (utp18), mRNA	--	--	--	Q9Y5J1	1250	9.5e-136	U3 small nucleolar RNA-associated protein 18 homolog OS=Homo sapiens GN=UTP18 PE=1 SV=3	PF00400//PF10120//PF04053	WD domain, G-beta repeat//Thiamine-phosphate synthase//Coatomer WD associated region	GO:0016192//GO:0006886	vesicle-mediated transport//intracellular protein transport	GO:0004789//GO:0005198//GO:0005515	thiamine-phosphate diphosphorylase activity//structural molecule activity//protein binding	GO:0030117	membrane coat	KOG2055	WD40 repeat protein
Cluster-22178.72476	554.678	261.334	1.0858	0.0010074	0.0042621	Cluster-22178.72476	2961	734634208	XP_010745628.1	920	4e-96	PREDICTED: lamin [Larimichthys crocea]	908498820	XM_013275037.1	557	0	PREDICTED: Oreochromis niloticus lamin A/C (lmna), transcript variant X2, mRNA	K12641	LMNA	lamin A/C	P02545	510	5.8e-50	Prelamin-A/C OS=Homo sapiens GN=LMNA PE=1 SV=1	PF00038	Intermediate filament protein	--	--	GO:0005198	structural molecule activity	GO:0005882	intermediate filament	KOG0977	Nuclear envelope protein lamin, intermediate filament superfamily
Cluster-22178.70414	2388.38	1124.48	1.0868	1.3e-06	9.7973e-06	Cluster-22178.70414	3426	657542306	XP_008276922.1	1373	1.4e-148	PREDICTED: Golgi reassembly-stacking protein 2 isoform X2 [Stegastes partitus]	657542305	XM_008278700.1	496	0	PREDICTED: Stegastes partitus golgi reassembly stacking protein 2, 55kDa (gorasp2), transcript variant X2, mRNA	--	--	--	Q9H8Y8	1071	6e-115	Golgi reassembly-stacking protein 2 OS=Homo sapiens GN=GORASP2 PE=1 SV=3	PF00595//PF13180//PF00069	PDZ domain (Also known as DHR or GLGF)//PDZ domain//Protein kinase domain	GO:0006468	protein phosphorylation	GO:0005524//GO:0004672//GO:0005515	ATP binding//protein kinase activity//protein binding	--	--	KOG3834	Golgi reassembly stacking protein GRASP65, contains PDZ domain
Cluster-22178.62677	973.676	458.347	1.087	0.0015618	0.0062817	Cluster-22178.62677	6321	554877422	XP_005948564.1	2753	2.4e-308	PREDICTED: semaphorin-6D-like isoform X1 [Haplochromis burtoni]>gi|554877424|ref|XP_005948565.1| PREDICTED: semaphorin-6D-like isoform X2 [Haplochromis burtoni]>gi|554877426|ref|XP_005948566.1| PREDICTED: semaphorin-6D-like isoform X3 [Haplochromis burtoni]	923871160	XM_005751796.2	1017	0	PREDICTED: Pundamilia nyererei semaphorin-6D-like (LOC102204845), mRNA	--	--	--	Q5R7F5	1388	1.9e-151	Semaphorin-6D OS=Pongo abelii GN=SEMA6D PE=2 SV=1	PF02187//PF00307//PF01403//PF06305//PF01437//PF06743	Growth-Arrest-Specific Protein 2 Domain//Calponin homology (CH) domain//Sema domain//Protein of unknown function (DUF1049)//Plexin repeat//FAST kinase-like protein, subdomain 1	GO:0007050	cell cycle arrest	GO:0005515//GO:0004672	protein binding//protein kinase activity	GO:0005887//GO:0016020	integral component of plasma membrane//membrane	KOG3611	Semaphorins
Cluster-22178.66503	2806.42	1320.67	1.0875	7.5801e-07	5.9269e-06	Cluster-22178.66503	4814	657595584	XP_008302459.1	2836	0	PREDICTED: pre-mRNA-processing factor 39-like [Stegastes partitus]	657595583	XM_008304237.1	1102	0	PREDICTED: Stegastes partitus pre-mRNA-processing factor 39-like (LOC103374192), mRNA	--	--	--	Q1JPZ7	1135	3.2e-122	Pre-mRNA-processing factor 39 OS=Danio rerio GN=prpf39 PE=2 SV=2	PF02724//PF01239//PF05843//PF00789//PF13181//PF15168//PF02184//PF13414//PF13174//PF03127	CDC45-like protein//Protein prenyltransferase alpha subunit repeat//Suppressor of forked protein (Suf)//UBX domain//Tetratricopeptide repeat//Triple QxxK/R motif-containing protein family//HAT (Half-A-TPR) repeat//TPR repeat//Tetratricopeptide repeat//GAT domain	GO:0018342//GO:0006886//GO:0006270//GO:0006397//GO:0006396	protein prenylation//intracellular protein transport//DNA replication initiation//mRNA processing//RNA processing	GO:0008318//GO:0005515	protein prenyltransferase activity//protein binding	GO:0005634//GO:0005622//GO:0005789	nucleus//intracellular//endoplasmic reticulum membrane	KOG2689	Predicted ubiquitin regulatory protein
Cluster-22178.69182	1960.67	922.602	1.0876	5.9752e-06	4.0399e-05	Cluster-22178.69182	2076	657592303	XP_008300670.1	1526	1.5e-166	PREDICTED: mortality factor 4-like protein 1 [Stegastes partitus]	229366689	BT082618.1	828	0	Anoplopoma fimbria clone afim-evh-521-114 Mortality factor 4-like protein 1 putative mRNA, complete cds	K11339	MORF4L1, MRG15, EAF3	mortality factor 4-like protein 1	Q6AYU1	1388	6.3e-152	Mortality factor 4-like protein 1 OS=Rattus norvegicus GN=Morf4l1 PE=2 SV=1	--	--	--	--	--	--	--	--	KOG3001	Dosage compensation regulatory complex/histone acetyltransferase complex, subunit MSL-3/MRG15/EAF3, and related CHROMO domain-containing proteins
Cluster-22178.68171	522.282	245.495	1.0891	0.00090168	0.003863	Cluster-22178.68171	3850	808867833	KKF18322.1	1876	7.3e-207	Alpha-galactosidase A [Larimichthys crocea]	939301548	XM_014412680.1	630	0	PREDICTED: Maylandia zebra galactosidase, alpha (gla), mRNA	--	--	--	P06280	1429	2.1e-156	Alpha-galactosidase A OS=Homo sapiens GN=GLA PE=1 SV=1	PF02065//PF16499	Melibiase//Alpha galactosidase A	GO:0001575//GO:0006012//GO:0046486//GO:0005975	globoside metabolic process//galactose metabolic process//glycerolipid metabolic process//carbohydrate metabolic process	GO:0004553//GO:0004557	hydrolase activity, hydrolyzing O-glycosyl compounds//alpha-galactosidase activity	--	--	KOG2366	Alpha-D-galactosidase (melibiase)
Cluster-22178.50298	919.882	431.678	1.0915	0.00019047	0.00095675	Cluster-22178.50298	2215	736251007	XP_010788034.1	1087	1.3e-115	PREDICTED: uncharacterized protein CXorf38 homolog [Notothenia coriiceps]	--	--	--	--	--	--	--	--	Q8TB03	467	4.2e-45	Uncharacterized protein CXorf38 OS=Homo sapiens GN=CXorf38 PE=1 SV=1	--	--	--	--	--	--	--	--	--	--
Cluster-22178.52997	681.481	319.621	1.0923	0.00048545	0.0022238	Cluster-22178.52997	945	736183321	XP_010769324.1	871	6.1e-91	PREDICTED: acetylcholinesterase [Notothenia coriiceps]	736183320	XM_010771022.1	297	3.81979e-152	PREDICTED: Notothenia coriiceps acetylcholinesterase (Yt blood group) (ache), mRNA	K01049	ACHE	acetylcholinesterase	Q9DDE3	822	1.2e-86	Acetylcholinesterase OS=Danio rerio GN=ache PE=3 SV=1	--	--	--	--	--	--	--	--	KOG4389	Acetylcholinesterase/Butyrylcholinesterase
Cluster-22178.72386	945.541	443.404	1.0925	0.00011946	0.00062746	Cluster-22178.72386	1756	820147285	KKX14250.1	620	1.5e-61	guanine nucleotide-binding protein G(I)/G(S)/G(T) subunit beta-1-like [Scleropages formosus]	657558565	XM_008285082.1	1067	0	PREDICTED: Stegastes partitus guanine nucleotide binding protein (G protein), beta polypeptide 1 (gnb1), mRNA	K04536	GNB1	guanine nucleotide-binding protein G(I)/G(S)/G(T) subunit beta-1	P79959	620	6.1e-63	Guanine nucleotide-binding protein G(I)/G(S)/G(T) subunit beta-1 OS=Xenopus laevis GN=gnb1 PE=2 SV=1	PF00400	WD domain, G-beta repeat	--	--	GO:0005515	protein binding	--	--	KOG0286	G-protein beta subunit
Cluster-22178.71360	2537.74	1189.99	1.0926	1.7046e-05	0.00010633	Cluster-22178.71360	1409	--	--	--	--	--	736239319	XR_799767.1	179	2.27097e-86	PREDICTED: Notothenia coriiceps uncharacterized LOC104958434 (LOC104958434), ncRNA	--	--	--	--	--	--	--	PF05145	Putative ammonia monooxygenase	GO:0010468	regulation of gene expression	--	--	GO:0016021	integral component of membrane	--	--
Cluster-22178.68103	488.741	229.093	1.0931	0.001107	0.004637	Cluster-22178.68103	1782	736298755	XP_010792357.1	675	6.2e-68	PREDICTED: pyruvate dehydrogenase [acetyl-transferring]-phosphatase 2, mitochondrial [Notothenia coriiceps]	929255409	XM_014148556.1	205	1.01671e-100	PREDICTED: Salmo salar pyruvate dehydrogenase [acetyl-transferring]-phosphatase 2, mitochondrial-like (LOC106573473), transcript variant X3, mRNA	K01102	PDP	pyruvate dehydrogenase phosphatase	O88484	399	2.6e-37	[Pyruvate dehydrogenase [acetyl-transferring]]-phosphatase 2, mitochondrial OS=Rattus norvegicus GN=Pdp2 PE=2 SV=1	PF00481	Protein phosphatase 2C	--	--	GO:0003824	catalytic activity	--	--	KOG0700	Protein phosphatase 2C/pyruvate dehydrogenase (lipoamide) phosphatase
Cluster-22178.67200	5368.32	2516.13	1.0933	0.00029537	0.0014225	Cluster-22178.67200	7797	657576866	XP_008292234.1	3417	0	PREDICTED: zinc finger protein 451 [Stegastes partitus]>gi|657576868|ref|XP_008292235.1| PREDICTED: zinc finger protein 451 [Stegastes partitus]	657576865	XM_008294012.1	1188	0	PREDICTED: Stegastes partitus zinc finger protein 451 (znf451), transcript variant X1, mRNA	--	--	--	Q9Y4E5	1439	2.9e-157	E3 SUMO-protein ligase ZNF451 OS=Homo sapiens GN=ZNF451 PE=1 SV=2	PF05165//PF09261//PF06005//PF13404	GTP cyclohydrolase III//Alpha mannosidase, middle domain//Protein of unknown function (DUF904)//AsnC-type helix-turn-helix domain	GO:0006807//GO:0005975//GO:0009058//GO:0000917//GO:0006355//GO:0043093	nitrogen compound metabolic process//carbohydrate metabolic process//biosynthetic process//barrier septum assembly//regulation of transcription, DNA-templated//FtsZ-dependent cytokinesis	GO:0004553//GO:0003933//GO:0043565//GO:0008270	hydrolase activity, hydrolyzing O-glycosyl compounds//GTP cyclohydrolase activity//sequence-specific DNA binding//zinc ion binding	GO:0005737	cytoplasm	--	--
Cluster-22178.58936	1097.71	514.394	1.0935	0.00075487	0.0032979	Cluster-22178.58936	1188	498977118	XP_004549035.1	1090	3.1e-116	PREDICTED: casein kinase II subunit beta isoform X1 [Maylandia zebra]>gi|548477381|ref|XP_005748746.1| PREDICTED: casein kinase II subunit beta-like isoform X1 [Pundamilia nyererei]>gi|554852144|ref|XP_005936307.1| PREDICTED: casein kinase II subunit beta-like isoform X1 [Haplochromis burtoni]	736218000	XM_010780788.1	557	0	PREDICTED: Notothenia coriiceps casein kinase 2, beta polypeptide (csnk2b), mRNA	--	--	--	Q91398	1083	8.4e-117	Casein kinase II subunit beta OS=Danio rerio GN=csnk2b PE=2 SV=1	PF01214	Casein kinase II regulatory subunit	GO:0045859	regulation of protein kinase activity	GO:0019887	protein kinase regulator activity	GO:0005956	protein kinase CK2 complex	KOG3092	Casein kinase II, beta subunit
Cluster-22178.60891	1855.02	869.083	1.0939	5.1366e-06	3.5128e-05	Cluster-22178.60891	4665	348504774	XP_003439936.1	3129	0	PREDICTED: protein Hook homolog 1-like isoform X1 [Oreochromis niloticus]	908532340	XM_003439888.3	1287	0	PREDICTED: Oreochromis niloticus hook microtubule-tethering protein 1 (hook1), mRNA	--	--	--	Q5TZ80	2719	6.5e-306	Protein Hook homolog 1 OS=Danio rerio GN=hook1 PE=2 SV=1	PF13851//PF05531//PF09728//PF05739	Growth-arrest specific micro-tubule binding//Nucleopolyhedrovirus P10 protein//Myosin-like coiled-coil protein//SNARE domain	GO:0048870	cell motility	GO:0019905//GO:0005515	syntaxin binding//protein binding	GO:0031514//GO:0019028	motile cilium//viral capsid	KOG0161	Myosin class II heavy chain
Cluster-22178.59862	1312.3	614.824	1.0939	5.7227e-05	0.00032189	Cluster-22178.59862	2316	499048350	XP_004574723.1	1631	1.1e-178	PREDICTED: transmembrane protein 185A [Maylandia zebra]>gi|548546926|ref|XP_005754387.1| PREDICTED: transmembrane protein 185A-like isoform X1 [Pundamilia nyererei]>gi|554880314|ref|XP_005949947.1| PREDICTED: transmembrane protein 185A-like isoform X1 [Haplochromis burtoni]>gi|584026573|ref|XP_006807856.1| PREDICTED: transmembrane protein 185A-like [Neolamprologus brichardi]	908549825	XM_003458595.3	647	0	PREDICTED: Oreochromis niloticus transmembrane protein 185A (tmem185a), mRNA	--	--	--	Q8NFB2	1474	7.5e-162	Transmembrane protein 185A OS=Homo sapiens GN=TMEM185A PE=1 SV=2	PF00335//PF02516//PF15149	Tetraspanin family//Oligosaccharyl transferase STT3 subunit//Cation channel sperm-associated protein subunit beta protein family	GO:0006486	protein glycosylation	GO:0004576	oligosaccharyl transferase activity	GO:0016020//GO:0008250//GO:0016021//GO:0036128	membrane//oligosaccharyltransferase complex//integral component of membrane//CatSper complex	KOG3879	Predicted membrane protein
Cluster-22178.53871	474.479	222.298	1.0939	0.0013698	0.0055948	Cluster-22178.53871	1041	617459420	XP_007571457.1	492	6e-47	PREDICTED: probable UDP-sugar transporter protein SLC35A5 [Poecilia formosa]>gi|617459423|ref|XP_007571458.1| PREDICTED: probable UDP-sugar transporter protein SLC35A5 [Poecilia formosa]	512821181	XM_002935785.2	41	8.60201e-10	PREDICTED: Xenopus (Silurana) tropicalis solute carrier family 35, member A5 (slc35a5), mRNA	K15274	SLC35A5	solute carrier family 35 (probable UDP-sugar transporter), member A5	Q90X48	448	3.2e-43	Probable UDP-sugar transporter protein SLC35A5 OS=Danio rerio GN=slc35a5 PE=2 SV=1	PF04142	Nucleotide-sugar transporter	GO:0008643	carbohydrate transport	GO:0005351	sugar:proton symporter activity	GO:0000139//GO:0016021	Golgi membrane//integral component of membrane	KOG2234	Predicted UDP-galactose transporter
Cluster-22178.67332	3333.55	1561.46	1.0942	1.8973e-07	1.6165e-06	Cluster-22178.67332	2581	734641611	XP_010749699.1	2958	0	PREDICTED: ATP-binding cassette sub-family E member 1 [Larimichthys crocea]	584023005	XM_006806089.1	1333	0	PREDICTED: Neolamprologus brichardi ATP-binding cassette sub-family E member 1-like (LOC102780839), mRNA	--	--	--	P61221	2778	8.4e-313	ATP-binding cassette sub-family E member 1 OS=Homo sapiens GN=ABCE1 PE=1 SV=1	PF00448//PF07728//PF00005//PF03193//PF02367//PF00004//PF13304	SRP54-type protein, GTPase domain//AAA domain (dynein-related subfamily)//ABC transporter//Protein of unknown function, DUF258//Threonylcarbamoyl adenosine biosynthesis protein TsaE//ATPase family associated with various cellular activities (AAA)//AAA domain, putative AbiEii toxin, Type IV TA system	GO:0002949//GO:0006614	tRNA threonylcarbamoyladenosine modification//SRP-dependent cotranslational protein targeting to membrane	GO:0016887//GO:0003924//GO:0005524//GO:0005525	ATPase activity//GTPase activity//ATP binding//GTP binding	--	--	KOG0063	RNAse L inhibitor, ABC superfamily
Cluster-22178.55972	4527.26	2120.08	1.0945	3.0494e-08	2.9018e-07	Cluster-22178.55972	2444	657802842	XP_008328486.1	806	5.5e-83	PREDICTED: protein BUD31 homolog [Cynoglossus semilaevis]	548428503	XM_005743486.1	389	0	PREDICTED: Pundamilia nyererei PDGFA associated protein 1 (pdap1), transcript variant X2, mRNA	--	--	--	O70454	790	1.6e-82	Protein BUD31 homolog OS=Rattus norvegicus GN=Bud31 PE=2 SV=2	PF01125	G10 protein	--	--	--	--	GO:0005634	nucleus	KOG3404	G10 protein/predicted nuclear transcription regulator
Cluster-22178.49491	1987.45	930.536	1.0948	5.0246e-06	3.441e-05	Cluster-22178.49491	4763	734611549	XP_010733184.1	3799	0	PREDICTED: disintegrin and metalloproteinase domain-containing protein 17 [Larimichthys crocea]	657562005	XM_008286329.1	1235	0	PREDICTED: Stegastes partitus disintegrin and metalloproteinase domain-containing protein 17-like (LOC103360542), mRNA	K06059	ADAM17, TACE	disintegrin and metalloproteinase domain-containing protein 17	P78536	2567	2.8e-288	Disintegrin and metalloproteinase domain-containing protein 17 OS=Homo sapiens GN=ADAM17 PE=1 SV=1	PF01421//PF00657//PF01562	Reprolysin (M12B) family zinc metalloprotease//GDSL-like Lipase/Acylhydrolase//Reprolysin family propeptide	GO:0006508	proteolysis	GO:0008270//GO:0004222//GO:0016788	zinc ion binding//metalloendopeptidase activity//hydrolase activity, acting on ester bonds	--	--	KOG3035	Isoamyl acetate-hydrolyzing esterase
Cluster-22178.64959	1333.71	624.423	1.0948	3.802e-05	0.00022224	Cluster-22178.64959	5669	734643385	XP_010750676.1	1929	7.7e-213	PREDICTED: lipoamide acyltransferase component of branched-chain alpha-keto acid dehydrogenase complex, mitochondrial [Larimichthys crocea]	657579483	XM_008295437.1	732	0	PREDICTED: Stegastes partitus dihydrolipoamide branched chain transacylase E2 (dbt), mRNA	K09699	DBT, bkdB	2-oxoisovalerate dehydrogenase E2 component (dihydrolipoyl transacylase)	P11182	1549	3.7e-170	Lipoamide acyltransferase component of branched-chain alpha-keto acid dehydrogenase complex, mitochondrial OS=Homo sapiens GN=DBT PE=1 SV=3	PF00198//PF10717//PF02817//PF13855//PF00560	2-oxoacid dehydrogenases acyltransferase (catalytic domain)//Occlusion-derived virus envelope protein ODV-E18//e3 binding domain//Leucine rich repeat//Leucine Rich Repeat	GO:0008152	metabolic process	GO:0005515//GO:0016746	protein binding//transferase activity, transferring acyl groups	GO:0019031	viral envelope	KOG0619	FOG: Leucine rich repeat
Cluster-22178.61172	969.007	453.586	1.0951	0.00013375	0.00069475	Cluster-22178.61172	6993	657584682	XP_008296501.1	2385	1.3e-265	PREDICTED: DDB1- and CUL4-associated factor 10 [Stegastes partitus]	657584681	XM_008298279.1	996	0	PREDICTED: Stegastes partitus DDB1 and CUL4 associated factor 10 (dcaf10), mRNA	K11802	WDR32	WD repeat-containing protein 32	Q6NWH1	2029	1e-225	DDB1- and CUL4-associated factor 10 OS=Danio rerio GN=dcaf10 PE=2 SV=2	PF00400	WD domain, G-beta repeat	--	--	GO:0005515	protein binding	--	--	KOG0264	Nucleosome remodeling factor, subunit CAF1/NURF55/MSI1
Cluster-22178.71203	1785.25	835.52	1.0954	7.9657e-06	5.2666e-05	Cluster-22178.71203	1400	657579657	XP_008293755.1	998	1.7e-105	PREDICTED: homogentisate 1,2-dioxygenase [Stegastes partitus]	583999283	XM_006794650.1	398	0	PREDICTED: Neolamprologus brichardi homogentisate 1,2-dioxygenase-like (LOC102787666), mRNA	--	--	--	O09173	877	7.7e-93	Homogentisate 1,2-dioxygenase OS=Mus musculus GN=Hgd PE=1 SV=2	PF04209//PF07225//PF07533	homogentisate 1,2-dioxygenase//NADH-ubiquinone oxidoreductase B15 subunit (NDUFB4)//BRK domain	GO:0006120//GO:0042207//GO:0006744//GO:0015992//GO:0055114//GO:0006814//GO:0006570//GO:0006559	mitochondrial electron transport, NADH to ubiquinone//styrene catabolic process//ubiquinone biosynthetic process//proton transport//oxidation-reduction process//sodium ion transport//tyrosine metabolic process//L-phenylalanine catabolic process	GO:0016817//GO:0004411//GO:0008137//GO:0005515	hydrolase activity, acting on acid anhydrides//homogentisate 1,2-dioxygenase activity//NADH dehydrogenase (ubiquinone) activity//protein binding	GO:0005739	mitochondrion	--	--
Cluster-22178.54817	2477.46	1159.31	1.0956	9.8198e-07	7.5425e-06	Cluster-22178.54817	1864	348515969	XP_003445512.1	1755	3.8e-193	PREDICTED: legumain-like [Oreochromis niloticus]	542208658	XM_003445464.2	619	0	PREDICTED: Oreochromis niloticus legumain (lgmn), mRNA	--	--	--	Q99538	1483	5.5e-163	Legumain OS=Homo sapiens GN=LGMN PE=1 SV=1	PF00656//PF01650	Caspase domain//Peptidase C13 family	GO:0006508	proteolysis	GO:0004197//GO:0008233	cysteine-type endopeptidase activity//peptidase activity	--	--	KOG1349	Gpi-anchor transamidase
Cluster-22178.61535	1039.99	486.639	1.0956	9.9836e-05	0.00053328	Cluster-22178.61535	1534	734643274	XP_010750614.1	1564	4.4e-171	PREDICTED: THO complex subunit 6 homolog isoform X2 [Larimichthys crocea]	657565043	XM_008287575.1	471	0	PREDICTED: Stegastes partitus THO complex 6 homolog (Drosophila) (thoc6), mRNA	--	--	--	Q5XJS5	1432	3.7e-157	THO complex subunit 6 homolog OS=Danio rerio GN=thoc6 PE=2 SV=1	PF00400	WD domain, G-beta repeat	--	--	GO:0005515	protein binding	--	--	KOG0266	WD40 repeat-containing protein
Cluster-22178.55357	1263.55	591.103	1.096	0.00045466	0.0020959	Cluster-22178.55357	3309	432874688	XP_004072543.1	799	4.8e-82	PREDICTED: ubiquitin-conjugating enzyme E2 D4 [Oryzias latipes]>gi|551505721|ref|XP_005804394.1| PREDICTED: ubiquitin-conjugating enzyme E2 D4-like [Xiphophorus maculatus]>gi|617363694|ref|XP_007564078.1| PREDICTED: ubiquitin-conjugating enzyme E2 D4 [Poecilia formosa]>gi|657552291|ref|XP_008280508.1| PREDICTED: ubiquitin-conjugating enzyme E2 D4 [Stegastes partitus]>gi|658868808|ref|XP_008417297…	736188365	XM_010772384.1	632	0	PREDICTED: Notothenia coriiceps ubiquitin-conjugating enzyme E2 D4 (LOC104946535), mRNA	--	--	--	Q9Y2X8	786	6.5e-82	Ubiquitin-conjugating enzyme E2 D4 OS=Homo sapiens GN=UBE2D4 PE=1 SV=1	PF10890//PF05743//PF05773	Protein of unknown function (DUF2741)//UEV domain//RWD domain	GO:0006464//GO:0015031//GO:0022900	cellular protein modification process//protein transport//electron transport chain	GO:0005515	protein binding	GO:0005743//GO:0070469	mitochondrial inner membrane//respiratory chain	KOG0417	Ubiquitin-protein ligase
Cluster-22178.79774	628.585	293.866	1.097	0.00053482	0.002425	Cluster-22178.79774	3333	736195782	XP_010772669.1	582	7.1e-57	PREDICTED: bcl2-associated agonist of cell death [Notothenia coriiceps]	736195781	XM_010774367.1	140	2.60729e-64	PREDICTED: Notothenia coriiceps BCL2-associated agonist of cell death (bad), mRNA	K02158	BAD	BCL2-antagonist of cell death	Q92934	191	6.4e-13	Bcl2-associated agonist of cell death OS=Homo sapiens GN=BAD PE=1 SV=3	--	--	--	--	--	--	--	--	--	--
Cluster-22178.64193	1461.58	683.134	1.0973	2.0619e-05	0.00012681	Cluster-22178.64193	6303	348538050	XP_003456505.1	1759	4.4e-193	PREDICTED: RING finger protein 150-like [Oreochromis niloticus]	734634404	XM_010747433.1	892	0	PREDICTED: Larimichthys crocea RING finger protein 150-like (LOC104932260), mRNA	--	--	--	Q566M8	1337	1.6e-145	RING finger protein 150 OS=Danio rerio GN=rnf150 PE=2 SV=1	PF00097//PF14634//PF17122//PF12861//PF12678//PF12906//PF13639//PF06667//PF00628//PF17123	Zinc finger, C3HC4 type (RING finger)//zinc-RING finger domain//Zinc-finger//Anaphase-promoting complex subunit 11 RING-H2 finger//RING-H2 zinc finger//RING-variant domain//Ring finger domain//Phage shock protein B//PHD-finger//RING-like zinc finger	GO:0006355//GO:0009271//GO:0016567	regulation of transcription, DNA-templated//phage shock//protein ubiquitination	GO:0005515//GO:0046872//GO:0008270//GO:0004842	protein binding//metal ion binding//zinc ion binding//ubiquitin-protein transferase activity	GO:0005680	anaphase-promoting complex	KOG0800	FOG: Predicted E3 ubiquitin ligase
Cluster-22178.49023	1390.35	649.78	1.0974	0.00027318	0.0013255	Cluster-22178.49023	2241	808871425	KKF21130.1	1570	1.3e-171	V-type proton ATPase subunit S1 [Larimichthys crocea]	583997953	XM_006794003.1	323	3.2559e-166	PREDICTED: Neolamprologus brichardi V-type proton ATPase subunit S1-like (LOC102779078), mRNA	--	--	--	P40682	823	2.2e-86	V-type proton ATPase subunit S1 OS=Bos taurus GN=ATP6AP1 PE=1 SV=1	PF01299	Lysosome-associated membrane glycoprotein (Lamp)	--	--	--	--	GO:0016020	membrane	--	--
Cluster-22178.51222	407.303	190.354	1.0974	0.0020603	0.00802	Cluster-22178.51222	1753	657577996	XP_008292852.1	1245	4.9e-134	PREDICTED: 2-oxoglutarate and iron-dependent oxygenase domain-containing protein 2 [Stegastes partitus]	734640066	XM_010750553.1	420	0	PREDICTED: Larimichthys crocea 2-oxoglutarate and iron-dependent oxygenase domain containing 2 (ogfod2), transcript variant X2, mRNA	--	--	--	A3KGZ2	1076	8.1e-116	2-oxoglutarate and iron-dependent oxygenase domain-containing protein 2 OS=Danio rerio GN=ogfod2 PE=2 SV=1	PF07034	Origin recognition complex (ORC) subunit 3 N-terminus	GO:0006260	DNA replication	GO:0003677	DNA binding	GO:0005664	nuclear origin of replication recognition complex	--	--
Cluster-22178.69193	621.553	290.465	1.0975	0.00069508	0.0030663	Cluster-22178.69193	3590	734610683	XP_010732713.1	940	2.3e-98	PREDICTED: uncharacterized protein LOC104921772 isoform X4 [Larimichthys crocea]	--	--	--	--	--	--	--	--	--	--	--	--	PF16656//PF00041//PF02776	Purple acid Phosphatase, N-terminal domain//Fibronectin type III domain//Thiamine pyrophosphate enzyme, N-terminal TPP binding domain	GO:0006771//GO:0019497	riboflavin metabolic process//hexachlorocyclohexane metabolic process	GO:0005515//GO:0003993//GO:0030976//GO:0046872	protein binding//acid phosphatase activity//thiamine pyrophosphate binding//metal ion binding	--	--	--	--
Cluster-22178.84496	1513.49	707.094	1.0979	2.148e-05	0.00013154	Cluster-22178.84496	4847	808885969	KKF32646.1	2566	9e-287	Nibrin [Larimichthys crocea]	734613650	XM_010736041.1	518	0	PREDICTED: Larimichthys crocea nibrin (nbn), mRNA	K10867	NBN, NBS1	nijmegen breakage syndrome protein 1	Q5I2W8	1388	1.5e-151	Nibrin OS=Danio rerio GN=nbn PE=2 SV=2	PF00498	FHA domain	--	--	GO:0005515	protein binding	--	--	--	--
Cluster-22178.76522	756.812	353.568	1.0979	0.00024673	0.0012095	Cluster-22178.76522	3965	542219606	XP_005449721.1	2729	9.2e-306	PREDICTED: chaperone activity of bc1 complex-like, mitochondrial-like isoform X1 [Oreochromis niloticus]	734623487	XM_010741442.1	1044	0	PREDICTED: Larimichthys crocea aarF domain containing kinase 3 (adck3), mRNA	--	--	--	Q5RGU1	2151	4.1e-240	Atypical kinase COQ8A, mitochondrial OS=Danio rerio GN=coq8a PE=2 SV=2	PF03770	Inositol polyphosphate kinase	--	--	GO:0008440	inositol-1,4,5-trisphosphate 3-kinase activity	--	--	KOG1234	ABC (ATP binding cassette) 1 protein
Cluster-22178.61368	3442.67	1607.57	1.0986	1.3414e-07	1.1675e-06	Cluster-22178.61368	7196	657578112	XP_008292915.1	3134	0	PREDICTED: microtubule-associated tumor suppressor 1 isoform X2 [Stegastes partitus]	657578111	XM_008294693.1	668	0	PREDICTED: Stegastes partitus microtubule associated tumor suppressor 1 (mtus1), transcript variant X2, mRNA	--	--	--	A0JMQ7	1040	5e-111	Microtubule-associated tumor suppressor 1 homolog A OS=Danio rerio GN=mtus1a PE=2 SV=1	PF00957//PF02939	Synaptobrevin//UcrQ family	GO:0006118//GO:0006119//GO:0016192//GO:0015992	obsolete electron transport//oxidative phosphorylation//vesicle-mediated transport//proton transport	GO:0008121	ubiquinol-cytochrome-c reductase activity	GO:0016021	integral component of membrane	KOG0859	Synaptobrevin/VAMP-like protein
Cluster-22178.75441	755.632	352.758	1.099	0.0020427	0.0079588	Cluster-22178.75441	1054	617463544	XP_007572862.1	602	1.1e-59	PREDICTED: transcription elongation factor B polypeptide 2 [Poecilia formosa]>gi|658904512|ref|XP_008434991.1| PREDICTED: transcription elongation factor B polypeptide 2 [Poecilia reticulata]	657595272	XM_008304065.1	350	0	PREDICTED: Stegastes partitus transcription elongation factor B (SIII), polypeptide 2 (18kDa, elongin B) (tceb2), mRNA	K03873	TCEB2	transcription elongation factor B, polypeptide 2	P62870	521	1.1e-51	Elongin-B OS=Rattus norvegicus GN=Elob PE=1 SV=1	PF00240//PF16622	Ubiquitin family//zinc-finger C2H2-type	--	--	GO:0005515//GO:0046872	protein binding//metal ion binding	--	--	--	--
Cluster-22178.54583	489.982	228.699	1.0993	0.0011312	0.0047255	Cluster-22178.54583	1770	808860376	KKF12384.1	1448	1.4e-157	Tight junction protein ZO-3 [Larimichthys crocea]	736156219	XM_010774261.1	501	0	PREDICTED: Notothenia coriiceps tight junction protein 3 (tjp3), transcript variant X4, mRNA	--	--	--	O95049	602	7.5e-61	Tight junction protein ZO-3 OS=Homo sapiens GN=TJP3 PE=1 SV=3	PF13180//PF00595	PDZ domain//PDZ domain (Also known as DHR or GLGF)	--	--	GO:0005515	protein binding	--	--	KOG0708	Membrane-associated guanylate kinase MAGUK (contains PDZ, SH3, HOOK and GUK domains)
Cluster-22178.78150	1196	558.037	1.0998	5.7e-05	0.00032067	Cluster-22178.78150	5137	734602498	XP_010728207.1	1532	7.6e-167	PREDICTED: voltage-dependent L-type calcium channel subunit beta-4 isoform X1 [Larimichthys crocea]>gi|808859813|gb|KKF11902.1| Voltage-dependent L-type calcium channel subunit beta-4 [Larimichthys crocea]	734602499	XM_010729906.1	746	0	PREDICTED: Larimichthys crocea calcium channel, voltage-dependent, beta 4 subunit (cacnb4), transcript variant X2, mRNA	K04865	CACNB4	voltage-dependent calcium channel beta-4	O00305	1390	9.2e-152	Voltage-dependent L-type calcium channel subunit beta-4 OS=Homo sapiens GN=CACNB4 PE=1 SV=2	PF08477//PF00071//PF00503//PF00025//PF04670//PF01926//PF02421	Ras of Complex, Roc, domain of DAPkinase//Ras family//G-protein alpha subunit//ADP-ribosylation factor family//Gtr1/RagA G protein conserved region//50S ribosome-binding GTPase//Ferrous iron transport protein B	GO:0007186//GO:0015684//GO:0007165//GO:0007264	G-protein coupled receptor signaling pathway//ferrous iron transport//signal transduction//small GTPase mediated signal transduction	GO:0004871//GO:0005525//GO:0003924//GO:0031683//GO:0015093//GO:0019001	signal transducer activity//GTP binding//GTPase activity//G-protein beta/gamma-subunit complex binding//ferrous iron transmembrane transporter activity//guanyl nucleotide binding	GO:0016021	integral component of membrane	KOG3812	L-type voltage-dependent Ca2+ channel, beta subunit
Cluster-22178.66578	876.465	408.915	1.0999	0.00017171	0.00087106	Cluster-22178.66578	3678	657556613	XP_008282600.1	3280	0	PREDICTED: ATP-binding cassette sub-family B member 7, mitochondrial [Stegastes partitus]	734599485	XM_010754610.1	1671	0	PREDICTED: Larimichthys crocea ATP-binding cassette, sub-family B (MDR/TAP), member 7 (abcb7), mRNA	--	--	--	Q704E8	2658	6.1e-299	ATP-binding cassette sub-family B member 7, mitochondrial OS=Rattus norvegicus GN=Abcb7 PE=1 SV=1	PF13304//PF01926//PF05836//PF00005//PF00006//PF00664	AAA domain, putative AbiEii toxin, Type IV TA system//50S ribosome-binding GTPase//Chorion protein S16//ABC transporter//ATP synthase alpha/beta family, nucleotide-binding domain//ABC transporter transmembrane region	GO:0007275//GO:0006810//GO:0055085	multicellular organismal development//transport//transmembrane transport	GO:0005524//GO:0016887//GO:0005525//GO:0042626	ATP binding//ATPase activity//GTP binding//ATPase activity, coupled to transmembrane movement of substances	GO:0042600//GO:0016021	chorion//integral component of membrane	KOG0057	Mitochondrial Fe/S cluster exporter, ABC superfamily
Cluster-22178.86086	529.228	246.86	1.1002	0.0011221	0.0046923	Cluster-22178.86086	2565	831527918	XP_012719931.1	1602	2.9e-175	PREDICTED: ornithine carbamoyltransferase, mitochondrial [Fundulus heteroclitus]	736210277	XM_010778696.1	561	0	PREDICTED: Notothenia coriiceps ornithine carbamoyltransferase (otc), mRNA	--	--	--	P00480	1288	3.1e-140	Ornithine carbamoyltransferase, mitochondrial OS=Homo sapiens GN=OTC PE=1 SV=3	PF00185//PF02729	Aspartate/ornithine carbamoyltransferase, Asp/Orn binding domain//Aspartate/ornithine carbamoyltransferase, carbamoyl-P binding domain	GO:0006520	cellular amino acid metabolic process	GO:0016597//GO:0016743	amino acid binding//carboxyl- or carbamoyltransferase activity	--	--	KOG1504	Ornithine carbamoyltransferase OTC/ARG3
Cluster-22178.61232	2017.09	940.501	1.1008	2.5295e-06	1.8196e-05	Cluster-22178.61232	4224	734622487	XP_010739192.1	3431	0	PREDICTED: uncharacterized protein LOC104926929 isoform X1 [Larimichthys crocea]	736227131	XM_010783194.1	957	0	PREDICTED: Notothenia coriiceps uncharacterized LOC104955799 (LOC104955799), transcript variant X2, mRNA	--	--	--	Q03237	686	3.3e-70	Myb-related protein B OS=Gallus gallus GN=MYBL2 PE=1 SV=1	PF01588//PF09111//PF14372//PF05699	Putative tRNA binding domain//SLIDE//Domain of unknown function (DUF4413)//hAT family C-terminal dimerisation region	GO:0006338	chromatin remodeling	GO:0003677//GO:0016818//GO:0000049//GO:0003676//GO:0005524//GO:0046983	DNA binding//hydrolase activity, acting on acid anhydrides, in phosphorus-containing anhydrides//tRNA binding//nucleic acid binding//ATP binding//protein dimerization activity	GO:0005634	nucleus	KOG0048	Transcription factor, Myb superfamily
Cluster-22178.55876	537.449	250.544	1.1011	0.0010923	0.0045822	Cluster-22178.55876	4584	657553493	XP_008281166.1	2895	0	PREDICTED: tyrosine-protein phosphatase non-receptor type 12 isoform X4 [Stegastes partitus]	657553492	XM_008282944.1	1328	0	PREDICTED: Stegastes partitus protein tyrosine phosphatase, non-receptor type 12 (ptpn12), transcript variant X4, mRNA	K18024	PTPN12_18_22	tyrosine-protein phosphatase non-receptor type 12/18/22	Q05209	1522	4.1e-167	Tyrosine-protein phosphatase non-receptor type 12 OS=Homo sapiens GN=PTPN12 PE=1 SV=3	PF00782//PF00102	Dual specificity phosphatase, catalytic domain//Protein-tyrosine phosphatase	GO:0006570//GO:0006470	tyrosine metabolic process//protein dephosphorylation	GO:0004725//GO:0008138	protein tyrosine phosphatase activity//protein tyrosine/serine/threonine phosphatase activity	--	--	--	--
Cluster-22178.45106	808.536	376.848	1.1013	0.00027917	0.0013517	Cluster-22178.45106	2033	551502819	XP_005802952.1	769	8.9e-79	PREDICTED: diamine acetyltransferase 2-like [Xiphophorus maculatus]	736178924	XM_010769783.1	237	1.89146e-118	PREDICTED: Notothenia coriiceps diamine acetyltransferase 2-like (LOC104944270), transcript variant X1, mRNA	K00657	speG	diamine N-acetyltransferase	Q7PCJ8	480	1.2e-46	Diamine acetyltransferase 2 OS=Bos taurus GN=SAT2 PE=2 SV=1	PF13508//PF08445//PF00822//PF13673//PF00583//PF13903	Acetyltransferase (GNAT) domain//FR47-like protein//PMP-22/EMP/MP20/Claudin family//Acetyltransferase (GNAT) domain//Acetyltransferase (GNAT) family//PMP-22/EMP/MP20/Claudin tight junction	GO:0042967	acyl-carrier-protein biosynthetic process	GO:0016747//GO:0008080	transferase activity, transferring acyl groups other than amino-acyl groups//N-acetyltransferase activity	GO:0016021	integral component of membrane	KOG3216	Diamine acetyltransferase
Cluster-22178.49585	812.06	378.364	1.1018	0.00023168	0.0011425	Cluster-22178.49585	4244	498947736	XP_004543221.1	1246	9.1e-134	PREDICTED: transmembrane protein 41B [Maylandia zebra]>gi|554852646|ref|XP_005936549.1| PREDICTED: transmembrane protein 41B-like [Haplochromis burtoni]	734595021	XM_010730908.1	711	0	PREDICTED: Larimichthys crocea transmembrane protein 41B (tmem41b), mRNA	--	--	--	A1A5V7	1123	6.9e-121	Transmembrane protein 41B OS=Danio rerio GN=tmem41b PE=2 SV=1	PF01277	Oleosin	--	--	--	--	GO:0012511//GO:0016021	monolayer-surrounded lipid storage body//integral component of membrane	KOG3140	Predicted membrane protein
Cluster-22178.62171	2472.57	1151.88	1.102	7.4199e-07	5.8126e-06	Cluster-22178.62171	5577	657584782	XP_008296555.1	6260	0	PREDICTED: ras GTPase-activating-like protein IQGAP3 [Stegastes partitus]	657584781	XM_008298333.1	2119	0	PREDICTED: Stegastes partitus ras GTPase-activating-like protein IQGAP3 (LOC103369586), mRNA	--	--	--	Q86VI3	4172	0	Ras GTPase-activating-like protein IQGAP3 OS=Homo sapiens GN=IQGAP3 PE=1 SV=2	PF02058//PF00612//PF00616//PF03836//PF00307//PF03418	Guanylin precursor//IQ calmodulin-binding motif//GTPase-activator protein for Ras-like GTPase//RasGAP C-terminus//Calponin homology (CH) domain//Germination protease	GO:0043087//GO:0006508//GO:0007264//GO:0009847	regulation of GTPase activity//proteolysis//small GTPase mediated signal transduction//spore germination	GO:0005096//GO:0030250//GO:0008233//GO:0005515	GTPase activator activity//guanylate cyclase activator activity//peptidase activity//protein binding	GO:0005576	extracellular region	KOG2128	Ras GTPase-activating protein family - IQGAP
Cluster-22178.64352	827.024	385.288	1.102	0.00024149	0.0011857	Cluster-22178.64352	3381	734597499	XP_010742529.1	2044	2.1e-226	PREDICTED: phosphatidylinositol 3,4,5-trisphosphate 3-phosphatase and dual-specificity protein phosphatase PTEN isoform X1 [Larimichthys crocea]>gi|808862342|gb|KKF13908.1| Phosphatidylinositol-3,4,5-trisphosphate 3-phosphatase and dual-specificity protein phosphatase PTEN [Larimichthys crocea]	657563312	XM_008286795.1	2206	0	PREDICTED: Stegastes partitus phosphatidylinositol 3,4,5-trisphosphate 3-phosphatase and dual-specificity protein phosphatase PTEN (LOC103360879), transcript variant X1, mRNA	--	--	--	P60484	1742	9.2e-193	Phosphatidylinositol 3,4,5-trisphosphate 3-phosphatase and dual-specificity protein phosphatase PTEN OS=Homo sapiens GN=PTEN PE=1 SV=1	PF00102//PF00782//PF08527	Protein-tyrosine phosphatase//Dual specificity phosphatase, catalytic domain//Protein-arginine deiminase (PAD) middle domain	GO:0006570//GO:0018101//GO:0006807//GO:0006470	tyrosine metabolic process//protein citrullination//nitrogen compound metabolic process//protein dephosphorylation	GO:0005509//GO:0008138//GO:0004668//GO:0004725	calcium ion binding//protein tyrosine/serine/threonine phosphatase activity//protein-arginine deiminase activity//protein tyrosine phosphatase activity	GO:0005737	cytoplasm	KOG2283	Clathrin coat dissociation kinase GAK/PTEN/Auxilin and related tyrosine phosphatases
Cluster-22178.73303	967.685	450.711	1.1023	6.9035e-05	0.0003816	Cluster-22178.73303	4196	657578828	XP_008293304.1	5481	0	PREDICTED: symplekin [Stegastes partitus]	734620129	XM_010739597.1	1929	0	PREDICTED: Larimichthys crocea symplekin (sympk), mRNA	--	--	--	Q92797	4227	0	Symplekin OS=Homo sapiens GN=SYMPK PE=1 SV=2	PF00307//PF01602//PF11698//PF02985	Calponin homology (CH) domain//Adaptin N terminal region//V-ATPase subunit H//HEAT repeat	GO:0006886//GO:0016192//GO:0015991	intracellular protein transport//vesicle-mediated transport//ATP hydrolysis coupled proton transport	GO:0005515//GO:0016820	protein binding//hydrolase activity, acting on acid anhydrides, catalyzing transmembrane movement of substances	GO:0000221//GO:0030117	vacuolar proton-transporting V-type ATPase, V1 domain//membrane coat	KOG1895	mRNA cleavage and polyadenylation factor II complex, subunit PTA1
Cluster-22178.57421	513.706	239.261	1.1024	0.00093613	0.0039952	Cluster-22178.57421	964	736252985	XP_010788723.1	523	1.4e-50	PREDICTED: FSD1-like protein isoform X2 [Notothenia coriiceps]	908473454	XM_005458335.2	192	9.12395e-94	PREDICTED: Oreochromis niloticus fibronectin type III and SPRY domain containing 1-like (fsd1l), transcript variant X2, mRNA	--	--	--	Q8BYN5	376	6.5e-35	FSD1-like protein OS=Mus musculus GN=Fsd1l PE=1 SV=2	--	--	--	--	--	--	--	--	--	--
Cluster-22178.57994	1169.36	544.339	1.1031	4.265e-05	0.00024664	Cluster-22178.57994	5213	808859518	KKF11634.1	2009	3.7e-222	Mitogen-activated protein kinase 8B [Larimichthys crocea]	657593642	XM_008303180.1	920	0	PREDICTED: Stegastes partitus mitogen-activated protein kinase 8 (LOC103373315), mRNA	K04440	JNK	c-Jun N-terminal kinase	Q9DGD9	1958	1.3e-217	Mitogen-activated protein kinase 8 OS=Danio rerio GN=mapk8 PE=2 SV=1	PF07714//PF06293//PF03325//PF00069	Protein tyrosine kinase//Lipopolysaccharide kinase (Kdo/WaaP) family//Herpesvirus polymerase accessory protein//Protein kinase domain	GO:0006468//GO:0019079//GO:0006260	protein phosphorylation//viral genome replication//DNA replication	GO:0030337//GO:0016773//GO:0005524//GO:0004672	DNA polymerase processivity factor activity//phosphotransferase activity, alcohol group as acceptor//ATP binding//protein kinase activity	GO:0016020//GO:0042575	membrane//DNA polymerase complex	KOG0665	Jun-N-terminal kinase (JNK)
Cluster-22178.67121	1742.14	810.768	1.1035	1.0097e-05	6.5566e-05	Cluster-22178.67121	5934	808870084	KKF20007.1	2888	0	F-box only protein 46 [Larimichthys crocea]	734623106	XM_010741233.1	1375	0	PREDICTED: Larimichthys crocea F-box protein 46 (fbxo46), mRNA	--	--	--	Q6PJ61	754	6e-78	F-box only protein 46 OS=Homo sapiens GN=FBXO46 PE=1 SV=3	PF12937//PF00646//PF00779//PF10104	F-box-like//F-box domain//BTK motif//Di-sulfide bridge nucleocytoplasmic transport domain	GO:0006998//GO:0035556//GO:0006611//GO:0006406	nuclear envelope organization//intracellular signal transduction//protein export from nucleus//mRNA export from nucleus	GO:0005515	protein binding	GO:0031965	nuclear membrane	--	--
Cluster-22178.49017	578.475	269.055	1.1044	0.0017344	0.0068926	Cluster-22178.49017	6449	657568635	XP_008287759.1	5830	0	PREDICTED: intraflagellar transport protein 122 homolog [Stegastes partitus]	657568634	XM_008289537.1	2325	0	PREDICTED: Stegastes partitus intraflagellar transport 122 homolog (Chlamydomonas) (ift122), mRNA	--	--	--	Q6NYH1	5147	0	Intraflagellar transport protein 122 homolog OS=Danio rerio GN=ift122 PE=2 SV=1	PF00730//PF13176//PF13292//PF04053//PF01429//PF00400	HhH-GPD superfamily base excision DNA repair protein//Tetratricopeptide repeat//1-deoxy-D-xylulose-5-phosphate synthase//Coatomer WD associated region//Methyl-CpG binding domain//WD domain, G-beta repeat	GO:0006694//GO:0006284//GO:0016114//GO:0016192//GO:0006886	steroid biosynthetic process//base-excision repair//terpenoid biosynthetic process//vesicle-mediated transport//intracellular protein transport	GO:0003677//GO:0008661//GO:0005198//GO:0005515	DNA binding//1-deoxy-D-xylulose-5-phosphate synthase activity//structural molecule activity//protein binding	GO:0030117//GO:0005634	membrane coat//nucleus	KOG4161	Methyl-CpG binding transcription regulators
Cluster-22178.59694	522.04	242.663	1.1052	0.0012418	0.0051343	Cluster-22178.59694	678	--	--	--	--	--	657550248	XR_520178.1	47	2.54473e-13	PREDICTED: Stegastes partitus uncharacterized LOC103357127 (LOC103357127), ncRNA	--	--	--	--	--	--	--	--	--	--	--	--	--	--	--	--	--
Cluster-22178.65317	1112.34	516.778	1.106	4.9966e-05	0.00028455	Cluster-22178.65317	7019	657590803	XP_008299857.1	3812	0	PREDICTED: alanine--tRNA ligase, mitochondrial [Stegastes partitus]	657590802	XM_008301635.1	1133	0	PREDICTED: Stegastes partitus alanyl-tRNA synthetase 2, mitochondrial (aars2), mRNA	K01872	AARS, alaS	alanyl-tRNA synthetase	Q14CH7	2481	3.9e-278	Alanine--tRNA ligase, mitochondrial OS=Mus musculus GN=Aars2 PE=1 SV=1	PF05923//PF07973//PF01411//PF02272	APC cysteine-rich region//Threonyl and Alanyl tRNA synthetase second additional domain//tRNA synthetases class II (A)//DHHA1 domain	GO:0006522//GO:0006419//GO:0043039//GO:0006531//GO:0016055	alanine metabolic process//alanyl-tRNA aminoacylation//tRNA aminoacylation//aspartate metabolic process//Wnt signaling pathway	GO:0003676//GO:0005524//GO:0016876//GO:0004813//GO:0000166	nucleic acid binding//ATP binding//ligase activity, forming aminoacyl-tRNA and related compounds//alanine-tRNA ligase activity//nucleotide binding	--	--	KOG0188	Alanyl-tRNA synthetase
Cluster-22178.92836	431.675	200.545	1.106	0.0018789	0.0073916	Cluster-22178.92836	3553	554859564	XP_005939913.1	1645	4.1e-180	PREDICTED: 3-hydroxyisobutyryl-CoA hydrolase, mitochondrial-like isoform X2 [Haplochromis burtoni]	554859561	XM_005939850.1	573	0	PREDICTED: Haplochromis burtoni 3-hydroxyisobutyryl-CoA hydrolase (hibch), transcript variant X1, mRNA	--	--	--	Q58EB4	1367	3e-149	3-hydroxyisobutyryl-CoA hydrolase, mitochondrial OS=Danio rerio GN=hibch PE=2 SV=1	PF00378//PF07225//PF16113	Enoyl-CoA hydratase/isomerase//NADH-ubiquinone oxidoreductase B15 subunit (NDUFB4)//Enoyl-CoA hydratase/isomerase	GO:0015992//GO:0008152//GO:0006744//GO:0006120//GO:0006814	proton transport//metabolic process//ubiquinone biosynthetic process//mitochondrial electron transport, NADH to ubiquinone//sodium ion transport	GO:0003824//GO:0016836//GO:0008137	catalytic activity//hydro-lyase activity//NADH dehydrogenase (ubiquinone) activity	GO:0005739	mitochondrion	KOG1684	Enoyl-CoA hydratase
Cluster-22178.68338	845.979	392.934	1.1063	0.00019643	0.00098367	Cluster-22178.68338	4324	657567719	XP_008287256.1	2443	1.5e-272	PREDICTED: exocyst complex component 8 [Stegastes partitus]	657567718	XM_008289034.1	917	0	PREDICTED: Stegastes partitus exocyst complex component 8 (exoc8), mRNA	--	--	--	Q5U247	1956	1.8e-217	Exocyst complex component 8 OS=Xenopus laevis GN=exoc8 PE=2 SV=1	PF08771//PF04124//PF10392	Rapamycin binding domain//Dor1-like family//Golgi transport complex subunit 5	GO:0006891	intra-Golgi vesicle-mediated transport	GO:0008144	drug binding	GO:0017119	Golgi transport complex	KOG3931	Uncharacterized conserved protein
Cluster-22178.62753	811.535	376.933	1.1063	0.00019034	0.00095615	Cluster-22178.62753	2122	657573636	XP_008290490.1	1778	9.3e-196	PREDICTED: transcription activator BRG1 isoform X2 [Stegastes partitus]	908440450	XM_005468491.2	1189	0	PREDICTED: Oreochromis niloticus SWI/SNF related, matrix associated, actin dependent regulator of chromatin, subfamily a, member 4 (smarca4), transcript variant X4, mRNA	--	--	--	Q8K1P7	1641	3e-181	Transcription activator BRG1 OS=Rattus norvegicus GN=Smarca4 PE=1 SV=1	PF14619//PF00439	Snf2-ATP coupling, chromatin remodelling complex//Bromodomain	--	--	GO:0042393//GO:0005515	histone binding//protein binding	--	--	KOG0386	Chromatin remodeling complex SWI/SNF, component SWI2 and related ATPases (DNA/RNA helicase superfamily)
Cluster-22178.65797	527.63	245.06	1.1064	0.0010398	0.0043844	Cluster-22178.65797	5418	554878682	XP_005949173.1	2919	0	PREDICTED: long-chain-fatty-acid--CoA ligase ACSBG2-like isoform X1 [Haplochromis burtoni]>gi|554878684|ref|XP_005949174.1| PREDICTED: long-chain-fatty-acid--CoA ligase ACSBG2-like isoform X2 [Haplochromis burtoni]	657577138	XM_008294161.1	923	0	PREDICTED: Stegastes partitus long-chain-fatty-acid--CoA ligase ACSBG2-like (LOC103366434), mRNA	--	--	--	Q7ZYC4	2303	1.3e-257	Long-chain-fatty-acid--CoA ligase ACSBG2 OS=Xenopus laevis GN=acsbg2 PE=2 SV=1	PF02254//PF01113//PF01118//PF03840//PF00106//PF03435//PF01370//PF00501	TrkA-N domain//Dihydrodipicolinate reductase, N-terminus//Semialdehyde dehydrogenase, NAD binding domain//Preprotein translocase SecG subunit//short chain dehydrogenase//Saccharopine dehydrogenase NADP binding domain//NAD dependent epimerase/dehydratase family//AMP-binding enzyme	GO:0006813//GO:0008152//GO:0009306//GO:0055114//GO:0009089//GO:0009085//GO:0015031	potassium ion transport//metabolic process//protein secretion//oxidation-reduction process//lysine biosynthetic process via diaminopimelate//lysine biosynthetic process//protein transport	GO:0003824//GO:0015450//GO:0008839//GO:0051287//GO:0050662//GO:0016620//GO:0016491	catalytic activity//P-P-bond-hydrolysis-driven protein transmembrane transporter activity//4-hydroxy-tetrahydrodipicolinate reductase//NAD binding//coenzyme binding//oxidoreductase activity, acting on the aldehyde or oxo group of donors, NAD or NADP as acceptor//oxidoreductase activity	GO:0016021//GO:0009941	integral component of membrane//chloroplast envelope	KOG1256	Long-chain acyl-CoA synthetases (AMP-forming)
Cluster-22178.75025	1004.25	466.358	1.1066	8.6618e-05	0.00046896	Cluster-22178.75025	2673	734632855	XP_010744882.1	768	1.5e-78	PREDICTED: protein YIF1A [Larimichthys crocea]	657531670	XM_008303954.1	400	0	PREDICTED: Stegastes partitus Yip1 interacting factor homolog A (S. cerevisiae) (yif1a), mRNA	--	--	--	Q6PC24	713	1.5e-73	Protein YIF1A OS=Danio rerio GN=yif1a PE=2 SV=1	PF04893	Yip1 domain	--	--	--	--	GO:0016020	membrane	KOG3094	Predicted membrane protein
Cluster-22178.62047	1477.01	685.701	1.107	1.0409e-05	6.7416e-05	Cluster-22178.62047	2458	657591096	XP_008300014.1	2146	2.3e-238	PREDICTED: E3 ubiquitin-protein ligase pellino homolog 1-like [Stegastes partitus]	734603232	XM_010730312.1	801	0	PREDICTED: Larimichthys crocea pellino E3 ubiquitin protein ligase 1 (peli1), mRNA	--	--	--	Q96FA3	1884	2.3e-209	E3 ubiquitin-protein ligase pellino homolog 1 OS=Homo sapiens GN=PELI1 PE=1 SV=2	PF04710//PF13639//PF00320	Pellino//Ring finger domain//GATA zinc finger	GO:0008063//GO:0006355	Toll signaling pathway//regulation of transcription, DNA-templated	GO:0043565//GO:0008270//GO:0003700//GO:0005515	sequence-specific DNA binding//zinc ion binding//transcription factor activity, sequence-specific DNA binding//protein binding	GO:0005667	transcription factor complex	KOG3842	Adaptor protein Pellino
Cluster-22178.51875	643.436	298.718	1.107	0.00040042	0.00187	Cluster-22178.51875	3873	742092703	XP_010898796.1	3400	0	PREDICTED: protein transport protein Sec24B isoform X2 [Esox lucius]	657572646	XM_008291726.1	1426	0	PREDICTED: Stegastes partitus protein transport protein Sec24B-like (LOC103364574), mRNA	--	--	--	O95487	2992	0	Protein transport protein Sec24B OS=Homo sapiens GN=SEC24B PE=1 SV=2	PF04815//PF04811//PF04810	Sec23/Sec24 helical domain//Sec23/Sec24 trunk domain//Sec23/Sec24 zinc finger	GO:0006886//GO:0006888	intracellular protein transport//ER to Golgi vesicle-mediated transport	GO:0008270	zinc ion binding	GO:0030127	COPII vesicle coat	KOG1985	Vesicle coat complex COPII, subunit SEC24/subunit SFB2
Cluster-22178.60440	989.05	458.505	1.1091	8.8171e-05	0.00047656	Cluster-22178.60440	3788	734621664	XP_010738743.1	2246	9e-250	PREDICTED: MARVEL domain-containing protein 2-like [Larimichthys crocea]	734621663	XM_010740441.1	786	0	PREDICTED: Larimichthys crocea MARVEL domain-containing protein 2-like (LOC104926564), mRNA	K17291	MARVELD2	MARVEL domain-containing protein 2	Q0IHQ3	1335	1.6e-145	MARVEL domain-containing protein 2 OS=Xenopus tropicalis GN=marveld2 PE=2 SV=1	PF03938//PF05405//PF10150//PF01284	Outer membrane protein (OmpH-like)//Mitochondrial ATP synthase B chain precursor (ATP-synt_B)//Ribonuclease E/G family//Membrane-associating domain	GO:0015992//GO:0015986	proton transport//ATP synthesis coupled proton transport	GO:0003723//GO:0051082//GO:0015078	RNA binding//unfolded protein binding//hydrogen ion transmembrane transporter activity	GO:0016020	membrane	--	--
Cluster-22178.72085	1088.86	504.742	1.1092	3.6112e-05	0.00021201	Cluster-22178.72085	5520	657524282	XP_008276620.1	3531	0	PREDICTED: protein bicaudal D homolog 2-like isoform X1 [Stegastes partitus]>gi|657524285|ref|XP_008276629.1| PREDICTED: protein bicaudal D homolog 2-like isoform X1 [Stegastes partitus]	657524281	XM_008278398.1	1745	0	PREDICTED: Stegastes partitus protein bicaudal D homolog 2-like (LOC103354841), transcript variant X1, mRNA	K18739	BICD	protein bicaudal D	Q921C5	1574	4.6e-173	Protein bicaudal D homolog 2 OS=Mus musculus GN=Bicd2 PE=1 SV=1	PF09730	Microtubule-associated protein Bicaudal-D	GO:0006810	transport	--	--	GO:0005794	Golgi apparatus	KOG0999	Microtubule-associated protein Bicaudal-D
Cluster-22178.83385	397.984	184.481	1.1092	0.0020492	0.0079807	Cluster-22178.83385	2756	808880885	KKF28596.1	1389	1.5e-150	Nuclear distribution protein nudE [Larimichthys crocea]	657545684	XM_008279914.1	499	0	PREDICTED: Stegastes partitus nudE neurodevelopment protein 1 (nde1), transcript variant X2, mRNA	K16738	NDE1, NUDE	nuclear distribution protein NudE	Q9NXR1	846	5.9e-89	Nuclear distribution protein nudE homolog 1 OS=Homo sapiens GN=NDE1 PE=1 SV=2	PF07926//PF04799//PF15898//PF06156//PF13851//PF08702//PF10473	TPR/MLP1/MLP2-like protein//fzo-like conserved region//cGMP-dependent protein kinase interacting domain//Protein of unknown function (DUF972)//Growth-arrest specific micro-tubule binding//Fibrinogen alpha/beta chain family//Leucine-rich repeats of kinetochore protein Cenp-F/LEK1	GO:0051258//GO:0048870//GO:0007165//GO:0006606//GO:0006260//GO:0008053//GO:0030168	protein polymerization//cell motility//signal transduction//protein import into nucleus//DNA replication//mitochondrial fusion//platelet activation	GO:0019901//GO:0042803//GO:0008134//GO:0045502//GO:0003924//GO:0030674//GO:0005102	protein kinase binding//protein homodimerization activity//transcription factor binding//dynein binding//GTPase activity//protein binding, bridging//receptor binding	GO:0031514//GO:0016021//GO:0005741//GO:0005667//GO:0005577//GO:0030286	motile cilium//integral component of membrane//mitochondrial outer membrane//transcription factor complex//fibrinogen complex//dynein complex	KOG1853	LIS1-interacting protein NUDE
Cluster-22178.61839	1400.51	649.037	1.1096	1.37e-05	8.6982e-05	Cluster-22178.61839	4628	734632595	XP_010744741.1	2011	1.9e-222	PREDICTED: ran-binding protein 3 isoform X1 [Larimichthys crocea]	657534327	XM_008275830.1	1678	0	PREDICTED: Stegastes partitus RAN binding protein 3 (ranbp3), transcript variant X2, mRNA	K15304	RANBP3	Ran-binding protein 3	Q4R4T9	1110	2.4e-119	Ran-binding protein 3 OS=Macaca fascicularis GN=RANBP3 PE=2 SV=1	PF07034//PF01756//PF05965//PF00638//PF03603	Origin recognition complex (ORC) subunit 3 N-terminus//Acyl-CoA oxidase//F/Y rich C-terminus//RanBP1 domain//DNA polymerase III psi subunit	GO:0046907//GO:0006635//GO:0006260//GO:0055114//GO:0006637	intracellular transport//fatty acid beta-oxidation//DNA replication//oxidation-reduction process//acyl-CoA metabolic process	GO:0008408//GO:0003887//GO:0003677//GO:0003997	3'-5' exonuclease activity//DNA-directed DNA polymerase activity//DNA binding//acyl-CoA oxidase activity	GO:0042575//GO:0005634//GO:0005664//GO:0005777	DNA polymerase complex//nucleus//nuclear origin of replication recognition complex//peroxisome	KOG0866	Ran-binding protein RANBP3
Cluster-22178.65042	1556.77	721.329	1.1098	1.0236e-05	6.6394e-05	Cluster-22178.65042	3389	657588206	XP_008298432.1	3980	0	PREDICTED: elongator complex protein 2 [Stegastes partitus]	657588205	XM_008300210.1	1561	0	PREDICTED: Stegastes partitus elongator acetyltransferase complex subunit 2 (elp2), mRNA	K11374	ELP2	elongator complex protein 2	Q05AM5	3119	0	Elongator complex protein 2 OS=Danio rerio GN=elp2 PE=2 SV=1	PF02529//PF00400	Cytochrome B6-F complex subunit 5//WD domain, G-beta repeat	--	--	GO:0005515	protein binding	GO:0009512	cytochrome b6f complex	KOG1063	RNA polymerase II elongator complex, subunit ELP2, WD repeat superfamily
Cluster-22178.45433	350.568	162.416	1.11	0.0025305	0.0096032	Cluster-22178.45433	4087	348527788	XP_003451401.1	1349	1e-145	PREDICTED: alpha/beta hydrolase domain-containing protein 17A-like [Oreochromis niloticus]	657555388	XM_008283898.1	616	0	PREDICTED: Stegastes partitus abhydrolase domain containing 17A (abhd17a), mRNA	--	--	--	Q2HJ19	1232	1.5e-133	Protein ABHD17A OS=Bos taurus GN=ABHD17A PE=2 SV=1	PF01738//PF02230//PF00326//PF16929	Dienelactone hydrolase family//Phospholipase/Carboxylesterase//Prolyl oligopeptidase family//Accessory Sec system GspB-transporter	GO:0006508//GO:0015031	proteolysis//protein transport	GO:0008236//GO:0016787	serine-type peptidase activity//hydrolase activity	--	--	KOG1552	Predicted alpha/beta hydrolase
Cluster-22178.56190	3475.59	1608.76	1.1113	1.0643e-07	9.4133e-07	Cluster-22178.56190	2794	657538980	XP_008275730.1	1522	5.9e-166	PREDICTED: peptidyl-prolyl cis-trans isomerase FKBP8 [Stegastes partitus]	657538979	XM_008277508.1	629	0	PREDICTED: Stegastes partitus FK506 binding protein 8, 38kDa (fkbp8), mRNA	K09574	FKBP8	FK506-binding protein 8	Q3B7U9	955	1.4e-101	Peptidyl-prolyl cis-trans isomerase FKBP8 OS=Rattus norvegicus GN=Fkbp8 PE=2 SV=1	PF13176//PF00515//PF13181//PF00254//PF13414//PF13174//PF13371	Tetratricopeptide repeat//Tetratricopeptide repeat//Tetratricopeptide repeat//FKBP-type peptidyl-prolyl cis-trans isomerase//TPR repeat//Tetratricopeptide repeat//Tetratricopeptide repeat	GO:0006457	protein folding	GO:0005515	protein binding	--	--	KOG0543	FKBP-type peptidyl-prolyl cis-trans isomerase
Cluster-22178.68439	1808.68	835.741	1.1138	4.5482e-06	3.137e-05	Cluster-22178.68439	6710	808866540	KKF17229.1	2493	3.6e-278	FYN-binding protein [Larimichthys crocea]	734635556	XM_010748070.1	655	0	PREDICTED: Larimichthys crocea lipid phosphate phosphohydrolase 3-like (LOC104932767), transcript variant X1, mRNA	K01080	PPAP2	phosphatidate phosphatase	Q3SZE3	1044	1.6e-111	Phospholipid phosphatase 3 OS=Bos taurus GN=PLPP3 PE=2 SV=1	PF07548//PF07718	Chlamydia polymorphic membrane protein middle domain//Coatomer beta C-terminal region	GO:0016192//GO:0006886	vesicle-mediated transport//intracellular protein transport	GO:0005198	structural molecule activity	GO:0030126//GO:0019867	COPI vesicle coat//outer membrane	KOG3030	Lipid phosphate phosphatase and related enzymes of the PAP2 family
Cluster-22178.55745	1054.11	487.002	1.114	0.0018483	0.0072838	Cluster-22178.55745	2839	657571177	XP_008289148.1	1065	5.9e-113	PREDICTED: ras-related protein Rab-35-like [Stegastes partitus]	734614368	XM_010736436.1	477	0	PREDICTED: Larimichthys crocea ras-related protein Rab-35-like (LOC104923366), mRNA	--	--	--	Q5U316	765	1.5e-79	Ras-related protein Rab-35 OS=Rattus norvegicus GN=Rab35 PE=1 SV=1	PF08477//PF10662//PF00025//PF04670//PF01926//PF02421//PF00071//PF03193	Ras of Complex, Roc, domain of DAPkinase//Ethanolamine utilisation - propanediol utilisation//ADP-ribosylation factor family//Gtr1/RagA G protein conserved region//50S ribosome-binding GTPase//Ferrous iron transport protein B//Ras family//Protein of unknown function, DUF258	GO:0007264//GO:0006576//GO:0015684	small GTPase mediated signal transduction//cellular biogenic amine metabolic process//ferrous iron transport	GO:0015093//GO:0005524//GO:0003924//GO:0005525	ferrous iron transmembrane transporter activity//ATP binding//GTPase activity//GTP binding	GO:0016021	integral component of membrane	KOG0079	GTP-binding protein H-ray, small G protein superfamily
Cluster-22178.69010	434.15	200.572	1.1141	0.0020532	0.0079947	Cluster-22178.69010	8046	657595049	XP_008302167.1	2292	8.8e-255	PREDICTED: F-box/LRR-repeat protein 20 [Stegastes partitus]	908443286	XM_005468862.2	1059	0	PREDICTED: Oreochromis niloticus F-box and leucine-rich repeat protein 20 (fbxl20), transcript variant X3, mRNA	--	--	--	Q9CZV8	2159	9.7e-241	F-box/LRR-repeat protein 20 OS=Mus musculus GN=Fbxl20 PE=1 SV=3	PF15966//PF00560//PF13855//PF12937//PF13516//PF00646	F-box//Leucine Rich Repeat//Leucine rich repeat//F-box-like//Leucine Rich repeat//F-box domain	--	--	GO:0005515	protein binding	--	--	KOG4341	F-box protein containing LRR
Cluster-22178.65252	1735.96	801.764	1.1145	5.8213e-06	3.9435e-05	Cluster-22178.65252	2242	657555211	XP_008282060.1	1170	3.1e-125	PREDICTED: HCLS1-associated protein X-1 [Stegastes partitus]	498977691	XM_004549093.1	253	2.66473e-127	PREDICTED: Maylandia zebra HCLS1 associated protein X-1 (hax1), mRNA	--	--	--	Q2KIE2	354	5.4e-32	HCLS1-associated protein X-1 OS=Bos taurus GN=HAX1 PE=2 SV=1	--	--	--	--	--	--	--	--	--	--
Cluster-22178.70131	5429.92	2506.72	1.1151	4.4716e-09	4.7222e-08	Cluster-22178.70131	2879	657525861	XP_008281984.1	2957	0	PREDICTED: transforming acidic coiled-coil-containing protein 3 [Stegastes partitus]	734610263	XM_010734178.1	532	0	PREDICTED: Larimichthys crocea transforming, acidic coiled-coil containing protein 3 (tacc3), mRNA	K14283	TACC3, maskin	transforming acidic coiled-coil-containing protein 3	Q9PTG8	1072	3.9e-115	Transforming acidic coiled-coil-containing protein 3 OS=Xenopus laevis GN=tacc3 PE=1 SV=2	PF03938//PF09402	Outer membrane protein (OmpH-like)//Man1-Src1p-C-terminal domain	--	--	GO:0051082	unfolded protein binding	GO:0005639	integral component of nuclear inner membrane	KOG4809	Rab6 GTPase-interacting protein involved in endosome-to-TGN transport
Cluster-22178.67910	6357.93	2933.56	1.1159	1.0961e-09	1.2411e-08	Cluster-22178.67910	6579	542250343	XP_005461385.1	2137	6.8e-237	PREDICTED: tubulin-specific chaperone E-like isoform X1 [Oreochromis niloticus]>gi|542250345|ref|XP_005461386.1| PREDICTED: tubulin-specific chaperone E-like isoform X2 [Oreochromis niloticus]>gi|542250347|ref|XP_005461387.1| PREDICTED: tubulin-specific chaperone E-like isoform X3 [Oreochromis niloticus]	908455762	XM_005461328.2	644	0	PREDICTED: Oreochromis niloticus tubulin folding cofactor E (tbce), transcript variant X2, mRNA	--	--	--	Q5U378	1608	6.2e-177	Tubulin-specific chaperone E OS=Danio rerio GN=tbce PE=2 SV=2	PF00515//PF14560//PF00560//PF02714//PF02064//PF13414//PF05793//PF07645//PF02724//PF13855//PF00076//PF16367	Tetratricopeptide repeat//Ubiquitin-like domain//Leucine Rich Repeat//Calcium-dependent channel, 7TM region, putative phosphate//MAS20 protein import receptor//TPR repeat//Transcription initiation factor IIF, alpha subunit (TFIIF-alpha)//Calcium-binding EGF domain//CDC45-like protein//Leucine rich repeat//RNA recognition motif. (a.k.a. RRM, RBD, or RNP domain)//RNA recognition motif	GO:0006886//GO:0006367//GO:0006605//GO:0006270//GO:0032968	intracellular protein transport//transcription initiation from RNA polymerase II promoter//protein targeting//DNA replication initiation//positive regulation of transcription elongation from RNA polymerase II promoter	GO:0005515//GO:0005509//GO:0003677//GO:0003676	protein binding//calcium ion binding//DNA binding//nucleic acid binding	GO:0016020//GO:0005634//GO:0005742	membrane//nucleus//mitochondrial outer membrane translocase complex	KOG3207	Beta-tubulin folding cofactor E
Cluster-22178.62534	1668.85	770.032	1.1159	7.3868e-06	4.9146e-05	Cluster-22178.62534	4000	808869657	KKF19653.1	1744	1.5e-191	Ras-related protein Rab-27A [Larimichthys crocea]	734630237	XM_010745148.1	466	0	PREDICTED: Larimichthys crocea vaccinia related kinase 3 (vrk3), mRNA	--	--	--	Q8IV63	819	1.2e-85	Inactive serine/threonine-protein kinase VRK3 OS=Homo sapiens GN=VRK3 PE=1 SV=2	PF02150//PF00069//PF05436//PF09297//PF07714//PF06293	RNA polymerases M/15 Kd subunit//Protein kinase domain//Mating factor alpha precursor N-terminus//NADH pyrophosphatase zinc ribbon domain//Protein tyrosine kinase//Lipopolysaccharide kinase (Kdo/WaaP) family	GO:0006144//GO:0006206//GO:0006351//GO:0007618//GO:0006468	purine nucleobase metabolic process//pyrimidine nucleobase metabolic process//transcription, DNA-templated//mating//protein phosphorylation	GO:0016773//GO:0005524//GO:0004672//GO:0046872//GO:0003899//GO:0003677//GO:0016787	phosphotransferase activity, alcohol group as acceptor//ATP binding//protein kinase activity//metal ion binding//DNA-directed RNA polymerase activity//DNA binding//hydrolase activity	GO:0016020//GO:0005730//GO:0005576	membrane//nucleolus//extracellular region	KOG1164	Casein kinase (serine/threonine/tyrosine protein kinase)
Cluster-22178.51089	382.758	176.577	1.1161	0.0023832	0.0091148	Cluster-22178.51089	2517	808877967	KKF26282.1	200	1.1e-12	Tripartite motif-containing protein 62 [Larimichthys crocea]	548344517	XM_005724621.1	105	5.61164e-45	PREDICTED: Pundamilia nyererei tripartite motif containing 62 (trim62), transcript variant X2, mRNA	K12030	TRIM62	tripartite motif-containing protein 62	Q9BVG3	171	1e-10	E3 ubiquitin-protein ligase TRIM62 OS=Homo sapiens GN=TRIM62 PE=1 SV=1	--	--	--	--	--	--	--	--	--	--
Cluster-22178.65963	794.422	366.483	1.1162	0.00017488	0.00088554	Cluster-22178.65963	615	--	--	--	--	--	734612887	XM_010735620.1	86	4.7968e-35	PREDICTED: Larimichthys crocea dual specificity protein kinase CLK4-like (LOC104922713), transcript variant X3, mRNA	--	--	--	--	--	--	--	--	--	--	--	--	--	--	--	--	--
Cluster-22178.62838	568.852	262.356	1.1165	0.00062969	0.0028062	Cluster-22178.62838	690	--	--	--	--	--	--	--	--	--	--	--	--	--	--	--	--	--	--	--	--	--	--	--	--	--	--	--
Cluster-22178.66034	10111.2	4663.01	1.1166	1.5852e-11	2.1773e-10	Cluster-22178.66034	1522	657757597	XP_008314241.1	1673	1e-183	PREDICTED: phosphate carrier protein, mitochondrial-like isoform X1 [Cynoglossus semilaevis]	657527724	XM_008290271.1	741	0	PREDICTED: Stegastes partitus solute carrier family 25 (mitochondrial carrier; phosphate carrier), member 3 (slc25a3), transcript variant X2, mRNA	--	--	--	Q5R7W2	1416	2.6e-155	Phosphate carrier protein, mitochondrial OS=Pongo abelii GN=SLC25A3 PE=2 SV=1	--	--	--	--	--	--	--	--	KOG0767	Mitochondrial phosphate carrier protein
Cluster-22178.53829	490.967	226.406	1.1167	0.0011939	0.0049564	Cluster-22178.53829	1367	734615215	XP_010735188.1	1089	4.7e-116	PREDICTED: cytochrome b-c1 complex subunit Rieske, mitochondrial [Larimichthys crocea]	734615214	XM_010736886.1	370	0	PREDICTED: Larimichthys crocea cytochrome b-c1 complex subunit Rieske, mitochondrial (LOC104923720), mRNA	K00411	UQCRFS1, RIP1, petA	ubiquinol-cytochrome c reductase iron-sulfur subunit	P13272	879	4.4e-93	Cytochrome b-c1 complex subunit Rieske, mitochondrial OS=Bos taurus GN=UQCRFS1 PE=1 SV=3	PF01058//PF09165//PF00355//PF02921	NADH ubiquinone oxidoreductase, 20 Kd subunit//Ubiquinol-cytochrome c reductase 8 kDa, N-terminal//Rieske [2Fe-2S] domain//Ubiquinol cytochrome reductase transmembrane region	GO:0006119//GO:0006118//GO:0015992//GO:0055114	oxidative phosphorylation//obsolete electron transport//proton transport//oxidation-reduction process	GO:0008121//GO:0051537//GO:0016491//GO:0051536	ubiquinol-cytochrome-c reductase activity//2 iron, 2 sulfur cluster binding//oxidoreductase activity//iron-sulfur cluster binding	--	--	KOG1671	Ubiquinol cytochrome c reductase, subunit RIP1
Cluster-22178.62386	2208.06	1017.75	1.1174	1.6422e-06	1.2173e-05	Cluster-22178.62386	2644	498972794	XP_004547978.1	2028	1.2e-224	PREDICTED: probable acyl-CoA dehydrogenase 6 [Maylandia zebra]	736196592	XM_010774646.1	753	0	PREDICTED: Notothenia coriiceps probable acyl-CoA dehydrogenase 6 (LOC104948442), mRNA	--	--	--	P34275	1097	4.5e-118	Probable acyl-CoA dehydrogenase 6 OS=Caenorhabditis elegans GN=acdh-6 PE=3 SV=2	PF09297//PF00441//PF02770//PF02771	NADH pyrophosphatase zinc ribbon domain//Acyl-CoA dehydrogenase, C-terminal domain//Acyl-CoA dehydrogenase, middle domain//Acyl-CoA dehydrogenase, N-terminal domain	GO:0055114//GO:0008152//GO:0006118	oxidation-reduction process//metabolic process//obsolete electron transport	GO:0046872//GO:0016627//GO:0050660//GO:0016787//GO:0003995	metal ion binding//oxidoreductase activity, acting on the CH-CH group of donors//flavin adenine dinucleotide binding//hydrolase activity//acyl-CoA dehydrogenase activity	--	--	KOG0139	Short-chain acyl-CoA dehydrogenase
Cluster-22178.59278	561.249	258.579	1.118	0.0007575	0.0033079	Cluster-22178.59278	11457	808884984	KKF31859.1	1927	2.7e-212	Large proline-rich protein BAG6 [Larimichthys crocea]	657525162	XM_008281369.1	556	0	PREDICTED: Stegastes partitus large proline-rich protein BAG6-like (LOC103357002), mRNA	--	--	--	A3KPW9	1637	4.7e-180	Large proline-rich protein BAG6 OS=Danio rerio GN=Bag6 PE=3 SV=1	PF00240//PF00335//PF14560//PF09128	Ubiquitin family//Tetraspanin family//Ubiquitin-like domain//Regulator of G protein signalling-like domain	GO:0043087	regulation of GTPase activity	GO:0005089//GO:0005515	Rho guanyl-nucleotide exchange factor activity//protein binding	GO:0016021//GO:0005737	integral component of membrane//cytoplasm	KOG3589	G protein signaling regulators
Cluster-22178.65254	398.657	183.461	1.1197	0.0017535	0.0069574	Cluster-22178.65254	2200	--	--	--	--	--	657577712	XM_008294477.1	740	0	PREDICTED: Stegastes partitus mex-3 RNA binding family member D (mex3d), transcript variant X2, mRNA	--	--	--	--	--	--	--	--	--	--	--	--	--	--	--	--	--
Cluster-22178.43031	640.722	294.736	1.1203	0.00093712	0.0039989	Cluster-22178.43031	2598	657536443	XP_008274805.1	636	3e-63	PREDICTED: glutamyl-tRNA(Gln) amidotransferase subunit C, mitochondrial [Stegastes partitus]	1007781997	XM_015972647.1	187	1.5118e-90	PREDICTED: Nothobranchius furzeri glutamyl-tRNA(Gln) amidotransferase, subunit C (gatc), mRNA	--	--	--	Q4RSW7	586	7.9e-59	Glutamyl-tRNA(Gln) amidotransferase subunit C, mitochondrial OS=Tetraodon nigroviridis GN=gatc PE=3 SV=1	PF02686//PF00240//PF14560	Glu-tRNAGln amidotransferase C subunit//Ubiquitin family//Ubiquitin-like domain	GO:0006450	regulation of translational fidelity	GO:0005515	protein binding	--	--	KOG0001	Ubiquitin and ubiquitin-like proteins
Cluster-22178.51959	476.041	218.912	1.1207	0.0012933	0.0053226	Cluster-22178.51959	883	--	--	--	--	--	--	--	--	--	--	--	--	--	--	--	--	--	--	--	--	--	--	--	--	--	--	--
Cluster-22178.76643	2016.88	927.167	1.1212	2.4545e-06	1.7696e-05	Cluster-22178.76643	4054	657572351	XP_008289787.1	1275	3.8e-137	PREDICTED: solute carrier family 25 member 38-B-like [Stegastes partitus]	657572350	XM_008291565.1	503	0	PREDICTED: Stegastes partitus solute carrier family 25 member 38-B-like (LOC103364442), mRNA	K15118	SLC25A38	solute carrier family 25, member 38	P0CAT2	1121	1.1e-120	Solute carrier family 25 member 38-B OS=Danio rerio GN=slc25a38b PE=3 SV=2	PF00992//PF04977//PF01576//PF04111//PF07730//PF04136//PF06156//PF07851//PF02841//PF14073//PF05700//PF01496	Troponin//Septum formation initiator//Myosin tail//Autophagy protein Apg6//Histidine kinase//Sec34-like family//Protein of unknown function (DUF972)//TMPIT-like protein//Guanylate-binding protein, C-terminal domain//Centrosome localisation domain of Cep57//Breast carcinoma amplified sequence 2 (BCAS2)//V-type ATPase 116kDa subunit family	GO:0006886//GO:0006397//GO:0015991//GO:0000160//GO:0016310//GO:0007049//GO:0006260//GO:0006914//GO:0015992	intracellular protein transport//mRNA processing//ATP hydrolysis coupled proton transport//phosphorelay signal transduction system//phosphorylation//cell cycle//DNA replication//autophagy//proton transport	GO:0042802//GO:0005525//GO:0015078//GO:0003924//GO:0043015//GO:0000155//GO:0046983//GO:0003774	identical protein binding//GTP binding//hydrogen ion transmembrane transporter activity//GTPase activity//gamma-tubulin binding//phosphorelay sensor kinase activity//protein dimerization activity//motor activity	GO:0033179//GO:0005861//GO:0005801//GO:0045298//GO:0016021//GO:0009365//GO:0016020//GO:0016459	proton-transporting V-type ATPase, V0 domain//troponin complex//cis-Golgi network//tubulin complex//integral component of membrane//protein histidine kinase complex//membrane//myosin complex	KOG0766	Predicted mitochondrial carrier protein
Cluster-22178.75442	1933.66	888.917	1.1212	3.6142e-06	2.5321e-05	Cluster-22178.75442	4711	808874992	KKF23963.1	1603	4.1e-175	Cyclin-J [Larimichthys crocea]	734599551	XM_010754924.1	1013	0	PREDICTED: Larimichthys crocea cyclin J-like (ccnjl), mRNA	--	--	--	Q5SRT8	697	1.9e-71	Cyclin-J-like protein OS=Mus musculus GN=Ccnjl PE=2 SV=1	PF02984	Cyclin, C-terminal domain	--	--	--	--	GO:0005634	nucleus	KOG0656	G1/S-specific cyclin D
Cluster-22178.60410	514.592	236.547	1.1213	0.00081782	0.0035419	Cluster-22178.60410	3244	734633496	XP_010745238.1	2399	1.4e-267	PREDICTED: UTP--glucose-1-phosphate uridylyltransferase-like isoform X1 [Larimichthys crocea]	657592631	XM_008302632.1	1127	0	PREDICTED: Stegastes partitus UTP--glucose-1-phosphate uridylyltransferase-like (LOC103372870), transcript variant X2, mRNA	--	--	--	Q16851	2144	2.2e-239	UTP--glucose-1-phosphate uridylyltransferase OS=Homo sapiens GN=UGP2 PE=1 SV=5	PF01704	UTP--glucose-1-phosphate uridylyltransferase	GO:0008152	metabolic process	GO:0070569	uridylyltransferase activity	--	--	KOG2638	UDP-glucose pyrophosphorylase
Cluster-22178.59717	1091.85	501.849	1.1214	3.6904e-05	0.00021625	Cluster-22178.59717	2606	734628562	XP_010742525.1	2290	4.9e-255	PREDICTED: BTB/POZ domain-containing protein 2 [Larimichthys crocea]>gi|808878719|gb|KKF26946.1| BTB/POZ domain-containing protein 2 [Larimichthys crocea]	657599850	XM_008306533.1	1576	0	PREDICTED: Stegastes partitus BTB/POZ domain-containing protein 2-like (LOC103376164), mRNA	--	--	--	Q9BX70	2118	1.8e-236	BTB/POZ domain-containing protein 2 OS=Homo sapiens GN=BTBD2 PE=1 SV=1	PF00651	BTB/POZ domain	--	--	GO:0005515	protein binding	--	--	KOG2075	Topoisomerase TOP1-interacting protein BTBD1
Cluster-22178.70280	1029.46	473.044	1.1218	6.5159e-05	0.00036225	Cluster-22178.70280	1421	734626088	XP_010741169.1	1555	4.5e-170	PREDICTED: 28S ribosomal protein S9, mitochondrial [Larimichthys crocea]	734626087	XM_010742867.1	608	0	PREDICTED: Larimichthys crocea mitochondrial ribosomal protein S9 (mrps9), mRNA	--	--	--	Q58DQ5	1116	1.5e-120	28S ribosomal protein S9, mitochondrial OS=Bos taurus GN=MRPS9 PE=1 SV=3	PF01783//PF00380//PF00155	Ribosomal L32p protein family//Ribosomal protein S9/S16//Aminotransferase class I and II	GO:0042254//GO:0009058//GO:0006412	ribosome biogenesis//biosynthetic process//translation	GO:0003735//GO:0030170	structural constituent of ribosome//pyridoxal phosphate binding	GO:0015934//GO:0005840	large ribosomal subunit//ribosome	KOG1697	Mitochondrial/chloroplast ribosomal protein S9
Cluster-22178.60846	1067.14	489.961	1.123	4.4449e-05	0.00025607	Cluster-22178.60846	641	410907197	XP_003967078.1	302	4e-25	PREDICTED: isocitrate dehydrogenase [NADP], mitochondrial [Takifugu rubripes]	657582262	XM_008296962.1	270	2.59972e-137	PREDICTED: Stegastes partitus isocitrate dehydrogenase [NADP], mitochondrial (LOC103368556), mRNA	K00031	IDH1, IDH2, icd	isocitrate dehydrogenase	P54071	273	3.8e-23	Isocitrate dehydrogenase [NADP], mitochondrial OS=Mus musculus GN=Idh2 PE=1 SV=3	--	--	--	--	--	--	--	--	KOG1526	NADP-dependent isocitrate dehydrogenase
Cluster-22178.64398	637.535	292.421	1.1245	0.0003014	0.0014481	Cluster-22178.64398	5344	734607001	XP_010730670.1	2164	4.1e-240	PREDICTED: lysophospholipid acyltransferase 1 [Larimichthys crocea]	734607000	XM_010732368.1	750	0	PREDICTED: Larimichthys crocea membrane bound O-acyltransferase domain containing 1 (mboat1), mRNA	--	--	--	Q8BH98	1456	2.1e-159	Lysophospholipid acyltransferase 1 OS=Mus musculus GN=Mboat1 PE=1 SV=1	PF02066	Metallothionein family 11	--	--	GO:0005507	copper ion binding	--	--	KOG2704	Predicted membrane protein
Cluster-22178.72944	389.758	178.755	1.1246	0.0016092	0.0064504	Cluster-22178.72944	1389	734618031	XP_010736740.1	314	3.5e-26	PREDICTED: YTH domain-containing family protein 3 [Larimichthys crocea]	734618030	XM_010738438.1	694	0	PREDICTED: Larimichthys crocea YTH N(6)-methyladenosine RNA binding protein 3 (ythdf3), mRNA	--	--	--	Q7Z739	305	1.6e-26	YTH domain-containing family protein 3 OS=Homo sapiens GN=YTHDF3 PE=1 SV=1	--	--	--	--	--	--	--	--	KOG1901	Uncharacterized high-glucose-regulated protein
Cluster-22178.74812	1795.03	823.177	1.1247	4.8171e-06	3.3077e-05	Cluster-22178.74812	1777	498930983	XP_004539831.1	895	1.9e-93	PREDICTED: lactoylglutathione lyase [Maylandia zebra]	734595173	XM_010731826.1	358	0	PREDICTED: Larimichthys crocea lactoylglutathione lyase-like (LOC104919745), mRNA	--	--	--	Q6P7Q4	745	2e-77	Lactoylglutathione lyase OS=Rattus norvegicus GN=Glo1 PE=1 SV=3	--	--	--	--	--	--	--	--	KOG2944	Glyoxalase
Cluster-22178.43874	583.076	267.377	1.1248	0.00068418	0.0030232	Cluster-22178.43874	2299	657537122	XP_008275051.1	857	6.3e-89	PREDICTED: phosphopantothenoylcysteine decarboxylase [Stegastes partitus]	657537124	XR_520019.1	333	9.22514e-172	PREDICTED: Stegastes partitus phosphopantothenoylcysteine decarboxylase (ppcdc), transcript variant X2, misc_RNA	K01598	PPCDC, coaC	phosphopantothenoylcysteine decarboxylase	Q96CD2	696	1.2e-71	Phosphopantothenoylcysteine decarboxylase OS=Homo sapiens GN=PPCDC PE=1 SV=2	PF02441	Flavoprotein	--	--	GO:0003824	catalytic activity	--	--	KOG0672	Halotolerance protein HAL3 (contains flavoprotein domain)
Cluster-22178.58618	1440.57	660.333	1.1254	0.00043735	0.0020248	Cluster-22178.58618	1778	348518018	XP_003446529.1	605	8.1e-60	PREDICTED: ubiquitin-conjugating enzyme E2 variant 1-like isoform X1 [Oreochromis niloticus]	542098659	JX204850.1	269	2.6841e-136	Oreochromis niloticus microsatellite OMO024 sequence	--	--	--	Q3SZ52	518	4.1e-51	Ubiquitin-conjugating enzyme E2 variant 1 OS=Bos taurus GN=UBE2V1 PE=2 SV=1	--	--	--	--	--	--	--	--	KOG0896	Ubiquitin-conjugating enzyme E2
Cluster-22178.64702	652.366	298.973	1.1257	0.00035369	0.0016727	Cluster-22178.64702	2965	657597485	XP_008303485.1	1512	9.1e-165	PREDICTED: galectin-8-like isoform X1 [Stegastes partitus]	657597484	XM_008305263.1	650	0	PREDICTED: Stegastes partitus galectin-8-like (LOC103375071), transcript variant X1, mRNA	--	--	--	O00214	762	3.5e-79	Galectin-8 OS=Homo sapiens GN=LGALS8 PE=1 SV=4	PF00337	Galactoside-binding lectin	--	--	GO:0030246	carbohydrate binding	--	--	KOG3587	Galectin, galactose-binding lectin
Cluster-22178.69888	2507.51	1148.99	1.1259	8.735e-07	6.7621e-06	Cluster-22178.69888	1482	657569398	XP_008288181.1	1651	3.5e-181	PREDICTED: protein phosphatase methylesterase 1 [Stegastes partitus]	657569397	XM_008289959.1	879	0	PREDICTED: Stegastes partitus protein phosphatase methylesterase 1 (ppme1), mRNA	K13617	PPME1	protein phosphatase methylesterase 1	Q9Y570	1344	5.7e-147	Protein phosphatase methylesterase 1 OS=Homo sapiens GN=PPME1 PE=1 SV=3	PF02230//PF07819//PF00975//PF07859//PF01738//PF01764	Phospholipase/Carboxylesterase//PGAP1-like protein//Thioesterase domain//alpha/beta hydrolase fold//Dienelactone hydrolase family//Lipase (class 3)	GO:0008152//GO:0009058//GO:0006886//GO:0006629//GO:0006505	metabolic process//biosynthetic process//intracellular protein transport//lipid metabolic process//GPI anchor metabolic process	GO:0016788//GO:0016787	hydrolase activity, acting on ester bonds//hydrolase activity	--	--	KOG2564	Predicted acetyltransferases and hydrolases with the alpha/beta hydrolase fold
Cluster-22178.47349	775.791	355.479	1.1259	0.00022332	0.0011051	Cluster-22178.47349	2699	657573534	XP_008290432.1	2427	6.6e-271	PREDICTED: probable ATP-dependent RNA helicase DDX59 [Stegastes partitus]	657573533	XM_008292210.1	861	0	PREDICTED: Stegastes partitus DEAD (Asp-Glu-Ala-Asp) box polypeptide 59 (ddx59), mRNA	--	--	--	Q9DBN9	1829	6e-203	Probable ATP-dependent RNA helicase DDX59 OS=Mus musculus GN=Ddx59 PE=1 SV=1	PF07517//PF06817//PF04851//PF00270	SecA DEAD-like domain//Reverse transcriptase thumb domain//Type III restriction enzyme, res subunit//DEAD/DEAH box helicase	GO:0006278//GO:0017038	RNA-dependent DNA replication//protein import	GO:0005524//GO:0003964//GO:0003676//GO:0016787//GO:0003677	ATP binding//RNA-directed DNA polymerase activity//nucleic acid binding//hydrolase activity//DNA binding	GO:0016020	membrane	KOG0331	ATP-dependent RNA helicase
Cluster-22178.55643	386.638	177.123	1.1262	0.0023047	0.0088427	Cluster-22178.55643	1231	734605319	XP_010729756.1	758	1e-77	PREDICTED: peroxisomal membrane protein PEX14 [Larimichthys crocea]	734605318	XM_010731454.1	433	0	PREDICTED: Larimichthys crocea peroxisomal biogenesis factor 14 (pex14), mRNA	K13343	PEX14	peroxin-14	Q9R0A0	517	3.7e-51	Peroxisomal membrane protein PEX14 OS=Mus musculus GN=Pex14 PE=1 SV=1	PF16326//PF08702//PF07817//PF16331	ABC transporter C-terminal domain//Fibrinogen alpha/beta chain family//GLE1-like protein//TolA binding protein trimerisation	GO:0051258//GO:0070206//GO:0030168//GO:0016973//GO:0007165	protein polymerization//protein trimerization//platelet activation//poly(A)+ mRNA export from nucleus//signal transduction	GO:0005102//GO:0030674//GO:0003677	receptor binding//protein binding, bridging//DNA binding	GO:0005643//GO:0005577	nuclear pore//fibrinogen complex	KOG2629	Peroxisomal membrane anchor protein (peroxin)
Cluster-22178.63748	1490.03	682.513	1.1264	1.3238e-05	8.4283e-05	Cluster-22178.63748	1364	831495905	XP_012708840.1	1126	2.4e-120	PREDICTED: neuroguidin [Fundulus heteroclitus]	908553756	XM_003459485.3	484	0	PREDICTED: Oreochromis niloticus neuroguidin, EIF4E binding protein (ngdn), mRNA	--	--	--	Q6PFJ1	891	1.8e-94	Neuroguidin OS=Danio rerio GN=ngdn PE=2 SV=1	--	--	--	--	--	--	--	--	KOG3117	Protein involved in rRNA processing
Cluster-22178.70037	953.568	435.965	1.1291	7.4562e-05	0.00040939	Cluster-22178.70037	2113	499024476	XP_004562995.1	544	1.1e-52	PREDICTED: thioredoxin, mitochondrial [Maylandia zebra]>gi|554832448|ref|XP_005926771.1| PREDICTED: thioredoxin, mitochondrial-like [Haplochromis burtoni]	923826581	XM_005738045.2	185	1.58668e-89	PREDICTED: Pundamilia nyererei thioredoxin 2 (txn2), mRNA	K03671	trxA	thioredoxin 1	Q95108	427	1.8e-40	Thioredoxin, mitochondrial OS=Bos taurus GN=TXN2 PE=1 SV=2	PF10744//PF00085//PF07689//PF01323	Mediator of RNA polymerase II transcription subunit 1//Thioredoxin//KaiB domain//DSBA-like thioredoxin domain	GO:0048511//GO:0006118//GO:0045454//GO:0006357	rhythmic process//obsolete electron transport//cell redox homeostasis//regulation of transcription from RNA polymerase II promoter	GO:0015035//GO:0001104	protein disulfide oxidoreductase activity//RNA polymerase II transcription cofactor activity	GO:0016592	mediator complex	KOG0910	Thioredoxin-like protein
Cluster-22178.60927	1051.33	480.625	1.1292	0.00025687	0.0012545	Cluster-22178.60927	2349	--	--	--	--	--	657528436	XM_008292816.1	247	6.04329e-124	PREDICTED: Stegastes partitus dynein, cytoplasmic 1, light intermediate chain 2 (dync1li2), mRNA	--	--	--	--	--	--	--	--	--	--	--	--	--	--	--	--	--
Cluster-22178.71723	752.877	344.19	1.1292	0.00025676	0.0012541	Cluster-22178.71723	1883	548414683	XP_005741512.1	1527	1.1e-166	PREDICTED: mitochondrial carnitine/acylcarnitine carrier protein-like [Pundamilia nyererei]>gi|554862961|ref|XP_005941563.1| PREDICTED: mitochondrial carnitine/acylcarnitine carrier protein-like [Haplochromis burtoni]	734636740	XM_010748723.1	559	0	PREDICTED: Larimichthys crocea solute carrier family 25 (carnitine/acylcarnitine translocase), member 20 (slc25a20), mRNA	K15109	SLC25A20_29, CACT, CACL, CRC1	solute carrier family 25 (mitochondrial carnitine/acylcarnitine transporter), member 20/29	O43772	1311	4.9e-143	Mitochondrial carnitine/acylcarnitine carrier protein OS=Homo sapiens GN=SLC25A20 PE=1 SV=1	PF07354	Zona-pellucida-binding protein (Sp38)	GO:0007339	binding of sperm to zona pellucida	--	--	GO:0005576	extracellular region	KOG0758	Mitochondrial carnitine-acylcarnitine carrier protein
Cluster-22178.60202	3716.73	1698.73	1.1296	0.00034558	0.0016376	Cluster-22178.60202	2292	499029635	XP_004565535.1	1198	1.8e-128	PREDICTED: dolichol-phosphate mannosyltransferase subunit 1 [Maylandia zebra]>gi|548437047|ref|XP_005744717.1| PREDICTED: dolichol-phosphate mannosyltransferase-like [Pundamilia nyererei]>gi|584018806|ref|XP_006804116.1| PREDICTED: dolichol-phosphate mannosyltransferase-like [Neolamprologus brichardi]	736202942	XM_010776703.1	406	0	PREDICTED: Notothenia coriiceps dolichyl-phosphate mannosyltransferase polypeptide 1, catalytic subunit (dpm1), mRNA	--	--	--	Q9WU83	1118	1.4e-120	Dolichol-phosphate mannosyltransferase subunit 1 OS=Cricetulus griseus GN=DPM1 PE=2 SV=1	PF13506	Glycosyl transferase family 21	--	--	GO:0016757	transferase activity, transferring glycosyl groups	--	--	KOG2978	Dolichol-phosphate mannosyltransferase
Cluster-22178.61330	1599.85	730.926	1.1301	5.2196e-06	3.5637e-05	Cluster-22178.61330	3542	734616066	XP_010735656.1	1820	2.1e-200	PREDICTED: cyclin-L1 isoform X1 [Larimichthys crocea]>gi|808860557|gb|KKF12544.1| Cyclin-L1 [Larimichthys crocea]	734616065	XM_010737354.1	1029	0	PREDICTED: Larimichthys crocea cyclin L1 (ccnl1), transcript variant X1, mRNA	--	--	--	Q9UK58	1563	5.5e-172	Cyclin-L1 OS=Homo sapiens GN=CCNL1 PE=1 SV=1	PF00382//PF02984	Transcription factor TFIIB repeat//Cyclin, C-terminal domain	--	--	GO:0017025	TBP-class protein binding	GO:0005634	nucleus	KOG0835	Cyclin L
Cluster-22178.70348	2086	952.881	1.1304	1.7121e-06	1.2653e-05	Cluster-22178.70348	2538	657568272	XP_008287561.1	767	1.9e-78	PREDICTED: dolichyldiphosphatase 1 [Stegastes partitus]	657568271	XM_008289339.1	1103	0	PREDICTED: Stegastes partitus dolichyldiphosphatase 1 (dolpp1), mRNA	K07252	E3.6.1.43	dolichyldiphosphatase	B2KI79	661	1.5e-67	Dolichyldiphosphatase 1 OS=Rhinolophus ferrumequinum GN=DOLPP1 PE=3 SV=1	PF00367//PF14876//PF01040	phosphotransferase system, EIIB//Respiratory growth transcriptional regulator//UbiA prenyltransferase family	GO:0045333//GO:0008643	cellular respiration//carbohydrate transport	GO:0004659//GO:0008982	prenyltransferase activity//protein-N(PI)-phosphohistidine-sugar phosphotransferase activity	GO:0016021//GO:0009357//GO:0005634//GO:0005739	integral component of membrane//protein-N(PI)-phosphohistidine-sugar phosphotransferase complex//nucleus//mitochondrion	KOG3146	Dolichyl pyrophosphate phosphatase and related acid phosphatases
Cluster-22178.70240	1832.03	836.71	1.1306	3.4065e-06	2.3977e-05	Cluster-22178.70240	6985	542239915	XP_005457464.1	3454	0	PREDICTED: cysteine--tRNA ligase, cytoplasmic-like isoform X2 [Oreochromis niloticus]	657583054	XM_008297393.1	1246	0	PREDICTED: Stegastes partitus cysteinyl-tRNA synthetase (cars), transcript variant X2, mRNA	K01883	CARS, cysS	cysteinyl-tRNA synthetase	Q5F408	2990	0	Cysteine--tRNA ligase, cytoplasmic OS=Gallus gallus GN=CARS PE=2 SV=1	PF00133//PF09334//PF04632	tRNA synthetases class I (I, L, M and V)//tRNA synthetases class I (M)//Fusaric acid resistance protein family	GO:0006810//GO:0006418	transport//tRNA aminoacylation for protein translation	GO:0000166//GO:0005524//GO:0004812	nucleotide binding//ATP binding//aminoacyl-tRNA ligase activity	GO:0005886	plasma membrane	KOG2007	Cysteinyl-tRNA synthetase
Cluster-22178.66152	2559.8	1168.78	1.131	4.1501e-07	3.3725e-06	Cluster-22178.66152	3215	831500934	XP_012710608.1	2490	3.9e-278	PREDICTED: nucleolar RNA helicase 2 [Fundulus heteroclitus]	734648713	XM_010755298.1	1261	0	PREDICTED: Larimichthys crocea nucleolar RNA helicase 2-like (LOC104938843), transcript variant X1, mRNA	--	--	--	Q9NR30	1937	2.1e-215	Nucleolar RNA helicase 2 OS=Homo sapiens GN=DDX21 PE=1 SV=5	PF04851//PF00270//PF08152	Type III restriction enzyme, res subunit//DEAD/DEAH box helicase//GUCT (NUC152) domain	--	--	GO:0004386//GO:0003676//GO:0003677//GO:0003723//GO:0016787//GO:0005524	helicase activity//nucleic acid binding//DNA binding//RNA binding//hydrolase activity//ATP binding	GO:0005634	nucleus	KOG0331	ATP-dependent RNA helicase
Cluster-22178.55806	376.82	171.975	1.1317	0.0020901	0.0081214	Cluster-22178.55806	1550	--	--	--	--	--	--	--	--	--	--	--	--	--	--	--	--	--	--	--	--	--	--	--	--	--	--	--
Cluster-22178.68146	1194.38	544.844	1.1323	3.2347e-05	0.00019162	Cluster-22178.68146	6023	657568973	XP_008287945.1	2870	0	PREDICTED: ATP-dependent Clp protease ATP-binding subunit clpX-like, mitochondrial isoform X1 [Stegastes partitus]	657568972	XM_008289723.1	1285	0	PREDICTED: Stegastes partitus caseinolytic mitochondrial matrix peptidase chaperone subunit (clpx), transcript variant X1, mRNA	--	--	--	Q5U2U0	2461	7e-276	ATP-dependent Clp protease ATP-binding subunit clpX-like, mitochondrial OS=Rattus norvegicus GN=Clpx PE=2 SV=1	PF01667//PF00004//PF02742//PF02562//PF07728//PF00005//PF00437//PF07062//PF14532//PF00503//PF10662//PF01695//PF05496//PF02367//PF00158//PF03661//PF07724	Ribosomal protein S27//ATPase family associated with various cellular activities (AAA)//Iron dependent repressor, metal binding and dimerisation domain//PhoH-like protein//AAA domain (dynein-related subfamily)//ABC transporter//Type II/IV secretion system protein//Clc-like//Sigma-54 interaction domain//G-protein alpha subunit//Ethanolamine utilisation - propanediol utilisation//IstB-like ATP bind…	GO:0006412//GO:0006355//GO:0006281//GO:0006576//GO:0002949//GO:0007165//GO:0006810//GO:0042254//GO:0006310//GO:0007186	translation//regulation of transcription, DNA-templated//DNA repair//cellular biogenic amine metabolic process//tRNA threonylcarbamoyladenosine modification//signal transduction//transport//ribosome biogenesis//DNA recombination//G-protein coupled receptor signaling pathway	GO:0004871//GO:0046914//GO:0019001//GO:0031683//GO:0003924//GO:0008134//GO:0005524//GO:0016887//GO:0046983//GO:0003735//GO:0009378	signal transducer activity//transition metal ion binding//guanyl nucleotide binding//G-protein beta/gamma-subunit complex binding//GTPase activity//transcription factor binding//ATP binding//ATPase activity//protein dimerization activity//structural constituent of ribosome//four-way junction helicase activity	GO:0005840//GO:0016021//GO:0005657//GO:0005622//GO:0005667//GO:0009379	ribosome//integral component of membrane//replication fork//intracellular//transcription factor complex//Holliday junction helicase complex	KOG3545	Olfactomedin and related extracellular matrix glycoproteins
Cluster-22178.59514	509.841	232.579	1.1323	0.00063987	0.0028472	Cluster-22178.59514	2800	554882557	XP_005951003.1	343	3.1e-29	PREDICTED: ICOS ligand-like [Haplochromis burtoni]	--	--	--	--	--	--	--	--	--	--	--	--	PF16525	Haemophore, haem-binding	--	--	GO:0020037	heme binding	--	--	--	--
Cluster-22178.62703	758.179	345.732	1.1329	0.00015495	0.00079388	Cluster-22178.62703	3283	734650587	XP_010754629.1	869	3.7e-90	PREDICTED: sorting nexin-20 [Larimichthys crocea]	930753814	XM_005936908.2	219	3.1167e-108	PREDICTED: Haplochromis burtoni sorting nexin 20 (snx20), mRNA	--	--	--	Q2T9W1	477	4.3e-46	Sorting nexin-20 OS=Bos taurus GN=SNX20 PE=2 SV=1	PF00514//PF13414//PF13374//PF00787	Armadillo/beta-catenin-like repeat//TPR repeat//Tetratricopeptide repeat//PX domain	--	--	GO:0005515//GO:0035091	protein binding//phosphatidylinositol binding	--	--	--	--
Cluster-22178.57541	2841.8	1295.39	1.1334	2.2733e-07	1.9159e-06	Cluster-22178.57541	1465	657584516	XP_008296409.1	1200	6.8e-129	PREDICTED: inhibitor of growth protein 4 isoform X1 [Stegastes partitus]	229366103	BT082325.1	618	0	Anoplopoma fimbria clone afim-evh-524-257 Inhibitor of growth protein 4 putative mRNA, complete cds	K11346	ING4	inhibitor of growth protein 4	Q5ZKY4	1014	1e-108	Inhibitor of growth protein 4 OS=Gallus gallus GN=ING4 PE=2 SV=1	PF00628	PHD-finger	--	--	GO:0005515	protein binding	--	--	KOG1973	Chromatin remodeling protein, contains PHD Zn-finger
Cluster-22178.55408	557.962	254.2	1.1342	0.000491	0.0022468	Cluster-22178.55408	2895	657547709	XP_008278867.1	603	2.3e-59	PREDICTED: serine/threonine-protein kinase TAO1-like [Stegastes partitus]	657547708	XM_008280645.1	509	0	PREDICTED: Stegastes partitus serine/threonine-protein kinase TAO1-like (LOC103356490), mRNA	K04429	TAO	thousand and one amino acid protein kinase	Q7L7X3	443	3.4e-42	Serine/threonine-protein kinase TAO1 OS=Homo sapiens GN=TAOK1 PE=1 SV=1	--	--	--	--	--	--	--	--	--	--
Cluster-22178.61944	469.157	213.638	1.1349	0.0010975	0.0046024	Cluster-22178.61944	930	554833149	XP_005927110.1	624	2.6e-62	PREDICTED: sideroflexin-4-like [Haplochromis burtoni]	657557309	XM_008284633.1	179	1.48138e-86	PREDICTED: Stegastes partitus sideroflexin 4 (sfxn4), mRNA	--	--	--	A8E7G5	440	2.4e-42	Sideroflexin-4 OS=Danio rerio GN=sfxn4 PE=2 SV=1	PF01323//PF03820	DSBA-like thioredoxin domain//Tricarboxylate carrier	GO:0006811//GO:0006118//GO:0055085	ion transport//obsolete electron transport//transmembrane transport	GO:0015035//GO:0015075	protein disulfide oxidoreductase activity//ion transmembrane transporter activity	GO:0016020	membrane	KOG3767	Sideroflexin
Cluster-22178.77912	691.253	314.762	1.135	0.00023749	0.0011679	Cluster-22178.77912	3813	657599987	XP_008304831.1	1698	3.2e-186	PREDICTED: leucine zipper putative tumor suppressor 2 homolog [Stegastes partitus]	923788183	XM_013908965.1	857	0	PREDICTED: Pundamilia nyererei leucine zipper, putative tumor suppressor 2 (lzts2), transcript variant X3, mRNA	--	--	--	Q6DIS8	754	3.8e-78	Leucine zipper putative tumor suppressor 2 homolog OS=Xenopus tropicalis GN=lzts2 PE=2 SV=1	PF07926//PF10186	TPR/MLP1/MLP2-like protein//Vacuolar sorting 38 and autophagy-related subunit 14	GO:0010508//GO:0006606	positive regulation of autophagy//protein import into nucleus	--	--	--	--	--	--
Cluster-22178.76652	364.708	166.068	1.135	0.0024517	0.009347	Cluster-22178.76652	5120	657551496	XP_008280210.1	3885	0	PREDICTED: acyl-CoA synthetase family member 4 [Stegastes partitus]	657551495	XM_008281988.1	525	0	PREDICTED: Stegastes partitus aminoadipate-semialdehyde dehydrogenase (aasdh), mRNA	K00142	AASDH	acyl-CoA synthetase	Q5RG49	1797	5.9e-199	Acyl-CoA synthetase family member 4 OS=Danio rerio GN=aasdh PE=3 SV=1	PF15476//PF00501	Histone deacetylase complex subunit SAP25//AMP-binding enzyme	GO:0006355//GO:0008152	regulation of transcription, DNA-templated//metabolic process	GO:0003824	catalytic activity	GO:0005737//GO:0005634	cytoplasm//nucleus	KOG4649	PQQ (pyrrolo-quinoline quinone) repeat protein
Cluster-22178.72392	938.655	427.292	1.1354	7.131e-05	0.00039305	Cluster-22178.72392	4439	498967714	XP_004546731.1	3629	0	PREDICTED: PAB-dependent poly(A)-specific ribonuclease subunit PAN3 [Maylandia zebra]>gi|583999089|ref|XP_006794619.1| PREDICTED: PAB-dependent poly(A)-specific ribonuclease subunit 3-like isoform X1 [Neolamprologus brichardi]	734618046	XM_010738447.1	2023	0	PREDICTED: Larimichthys crocea PAN3 poly(A) specific ribonuclease subunit (pan3), mRNA	--	--	--	A1L1C7	2955	0	PAB-dependent poly(A)-specific ribonuclease subunit PAN3 OS=Xenopus tropicalis GN=pan3 PE=2 SV=1	PF00642//PF00069	Zinc finger C-x8-C-x5-C-x3-H type (and similar)//Protein kinase domain	GO:0006468	protein phosphorylation	GO:0046872//GO:0005524//GO:0004672	metal ion binding//ATP binding//protein kinase activity	--	--	KOG3741	Poly(A) ribonuclease subunit
Cluster-22178.81008	518.764	236.099	1.1357	0.00071697	0.0031505	Cluster-22178.81008	3638	734633367	XP_010745166.1	1950	1.8e-215	PREDICTED: lanC-like protein 2 [Larimichthys crocea]>gi|808864056|gb|KKF15251.1| LanC-like protein 2 [Larimichthys crocea]	734633366	XM_010746864.1	762	0	PREDICTED: Larimichthys crocea LanC lantibiotic synthetase component C-like 2 (bacterial) (lancl2), mRNA	--	--	--	Q9NS86	1541	2e-169	LanC-like protein 2 OS=Homo sapiens GN=LANCL2 PE=1 SV=1	PF06662	D-glucuronyl C5-epimerase C-terminus	GO:0006024	glycosaminoglycan biosynthetic process	GO:0016857	racemase and epimerase activity, acting on carbohydrates and derivatives	GO:0016021	integral component of membrane	KOG2787	Lanthionine synthetase C-like protein 1
Cluster-22178.66816	869.497	395.641	1.136	0.00010597	0.00056331	Cluster-22178.66816	726	--	--	--	--	--	734612305	XM_010735300.1	234	3.04884e-117	PREDICTED: Larimichthys crocea MOB kinase activator 1B (LOC104922471), mRNA	--	--	--	--	--	--	--	PF04772	Influenza B matrix protein 2 (BM2)	GO:0015992	proton transport	--	--	GO:0016021	integral component of membrane	--	--
Cluster-22178.66919	2087.66	949.714	1.1363	1.4076e-06	1.0554e-05	Cluster-22178.66919	10147	734639763	XP_010748685.1	2299	1.7e-255	PREDICTED: glucosylceramidase [Larimichthys crocea]	657552140	XM_008282219.1	1322	0	PREDICTED: Stegastes partitus serine/threonine kinase 11 (stk11), mRNA	--	--	--	Q0GGW5	1722	5.8e-190	Serine/threonine-protein kinase STK11 OS=Gallus gallus GN=STK11 PE=2 SV=1	PF00097//PF07714//PF12861//PF13639//PF17123//PF01805//PF14634//PF01585//PF04537//PF01155//PF06293//PF11789//PF12678//PF00069//PF05680//PF02055	Zinc finger, C3HC4 type (RING finger)//Protein tyrosine kinase//Anaphase-promoting complex subunit 11 RING-H2 finger//Ring finger domain//RING-like zinc finger//Surp module//zinc-RING finger domain//G-patch domain//Herpesvirus UL55 protein//Hydrogenase/urease nickel incorporation, metallochaperone, hypA//Lipopolysaccharide kinase (Kdo/WaaP) family//Zinc-finger of the MIZ type in Nse subunit//RING…	GO:0016567//GO:0019058//GO:0015986//GO:0006396//GO:0006807//GO:0006665//GO:0006464//GO:0015992//GO:0006687//GO:0006468//GO:0005975	protein ubiquitination//viral life cycle//ATP synthesis coupled proton transport//RNA processing//nitrogen compound metabolic process//sphingolipid metabolic process//cellular protein modification process//proton transport//glycosphingolipid metabolic process//protein phosphorylation//carbohydrate metabolic process	GO:0004348//GO:0004842//GO:0016773//GO:0005524//GO:0008270//GO:0005515//GO:0003723//GO:0003676//GO:0015078//GO:0016151//GO:0046872//GO:0004672	glucosylceramidase activity//ubiquitin-protein transferase activity//phosphotransferase activity, alcohol group as acceptor//ATP binding//zinc ion binding//protein binding//RNA binding//nucleic acid binding//hydrogen ion transmembrane transporter activity//nickel cation binding//metal ion binding//protein kinase activity	GO:0016020//GO:0005680//GO:0000276	membrane//anaphase-promoting complex//mitochondrial proton-transporting ATP synthase complex, coupling factor F(o)	KOG0583	Serine/threonine protein kinase
Cluster-22178.61975	6219.69	2828.53	1.1368	0.0019308	0.0075721	Cluster-22178.61975	5908	542262083	XP_005465917.1	2018	3.8e-223	PREDICTED: nucleolar protein 58 [Oreochromis niloticus]	584030259	XM_006809556.1	872	0	PREDICTED: Neolamprologus brichardi nucleolar protein 58-like (LOC102781044), mRNA	K14565	NOP58	nucleolar protein 58	Q4R779	1728	6.8e-191	Nucleolar protein 58 OS=Macaca fascicularis GN=NOP58 PE=2 SV=1	PF06459//PF00096//PF00069//PF06479//PF07714	Ryanodine Receptor TM 4-6//Zinc finger, C2H2 type//Protein kinase domain//Ribonuclease 2-5A//Protein tyrosine kinase	GO:0006468//GO:0006816//GO:0006874//GO:0006397//GO:0051252	protein phosphorylation//calcium ion transport//cellular calcium ion homeostasis//mRNA processing//regulation of RNA metabolic process	GO:0005524//GO:0004672//GO:0046872//GO:0005219//GO:0004540	ATP binding//protein kinase activity//metal ion binding//ryanodine-sensitive calcium-release channel activity//ribonuclease activity	GO:0005622//GO:0016021	intracellular//integral component of membrane	KOG2572	Ribosome biogenesis protein - Nop58p/Nop5p
Cluster-22178.68742	3689.99	1676.92	1.1378	3.6534e-05	0.00021426	Cluster-22178.68742	1597	734603871	XP_010728965.1	1136	1.9e-121	PREDICTED: serine/threonine-protein kinase 19 [Larimichthys crocea]	734603870	XM_010730663.1	430	0	PREDICTED: Larimichthys crocea serine/threonine kinase 19 (stk19), mRNA	--	--	--	P49842	610	8e-62	Serine/threonine-protein kinase 19 OS=Homo sapiens GN=STK19 PE=1 SV=2	--	--	--	--	--	--	--	--	--	--
Cluster-22178.75709	1610.15	731.732	1.1378	4.7447e-06	3.2623e-05	Cluster-22178.75709	1230	734618101	XP_010736778.1	894	1.7e-93	PREDICTED: factor in the germline alpha [Larimichthys crocea]	734618100	XM_010738476.1	370	0	PREDICTED: Larimichthys crocea folliculogenesis specific basic helix-loop-helix (figla), mRNA	K09066	FIGLA	factor in the germline alpha	O55208	212	8.7e-16	Factor in the germline alpha OS=Mus musculus GN=Figla PE=2 SV=1	PF00010	Helix-loop-helix DNA-binding domain	--	--	GO:0046983	protein dimerization activity	--	--	--	--
Cluster-22178.59362	553.87	251.648	1.1381	0.00067448	0.0029839	Cluster-22178.59362	1392	--	--	--	--	--	734633566	XM_010746973.1	124	8.41659e-56	PREDICTED: Larimichthys crocea casein kinase I isoform gamma-2-like (LOC104931865), transcript variant X3, mRNA	--	--	--	--	--	--	--	--	--	--	--	--	--	--	--	--	--
Cluster-22178.81692	1022.27	464.418	1.1383	5.0932e-05	0.00028958	Cluster-22178.81692	1627	90903996	ABE02389.1	1704	2.7e-187	hypothetical protein [Siniperca chuatsi]	90903995	DQ319869.1	820	0	Siniperca chuatsi hypothetical protein mRNA, complete cds	K12505	PDSS2	decaprenyl-diphosphate synthase subunit 2	Q5U2R1	1190	4.5e-129	Decaprenyl-diphosphate synthase subunit 2 OS=Rattus norvegicus GN=Pdss2 PE=2 SV=1	PF00348	Polyprenyl synthetase	GO:0008299	isoprenoid biosynthetic process	--	--	--	--	KOG0776	Geranylgeranyl pyrophosphate synthase/Polyprenyl synthetase
Cluster-22178.69596	733.582	333.265	1.1383	0.00016408	0.00083576	Cluster-22178.69596	1996	734607730	XP_010731075.1	1036	9.6e-110	PREDICTED: protein DDI1 homolog 2 isoform X1 [Larimichthys crocea]>gi|808877924|gb|KKF26239.1| Protein DDI1 [Larimichthys crocea]	734607729	XM_010732773.1	630	0	PREDICTED: Larimichthys crocea DNA-damage inducible 1 homolog 2 (S. cerevisiae) (ddi2), transcript variant X1, mRNA	--	--	--	--	--	--	--	--	--	--	--	--	--	--	--	--	--
Cluster-22178.66607	858.08	389.736	1.1386	0.0001059	0.00056299	Cluster-22178.66607	1885	657571916	XP_008289549.1	1113	1.1e-118	PREDICTED: uncharacterized protein LOC103364268 [Stegastes partitus]	929245767	XM_014143482.1	149	1.45313e-69	PREDICTED: Salmo salar uncharacterized LOC106570904 (LOC106570904), transcript variant X2, mRNA	--	--	--	B2KFW1	132	2.5e-06	Zinc finger and SCAN domain-containing protein 20 OS=Mus musculus GN=Zscan20 PE=2 SV=2	--	--	--	--	--	--	--	--	KOG1721	FOG: Zn-finger
Cluster-22178.72281	3314.76	1504.87	1.1393	7.6634e-08	6.9211e-07	Cluster-22178.72281	864	410914772	XP_003970861.1	365	2.7e-32	PREDICTED: cytochrome c oxidase subunit 7B, mitochondrial-like [Takifugu rubripes]	--	--	--	--	--	K02271	COX7B	cytochrome c oxidase subunit 7b	P13183	208	1.8e-15	Cytochrome c oxidase subunit 7B, mitochondrial OS=Bos taurus GN=COX7B PE=1 SV=3	PF05392	Cytochrome C oxidase chain VIIB	GO:0015992//GO:0006123	proton transport//mitochondrial electron transport, cytochrome c to oxygen	GO:0004129	cytochrome-c oxidase activity	GO:0005746//GO:0045277	mitochondrial respiratory chain//respiratory chain complex IV	--	--
Cluster-22178.64631	564.941	256.474	1.1393	0.0005549	0.0025064	Cluster-22178.64631	5558	808864495	KKF15564.1	5551	0	N-acetylglucosamine-1-phosphotransferase subunits alpha/beta [Larimichthys crocea]	734622055	XM_010740653.1	1875	0	PREDICTED: Larimichthys crocea N-acetylglucosamine-1-phosphate transferase, alpha and beta subunits (gnptab), mRNA	K08239	GNPTAB	UDP-N-acetylglucosamine-lysosomal-enzyme	Q5RGJ8	4725	0	N-acetylglucosamine-1-phosphotransferase subunits alpha/beta OS=Danio rerio GN=gnptab PE=1 SV=1	PF11380//PF13499//PF06464//PF06839//PF13202//PF13405//PF00036	Stealth protein CR2, conserved region 2//EF-hand domain pair//DMAP1-binding Domain//GRF zinc finger//EF hand//EF-hand domain//EF hand	--	--	GO:0016772//GO:0008134//GO:0005509//GO:0008270	transferase activity, transferring phosphorus-containing groups//transcription factor binding//calcium ion binding//zinc ion binding	GO:0005667//GO:0005634	transcription factor complex//nucleus	--	--
Cluster-22178.61647	799.844	362.996	1.1398	0.00013616	0.00070617	Cluster-22178.61647	3746	657574019	XP_008290699.1	2367	8.3e-264	PREDICTED: nucleolar RNA helicase 2-like [Stegastes partitus]	734648713	XM_010755298.1	1082	0	PREDICTED: Larimichthys crocea nucleolar RNA helicase 2-like (LOC104938843), transcript variant X1, mRNA	--	--	--	Q9NR30	1797	4.3e-199	Nucleolar RNA helicase 2 OS=Homo sapiens GN=DDX21 PE=1 SV=5	PF08152//PF00270//PF04851	GUCT (NUC152) domain//DEAD/DEAH box helicase//Type III restriction enzyme, res subunit	--	--	GO:0003676//GO:0004386//GO:0003677//GO:0003723//GO:0016787//GO:0005524	nucleic acid binding//helicase activity//DNA binding//RNA binding//hydrolase activity//ATP binding	GO:0005634	nucleus	KOG0331	ATP-dependent RNA helicase
Cluster-22178.62723	1491.4	676.779	1.1399	1.0281e-05	6.667e-05	Cluster-22178.62723	3140	657585076	XP_008296718.1	2190	2.3e-243	PREDICTED: dnaJ homolog subfamily C member 7-like [Stegastes partitus]	734631613	XM_010745898.1	950	0	PREDICTED: Larimichthys crocea dnaJ homolog subfamily C member 7-like (LOC104930985), mRNA	--	--	--	Q99615	1831	4.1e-203	DnaJ homolog subfamily C member 7 OS=Homo sapiens GN=DNAJC7 PE=1 SV=2	PF13181//PF13371//PF05699//PF13176//PF02185//PF04658//PF13174//PF03554//PF13374//PF13414//PF00515	Tetratricopeptide repeat//Tetratricopeptide repeat//hAT family C-terminal dimerisation region//Tetratricopeptide repeat//Hr1 repeat//TAFII55 protein conserved region//Tetratricopeptide repeat//UL73 viral envelope glycoprotein//Tetratricopeptide repeat//TPR repeat//Tetratricopeptide repeat	GO:0006367//GO:0007165	transcription initiation from RNA polymerase II promoter//signal transduction	GO:0005515//GO:0046983	protein binding//protein dimerization activity	GO:0019031//GO:0005669	viral envelope//transcription factor TFIID complex	KOG0550	Molecular chaperone (DnaJ superfamily)
Cluster-22178.68864	2625.5	1190.98	1.1404	3.553e-07	2.913e-06	Cluster-22178.68864	7710	734602630	XP_010728278.1	5001	0	PREDICTED: eukaryotic translation initiation factor 4 gamma 1-like isoform X3 [Larimichthys crocea]	498944797	XM_004542682.1	2063	0	PREDICTED: Maylandia zebra eukaryotic translation initiation factor 4 gamma 1-like (LOC101483330), transcript variant X4, mRNA	--	--	--	Q04637	2795	0	Eukaryotic translation initiation factor 4 gamma 1 OS=Homo sapiens GN=EIF4G1 PE=1 SV=4	PF04934//PF02854//PF02020//PF13414	MED6 mediator sub complex component//MIF4G domain//eIF4-gamma/eIF5/eIF2-epsilon//TPR repeat	GO:0006357	regulation of transcription from RNA polymerase II promoter	GO:0001104//GO:0005515//GO:0003723	RNA polymerase II transcription cofactor activity//protein binding//RNA binding	GO:0016592	mediator complex	KOG0401	Translation initiation factor 4F, ribosome/mRNA-bridging subunit (eIF-4G)
Cluster-22178.64756	2166.7	982.859	1.1404	7.8793e-07	6.1452e-06	Cluster-22178.64756	8000	734607647	XP_010731030.1	1734	4.4e-190	PREDICTED: leucine-rich repeat-containing protein 56 [Larimichthys crocea]	736156173	XM_010774143.1	641	0	PREDICTED: Notothenia coriiceps Harvey rat sarcoma viral oncogene homolog (hras), transcript variant X1, mRNA	K02833	HRAS	GTPase HRas	P08642	901	7.2e-95	GTPase HRas OS=Gallus gallus GN=HRAS PE=1 SV=1	PF00056//PF03193//PF00071//PF00560//PF00025//PF00735//PF04670//PF01926//PF02421//PF08477//PF07975//PF13855	lactate/malate dehydrogenase, NAD binding domain//Protein of unknown function, DUF258//Ras family//Leucine Rich Repeat//ADP-ribosylation factor family//Septin//Gtr1/RagA G protein conserved region//50S ribosome-binding GTPase//Ferrous iron transport protein B//Ras of Complex, Roc, domain of DAPkinase//TFIIH C1-like domain//Leucine rich repeat	GO:0007264//GO:0006281//GO:0015684//GO:0055114	small GTPase mediated signal transduction//DNA repair//ferrous iron transport//oxidation-reduction process	GO:0005515//GO:0015093//GO:0008270//GO:0003924//GO:0016491//GO:0005525	protein binding//ferrous iron transmembrane transporter activity//zinc ion binding//GTPase activity//oxidoreductase activity//GTP binding	GO:0016021	integral component of membrane	KOG0395	Ras-related GTPase
Cluster-22178.56948	1060.02	480.755	1.1407	4.8328e-05	0.00027615	Cluster-22178.56948	2612	657584323	XP_008296306.1	2400	8.6e-268	PREDICTED: ribosomal biogenesis protein LAS1L [Stegastes partitus]	657584322	XM_008298084.1	708	0	PREDICTED: Stegastes partitus LAS1-like (S. cerevisiae) (las1l), mRNA	--	--	--	A2BE28	744	3.8e-77	Ribosomal biogenesis protein LAS1L OS=Mus musculus GN=Las1l PE=1 SV=1	PF06056	Putative ATPase subunit of terminase (gpP-like)	GO:0019069	viral capsid assembly	GO:0005524	ATP binding	--	--	KOG2425	Nuclear protein involved in cell morphogenesis and cell surface growth
Cluster-22178.91443	472.932	214.475	1.1408	0.001027	0.0043365	Cluster-22178.91443	5292	808864802	KKF15825.1	1535	3.5e-167	Aspartoacylase [Larimichthys crocea]	734614493	XM_010736503.1	786	0	PREDICTED: Larimichthys crocea aspartoacylase (aspa), mRNA	K01437	ASPA, aspA	aspartoacylase	A8KB34	1308	3.1e-142	Aspartoacylase OS=Danio rerio GN=aspa PE=2 SV=1	PF04952	Succinylglutamate desuccinylase / Aspartoacylase family	GO:0008152	metabolic process	GO:0016788	hydrolase activity, acting on ester bonds	--	--	--	--
Cluster-22178.54659	1222.17	554.243	1.1409	3.0842e-05	0.0001834	Cluster-22178.54659	2903	657550172	XP_008279730.1	3267	0	PREDICTED: nuclear valosin-containing protein-like isoform X1 [Stegastes partitus]>gi|657550175|ref|XP_008279731.1| PREDICTED: nuclear valosin-containing protein-like isoform X1 [Stegastes partitus]	657550177	XM_008281510.1	1163	0	PREDICTED: Stegastes partitus nuclear VCP-like (nvl), transcript variant X3, mRNA	--	--	--	O15381	2513	3.1e-282	Nuclear valosin-containing protein-like OS=Homo sapiens GN=NVL PE=1 SV=1	PF00004//PF02562//PF00005//PF07728//PF14532//PF00931//PF07726//PF06414//PF06068//PF00910//PF01695//PF05496//PF02367//PF00158//PF01443//PF07724	ATPase family associated with various cellular activities (AAA)//PhoH-like protein//ABC transporter//AAA domain (dynein-related subfamily)//Sigma-54 interaction domain//NB-ARC domain//ATPase family associated with various cellular activities (AAA)//Zeta toxin//TIP49 C-terminus//RNA helicase//IstB-like ATP binding protein//Holliday junction DNA helicase ruvB N-terminus//Threonylcarbamoyl adenosine…	GO:0006355//GO:0006281//GO:0002949//GO:0006310	regulation of transcription, DNA-templated//DNA repair//tRNA threonylcarbamoyladenosine modification//DNA recombination	GO:0003678//GO:0043531//GO:0008134//GO:0016301//GO:0003723//GO:0003724//GO:0016887//GO:0005524//GO:0009378	DNA helicase activity//ADP binding//transcription factor binding//kinase activity//RNA binding//RNA helicase activity//ATPase activity//ATP binding//four-way junction helicase activity	GO:0005657//GO:0005667//GO:0009379	replication fork//transcription factor complex//Holliday junction helicase complex	KOG0733	Nuclear AAA ATPase (VCP subfamily)
Cluster-22178.55199	3814	1729.14	1.1413	2.2548e-08	2.1815e-07	Cluster-22178.55199	6881	808867242	KKF17830.1	777	3.6e-79	Succinate dehydrogenase assembly factor 2, mitochondrial [Larimichthys crocea]>gi|808880198|gb|KKF28129.1| Succinate dehydrogenase assembly factor 2, mitochondrial [Larimichthys crocea]	657549777	XM_008281363.1	356	0	PREDICTED: Stegastes partitus cleavage and polyadenylation specific factor 7, 59kDa (cpsf7), transcript variant X3, mRNA	K18168	SDHAF2, SDH5	succinate dehydrogenase assembly factor 2	A3KP74	616	6.9e-62	Succinate dehydrogenase assembly factor 2, mitochondrial OS=Danio rerio GN=sdhaf2 PE=2 SV=1	PF01194//PF02007//PF00076//PF15677	RNA polymerases N / 8 kDa subunit//Tetrahydromethanopterin S-methyltransferase MtrH subunit//RNA recognition motif. (a.k.a. RRM, RBD, or RNP domain)//Cell cycle exit and neuronal differentiation protein 1	GO:0021549//GO:0006351//GO:0030182//GO:0006730//GO:0006144//GO:0006206	cerebellum development//transcription, DNA-templated//neuron differentiation//one-carbon metabolic process//purine nucleobase metabolic process//pyrimidine nucleobase metabolic process	GO:0003899//GO:0003677//GO:0003676//GO:0008168	DNA-directed RNA polymerase activity//DNA binding//nucleic acid binding//methyltransferase activity	GO:0005730	nucleolus	KOG3326	Uncharacterized conserved protein
Cluster-22178.71153	1111.69	503.879	1.1416	3.4537e-05	0.0002035	Cluster-22178.71153	2945	641786499	XP_008175382.1	271	7.2e-21	PREDICTED: zinc finger protein 850-like isoform X4 [Chrysemys picta bellii]	401664001	AB665341.1	514	0	Oplegnathus fasciatus klf9 mRNA for Kruppel-like factor 9, complete cds, clone: RB2_F11	--	--	--	P58334	422	9.3e-40	Krueppel-like factor 16 OS=Mus musculus GN=Klf16 PE=1 SV=2	PF13465//PF03785//PF06351//PF00096	Zinc-finger double domain//Peptidase family C25, C terminal ig-like domain//Allene oxide cyclase//Zinc finger, C2H2 type	GO:0006508	proteolysis	GO:0016853//GO:0008233//GO:0046872	isomerase activity//peptidase activity//metal ion binding	GO:0009507	chloroplast	KOG1721	FOG: Zn-finger
Cluster-22178.54869	2081.32	942.56	1.1428	1.4058e-06	1.0541e-05	Cluster-22178.54869	3004	348527238	XP_003451126.1	1556	7.3e-170	PREDICTED: polyadenylate-binding protein-interacting protein 1-like [Oreochromis niloticus]	908505293	XM_003451078.3	554	0	PREDICTED: Oreochromis niloticus poly(A) binding protein interacting protein 1 (paip1), mRNA	K14322	PAIP1	polyadenylate-binding protein-interacting protein 1	Q7ZYB4	1015	1.6e-108	Polyadenylate-binding protein-interacting protein 1 OS=Xenopus laevis GN=paip1 PE=1 SV=1	PF02038//PF02978//PF02854	ATP1G1/PLM/MAT8 family//Signal peptide binding domain//MIF4G domain	GO:0006811//GO:0006614	ion transport//SRP-dependent cotranslational protein targeting to membrane	GO:0008312//GO:0003723//GO:0005216//GO:0005515	7S RNA binding//RNA binding//ion channel activity//protein binding	GO:0048500//GO:0016020	signal recognition particle//membrane	--	--
Cluster-22178.65544	888.333	402.307	1.1428	0.00054413	0.0024627	Cluster-22178.65544	2179	734641548	XP_010749664.1	895	2.3e-93	PREDICTED: coiled-coil domain-containing protein 34 [Larimichthys crocea]	584001519	XM_006795736.1	272	7.09634e-138	PREDICTED: Neolamprologus brichardi ras-related protein Rab-19-like (LOC102796586), mRNA	--	--	--	Q3ZC27	298	1.6e-25	Ras-related protein Rab-19 OS=Bos taurus GN=RAB19 PE=2 SV=1	PF00071//PF05672//PF10662//PF08477//PF05279//PF01926//PF00735//PF00025//PF04670	Ras family//MAP7 (E-MAP-115) family//Ethanolamine utilisation - propanediol utilisation//Ras of Complex, Roc, domain of DAPkinase//Aspartyl beta-hydroxylase N-terminal region//50S ribosome-binding GTPase//Septin//ADP-ribosylation factor family//Gtr1/RagA G protein conserved region	GO:0000226//GO:0007264//GO:0006576	microtubule cytoskeleton organization//small GTPase mediated signal transduction//cellular biogenic amine metabolic process	GO:0005525//GO:0005524	GTP binding//ATP binding	GO:0015630//GO:0016020	microtubule cytoskeleton//membrane	KOG0084	GTPase Rab1/YPT1, small G protein superfamily, and related GTP-binding proteins
Cluster-22178.56815	671.647	304.068	1.1433	0.00034594	0.001639	Cluster-22178.56815	2536	657566928	XP_008286827.1	1057	4.5e-112	PREDICTED: Golgi SNAP receptor complex member 1-like [Stegastes partitus]	657566927	XM_008288605.1	548	0	PREDICTED: Stegastes partitus Golgi SNAP receptor complex member 1-like (LOC103362291), mRNA	--	--	--	Q5RBL6	878	1.1e-92	Golgi SNAP receptor complex member 1 OS=Pongo abelii GN=GOSR1 PE=2 SV=1	PF04505//PF05929	Interferon-induced transmembrane protein//Phage capsid scaffolding protein (GPO) serine peptidase	GO:0009607//GO:0019069	response to biotic stimulus//viral capsid assembly	--	--	GO:0016021	integral component of membrane	KOG3208	SNARE protein GS28
Cluster-22178.54268	1768.91	800.471	1.1439	3.1291e-06	2.2176e-05	Cluster-22178.54268	4140	808871988	KKF21554.1	1532	6.1e-167	Alcohol dehydrogenase [NADP(+)] B [Larimichthys crocea]	734645735	XM_010753672.1	596	0	PREDICTED: Larimichthys crocea aldo-keto reductase family 1, member A1 (aldehyde reductase) (akr1a1), mRNA	--	--	--	Q568L5	1423	1.1e-155	Alcohol dehydrogenase [NADP(+)] B OS=Danio rerio GN=akr1a1b PE=2 SV=1	PF08100	Dimerisation domain	--	--	GO:0046983	protein dimerization activity	--	--	KOG1577	Aldo/keto reductase family proteins
Cluster-22178.75029	322.95	146.121	1.1441	0.0022629	0.0087038	Cluster-22178.75029	2445	--	--	--	--	--	930746517	XM_014336445.1	154	3.14304e-72	PREDICTED: Haplochromis burtoni plexin A3 (LOC102288896), mRNA	--	--	--	--	--	--	--	--	--	--	--	--	--	--	--	--	--
Cluster-22178.83404	1630.85	737.787	1.1443	5.0078e-06	3.4303e-05	Cluster-22178.83404	3614	734627596	XP_010741991.1	1349	8.8e-146	PREDICTED: solute carrier family 35 member C2 [Larimichthys crocea]>gi|808859461|gb|KKF11577.1| Solute carrier family 35 member C2 [Larimichthys crocea]	939287539	XM_012923053.2	438	0	PREDICTED: Maylandia zebra solute carrier family 35 (GDP-fucose transporter), member C2 (slc35c2), mRNA	--	--	--	Q9NQQ7	979	2.9e-104	Solute carrier family 35 member C2 OS=Homo sapiens GN=SLC35C2 PE=1 SV=2	PF15108//PF00892//PF08449//PF00041	Voltage-dependent calcium channel gamma-like subunit protein family//EamA-like transporter family//UAA transporter family//Fibronectin type III domain	GO:0055085//GO:0006811//GO:0006816	transmembrane transport//ion transport//calcium ion transport	GO:0005262//GO:0005515//GO:0005244	calcium channel activity//protein binding//voltage-gated ion channel activity	GO:0016021//GO:0016020	integral component of membrane//membrane	KOG1443	Predicted integral membrane protein
Cluster-22178.82838	340.592	154.075	1.1444	0.0019517	0.0076437	Cluster-22178.82838	4764	831524289	XP_012718640.1	1214	5.2e-130	PREDICTED: dehydrogenase/reductase SDR family member 12-like isoform X1 [Fundulus heteroclitus]	657591237	XM_008301871.1	501	0	PREDICTED: Stegastes partitus dehydrogenase/reductase SDR family member 12-like (LOC103372274), mRNA	--	--	--	A0PJE2	814	5.3e-85	Dehydrogenase/reductase SDR family member 12 OS=Homo sapiens GN=DHRS12 PE=2 SV=2	PF05653//PF00106//PF10505//PF00680	Magnesium transporter NIPA//short chain dehydrogenase//NMDA receptor-regulated gene protein 2 C-terminus//RNA dependent RNA polymerase	GO:0006144//GO:0015693//GO:0008152//GO:0006351	purine nucleobase metabolic process//magnesium ion transport//metabolic process//transcription, DNA-templated	GO:0016491//GO:0003968//GO:0003723//GO:0015095	oxidoreductase activity//RNA-directed RNA polymerase activity//RNA binding//magnesium ion transmembrane transporter activity	GO:0031379//GO:0008023//GO:0016021	RNA-directed RNA polymerase complex//transcription elongation factor complex//integral component of membrane	KOG1208	Dehydrogenases with different specificities (related to short-chain alcohol dehydrogenases)
Cluster-22178.56592	1164.36	526.65	1.1446	2.6585e-05	0.0001601	Cluster-22178.56592	3476	542209382	XP_005477790.1	3562	0	PREDICTED: procollagen-lysine,2-oxoglutarate 5-dioxygenase 3-like isoform X3 [Oreochromis niloticus]	908524606	XM_005477733.2	1232	0	PREDICTED: Oreochromis niloticus procollagen-lysine,2-oxoglutarate 5-dioxygenase 3-like (LOC100697420), transcript variant X2, mRNA	K13646	PLOD3	lysyl hydroxylase/galactosyltransferase/glucosyltransferase	Q5R6K5	2656	9.8e-299	Procollagen-lysine,2-oxoglutarate 5-dioxygenase 3 OS=Pongo abelii GN=PLOD3 PE=2 SV=1	PF13640	2OG-Fe(II) oxygenase superfamily	GO:0055114	oxidation-reduction process	GO:0016491	oxidoreductase activity	--	--	--	--
Cluster-22178.81444	1072.31	484.977	1.1447	3.5782e-05	0.00021025	Cluster-22178.81444	2136	765153531	XP_004080856.2	506	2.9e-48	PREDICTED: 60S ribosomal protein L22-like 1 [Oryzias latipes]	734637997	XM_010749411.1	311	1.45297e-159	PREDICTED: Larimichthys crocea 60S ribosomal protein L22-like 1 (LOC104933873), transcript variant X2, mRNA	K02891	RP-L22e, RPL22	large subunit ribosomal protein L22e	Q5I0R6	373	3.2e-34	60S ribosomal protein L22-like 1 OS=Xenopus tropicalis GN=rpl22l1 PE=2 SV=1	PF07496//PF01776	CW-type Zinc Finger//Ribosomal L22e protein family	GO:0042254//GO:0006412	ribosome biogenesis//translation	GO:0008270//GO:0003735	zinc ion binding//structural constituent of ribosome	GO:0005622//GO:0005840	intracellular//ribosome	KOG3434	60S ribosomal protein L22
Cluster-22178.65735	654.29	295.893	1.1449	0.000418	0.0019441	Cluster-22178.65735	2705	657552493	XP_008280619.1	2238	5.4e-249	PREDICTED: peroxisome proliferator-activated receptor gamma coactivator-related protein 1 [Stegastes partitus]	657552492	XM_008282397.1	535	0	PREDICTED: Stegastes partitus peroxisome proliferator-activated receptor gamma, coactivator-related 1 (pprc1), mRNA	--	--	--	Q6NZN1	199	6.2e-14	Peroxisome proliferator-activated receptor gamma coactivator-related protein 1 OS=Mus musculus GN=Pprc1 PE=1 SV=1	--	--	--	--	--	--	--	--	--	--
Cluster-22178.69084	4425.31	2000.77	1.1452	5.1428e-09	5.3929e-08	Cluster-22178.69084	10001	734639616	XP_010748606.1	5415	0	PREDICTED: Golgi apparatus protein 1 [Larimichthys crocea]	734639615	XM_010750304.1	1993	0	PREDICTED: Larimichthys crocea golgi glycoprotein 1 (glg1), mRNA	--	--	--	Q02391	4832	0	Golgi apparatus protein 1 OS=Gallus gallus GN=GLG1 PE=1 SV=1	PF15096//PF00839//PF04281//PF09363	G6B family//Cysteine rich repeat//Mitochondrial import receptor subunit Tom22//XFP C-terminal domain	GO:0006886//GO:0005975	intracellular protein transport//carbohydrate metabolic process	GO:0016832	aldehyde-lyase activity	GO:0005741//GO:0016021//GO:0016020	mitochondrial outer membrane//integral component of membrane//membrane	KOG3648	Golgi apparatus protein (cysteine-rich fibroblast growth factor receptor)
Cluster-22178.91842	846.244	382.417	1.1459	8.6152e-05	0.00046663	Cluster-22178.91842	3926	317418916	CBN80954.1	372	1.9e-32	Uncharacterized protein [Dicentrarchus labrax]	--	--	--	--	--	--	--	--	Q9HBI5	191	7.6e-13	Uncharacterized protein C3orf14 OS=Homo sapiens GN=C3orf14 PE=2 SV=1	--	--	--	--	--	--	--	--	--	--
Cluster-22178.71097	1210.98	547.11	1.1463	1.8918e-05	0.00011717	Cluster-22178.71097	3848	734610366	XP_010732537.1	1820	2.3e-200	PREDICTED: LETM1 domain-containing protein LETM2, mitochondrial [Larimichthys crocea]	734610365	XM_010734235.1	921	0	PREDICTED: Larimichthys crocea leucine zipper-EF-hand containing transmembrane protein 2 (letm2), mRNA	--	--	--	Q28DA8	967	7.7e-103	LETM1 domain-containing protein LETM2, mitochondrial OS=Xenopus tropicalis GN=letm2 PE=2 SV=1	--	--	--	--	--	--	--	--	KOG1043	Ca2+-binding transmembrane protein LETM1/MRS7
Cluster-22178.56822	609.944	275.504	1.1466	0.00039046	0.0018284	Cluster-22178.56822	2893	657573516	XP_008290422.1	1385	4.7e-150	PREDICTED: thromboxane A2 receptor isoform X2 [Stegastes partitus]	657594785	XM_008303804.1	514	0	PREDICTED: Stegastes partitus metastasis associated 1 family, member 3 (mta3), transcript variant X3, mRNA	K04264	TBXA2R	thromboxane A2 receptor	Q95125	794	6.7e-83	Thromboxane A2 receptor OS=Bos taurus GN=TBXA2R PE=2 SV=2	PF00001//PF02229//PF00320	7 transmembrane receptor (rhodopsin family)//Transcriptional Coactivator p15 (PC4)//GATA zinc finger	GO:0007186//GO:0006355	G-protein coupled receptor signaling pathway//regulation of transcription, DNA-templated	GO:0003700//GO:0004930//GO:0043565//GO:0008270//GO:0003713//GO:0003677	transcription factor activity, sequence-specific DNA binding//G-protein coupled receptor activity//sequence-specific DNA binding//zinc ion binding//transcription coactivator activity//DNA binding	GO:0016021//GO:0005667	integral component of membrane//transcription factor complex	--	--
Cluster-22178.74622	1566.6	707.59	1.1467	5.2195e-06	3.5637e-05	Cluster-22178.74622	3123	657578206	XP_008292966.1	1537	1.2e-167	PREDICTED: alpha/beta hydrolase domain-containing protein 17C [Stegastes partitus]	657578205	XM_008294744.1	551	0	PREDICTED: Stegastes partitus abhydrolase domain containing 17C (abhd17c), mRNA	--	--	--	Q7ZVZ7	1488	2.4e-163	Protein ABHD17C OS=Danio rerio GN=abhd17c PE=2 SV=1	PF01738//PF02230//PF16929//PF00287//PF00326	Dienelactone hydrolase family//Phospholipase/Carboxylesterase//Accessory Sec system GspB-transporter//Sodium / potassium ATPase beta chain//Prolyl oligopeptidase family	GO:0015031//GO:0006813//GO:0006508//GO:0006814	protein transport//potassium ion transport//proteolysis//sodium ion transport	GO:0016787//GO:0008236	hydrolase activity//serine-type peptidase activity	GO:0005890	sodium:potassium-exchanging ATPase complex	KOG1552	Predicted alpha/beta hydrolase
Cluster-22178.77382	839.256	378.828	1.1476	9.1028e-05	0.0004905	Cluster-22178.77382	1989	657537793	XP_008275301.1	877	2.6e-91	PREDICTED: leucine-rich repeat-containing protein 57 [Stegastes partitus]>gi|657537796|ref|XP_008275302.1| PREDICTED: leucine-rich repeat-containing protein 57 [Stegastes partitus]	657537795	XM_008277080.1	409	0	PREDICTED: Stegastes partitus leucine rich repeat containing 57 (lrrc57), transcript variant X2, mRNA	--	--	--	Q6DHL5	748	9.9e-78	Leucine-rich repeat-containing protein 57 OS=Danio rerio GN=lrrc57 PE=2 SV=1	PF13855//PF00560	Leucine rich repeat//Leucine Rich Repeat	--	--	GO:0005515	protein binding	--	--	KOG0619	FOG: Leucine rich repeat
Cluster-22178.68761	1729.68	780.31	1.1484	4.6341e-06	3.1908e-05	Cluster-22178.68761	1230	657568095	XP_008287463.1	754	3e-77	PREDICTED: serine/arginine-rich splicing factor 6-like isoform X2 [Stegastes partitus]	657568094	XM_008289241.1	528	0	PREDICTED: Stegastes partitus serine/arginine-rich splicing factor 6-like (LOC103362762), transcript variant X2, mRNA	--	--	--	Q13247	706	4.5e-73	Serine/arginine-rich splicing factor 6 OS=Homo sapiens GN=SRSF6 PE=1 SV=2	PF00076//PF08777	RNA recognition motif. (a.k.a. RRM, RBD, or RNP domain)//RNA binding motif	--	--	GO:0003723//GO:0003676	RNA binding//nucleic acid binding	--	--	KOG0106	Alternative splicing factor SRp55/B52/SRp75 (RRM superfamily)
Cluster-22178.81539	328.51	148.159	1.1488	0.002391	0.009142	Cluster-22178.81539	1465	808858157	KKF10603.1	609	2.3e-60	HAUS augmin-like complex subunit 2 [Larimichthys crocea]	--	--	--	--	--	K16585	HAUS2	HAUS augmin-like complex subunit 2	Q5RE16	237	1.3e-18	HAUS augmin-like complex subunit 2 OS=Pongo abelii GN=HAUS2 PE=2 SV=1	PF01653//PF15003//PF08519	NAD-dependent DNA ligase adenylation domain//HAUS augmin-like complex subunit 2//Replication factor RFC1 C terminal domain	GO:0006281//GO:0051225//GO:0006260//GO:0031023	DNA repair//spindle assembly//DNA replication//microtubule organizing center organization	GO:0005524//GO:0003689//GO:0003911	ATP binding//DNA clamp loader activity//DNA ligase (NAD+) activity	GO:0005663//GO:0042575	DNA replication factor C complex//DNA polymerase complex	--	--
Cluster-22178.58358	1671.88	753.958	1.1489	3.3808e-06	2.3818e-05	Cluster-22178.58358	3347	808876763	KKF25370.1	3093	0	TRMT1-like protein [Larimichthys crocea]	734642760	XM_010752030.1	1101	0	PREDICTED: Larimichthys crocea tRNA methyltransferase 1 homolog (S. cerevisiae)-like (trmt1l), transcript variant X1, mRNA	--	--	--	A5D7S3	2060	1.2e-229	TRMT1-like protein OS=Bos taurus GN=TRMT1L PE=2 SV=1	PF03602//PF02005//PF00096//PF01209	Conserved hypothetical protein 95//N2,N2-dimethylguanosine tRNA methyltransferase//Zinc finger, C2H2 type//ubiE/COQ5 methyltransferase family	GO:0008033//GO:0031167//GO:0009451	tRNA processing//rRNA methylation//RNA modification	GO:0004809//GO:0046872//GO:0003723//GO:0008168	tRNA (guanine-N2-)-methyltransferase activity//metal ion binding//RNA binding//methyltransferase activity	--	--	KOG1253	tRNA methyltransferase
Cluster-22178.68647	1147.56	517.191	1.1498	2.3397e-05	0.00014235	Cluster-22178.68647	2745	542172516	XP_003445232.2	2206	2.8e-245	PREDICTED: glutathione reductase, mitochondrial-like isoformX1 [Oreochromis niloticus]	657529113	XM_008295159.1	1093	0	PREDICTED: Stegastes partitus glutathione reductase (gsr), transcript variant X1, mRNA	K00383	GSR, gor	glutathione reductase (NADPH)	P47791	1686	2.3e-186	Glutathione reductase, mitochondrial OS=Mus musculus GN=Gsr PE=1 SV=3	PF01266//PF02852//PF07992//PF12831//PF13241//PF00070//PF01134//PF01494	FAD dependent oxidoreductase//Pyridine nucleotide-disulphide oxidoreductase, dimerisation domain//Pyridine nucleotide-disulphide oxidoreductase//FAD dependent oxidoreductase//Putative NAD(P)-binding//Pyridine nucleotide-disulphide oxidoreductase//Glucose inhibited division protein A//FAD binding domain	GO:0006779//GO:0008033//GO:0055114//GO:0019354//GO:0045454	porphyrin-containing compound biosynthetic process//tRNA processing//oxidation-reduction process//siroheme biosynthetic process//cell redox homeostasis	GO:0050660//GO:0016491//GO:0043115//GO:0071949	flavin adenine dinucleotide binding//oxidoreductase activity//precorrin-2 dehydrogenase activity//FAD binding	--	--	KOG0405	Pyridine nucleotide-disulphide oxidoreductase
Cluster-22178.63339	19580.3	8823.09	1.15	3.2464e-14	5.6824e-13	Cluster-22178.63339	3104	342304838	BAK55646.1	1501	1.8e-163	cathepsin A [Oplegnathus fasciatus]	657570717	XM_008290676.1	520	0	PREDICTED: Stegastes partitus small nuclear ribonucleoprotein polypeptides B and B1 (snrpb), mRNA	K13289	CTSA	cathepsin A (carboxypeptidase C)	P10619	1127	1.7e-121	Lysosomal protective protein OS=Homo sapiens GN=CTSA PE=1 SV=2	PF00450	Serine carboxypeptidase	GO:0006508	proteolysis	GO:0004185	serine-type carboxypeptidase activity	--	--	KOG1282	Serine carboxypeptidases (lysosomal cathepsin A)
Cluster-22178.61714	1595.52	718.451	1.1511	5.6897e-06	3.8618e-05	Cluster-22178.61714	1938	348538838	XP_003456897.1	363	1e-31	PREDICTED: protein CWC15 homolog [Oreochromis niloticus]	657579067	XM_008295215.1	309	1.7024e-158	PREDICTED: Stegastes partitus CWC15 spliceosome-associated protein homolog (S. cerevisiae) (cwc15), mRNA	--	--	--	Q6IQU4	336	5.7e-30	Protein CWC15 homolog OS=Danio rerio GN=cwc15 PE=2 SV=1	PF04889//PF10717//PF07836	Cwf15/Cwc15 cell cycle control protein//Occlusion-derived virus envelope protein ODV-E18//DmpG-like communication domain	GO:0000398//GO:0019439	mRNA splicing, via spliceosome//aromatic compound catabolic process	GO:0016833	oxo-acid-lyase activity	GO:0019031//GO:0005681	viral envelope//spliceosomal complex	KOG3228	Uncharacterized conserved protein
Cluster-22178.59718	789.687	355.535	1.1513	0.00015012	0.00077149	Cluster-22178.59718	3497	808857731	KKF10267.1	1255	6.8e-135	Transmembrane protein 79 [Larimichthys crocea]>gi|808876336|gb|KKF24972.1| Transmembrane protein 79 [Larimichthys crocea]	657570526	XM_008290578.1	357	0	PREDICTED: Stegastes partitus transmembrane protein 79-like (LOC103363719), mRNA	--	--	--	Q9D709	440	9e-42	Transmembrane protein 79 OS=Mus musculus GN=Tmem79 PE=1 SV=1	--	--	--	--	--	--	--	--	--	--
Cluster-22178.58774	778.256	350.219	1.152	0.00032811	0.0015632	Cluster-22178.58774	1663	299507656	ADJ21807.1	1460	5.5e-159	cathepsin L [Oplegnathus fasciatus]	510812705	JX469846.1	573	0	Channa striata cathepsin L (CathL) mRNA, complete cds >gi|735659752|emb|HF571334.1| Channa striata mRNA for cathepsin L	--	--	--	Q9GL24	1129	5.5e-122	Cathepsin L1 OS=Canis lupus familiaris GN=CTSL PE=2 SV=1	PF03051//PF00112	Peptidase C1-like family//Papain family cysteine protease	GO:0006508	proteolysis	GO:0008234//GO:0004197	cysteine-type peptidase activity//cysteine-type endopeptidase activity	--	--	KOG1543	Cysteine proteinase Cathepsin L
Cluster-22178.68836	505.612	227.256	1.1537	0.00070764	0.0031152	Cluster-22178.68836	4175	657527317	XP_008287161.1	2322	1.5e-258	PREDICTED: ER degradation-enhancing alpha-mannosidase-like protein 1 isoform X2 [Stegastes partitus]	734607737	XM_010732778.1	941	0	PREDICTED: Larimichthys crocea ER degradation enhancer, mannosidase alpha-like 1 (edem1), mRNA	--	--	--	Q925U4	1973	1.9e-219	ER degradation-enhancing alpha-mannosidase-like protein 1 OS=Mus musculus GN=Edem1 PE=1 SV=1	PF15036//PF01532	Interleukin 34//Glycosyl hydrolase family 47	GO:0008283//GO:0040007//GO:0007165//GO:0008284//GO:0005975//GO:0001934	cell proliferation//growth//signal transduction//positive regulation of cell proliferation//carbohydrate metabolic process//positive regulation of protein phosphorylation	GO:0005157//GO:0005509//GO:0004571	macrophage colony-stimulating factor receptor binding//calcium ion binding//mannosyl-oligosaccharide 1,2-alpha-mannosidase activity	GO:0016020//GO:0005615	membrane//extracellular space	KOG2429	Glycosyl hydrolase, family 47
Cluster-22178.54118	428.531	192.615	1.1537	0.0011376	0.0047485	Cluster-22178.54118	1905	432949803	XP_004084266.1	1395	2.2e-151	PREDICTED: WD repeat domain-containing protein 83 isoform X1 [Oryzias latipes]>gi|765162937|ref|XP_011490690.1| PREDICTED: WD repeat domain-containing protein 83 isoform X1 [Oryzias latipes]	657587426	XM_008299783.1	592	0	PREDICTED: Stegastes partitus WD repeat domain 83 (wdr83), mRNA	--	--	--	Q6DH44	1378	8.4e-151	WD repeat domain-containing protein 83 OS=Danio rerio GN=wdr83 PE=2 SV=1	PF07569//PF00400	TUP1-like enhancer of split//WD domain, G-beta repeat	GO:0006355	regulation of transcription, DNA-templated	GO:0005515	protein binding	GO:0005634	nucleus	KOG0316	Conserved WD40 repeat-containing protein
Cluster-22178.64871	846.664	380.35	1.1545	0.00011569	0.00060989	Cluster-22178.64871	1901	734606230	XP_010730246.1	1280	4.6e-138	PREDICTED: ribosomal RNA-processing protein 8 [Larimichthys crocea]	657548664	XM_008280980.1	382	0	PREDICTED: Stegastes partitus ribosomal RNA processing 8, methyltransferase, homolog (yeast) (rrp8), mRNA	K14850	RRP8	ribosomal RNA-processing protein 8	Q9DB85	768	4.5e-80	Ribosomal RNA-processing protein 8 OS=Mus musculus GN=Rrp8 PE=1 SV=1	PF08241//PF05148//PF07267	Methyltransferase domain//Hypothetical methyltransferase//Nucleopolyhedrovirus capsid protein P87	GO:0008152	metabolic process	GO:0008168	methyltransferase activity	GO:0019028	viral capsid	KOG3045	Predicted RNA methylase involved in rRNA processing
Cluster-22178.56400	864.013	388.103	1.1546	8.4665e-05	0.00045935	Cluster-22178.56400	3928	734606751	XP_010730534.1	3048	0	PREDICTED: polypeptide N-acetylgalactosaminyltransferase 5 [Larimichthys crocea]	734606750	XM_010732232.1	925	0	PREDICTED: Larimichthys crocea polypeptide N-acetylgalactosaminyltransferase 5 (galnt5), mRNA	--	--	--	Q8C102	1862	1.3e-206	Polypeptide N-acetylgalactosaminyltransferase 5 OS=Mus musculus GN=Galnt5 PE=2 SV=2	PF03498	Cytolethal distending toxin A/C domain	GO:0009405	pathogenesis	--	--	--	--	KOG3736	Polypeptide N-acetylgalactosaminyltransferase
Cluster-22178.62130	1363.2	612.102	1.1552	6.7581e-06	4.5309e-05	Cluster-22178.62130	976	--	--	--	--	--	374428415	FQ310507.3	252	4.09199e-127	Dicentrarchus labrax chromosome sequence corresponding to linkage group 1, bottom part, complete sequence	--	--	--	--	--	--	--	--	--	--	--	--	--	--	--	--	--
Cluster-22178.45746	597.968	268.269	1.1564	0.00044033	0.0020375	Cluster-22178.45746	3528	734606745	XP_010730530.1	3198	0	PREDICTED: activin receptor type-1 [Larimichthys crocea]	657574933	XM_008292972.1	1570	0	PREDICTED: Stegastes partitus activin A receptor, type I (acvr1), mRNA	--	--	--	Q90ZK6	2044	9.2e-228	Activin receptor type-1 OS=Gallus gallus GN=ACVR1 PE=2 SV=1	PF07714//PF00069//PF08515	Protein tyrosine kinase//Protein kinase domain//Transforming growth factor beta type I GS-motif	GO:0016310//GO:0007178//GO:0009069//GO:0006468	phosphorylation//transmembrane receptor protein serine/threonine kinase signaling pathway//serine family amino acid metabolic process//protein phosphorylation	GO:0005524//GO:0004672//GO:0004675	ATP binding//protein kinase activity//transmembrane receptor protein serine/threonine kinase activity	GO:0016020	membrane	KOG2052	Activin A type IB receptor, serine/threonine protein kinase
Cluster-22178.63668	1070.04	480.004	1.1565	3.8359e-05	0.00022396	Cluster-22178.63668	1624	597749920	XP_007236884.1	1870	1.5e-206	PREDICTED: bleomycin hydrolase [Astyanax mexicanus]	584018489	XM_006803901.1	850	0	PREDICTED: Neolamprologus brichardi bleomycin hydrolase-like (LOC102787599), mRNA	--	--	--	P87362	1657	3.2e-183	Bleomycin hydrolase OS=Gallus gallus GN=BLMH PE=1 SV=1	PF03051	Peptidase C1-like family	GO:0006508	proteolysis	GO:0004197	cysteine-type endopeptidase activity	--	--	--	--
Cluster-22178.65628	2660.3	1192.92	1.1571	1.9167e-07	1.632e-06	Cluster-22178.65628	2183	636528232	AHZ96599.1	1263	5e-136	IkappaBalpha1 [Epinephelus coioides]	619330784	KF773745.1	550	0	Epinephelus coioides inhibitor kappa B alpha 1 mRNA, complete cds	K04734	NFKBIA	NF-kappa-B inhibitor alpha	Q63746	629	6.8e-64	NF-kappa-B inhibitor alpha OS=Rattus norvegicus GN=Nfkbia PE=2 SV=1	PF00023//PF13606	Ankyrin repeat//Ankyrin repeat	--	--	GO:0005515	protein binding	--	--	KOG4177	Ankyrin
Cluster-22178.55716	476.824	213.794	1.1572	0.0010367	0.004373	Cluster-22178.55716	2590	657545355	XP_008278016.1	2879	0	PREDICTED: diacylglycerol kinase epsilon [Stegastes partitus]	734610159	XM_010734121.1	1118	0	PREDICTED: Larimichthys crocea diacylglycerol kinase, epsilon 64kDa (dgke), mRNA	K00901	dgkA, DGK	diacylglycerol kinase (ATP)	P52429	2122	6.1e-237	Diacylglycerol kinase epsilon OS=Homo sapiens GN=DGKE PE=1 SV=1	PF00781//PF00609//PF00130	Diacylglycerol kinase catalytic domain//Diacylglycerol kinase accessory domain//Phorbol esters/diacylglycerol binding domain (C1 domain)	GO:0009395//GO:0035556//GO:0007205//GO:0046486	phospholipid catabolic process//intracellular signal transduction//protein kinase C-activating G-protein coupled receptor signaling pathway//glycerolipid metabolic process	GO:0004143//GO:0016301	diacylglycerol kinase activity//kinase activity	--	--	KOG1169	Diacylglycerol kinase
Cluster-22178.66311	1188.12	532.529	1.1578	1.981e-05	0.00012225	Cluster-22178.66311	3496	--	--	--	--	--	657574702	XM_008292847.1	325	3.94651e-167	PREDICTED: Stegastes partitus adapter molecule crk-like (LOC103365419), mRNA	--	--	--	--	--	--	--	PF06872	EspG protein	GO:0009405//GO:0006508	pathogenesis//proteolysis	GO:0004197	cysteine-type endopeptidase activity	--	--	--	--
Cluster-22178.74917	378.928	169.659	1.1593	0.0019642	0.0076876	Cluster-22178.74917	3580	548416313	XP_005741819.1	2410	8.2e-269	PREDICTED: MAP kinase-activated protein kinase 5-like [Pundamilia nyererei]>gi|554816684|ref|XP_005919132.1| PREDICTED: MAP kinase-activated protein kinase 5-like [Haplochromis burtoni]>gi|583989448|ref|XP_006789930.1| PREDICTED: MAP kinase-activated protein kinase 5-like [Neolamprologus brichardi]>gi|657567946|ref|XP_008287382.1| PREDICTED: MAP kinase-activated protein kinase 5 [Stegastes partit…	734608486	XM_010733198.1	1235	0	PREDICTED: Larimichthys crocea mitogen-activated protein kinase-activated protein kinase 5 (mapkapk5), transcript variant X1, mRNA	K04442	MAPKAPK5, PRAK	mitogen-activated protein kinase-activated protein kinase 5	Q8IW41	2179	2.1e-243	MAP kinase-activated protein kinase 5 OS=Homo sapiens GN=MAPKAPK5 PE=1 SV=2	PF00008//PF00069//PF02059//PF00340//PF07714//PF06293	EGF-like domain//Protein kinase domain//Interleukin-3//Interleukin-1 / 18//Protein tyrosine kinase//Lipopolysaccharide kinase (Kdo/WaaP) family	GO:0007165//GO:0006955//GO:0008283//GO:0006468//GO:0040007	signal transduction//immune response//cell proliferation//protein phosphorylation//growth	GO:0005524//GO:0004672//GO:0005135//GO:0016773//GO:0008083//GO:0005515	ATP binding//protein kinase activity//interleukin-3 receptor binding//phosphotransferase activity, alcohol group as acceptor//growth factor activity//protein binding	GO:0005615//GO:0005894//GO:0016020//GO:0005576	extracellular space//interleukin-3 receptor complex//membrane//extracellular region	KOG0604	MAP kinase-activated protein kinase 2
Cluster-22178.60542	731.213	327.358	1.1594	0.00021318	0.0010598	Cluster-22178.60542	1831	657582596	XP_008295364.1	2089	7e-232	PREDICTED: transcriptional adapter 2-alpha [Stegastes partitus]	657582595	XM_008297142.1	839	0	PREDICTED: Stegastes partitus transcriptional adaptor 2A (tada2a), mRNA	K11314	TADA2A, ADA2	transcriptional adapter 2-alpha	O75478	1780	2e-197	Transcriptional adapter 2-alpha OS=Homo sapiens GN=TADA2A PE=1 SV=3	PF04433	SWIRM domain	--	--	GO:0005515	protein binding	--	--	KOG0457	Histone acetyltransferase complex SAGA/ADA, subunit ADA2
Cluster-22178.67128	886.393	396.75	1.1597	6.0611e-05	0.00033938	Cluster-22178.67128	4410	734613904	XP_010734481.1	2490	5.3e-278	PREDICTED: uncharacterized protein LOC104923168 [Larimichthys crocea]	734613903	XM_010736179.1	853	0	PREDICTED: Larimichthys crocea uncharacterized LOC104923168 (LOC104923168), mRNA	--	--	--	A8MVM7	334	2.2e-29	Putative uncharacterized protein ENSP00000382790 OS=Homo sapiens PE=5 SV=3	PF09090	MIF4G like	GO:0016070	RNA metabolic process	--	--	--	--	--	--
Cluster-22178.76778	367.042	164.248	1.1601	0.0017676	0.0070069	Cluster-22178.76778	3203	657593706	XP_008301435.1	1131	1.5e-120	PREDICTED: MOB kinase activator 2 isoform X3 [Stegastes partitus]	657593705	XM_008303213.1	1208	0	PREDICTED: Stegastes partitus MOB kinase activator 2 (mob2), transcript variant X3, mRNA	--	--	--	Q8VI63	961	3.2e-102	MOB kinase activator 2 OS=Mus musculus GN=Mob2 PE=1 SV=1	--	--	--	--	--	--	--	--	KOG0440	Cell cycle-associated protein Mob1-1
Cluster-22178.76372	670.947	300.179	1.1604	0.00023695	0.0011656	Cluster-22178.76372	2123	657527073	XP_008286220.1	1007	2.4e-106	PREDICTED: fat storage-inducing transmembrane protein 2 [Stegastes partitus]	908524684	XM_003457073.3	320	1.4338e-164	PREDICTED: Oreochromis niloticus fat storage-inducing transmembrane protein 2 (fitm2), mRNA	--	--	--	Q52KL1	700	3.9e-72	Fat storage-inducing transmembrane protein 2 OS=Danio rerio GN=fitm2 PE=2 SV=1	PF10261	Inositol phospholipid synthesis and fat-storage-inducing TM	GO:0019915	lipid storage	--	--	GO:0005789	endoplasmic reticulum membrane	KOG3750	Inositol phospholipid synthesis protein, Scs3p
Cluster-22178.61074	442.103	197.705	1.161	0.0009413	0.0040146	Cluster-22178.61074	1543	--	--	--	--	--	657755972	XM_008315326.1	74	5.83183e-28	PREDICTED: Cynoglossus semilaevis ras-related protein Rap-1b (LOC103382506), transcript variant X2, mRNA	--	--	--	--	--	--	--	--	--	--	--	--	--	--	--	--	--
Cluster-22178.82419	429.613	192.053	1.1615	0.0010734	0.0045111	Cluster-22178.82419	1760	734636140	XP_010746695.1	1284	1.5e-138	PREDICTED: uncharacterized protein YJR142W-like [Larimichthys crocea]	734636139	XM_010748393.1	469	0	PREDICTED: Larimichthys crocea uncharacterized protein YJR142W-like (LOC104933038), mRNA	--	--	--	Q8VXZ0	404	6.8e-38	Nudix hydrolase 20, chloroplastic OS=Arabidopsis thaliana GN=NUDT20 PE=2 SV=1	PF00293	NUDIX domain	--	--	GO:0016787	hydrolase activity	--	--	KOG4313	Thiamine pyrophosphokinase
Cluster-22178.62548	1611.51	720.178	1.162	2.7548e-06	1.9704e-05	Cluster-22178.62548	2246	808874631	KKF23683.1	1022	4.5e-108	AP-2 complex subunit beta [Larimichthys crocea]	734647683	XM_010754741.1	436	0	PREDICTED: Larimichthys crocea adaptor-related protein complex 2, beta 1 subunit (ap2b1), transcript variant X2, mRNA	K11825	AP2B1	AP-2 complex subunit beta-1	Q08DS7	980	1.4e-104	AP-1 complex subunit beta-1 OS=Bos taurus GN=AP2B1 PE=2 SV=1	PF02296//PF02883//PF00096//PF09066	Alpha adaptin AP2, C-terminal domain//Adaptin C-terminal domain//Zinc finger, C2H2 type//Beta2-adaptin appendage, C-terminal sub-domain	GO:0006886//GO:0016192	intracellular protein transport//vesicle-mediated transport	GO:0046872	metal ion binding	GO:0030131	clathrin adaptor complex	KOG1061	Vesicle coat complex AP-1/AP-2/AP-4, beta subunit
Cluster-22178.64237	1224.6	547.107	1.1624	9.3547e-06	6.1084e-05	Cluster-22178.64237	2746	734612221	XP_010733554.1	2375	7.2e-265	PREDICTED: zinc finger CCCH domain-containing protein 14 [Larimichthys crocea]	765160312	XM_011491380.1	225	1.20171e-111	PREDICTED: Oryzias latipes zinc finger CCCH-type containing 14 (zc3h14), transcript variant X3, mRNA	--	--	--	Q5TYQ8	1072	3.7e-115	Zinc finger CCCH domain-containing protein 14 OS=Danio rerio GN=zc3h14 PE=2 SV=1	PF00642//PF01480	Zinc finger C-x8-C-x5-C-x3-H type (and similar)//PWI domain	GO:0006397	mRNA processing	GO:0046872	metal ion binding	--	--	KOG3702	Nuclear polyadenylated RNA binding protein
Cluster-22178.71063	651.304	290.983	1.1624	0.00031655	0.0015133	Cluster-22178.71063	3492	657573630	XP_008290486.1	2150	1.1e-238	PREDICTED: protein KRI1 homolog [Stegastes partitus]	657573629	XM_008292264.1	977	0	PREDICTED: Stegastes partitus KRI1 homolog (S. cerevisiae) (kri1), mRNA	--	--	--	Q6DRJ4	1798	3.1e-199	Protein KRI1 homolog OS=Danio rerio GN=kri1 PE=2 SV=1	PF10044//PF00558//PF00979//PF04824	Retinal tissue protein//Vpu protein//Reovirus outer capsid protein, Sigma 3//Conserved region of Rad21 / Rec8 like protein	GO:0006812//GO:0032801//GO:0007049//GO:0019076//GO:0019058//GO:0006351	cation transport//receptor catabolic process//cell cycle//viral release from host cell//viral life cycle//transcription, DNA-templated	GO:0005198//GO:0005261	structural molecule activity//cation channel activity	GO:0070176//GO:0000228//GO:0033644	DRM complex//nuclear chromosome//host cell membrane	KOG2409	KRR1-interacting protein involved in 40S ribosome biogenesis
Cluster-22178.80245	342.032	152.77	1.1628	0.002173	0.0083981	Cluster-22178.80245	2951	542235290	XP_005455696.1	1588	1.4e-173	PREDICTED: gamma-secretase-activating protein-like isoform X2 [Oreochromis niloticus]	734598523	XM_010749617.1	723	0	PREDICTED: Larimichthys crocea gamma-secretase activating protein (gsap), mRNA	--	--	--	A4D1B5	729	2.3e-75	Gamma-secretase-activating protein OS=Homo sapiens GN=GSAP PE=1 SV=2	PF07147	Mitochondrial 28S ribosomal protein S30 (PDCD9)	GO:0006412//GO:0042254	translation//ribosome biogenesis	GO:0003735	structural constituent of ribosome	GO:0005840//GO:0005739	ribosome//mitochondrion	--	--
Cluster-22178.65431	955.546	426.519	1.1637	8.4548e-05	0.0004588	Cluster-22178.65431	7497	734620933	XP_010738339.1	1901	1.8e-209	PREDICTED: origin recognition complex subunit 4 [Larimichthys crocea]	734620932	XM_010740037.1	625	0	PREDICTED: Larimichthys crocea origin recognition complex, subunit 4 (orc4), mRNA	--	--	--	Q5R6Z7	1518	1.9e-166	Origin recognition complex subunit 4 OS=Pongo abelii GN=ORC4 PE=2 SV=1	PF01695//PF06005//PF02367//PF04851//PF03497//PF06068//PF13304//PF00004//PF01637//PF00005//PF00010//PF00437//PF13851	IstB-like ATP binding protein//Protein of unknown function (DUF904)//Threonylcarbamoyl adenosine biosynthesis protein TsaE//Type III restriction enzyme, res subunit//Anthrax toxin LF subunit//TIP49 C-terminus//AAA domain, putative AbiEii toxin, Type IV TA system//ATPase family associated with various cellular activities (AAA)//Archaeal ATPase//ABC transporter//Helix-loop-helix DNA-binding domain/…	GO:0043093//GO:0006171//GO:0006810//GO:0002949//GO:0000917//GO:0009405//GO:0048870	FtsZ-dependent cytokinesis//cAMP biosynthetic process//transport//tRNA threonylcarbamoyladenosine modification//barrier septum assembly//pathogenesis//cell motility	GO:0016787//GO:0008294//GO:0003677//GO:0005524//GO:0016887//GO:0046983//GO:0003678	hydrolase activity//calcium- and calmodulin-responsive adenylate cyclase activity//DNA binding//ATP binding//ATPase activity//protein dimerization activity//DNA helicase activity	GO:0005657//GO:0005576//GO:0031514//GO:0005737	replication fork//extracellular region//motile cilium//cytoplasm	KOG2228	Origin recognition complex, subunit 4
Cluster-22178.70461	2034.69	907.867	1.1643	9.86e-07	7.5704e-06	Cluster-22178.70461	514	617401722	XP_007552581.1	537	1.8e-52	PREDICTED: NADH dehydrogenase [ubiquinone] 1 beta subcomplex subunit 3 [Poecilia formosa]	734649479	XM_010755725.1	187	2.83417e-91	PREDICTED: Larimichthys crocea NADH dehydrogenase (ubiquinone) 1 beta subcomplex, 3, 12kDa (ndufb3), mRNA	--	--	--	Q9CQZ6	333	3.4e-30	NADH dehydrogenase [ubiquinone] 1 beta subcomplex subunit 3 OS=Mus musculus GN=Ndufb3 PE=1 SV=1	PF08122	NADH-ubiquinone oxidoreductase B12 subunit family	GO:0022900	electron transport chain	--	--	GO:0005739//GO:0005747	mitochondrion//mitochondrial respiratory chain complex I	--	--
Cluster-22178.81061	461.384	205.837	1.1645	0.00095654	0.0040718	Cluster-22178.81061	2511	734620989	XP_010738370.1	857	6.9e-89	PREDICTED: LIM domain transcription factor LMO4.1-like [Larimichthys crocea]	734620988	XM_010740068.1	316	2.84305e-162	PREDICTED: Larimichthys crocea LIM domain transcription factor LMO4.1-like (LOC104926255), mRNA	--	--	--	Q5FVB2	692	3.9e-71	LIM domain transcription factor LMO4.1 OS=Xenopus tropicalis GN=lmo4.1 PE=2 SV=1	PF01258//PF00412	Prokaryotic dksA/traR C4-type zinc finger//LIM domain	--	--	GO:0008270	zinc ion binding	--	--	KOG0490	Transcription factor, contains HOX domain
Cluster-22178.74640	2197.1	980.018	1.1647	4.2477e-07	3.4466e-06	Cluster-22178.74640	2742	657547799	XP_008278899.1	658	8.9e-66	PREDICTED: transmembrane protein 107 isoform X1 [Stegastes partitus]	736253529	XM_010790593.1	323	3.99263e-166	PREDICTED: Notothenia coriiceps keratinocyte associated protein 2 (krtcap2), mRNA	--	--	--	Q3B8H0	532	1.5e-52	Transmembrane protein 107 OS=Xenopus laevis GN=tmem107 PE=2 SV=1	PF01691//PF10717//PF02233	Adenovirus E1B 19K protein / small t-antigen//Occlusion-derived virus envelope protein ODV-E18//NAD(P) transhydrogenase beta subunit	GO:0055114//GO:0006769//GO:0046497//GO:0043066	oxidation-reduction process//nicotinamide metabolic process//nicotinate nucleotide metabolic process//negative regulation of apoptotic process	GO:0050661//GO:0008750//GO:0005521	NADP binding//NAD(P)+ transhydrogenase (AB-specific) activity//lamin binding	GO:0016021//GO:0019031	integral component of membrane//viral envelope	KOG4615	Uncharacterized conserved protein
Cluster-22178.73137	4516.75	2014.37	1.165	3.4095e-09	3.6519e-08	Cluster-22178.73137	796	657567647	XP_008287214.1	951	2.7e-100	PREDICTED: peptidyl-prolyl cis-trans isomerase H [Stegastes partitus]	657567646	XM_008288992.1	366	0	PREDICTED: Stegastes partitus peptidylprolyl isomerase H (cyclophilin H) (ppih), mRNA	--	--	--	O43447	874	9.7e-93	Peptidyl-prolyl cis-trans isomerase H OS=Homo sapiens GN=PPIH PE=1 SV=1	PF00160	Cyclophilin type peptidyl-prolyl cis-trans isomerase/CLD	GO:0006457//GO:0000413	protein folding//protein peptidyl-prolyl isomerization	GO:0003755	peptidyl-prolyl cis-trans isomerase activity	--	--	KOG0879	U-snRNP-associated cyclophilin type peptidyl-prolyl cis-trans isomerase
Cluster-22178.50490	1457.57	649.937	1.1652	7.4543e-06	4.9545e-05	Cluster-22178.50490	3671	597777553	XP_007252432.1	1811	2.4e-199	PREDICTED: protein artemis [Astyanax mexicanus]	930775043	XM_005953086.2	625	0	PREDICTED: Haplochromis burtoni protein artemis-like (LOC102296596), transcript variant X2, mRNA	--	--	--	Q5RGE5	1766	1.7e-195	Protein artemis OS=Danio rerio GN=dclre1c PE=2 SV=1	PF06459//PF04801//PF03985	Ryanodine Receptor TM 4-6//Sin-like protein conserved region//Paf1	GO:0006144//GO:0006206//GO:0016570//GO:0006816//GO:0006874//GO:0006368//GO:0006351	purine nucleobase metabolic process//pyrimidine nucleobase metabolic process//histone modification//calcium ion transport//cellular calcium ion homeostasis//transcription elongation from RNA polymerase II promoter//transcription, DNA-templated	GO:0005219//GO:0003899	ryanodine-sensitive calcium-release channel activity//DNA-directed RNA polymerase activity	GO:0005622//GO:0016021//GO:0005634//GO:0005730//GO:0016593	intracellular//integral component of membrane//nucleus//nucleolus//Cdc73/Paf1 complex	KOG1361	Predicted hydrolase involved in interstrand cross-link repair
Cluster-22178.65282	13255.2	5910.19	1.1653	3.2701e-07	2.6967e-06	Cluster-22178.65282	933	657739475	XP_008334234.1	1133	2.5e-121	PREDICTED: 60S ribosomal protein L5, partial [Cynoglossus semilaevis]	112907479	DQ836930.1	563	0	Dicentrarchus labrax ribosomal protein L5 mRNA, complete cds	K02932	RP-L5e, RPL5	large subunit ribosomal protein L5e	P22451	1066	6.2e-115	60S ribosomal protein L5 OS=Gallus gallus GN=RPL5 PE=2 SV=2	PF00861	Ribosomal L18p/L5e family	GO:0042254//GO:0006412	ribosome biogenesis//translation	GO:0003735	structural constituent of ribosome	GO:0005622//GO:0005840	intracellular//ribosome	KOG0875	60S ribosomal protein L5
Cluster-22178.74217	13321	5938.9	1.1654	2.6576e-13	4.3072e-12	Cluster-22178.74217	4660	808867833	KKF18322.1	1876	8.8e-207	Alpha-galactosidase A [Larimichthys crocea]	939301548	XM_014412680.1	630	0	PREDICTED: Maylandia zebra galactosidase, alpha (gla), mRNA	--	--	--	P06280	1429	2.5e-156	Alpha-galactosidase A OS=Homo sapiens GN=GLA PE=1 SV=1	PF00779//PF14604//PF02099//PF02065//PF00935//PF16499//PF00018//PF12814	BTK motif//Variant SH3 domain//Josephin//Melibiase//Ribosomal protein L44//Alpha galactosidase A//SH3 domain//Meiotic cell cortex C-terminal pleckstrin homology	GO:0035556//GO:0006012//GO:0042254//GO:0046486//GO:0005975//GO:0032065//GO:0006412//GO:0001575	intracellular signal transduction//galactose metabolic process//ribosome biogenesis//glycerolipid metabolic process//carbohydrate metabolic process//cortical protein anchoring//translation//globoside metabolic process	GO:0004553//GO:0005543//GO:0008242//GO:0003735//GO:0005515//GO:0004557	hydrolase activity, hydrolyzing O-glycosyl compounds//phospholipid binding//omega peptidase activity//structural constituent of ribosome//protein binding//alpha-galactosidase activity	GO:0005622//GO:0005938//GO:0005840	intracellular//cell cortex//ribosome	KOG2366	Alpha-D-galactosidase (melibiase)
Cluster-22178.64394	1091.6	486.55	1.1658	3.1166e-05	0.00018514	Cluster-22178.64394	8104	734621031	XP_010738393.1	7322	0	PREDICTED: telomere-associated protein RIF1 isoform X2 [Larimichthys crocea]	734621030	XM_010740091.1	1735	0	PREDICTED: Larimichthys crocea replication timing regulatory factor 1 (rif1), transcript variant X2, mRNA	--	--	--	Q5UIP0	2787	0	Telomere-associated protein RIF1 OS=Homo sapiens GN=RIF1 PE=1 SV=2	PF05808	Podoplanin	--	--	--	--	GO:0016021	integral component of membrane	--	--
Cluster-22178.76052	401.602	179.004	1.1658	0.001717	0.0068311	Cluster-22178.76052	1727	657522353	XP_008289529.1	1372	9.1e-149	PREDICTED: mediator of RNA polymerase II transcription subunit 26-like [Stegastes partitus]	939299925	XM_004542393.2	792	0	PREDICTED: Maylandia zebra mediator of RNA polymerase II transcription subunit 26-like (LOC101481410), mRNA	--	--	--	Q90YL3	895	7.7e-95	Mediator of RNA polymerase II transcription subunit 26 OS=Danio rerio GN=med26 PE=2 SV=2	PF08711//PF12142	TFIIS helical bundle-like domain//Polyphenol oxidase middle domain	GO:0055114//GO:0006570//GO:0006118//GO:0006351	oxidation-reduction process//tyrosine metabolic process//obsolete electron transport//transcription, DNA-templated	GO:0004097//GO:0003677	catechol oxidase activity//DNA binding	GO:0005634	nucleus	KOG1105	Transcription elongation factor TFIIS/Cofactor of enhancer-binding protein Sp1
Cluster-22178.69114	6483.71	2889.43	1.166	2.3812e-10	2.8938e-09	Cluster-22178.69114	4585	657523960	XP_008275420.1	1183	2e-126	PREDICTED: putative RNA-binding protein Luc7-like 1 [Stegastes partitus]	657523959	XM_008277198.1	832	0	PREDICTED: Stegastes partitus putative RNA-binding protein Luc7-like 1 (LOC103353979), mRNA	K13212	LUC7L2	RNA-binding protein Luc7-like 2	Q9Y383	1058	2.6e-113	Putative RNA-binding protein Luc7-like 2 OS=Homo sapiens GN=LUC7L2 PE=1 SV=2	PF07655//PF00616//PF03194	Secretin N-terminal domain//GTPase-activator protein for Ras-like GTPase//LUC7 N_terminus	GO:0009297//GO:0006376//GO:0043087	pilus assembly//mRNA splice site selection//regulation of GTPase activity	GO:0003729	mRNA binding	GO:0019867//GO:0005685	outer membrane//U1 snRNP	KOG0796	Spliceosome subunit
Cluster-22178.59846	1733.52	772.522	1.1661	1.504e-06	1.1221e-05	Cluster-22178.59846	2770	657563139	XP_008284960.1	1407	1.3e-152	PREDICTED: programmed cell death protein 2 [Stegastes partitus]	734606944	XM_010732338.1	542	0	PREDICTED: Larimichthys crocea programmed cell death 2 (pdcd2), mRNA	--	--	--	Q2YDC9	800	1.3e-83	Programmed cell death protein 2 OS=Bos taurus GN=PDCD2 PE=2 SV=1	PF04194//PF00737//PF09773	Programmed cell death protein 2, C-terminal putative domain//Photosystem II 10 kDa phosphoprotein//Meckelin (Transmembrane protein 67)	GO:0042384//GO:0010826//GO:0050821//GO:0015979	cilium assembly//negative regulation of centrosome duplication//protein stabilization//photosynthesis	GO:0042301	phosphate ion binding	GO:0036038//GO:0016020//GO:0005737//GO:0009523	TCTN-B9D complex//membrane//cytoplasm//photosystem II	KOG2061	Uncharacterized MYND Zn-finger protein
Cluster-22178.55698	3193.92	1422.7	1.1667	9.384e-06	6.1243e-05	Cluster-22178.55698	8100	657582018	XP_008295051.1	2964	0	PREDICTED: integrin beta-2 isoform X2 [Stegastes partitus]	938243334	KR998308.1	974	0	Paralichthys olivaceus CD18 transcript 2 mRNA, complete cds, alternatively spliced	--	--	--	P53714	1886	4.4e-209	Integrin beta-2 OS=Sus scrofa GN=ITGB2 PE=2 SV=1	PF10186//PF05197//PF06573//PF09496//PF00789	Vacuolar sorting 38 and autophagy-related subunit 14//TRIC channel//Churchill protein//Cenp-O kinetochore centromere component//UBX domain	GO:0045893//GO:0034508//GO:0015672//GO:0006812//GO:0007275//GO:0010508	positive regulation of transcription, DNA-templated//centromere complex assembly//monovalent inorganic cation transport//cation transport//multicellular organismal development//positive regulation of autophagy	GO:0008270//GO:0005261//GO:0005515	zinc ion binding//cation channel activity//protein binding	GO:0000776//GO:0016020	kinetochore//membrane	KOG1226	Integrin beta subunit (N-terminal portion of extracellular region)
Cluster-22178.68774	1473.46	656.238	1.1669	5.4264e-06	3.6954e-05	Cluster-22178.68774	4666	657566250	XP_008286459.1	2553	2.8e-285	PREDICTED: protein tyrosine phosphatase domain-containing protein 1-like [Stegastes partitus]	734600063	XM_010756804.1	850	0	PREDICTED: Larimichthys crocea protein tyrosine phosphatase domain-containing protein 1-like (LOC104940250), mRNA	--	--	--	A1L1R5	1521	5.4e-167	Protein tyrosine phosphatase domain-containing protein 1 OS=Danio rerio GN=ptpdc1 PE=2 SV=1	PF12937//PF00646//PF05706//PF00400//PF00782//PF00620//PF00102	F-box-like//F-box domain//Cyclin-dependent kinase inhibitor 3 (CDKN3)//WD domain, G-beta repeat//Dual specificity phosphatase, catalytic domain//RhoGAP domain//Protein-tyrosine phosphatase	GO:0006570//GO:0007165//GO:0006470	tyrosine metabolic process//signal transduction//protein dephosphorylation	GO:0005515//GO:0004721//GO:0004725//GO:0008138	protein binding//phosphoprotein phosphatase activity//protein tyrosine phosphatase activity//protein tyrosine/serine/threonine phosphatase activity	--	--	KOG1720	Protein tyrosine phosphatase CDC14
Cluster-22178.61378	1123.7	500.309	1.1674	2.9555e-05	0.00017637	Cluster-22178.61378	3997	657545800	XP_008278180.1	4778	0	PREDICTED: peripheral plasma membrane protein CASK [Stegastes partitus]	908515960	XM_005475247.2	1965	0	PREDICTED: Oreochromis niloticus calcium/calmodulin-dependent serine protein kinase (MAGUK family) (cask), transcript variant X3, mRNA	K06103	CASK	calcium/calmodulin-dependent serine protein kinase	O14936	4540	0	Peripheral plasma membrane protein CASK OS=Homo sapiens GN=CASK PE=1 SV=3	PF00018//PF13180//PF00069//PF07714//PF00595//PF14604	SH3 domain//PDZ domain//Protein kinase domain//Protein tyrosine kinase//PDZ domain (Also known as DHR or GLGF)//Variant SH3 domain	GO:0006468	protein phosphorylation	GO:0005524//GO:0004672//GO:0005515	ATP binding//protein kinase activity//protein binding	--	--	KOG0609	Calcium/calmodulin-dependent serine protein kinase/membrane-associated guanylate kinase
Cluster-22178.72466	309.246	137.642	1.1678	0.0023972	0.0091633	Cluster-22178.72466	4464	542226013	XP_005452181.1	4539	0	PREDICTED: dedicator of cytokinesis protein 8-like isoform X1 [Oreochromis niloticus]	736171558	XM_010767702.1	2029	0	PREDICTED: Notothenia coriiceps dedicator of cytokinesis 8 (dock8), mRNA	--	--	--	Q8C147	3555	0	Dedicator of cytokinesis protein 8 OS=Mus musculus GN=Dock8 PE=1 SV=4	PF07684	NOTCH protein	GO:0007219//GO:0007275//GO:0030154	Notch signaling pathway//multicellular organismal development//cell differentiation	--	--	GO:0016021	integral component of membrane	KOG1997	PH domain-containing protein
Cluster-22178.66580	1230.41	547.59	1.168	1.3382e-05	8.5135e-05	Cluster-22178.66580	4072	657537831	XP_008275314.1	1485	1.7e-161	PREDICTED: F-box only protein 34 [Stegastes partitus]>gi|657537834|ref|XP_008275315.1| PREDICTED: F-box only protein 34 [Stegastes partitus]>gi|657537837|ref|XP_008275316.1| PREDICTED: F-box only protein 34 [Stegastes partitus]	657537836	XM_008277094.1	291	3.66087e-148	PREDICTED: Stegastes partitus F-box protein 34 (fbxo34), transcript variant X3, mRNA	K10311	FBXO34	F-box protein 34	Q80XI1	602	1.7e-60	F-box only protein 34 OS=Mus musculus GN=Fbxo34 PE=2 SV=2	PF03668//PF12937//PF00646//PF00779	P-loop ATPase protein family//F-box-like//F-box domain//BTK motif	GO:0035556	intracellular signal transduction	GO:0005524//GO:0005515	ATP binding//protein binding	--	--	--	--
Cluster-22178.62022	413.906	184.191	1.1681	0.0018835	0.0074071	Cluster-22178.62022	2480	589968388	XP_006996683.1	369	2.6e-32	PREDICTED: zinc finger protein 420-like [Peromyscus maniculatus bairdii]	908521640	XM_005476656.2	879	0	PREDICTED: Oreochromis niloticus zinc finger and BTB domain-containing protein 14-like (LOC100712380), mRNA	K09228	KRAB	KRAB domain-containing zinc finger protein	Q3V080	344	8.7e-31	Zinc finger protein 583 OS=Mus musculus GN=Znf583 PE=2 SV=1	PF16622//PF00096//PF11648//PF02072//PF13465	zinc-finger C2H2-type//Zinc finger, C2H2 type//C-terminal domain of RIG-I//Prepro-orexin//Zinc-finger double domain	GO:0007631//GO:0007218	feeding behavior//neuropeptide signaling pathway	GO:0016817//GO:0046872	hydrolase activity, acting on acid anhydrides//metal ion binding	--	--	--	--
Cluster-22178.57995	937.933	417.028	1.1693	0.0026307	0.0099346	Cluster-22178.57995	7428	637366344	XP_008121193.1	1121	5e-119	PREDICTED: zinc finger protein 91-like [Anolis carolinensis]	734644456	XM_010752966.1	851	0	PREDICTED: Larimichthys crocea oocyte zinc finger protein XlCOF6-like (LOC104936870), mRNA	--	--	--	Q5TYW1	1045	1.3e-111	Zinc finger protein 658 OS=Homo sapiens GN=ZNF658 PE=2 SV=2	PF00096//PF13912//PF00240//PF13465	Zinc finger, C2H2 type//C2H2-type zinc finger//Ubiquitin family//Zinc-finger double domain	--	--	GO:0005515//GO:0046872	protein binding//metal ion binding	--	--	--	--
Cluster-22178.58789	4010.77	1782.97	1.1696	2.426e-05	0.0001473	Cluster-22178.58789	4000	734636098	XP_010746671.1	1345	2.8e-145	PREDICTED: embryonic stem cell-specific 5-hydroxymethylcytosine-binding protein [Larimichthys crocea]	734636099	XM_010748370.1	733	0	PREDICTED: Larimichthys crocea ras-related protein Rab-7a (LOC104933016), mRNA	K07897	RAB7A	Ras-related protein Rab-7A	H9BW96	1076	1.8e-115	Ras-related protein rab7 OS=Epinephelus coioides GN=rab7 PE=1 SV=1	PF03266//PF10662//PF07728//PF00005//PF08477//PF01637//PF01926//PF04670//PF00025//PF00735//PF00071//PF03193//PF00503	NTPase//Ethanolamine utilisation - propanediol utilisation//AAA domain (dynein-related subfamily)//ABC transporter//Ras of Complex, Roc, domain of DAPkinase//Archaeal ATPase//50S ribosome-binding GTPase//Gtr1/RagA G protein conserved region//ADP-ribosylation factor family//Septin//Ras family//Protein of unknown function, DUF258//G-protein alpha subunit	GO:0007264//GO:0006576//GO:0007165//GO:0007186	small GTPase mediated signal transduction//cellular biogenic amine metabolic process//signal transduction//G-protein coupled receptor signaling pathway	GO:0098519//GO:0031683//GO:0005524//GO:0019001//GO:0016887//GO:0003924//GO:0005525//GO:0004871	nucleotide phosphatase activity, acting on free nucleotides//G-protein beta/gamma-subunit complex binding//ATP binding//guanyl nucleotide binding//ATPase activity//GTPase activity//GTP binding//signal transducer activity	--	--	KOG0394	Ras-related GTPase
Cluster-22178.48259	472.541	209.925	1.1706	0.00066211	0.0029346	Cluster-22178.48259	4180	808865068	KKF15998.1	2256	6.8e-251	UPF0672 protein [Larimichthys crocea]	657574460	XM_008292716.1	1322	0	PREDICTED: Stegastes partitus chromosome unknown open reading frame, human C3orf58 (LOC103365306), transcript variant X1, mRNA	--	--	--	B1H2T2	1909	4.9e-212	Deleted in autism protein 1 homolog OS=Xenopus tropicalis PE=2 SV=1	PF00833	Ribosomal S17	GO:0042254//GO:0006412	ribosome biogenesis//translation	GO:0003735	structural constituent of ribosome	GO:0005622//GO:0005840	intracellular//ribosome	--	--
Cluster-22178.92073	293.994	130.603	1.1706	0.0024035	0.0091844	Cluster-22178.92073	9918	835909939	XP_012773838.1	3897	0	PREDICTED: liprin-alpha-2 isoform X9 [Maylandia zebra]	657536156	XM_008276483.1	1845	0	PREDICTED: Stegastes partitus protein tyrosine phosphatase, receptor type, f polypeptide (PTPRF), interacting protein (liprin), alpha 2 (ppfia2), transcript variant X4, mRNA	--	--	--	Q8BSS9	3231	0	Liprin-alpha-2 OS=Mus musculus GN=Ppfia2 PE=1 SV=2	PF07647//PF00536//PF10766	SAM domain (Sterile alpha motif)//SAM domain (Sterile alpha motif)//Multidrug efflux pump-associated protein AcrZ	GO:0006855//GO:0015893	drug transmembrane transport//drug transport	GO:0005515//GO:0015238	protein binding//drug transmembrane transporter activity	GO:0005886	plasma membrane	KOG0249	LAR-interacting protein and related proteins
Cluster-22178.61912	2029.8	901.265	1.1713	1.0167e-06	7.786e-06	Cluster-22178.61912	1845	657574497	XP_008290958.1	721	3e-73	PREDICTED: allograft inflammatory factor 1-like [Stegastes partitus]	657574496	XM_008292736.1	435	0	PREDICTED: Stegastes partitus allograft inflammatory factor 1-like (aif1l), mRNA	K18617	AIF1	allograft inflammatory factor 1	Q9EQX4	556	1.7e-55	Allograft inflammatory factor 1-like OS=Mus musculus GN=Aif1l PE=1 SV=1	PF13405//PF00036	EF-hand domain//EF hand	--	--	GO:0005509	calcium ion binding	--	--	KOG0041	Predicted Ca2+-binding protein, EF-Hand protein superfamily
Cluster-22178.72640	904.403	401.401	1.1719	3.3265e-05	0.00019668	Cluster-22178.72640	6472	657589719	XP_008299262.1	5159	0	PREDICTED: E3 ubiquitin-protein ligase TTC3-like [Stegastes partitus]	657589718	XM_008301040.1	928	0	PREDICTED: Stegastes partitus E3 ubiquitin-protein ligase TTC3-like (LOC103371649), mRNA	K15712	TTC3	E3 ubiquitin-protein ligase TTC3	O88196	1482	2.5e-162	E3 ubiquitin-protein ligase TTC3 OS=Mus musculus GN=Ttc3 PE=1 SV=2	PF13414//PF17123//PF13639//PF00515//PF12678//PF02602//PF01226//PF13371//PF12861//PF13181//PF15185//PF00097//PF14634//PF13176	TPR repeat//RING-like zinc finger//Ring finger domain//Tetratricopeptide repeat//RING-H2 zinc finger//Uroporphyrinogen-III synthase HemD//Formate/nitrite transporter//Tetratricopeptide repeat//Anaphase-promoting complex subunit 11 RING-H2 finger//Tetratricopeptide repeat//Bcl-2-modifying factor, apoptosis//Zinc finger, C3HC4 type (RING finger)//zinc-RING finger domain//Tetratricopeptide repeat	GO:0016567//GO:0006810//GO:0033014//GO:0006915//GO:0006783//GO:0015994	protein ubiquitination//transport//tetrapyrrole biosynthetic process//apoptotic process//heme biosynthetic process//chlorophyll metabolic process	GO:0005515//GO:0004852//GO:0004842//GO:0005215//GO:0046872//GO:0008270	protein binding//uroporphyrinogen-III synthase activity//ubiquitin-protein transferase activity//transporter activity//metal ion binding//zinc ion binding	GO:0016020//GO:0005680	membrane//anaphase-promoting complex	KOG0548	Molecular co-chaperone STI1
Cluster-22178.65693	1249.47	554.369	1.1724	1.2933e-05	8.2532e-05	Cluster-22178.65693	3136	657532010	XP_008303394.1	1233	2.2e-132	PREDICTED: hsp70-binding protein 1 [Stegastes partitus]	734630162	XM_010745108.1	544	0	PREDICTED: Larimichthys crocea HSPA (heat shock 70kDa) binding protein, cytoplasmic cochaperone 1 (hspbp1), mRNA	--	--	--	Q99P31	801	1.1e-83	Hsp70-binding protein 1 OS=Mus musculus GN=Hspbp1 PE=1 SV=1	PF07947//PF02985//PF00514//PF00335	YhhN-like protein//HEAT repeat//Armadillo/beta-catenin-like repeat//Tetraspanin family	--	--	GO:0005515	protein binding	GO:0016021	integral component of membrane	KOG2160	Armadillo/beta-catenin-like repeat-containing protein
Cluster-22178.61585	677.407	300.518	1.1726	0.00018717	0.00094155	Cluster-22178.61585	1649	--	--	--	--	--	374428414	FQ310506.3	202	4.37017e-99	Dicentrarchus labrax chromosome sequence corresponding to linkage group 1, top part, complete sequence	--	--	--	--	--	--	--	PF05296	Taste receptor protein (TAS2R)	GO:0050909//GO:0007186	sensory perception of taste//G-protein coupled receptor signaling pathway	GO:0004930	G-protein coupled receptor activity	GO:0016021	integral component of membrane	--	--
Cluster-22178.50829	1351.4	599.235	1.1733	1.007e-05	6.5408e-05	Cluster-22178.50829	2213	229367622	ACQ58791.1	1178	3.6e-126	FAM82B [Anoplopoma fimbria]	229367621	BT083084.1	424	0	Anoplopoma fimbria clone afim-evh-506-275 FAM82B putative mRNA, complete cds	--	--	--	Q96DB5	770	3.1e-80	Regulator of microtubule dynamics protein 1 OS=Homo sapiens GN=RMDN1 PE=1 SV=1	PF13414//PF13181//PF00515	TPR repeat//Tetratricopeptide repeat//Tetratricopeptide repeat	--	--	GO:0005515	protein binding	--	--	--	--
Cluster-22178.74612	729.221	323.289	1.1735	0.00013298	0.0006911	Cluster-22178.74612	2258	734645838	XP_010752029.1	1031	4.1e-109	PREDICTED: complex I assembly factor TIMMDC1, mitochondrial [Larimichthys crocea]>gi|734645840|ref|XP_010752030.1| PREDICTED: complex I assembly factor TIMMDC1, mitochondrial [Larimichthys crocea]	734645839	XM_010753728.1	396	0	PREDICTED: Larimichthys crocea translocase of inner mitochondrial membrane domain containing 1 (timmdc1), transcript variant X2, mRNA	--	--	--	Q5XK94	669	1.6e-68	Complex I assembly factor TIMMDC1, mitochondrial OS=Xenopus laevis GN=timmdc1 PE=2 SV=1	PF10439	Bacteriocin class II with double-glycine leader peptide	GO:0042742	defense response to bacterium	--	--	--	--	--	--
Cluster-22178.86549	714.541	316.75	1.1737	0.00012998	0.00067701	Cluster-22178.86549	4571	734607256	XP_010730812.1	3345	0	PREDICTED: MLX-interacting protein-like isoform X1 [Larimichthys crocea]	734607255	XM_010732510.1	1295	0	PREDICTED: Larimichthys crocea MLX-interacting protein-like (LOC104920289), transcript variant X1, mRNA	--	--	--	Q9HAP2	1159	5e-125	MLX-interacting protein OS=Homo sapiens GN=MLXIP PE=1 SV=2	PF06005//PF03938//PF04977//PF00992//PF00010	Protein of unknown function (DUF904)//Outer membrane protein (OmpH-like)//Septum formation initiator//Troponin//Helix-loop-helix DNA-binding domain	GO:0043093//GO:0007049//GO:0000917	FtsZ-dependent cytokinesis//cell cycle//barrier septum assembly	GO:0051082//GO:0046983	unfolded protein binding//protein dimerization activity	GO:0005737//GO:0005861	cytoplasm//troponin complex	--	--
Cluster-22178.84080	1885.87	835.922	1.1738	0.0016859	0.006723	Cluster-22178.84080	3375	657534515	XP_008274120.1	3820	0	PREDICTED: cullin-2 [Stegastes partitus]	736155227	XM_010771255.1	1791	0	PREDICTED: Notothenia coriiceps cullin 2 (cul2), transcript variant X3, mRNA	--	--	--	Q13617	3621	0	Cullin-2 OS=Homo sapiens GN=CUL2 PE=1 SV=2	PF09202//PF00888	Rio2, N-terminal//Cullin family	GO:0016310//GO:0006511//GO:0009069//GO:0006468	phosphorylation//ubiquitin-dependent protein catabolic process//serine family amino acid metabolic process//protein phosphorylation	GO:0004674//GO:0005524//GO:0031625	protein serine/threonine kinase activity//ATP binding//ubiquitin protein ligase binding	--	--	KOG2284	E3 ubiquitin ligase, Cullin 2 component
Cluster-22178.80426	1441.32	638.862	1.1738	4.4921e-06	3.1009e-05	Cluster-22178.80426	892	551522955	XP_005812965.1	287	3e-23	PREDICTED: acyl-CoA-binding protein-like [Xiphophorus maculatus]	--	--	--	--	--	--	--	--	P07108	237	8e-19	Acyl-CoA-binding protein OS=Homo sapiens GN=DBI PE=1 SV=2	PF00887	Acyl CoA binding protein	--	--	GO:0000062	fatty-acyl-CoA binding	--	--	KOG0817	Acyl-CoA-binding protein
Cluster-22178.80070	1172.42	519.668	1.1738	1.4638e-05	9.244e-05	Cluster-22178.80070	3853	548428176	XP_005743480.1	1890	1.7e-208	PREDICTED: multiple inositol polyphosphate phosphatase 1-like [Pundamilia nyererei]	734643803	XM_010752606.1	611	0	PREDICTED: Larimichthys crocea multiple inositol polyphosphate phosphatase 1-like (LOC104936552), partial mRNA	K03103	MINPP1	multiple inositol-polyphosphate phosphatase / 2,3-bisphosphoglycerate 3-phosphatase	Q9UNW1	917	4.9e-97	Multiple inositol polyphosphate phosphatase 1 OS=Homo sapiens GN=MINPP1 PE=1 SV=1	PF02892//PF00328	BED zinc finger//Histidine phosphatase superfamily (branch 2)	GO:0019497//GO:0006771	hexachlorocyclohexane metabolic process//riboflavin metabolic process	GO:0003677//GO:0003993	DNA binding//acid phosphatase activity	--	--	KOG1382	Multiple inositol polyphosphate phosphatase
Cluster-22178.70613	15685.5	6951.81	1.174	1.1416e-06	8.677e-06	Cluster-22178.70613	5776	808869452	KKF19494.1	1839	2.1e-202	Glucose-6-phosphate translocase [Larimichthys crocea]	734609176	XM_010733578.1	844	0	PREDICTED: Larimichthys crocea solute carrier family 37 (glucose-6-phosphate transporter), member 4 (slc37a4), mRNA	K08171	SLC37A4	MFS transporter, OPA family, solute carrier family 37 (glycerol-6-phosphate transporter), member 4	O43826	1543	1.9e-169	Glucose-6-phosphate exchanger SLC37A4 OS=Homo sapiens GN=SLC37A4 PE=1 SV=1	PF04628//PF00083//PF00854//PF05745//PF04099//PF00595//PF07690	Sedlin, N-terminal conserved region//Sugar (and other) transporter//POT family//Chlamydia 15 kDa cysteine-rich outer membrane protein (CRPA)//Sybindin-like family//PDZ domain (Also known as DHR or GLGF)//Major Facilitator Superfamily	GO:0055085//GO:0006888//GO:0006810	transmembrane transport//ER to Golgi vesicle-mediated transport//transport	GO:0022857//GO:0005215//GO:0005515	transmembrane transporter activity//transporter activity//protein binding	GO:0016021//GO:0019867//GO:0005801//GO:0005622//GO:0016020	integral component of membrane//outer membrane//cis-Golgi network//intracellular//membrane	KOG2533	Permease of the major facilitator superfamily
Cluster-22178.61905	935.891	414.549	1.1748	5.1496e-05	0.0002925	Cluster-22178.61905	1606	657532783	XP_008305089.1	1966	1.1e-217	PREDICTED: lysine-specific histone demethylase 1A isoform X2 [Stegastes partitus]	734633180	XM_010746760.1	1019	0	PREDICTED: Larimichthys crocea lysine (K)-specific demethylase 1A (kdm1a), transcript variant X4, mRNA	--	--	--	Q6ZQ88	1668	1.7e-184	Lysine-specific histone demethylase 1A OS=Mus musculus GN=Kdm1a PE=1 SV=2	PF04433//PF02826//PF06100//PF01266//PF12831//PF07992//PF00070//PF05834//PF01593//PF01494//PF01134	SWIRM domain//D-isomer specific 2-hydroxyacid dehydrogenase, NAD binding domain//MCRA family//FAD dependent oxidoreductase//FAD dependent oxidoreductase//Pyridine nucleotide-disulphide oxidoreductase//Pyridine nucleotide-disulphide oxidoreductase//Lycopene cyclase protein//Flavin containing amine oxidoreductase//FAD binding domain//Glucose inhibited division protein A	GO:0006631//GO:0055114//GO:0008033//GO:0016117	fatty acid metabolic process//oxidation-reduction process//tRNA processing//carotenoid biosynthetic process	GO:0071949//GO:0051287//GO:0016705//GO:0005515//GO:0016491//GO:0050660//GO:0050151	FAD binding//NAD binding//oxidoreductase activity, acting on paired donors, with incorporation or reduction of molecular oxygen//protein binding//oxidoreductase activity//flavin adenine dinucleotide binding//oleate hydratase activity	--	--	KOG0029	Amine oxidase
Cluster-22178.70180	2095	927.295	1.1758	8.4174e-07	6.5364e-06	Cluster-22178.70180	5356	734642053	XP_010749943.1	4356	0	PREDICTED: DIS3-like exonuclease 1 [Larimichthys crocea]	734642052	XM_010751641.1	1185	0	PREDICTED: Larimichthys crocea DIS3 like exosome 3'-5' exoribonuclease (dis3l), mRNA	--	--	--	A2RV18	3871	0	DIS3-like exonuclease 1 OS=Danio rerio GN=dis3l PE=2 SV=1	PF07962	Replication Fork Protection Component Swi3	GO:0048478//GO:0006974//GO:0007049	replication fork protection//cellular response to DNA damage stimulus//cell cycle	--	--	GO:0005634	nucleus	KOG2102	Exosomal 3'-5' exoribonuclease complex, subunit Rrp44/Dis3
Cluster-22178.72620	27055.8	11963.1	1.1773	1.3934e-16	2.941e-15	Cluster-22178.72620	6464	657587514	XP_008298051.1	1243	3.1e-133	PREDICTED: ribonuclease H1 [Stegastes partitus]	908514264	XM_013272246.1	567	0	PREDICTED: Oreochromis niloticus ribosomal protein S7 (rps7), mRNA	K02993	RP-S7e, RPS7	small subunit ribosomal protein S7e	P50894	946	3.5e-100	40S ribosomal protein S7 OS=Takifugu rubripes GN=rps7 PE=3 SV=1	PF01402//PF02185//PF00075//PF01251	Ribbon-helix-helix protein, copG family//Hr1 repeat//RNase H//Ribosomal protein S7e	GO:0051252//GO:0007165//GO:0042254//GO:0006412//GO:0006355	regulation of RNA metabolic process//signal transduction//ribosome biogenesis//translation//regulation of transcription, DNA-templated	GO:0003676//GO:0003735//GO:0004523	nucleic acid binding//structural constituent of ribosome//RNA-DNA hybrid ribonuclease activity	GO:0005840//GO:0005622	ribosome//intracellular	KOG3320	40S ribosomal protein S7
Cluster-22178.61063	4977.7	2201.01	1.1773	8.6185e-10	9.8694e-09	Cluster-22178.61063	2083	657546524	XP_008278436.1	1350	3.9e-146	PREDICTED: endophilin-B1 [Stegastes partitus]	930753238	XM_005936535.2	721	0	PREDICTED: Haplochromis burtoni endophilin-B1-like (LOC102312347), mRNA	--	--	--	Q5ZIR1	1183	3.8e-128	Endophilin-B1 OS=Gallus gallus GN=SH3GLB1 PE=2 SV=1	PF00018//PF03114//PF14604	SH3 domain//BAR domain//Variant SH3 domain	--	--	GO:0005515	protein binding	GO:0005737	cytoplasm	KOG3725	SH3 domain protein SH3GLB
Cluster-22178.74462	511.396	226.088	1.1776	0.00064838	0.0028798	Cluster-22178.74462	1990	--	--	--	--	--	--	--	--	--	--	--	--	--	--	--	--	--	--	--	--	--	--	--	--	--	--	--
Cluster-22178.64732	1744.03	770.87	1.1779	4.494e-05	0.00025861	Cluster-22178.64732	1097	742086343	XP_010880202.1	1037	4e-110	PREDICTED: 26S protease regulatory subunit 6A isoform X1 [Esox lucius]	736226183	XM_010782949.1	470	0	PREDICTED: Notothenia coriiceps proteasome (prosome, macropain) 26S subunit, ATPase, 3 (psmc3), mRNA	K03065	PSMC3, RPT5	26S proteasome regulatory subunit T5	O88685	978	1.2e-104	26S protease regulatory subunit 6A OS=Mus musculus GN=Psmc3 PE=1 SV=2	--	--	--	--	--	--	--	--	KOG0652	26S proteasome regulatory complex, ATPase RPT5
Cluster-22178.55750	1153	509.399	1.1785	1.5423e-05	9.7006e-05	Cluster-22178.55750	3097	657526697	XP_008284993.1	2097	1.4e-232	PREDICTED: ufm1-specific protease 2 [Stegastes partitus]	657526696	XM_008286771.1	715	0	PREDICTED: Stegastes partitus UFM1-specific peptidase 2 (ufsp2), mRNA	--	--	--	Q9NUQ7	1498	1.7e-164	Ufm1-specific protease 2 OS=Homo sapiens GN=UFSP2 PE=1 SV=3	--	--	--	--	--	--	--	--	--	--
Cluster-22178.69200	405.889	179.312	1.1786	0.0017844	0.0070664	Cluster-22178.69200	3101	657554081	XP_008281488.1	3804	0	PREDICTED: DNA ligase 3 [Stegastes partitus]	734596179	XM_010737260.1	1477	0	PREDICTED: Larimichthys crocea ligase III, DNA, ATP-dependent (lig3), transcript variant X2, mRNA	--	--	--	P49916	3116	0	DNA ligase 3 OS=Homo sapiens GN=LIG3 PE=1 SV=2	PF00645//PF01068//PF01331//PF04675//PF04679	Poly(ADP-ribose) polymerase and DNA-Ligase Zn-finger region//ATP dependent DNA ligase domain//mRNA capping enzyme, catalytic domain//DNA ligase N terminus//ATP dependent DNA ligase C terminal region	GO:0006370//GO:0006260//GO:0006281//GO:0006310//GO:0006397	7-methylguanosine mRNA capping//DNA replication//DNA repair//DNA recombination//mRNA processing	GO:0005524//GO:0008270//GO:0003910//GO:0004484//GO:0003677	ATP binding//zinc ion binding//DNA ligase (ATP) activity//mRNA guanylyltransferase activity//DNA binding	--	--	KOG0967	ATP-dependent DNA ligase I
Cluster-22178.71711	3337.37	1473.93	1.179	7.5258e-05	0.00041279	Cluster-22178.71711	2166	657597461	XP_008303471.1	1505	4.3e-164	PREDICTED: transmembrane protein 59 [Stegastes partitus]	657597460	XM_008305249.1	567	0	PREDICTED: Stegastes partitus transmembrane protein 59 (tmem59), mRNA	--	--	--	Q5R800	982	7.9e-105	Transmembrane protein 59 OS=Pongo abelii GN=TMEM59 PE=2 SV=1	--	--	--	--	--	--	--	--	--	--
Cluster-22178.72769	1245.86	550.106	1.1794	1.0377e-05	6.7222e-05	Cluster-22178.72769	1456	657558881	XP_008283412.1	482	1.2e-45	PREDICTED: menin [Stegastes partitus]>gi|657558884|ref|XP_008283413.1| PREDICTED: menin [Stegastes partitus]	657558883	XM_008285191.1	418	0	PREDICTED: Stegastes partitus multiple endocrine neoplasia I (men1), transcript variant X2, mRNA	--	--	--	O88559	275	5.1e-23	Menin OS=Mus musculus GN=Men1 PE=1 SV=2	PF03943//PF06121//PF05053	TAP C-terminal domain//Domain of Unknown Function (DUF959)//Menin	GO:0051028	mRNA transport	--	--	GO:0031012//GO:0005634	extracellular matrix//nucleus	--	--
Cluster-22178.63198	459.973	203.034	1.1798	0.00081262	0.0035215	Cluster-22178.63198	2627	808867828	KKF18317.1	1872	1.4e-206	Methionine--tRNA ligase, mitochondrial [Larimichthys crocea]	657529056	XM_008294961.1	661	0	PREDICTED: Stegastes partitus methionyl-tRNA synthetase 2, mitochondrial (mars2), mRNA	K01874	MARS, metG	methionyl-tRNA synthetase	Q90YI3	1700	5.3e-188	Methionine--tRNA ligase, mitochondrial OS=Takifugu rubripes GN=mars2 PE=3 SV=1	PF00133//PF09334//PF08264	tRNA synthetases class I (I, L, M and V)//tRNA synthetases class I (M)//Anticodon-binding domain of tRNA	GO:0006418	tRNA aminoacylation for protein translation	GO:0000166//GO:0005524//GO:0004812	nucleotide binding//ATP binding//aminoacyl-tRNA ligase activity	--	--	KOG0436	Methionyl-tRNA synthetase
Cluster-22178.68060	5311.75	2343.11	1.1808	5.8091e-10	6.7772e-09	Cluster-22178.68060	8368	657537951	XP_008275355.1	1195	1.5e-127	PREDICTED: protein TALPID3 [Stegastes partitus]	734650197	XM_010756118.1	223	4.77734e-110	PREDICTED: Larimichthys crocea translocase of inner mitochondrial membrane 9 homolog (yeast) (timm9), transcript variant X2, mRNA	--	--	--	H6D7E6	638	2.4e-64	Protein TALPID3 OS=Danio rerio GN=talpid3 PE=2 SV=1	PF15324	Hedgehog signalling target	GO:0007224	smoothened signaling pathway	--	--	--	--	KOG3479	Mitochondrial import inner membrane translocase, subunit TIM9
Cluster-22178.66591	1696.05	748.007	1.1811	1.5917e-06	1.1826e-05	Cluster-22178.66591	3228	657541101	XP_008276495.1	937	4.7e-98	PREDICTED: membrane-associated progesterone receptor component 2 [Stegastes partitus]	908512748	XM_005459589.2	607	0	PREDICTED: Oreochromis niloticus roundabout homolog 2-like (LOC100700503), mRNA	K17278	PGRMC1_2	membrane-associated progesterone receptor component	O15173	652	2.2e-66	Membrane-associated progesterone receptor component 2 OS=Homo sapiens GN=PGRMC2 PE=1 SV=1	PF02532	Photosystem II reaction centre I protein (PSII 4.8 kDa protein)	GO:0015979	photosynthesis	--	--	GO:0009539//GO:0009523//GO:0016020	photosystem II reaction center//photosystem II//membrane	KOG1110	Putative steroid membrane receptor Hpr6.6/25-Dx
Cluster-22178.74998	666.301	293.854	1.1811	0.0001585	0.00081014	Cluster-22178.74998	2678	734597727	XP_010743701.1	358	5.3e-31	PREDICTED: eukaryotic translation initiation factor 4E-binding protein 2 [Larimichthys crocea]>gi|808872429|gb|KKF21881.1| Eukaryotic translation initiation factor 4E-binding protein 2 [Larimichthys crocea]	657542615	XM_008278811.1	433	0	PREDICTED: Stegastes partitus eukaryotic translation initiation factor 4E binding protein 2 (eif4ebp2), mRNA	K18644	EIF4EBP2	eukaryotic translation initiation factor 4E binding protein 2	Q13542	256	1.5e-20	Eukaryotic translation initiation factor 4E-binding protein 2 OS=Homo sapiens GN=EIF4EBP2 PE=1 SV=1	--	--	--	--	--	--	--	--	--	--
Cluster-22178.59993	565.826	249.458	1.1816	0.00030373	0.0014583	Cluster-22178.59993	4139	831502511	XP_012711162.1	1755	8.4e-193	PREDICTED: pantothenate kinase 2, mitochondrial isoform X2 [Fundulus heteroclitus]	657542987	XM_008278949.1	868	0	PREDICTED: Stegastes partitus pantothenate kinase 2 (pank2), transcript variant X2, mRNA	--	--	--	Q8K4K6	1425	6.5e-156	Pantothenate kinase 1 OS=Mus musculus GN=Pank1 PE=1 SV=1	PF01015//PF03630//PF01563	Ribosomal S3Ae family//Fumble//Alphavirus E3 glycoprotein	GO:0042254//GO:0006412//GO:0015937//GO:0015940	ribosome biogenesis//translation//coenzyme A biosynthetic process//pantothenate biosynthetic process	GO:0003735//GO:0004252//GO:0004594//GO:0005524	structural constituent of ribosome//serine-type endopeptidase activity//pantothenate kinase activity//ATP binding	GO:0055036//GO:0019028//GO:0005622//GO:0005840	virion membrane//viral capsid//intracellular//ribosome	KOG2201	Pantothenate kinase PanK and related proteins
Cluster-22178.81011	1760.27	775.961	1.1817	1.9851e-06	1.4518e-05	Cluster-22178.81011	1729	317418715	CBN80753.1	1189	1.5e-127	Solute carrier family 25 [Dicentrarchus labrax]	657524819	XM_008280198.1	435	0	PREDICTED: Stegastes partitus mitochondrial glutamate carrier 1-like (LOC103356131), mRNA	K15107	SLC25A18_22, GC	solute carrier family 25 (mitochondrial glutamate transporter), member 18/22	Q9H936	864	3e-91	Mitochondrial glutamate carrier 1 OS=Homo sapiens GN=SLC25A22 PE=1 SV=1	--	--	--	--	--	--	--	--	KOG0750	Mitochondrial solute carrier protein
Cluster-22178.54231	1811.23	798.332	1.1819	2.4044e-05	0.00014607	Cluster-22178.54231	2106	554840890	XP_005930868.1	1231	2.5e-132	PREDICTED: methylthioribulose-1-phosphate dehydratase-like [Haplochromis burtoni]	583997497	XM_006793778.1	532	0	PREDICTED: Neolamprologus brichardi methylthioribulose-1-phosphate dehydratase-like (LOC102794906), transcript variant X1, mRNA	K08964	mtnB	methylthioribulose-1-phosphate dehydratase	B5X277	1093	1e-117	Methylthioribulose-1-phosphate dehydratase OS=Salmo salar GN=apip PE=2 SV=1	PF02383	SacI homology domain	--	--	GO:0042578	phosphoric ester hydrolase activity	--	--	KOG2631	Class II aldolase/adducin N-terminal domain protein
Cluster-22178.45910	330.674	145.646	1.1829	0.0019507	0.0076404	Cluster-22178.45910	1493	657592853	XP_008300972.1	411	2.1e-37	PREDICTED: interleukin-6 receptor subunit beta-like isoform X1 [Stegastes partitus]>gi|657592855|ref|XP_008300973.1| PREDICTED: interleukin-6 receptor subunit beta-like isoform X1 [Stegastes partitus]	--	--	--	--	--	--	--	--	--	--	--	--	--	--	--	--	--	--	--	--	--	--
Cluster-22178.69551	1291.7	568.862	1.1831	7.2392e-06	4.8245e-05	Cluster-22178.69551	1785	734642563	XP_010750221.1	843	2.1e-87	PREDICTED: CD9 antigen isoform X1 [Larimichthys crocea]	--	--	--	--	--	--	--	--	P40240	605	3.4e-61	CD9 antigen OS=Mus musculus GN=Cd9 PE=1 SV=2	PF00335	Tetraspanin family	--	--	--	--	GO:0016021	integral component of membrane	KOG3882	Tetraspanin family integral membrane protein
Cluster-22178.74310	2186.75	962.842	1.1834	4.0855e-06	2.8397e-05	Cluster-22178.74310	2896	734623274	XP_010739626.1	2237	7.6e-249	PREDICTED: lamin-B2 [Larimichthys crocea]>gi|808872409|gb|KKF21865.1| Lamin-B2 [Larimichthys crocea]	930768264	XM_005948423.2	809	0	PREDICTED: Haplochromis burtoni lamin B2 (lmnb2), mRNA	K07611	LMNB	lamin B	Q03252	1581	3.7e-174	Lamin-B2 OS=Homo sapiens GN=LMNB2 PE=1 SV=4	PF06667//PF05531//PF00038	Phage shock protein B//Nucleopolyhedrovirus P10 protein//Intermediate filament protein	GO:0006355//GO:0009271	regulation of transcription, DNA-templated//phage shock	GO:0005198	structural molecule activity	GO:0019028//GO:0005882	viral capsid//intermediate filament	KOG0977	Nuclear envelope protein lamin, intermediate filament superfamily
Cluster-22178.84560	879.689	387.34	1.1834	7.8177e-05	0.00042722	Cluster-22178.84560	5096	657557538	XP_008282938.1	738	8.8e-75	PREDICTED: uncharacterized protein LOC103359391 [Stegastes partitus]	657557537	XM_008284716.1	366	0	PREDICTED: Stegastes partitus uncharacterized LOC103359391 (LOC103359391), mRNA	--	--	--	--	--	--	--	PF04871//PF01465//PF01134	Uso1 / p115 like vesicle tethering protein, C terminal region//GRIP domain//Glucose inhibited division protein A	GO:0015031//GO:0008033//GO:0006886//GO:0000042	protein transport//tRNA processing//intracellular protein transport//protein targeting to Golgi	GO:0050660//GO:0008565//GO:0005515	flavin adenine dinucleotide binding//protein transporter activity//protein binding	GO:0005737//GO:0016020	cytoplasm//membrane	--	--
Cluster-22178.61420	5458.49	2403	1.1837	2.8319e-06	2.0215e-05	Cluster-22178.61420	2295	657536501	XP_008274826.1	2260	1.3e-251	PREDICTED: 26S proteasome non-ATPase regulatory subunit 12 [Stegastes partitus]	734622902	XM_010741122.1	946	0	PREDICTED: Larimichthys crocea proteasome (prosome, macropain) 26S subunit, non-ATPase, 12 (psmd12), mRNA	K03035	PSMD12, RPN5	26S proteasome regulatory subunit N5	Q2KJ25	2054	4.2e-229	26S proteasome non-ATPase regulatory subunit 12 OS=Bos taurus GN=PSMD12 PE=2 SV=3	PF01399//PF01397	PCI domain//Terpene synthase, N-terminal domain	GO:0008152	metabolic process	GO:0005515//GO:0016829//GO:0010333	protein binding//lyase activity//terpene synthase activity	--	--	KOG1498	26S proteasome regulatory complex, subunit RPN5/PSMD12
Cluster-22178.53088	1137.13	500.581	1.1837	6.1585e-05	0.00034423	Cluster-22178.53088	2396	831519806	XP_012717052.1	1215	2e-130	PREDICTED: proteasome subunit alpha type-6 [Fundulus heteroclitus]	734626301	XM_010742985.1	466	0	PREDICTED: Larimichthys crocea proteasome (prosome, macropain) subunit, alpha type, 6 (psma6), mRNA	K02730	PSMA6	20S proteasome subunit alpha 1	P60901	1180	9.6e-128	Proteasome subunit alpha type-6 OS=Rattus norvegicus GN=Psma6 PE=1 SV=1	PF10584//PF00227	Proteasome subunit A N-terminal signature//Proteasome subunit	GO:0051603//GO:0006511	proteolysis involved in cellular protein catabolic process//ubiquitin-dependent protein catabolic process	GO:0004175//GO:0004298	endopeptidase activity//threonine-type endopeptidase activity	GO:0005839//GO:0019773	proteasome core complex//proteasome core complex, alpha-subunit complex	KOG0182	20S proteasome, regulatory subunit alpha type PSMA6/SCL1
Cluster-22178.61545	835.36	367.755	1.1837	8.4317e-05	0.00045766	Cluster-22178.61545	2746	432958935	XP_004086117.1	559	2.7e-54	PREDICTED: CCAAT/enhancer-binding protein gamma [Oryzias latipes]	498931362	XM_004539863.1	377	0	PREDICTED: Maylandia zebra CCAAT/enhancer binding protein (C/EBP), gamma (cebpg), mRNA	K10049	CEBPG	CCAAT/enhancer binding protein (C/EBP), gamma	P26801	432	6e-41	CCAAT/enhancer-binding protein gamma OS=Rattus norvegicus GN=Cebpg PE=1 SV=2	PF07716//PF03131//PF04977//PF05864//PF00170	Basic region leucine zipper//bZIP Maf transcription factor//Septum formation initiator//Chordopoxvirus DNA-directed RNA polymerase 7 kDa polypeptide (RPO7)//bZIP transcription factor	GO:0006351//GO:0006355//GO:0007049//GO:0006206//GO:0006144	transcription, DNA-templated//regulation of transcription, DNA-templated//cell cycle//pyrimidine nucleobase metabolic process//purine nucleobase metabolic process	GO:0003677//GO:0003899//GO:0003700//GO:0043565	DNA binding//DNA-directed RNA polymerase activity//transcription factor activity, sequence-specific DNA binding//sequence-specific DNA binding	GO:0005730//GO:0005667//GO:0005634	nucleolus//transcription factor complex//nucleus	KOG3119	Basic region leucine zipper transcription factor
Cluster-22178.75859	776.909	341.876	1.1843	9.8826e-05	0.00052836	Cluster-22178.75859	1846	808866161	KKF16917.1	1878	2.1e-207	Ubiquitin carboxyl-terminal hydrolase 12 [Larimichthys crocea]	657599535	XM_008306362.1	1170	0	PREDICTED: Stegastes partitus ubiquitin specific peptidase 12 (usp12), mRNA	K11842	USP12_46	ubiquitin carboxyl-terminal hydrolase 12/46	C0HB46	1847	3.4e-205	Ubiquitin carboxyl-terminal hydrolase 12 OS=Salmo salar GN=usp12 PE=2 SV=1	PF00443//PF15499	Ubiquitin carboxyl-terminal hydrolase//Ubiquitin-specific peptidase-like, SUMO isopeptidase	GO:0016579	protein deubiquitination	GO:0032183//GO:0070140//GO:0036459	SUMO binding//SUMO-specific isopeptidase activity//ubiquitinyl hydrolase activity	--	--	KOG1864	Ubiquitin-specific protease
Cluster-22178.47695	360.004	158.391	1.1845	0.0021695	0.0083856	Cluster-22178.47695	2090	734635337	XP_010746251.1	1605	1.1e-175	PREDICTED: zinc finger protein 605-like [Larimichthys crocea]	734635336	XM_010747949.1	271	2.44635e-137	PREDICTED: Larimichthys crocea zinc finger protein 605-like (LOC104932666), mRNA	--	--	--	P51523	285	5.1e-24	Zinc finger protein 84 OS=Homo sapiens GN=ZNF84 PE=1 SV=2	PF13465//PF16622//PF00096//PF15750	Zinc-finger double domain//zinc-finger C2H2-type//Zinc finger, C2H2 type//Ubiquitin-binding zinc-finger	--	--	GO:0046872//GO:0043130	metal ion binding//ubiquitin binding	--	--	--	--
Cluster-22178.72310	1411.64	620.872	1.185	5.9656e-06	4.0339e-05	Cluster-22178.72310	1705	736209266	XP_010776733.1	1158	5.8e-124	PREDICTED: death ligand signal enhancer isoform X2 [Notothenia coriiceps]	734623287	XM_010741331.1	312	3.21106e-160	PREDICTED: Larimichthys crocea KIAA0141 ortholog (kiaa0141), mRNA	--	--	--	Q9DCV6	426	1.8e-40	Death ligand signal enhancer OS=Mus musculus GN=Kiaa0141 PE=2 SV=1	PF13176//PF12162//PF13174	Tetratricopeptide repeat//STAT1 TAZ2 binding domain//Tetratricopeptide repeat	--	--	GO:0003700//GO:0005515	transcription factor activity, sequence-specific DNA binding//protein binding	GO:0005667	transcription factor complex	KOG1550	Extracellular protein SEL-1 and related proteins
Cluster-22178.60815	644.088	283.143	1.1857	0.00020378	0.0010168	Cluster-22178.60815	1217	617507964	XP_007542097.1	1512	3.7e-165	PREDICTED: ubiquitin-like-conjugating enzyme ATG3 isoform X2 [Poecilia formosa]	657545321	XM_008279782.1	678	0	PREDICTED: Stegastes partitus autophagy related 3 (atg3), mRNA	K08343	ATG3	ubiquitin-like-conjugating enzyme ATG3	Q6PFS7	1400	1.5e-153	Ubiquitin-like-conjugating enzyme ATG3 OS=Danio rerio GN=atg3 PE=2 SV=1	PF01284	Membrane-associating domain	--	--	--	--	GO:0016020	membrane	KOG2981	Protein involved in autophagocytosis during starvation
Cluster-22178.76938	809.479	355.829	1.1858	8.3732e-05	0.00045484	Cluster-22178.76938	2974	657582492	XP_008295307.1	3041	0	PREDICTED: zinc finger and BTB domain-containing protein 1 [Stegastes partitus]	657582491	XM_008297085.1	1194	0	PREDICTED: Stegastes partitus zinc finger and BTB domain containing 1 (zbtb1), mRNA	--	--	--	Q91VL9	1578	8.4e-174	Zinc finger and BTB domain-containing protein 1 OS=Mus musculus GN=Zbtb1 PE=1 SV=1	PF00096//PF13465//PF00651	Zinc finger, C2H2 type//Zinc-finger double domain//BTB/POZ domain	--	--	GO:0005515//GO:0046872	protein binding//metal ion binding	--	--	--	--
Cluster-22178.54536	1956.94	860.127	1.186	8.6404e-07	6.6946e-06	Cluster-22178.54536	471	348538104	XP_003456532.1	477	1.5e-45	PREDICTED: protein dpy-30 homolog isoform X1 [Oreochromis niloticus]	939316387	XM_014407982.1	177	9.3462e-86	PREDICTED: Maylandia zebra dpy-30 histone methyltransferase complex regulatory subunit (dpy30), transcript variant X3, mRNA	--	--	--	Q2NKU6	394	2.6e-37	Protein dpy-30 homolog OS=Bos taurus GN=DPY30 PE=3 SV=1	--	--	--	--	--	--	--	--	KOG4109	Histone H3 (Lys4) methyltransferase complex, subunit CPS25/DPY-30
Cluster-22178.47364	1347.1	592.047	1.1861	7.7883e-06	5.1594e-05	Cluster-22178.47364	2567	808880666	KKF28477.1	1909	7.3e-211	Cysteine protease ATG4B [Larimichthys crocea]	657540821	XM_008278171.1	1108	0	PREDICTED: Stegastes partitus autophagy related 4A, cysteine peptidase (atg4a), transcript variant X1, mRNA	K08342	ATG4	cysteine protease ATG4	Q6DG88	1637	1e-180	Cysteine protease ATG4B OS=Danio rerio GN=atg4b PE=2 SV=2	PF00485//PF00448	Phosphoribulokinase / Uridine kinase family//SRP54-type protein, GTPase domain	GO:0008152//GO:0006614	metabolic process//SRP-dependent cotranslational protein targeting to membrane	GO:0005525//GO:0016301//GO:0005524	GTP binding//kinase activity//ATP binding	--	--	KOG2674	Cysteine protease required for autophagy - Apg4p/Aut2p
Cluster-22178.56473	996.814	438.08	1.1861	4.7845e-05	0.00027368	Cluster-22178.56473	4098	657598568	XP_008304068.1	3860	0	PREDICTED: gem-associated protein 4 [Stegastes partitus]	657598567	XM_008305846.1	1091	0	PREDICTED: Stegastes partitus gem (nuclear organelle) associated protein 4 (gemin4), mRNA	K13132	GEMIN4	gem associated protein 4	P57678	1142	4.2e-123	Gem-associated protein 4 OS=Homo sapiens GN=GEMIN4 PE=1 SV=2	--	--	--	--	--	--	--	--	--	--
Cluster-22178.69578	1245.97	547.513	1.1863	8.9965e-06	5.8933e-05	Cluster-22178.69578	2549	808875219	KKF24097.1	1838	1.2e-202	Polyhomeotic-like protein 1 [Larimichthys crocea]	734627139	XM_010743440.1	986	0	PREDICTED: Larimichthys crocea polyhomeotic-like protein 1 (LOC104929021), transcript variant X2, mRNA	--	--	--	P78364	514	1.7e-50	Polyhomeotic-like protein 1 OS=Homo sapiens GN=PHC1 PE=1 SV=3	PF00536//PF06467//PF07647//PF02198	SAM domain (Sterile alpha motif)//MYM-type Zinc finger with FCS sequence motif//SAM domain (Sterile alpha motif)//Sterile alpha motif (SAM)/Pointed domain	--	--	GO:0005515//GO:0008270//GO:0043565	protein binding//zinc ion binding//sequence-specific DNA binding	GO:0005634	nucleus	--	--
Cluster-22178.60433	1749.15	768.38	1.1868	4.4249e-05	0.00025505	Cluster-22178.60433	1390	542174481	XP_005467755.1	723	1.3e-73	PREDICTED: L-rhamnose-binding lectin CSL2-like [Oreochromis niloticus]	--	--	--	--	--	--	--	--	P86178	604	3.5e-61	L-rhamnose-binding lectin CSL2 OS=Oncorhynchus keta PE=1 SV=1	PF02140	Galactose binding lectin domain	--	--	GO:0030246	carbohydrate binding	--	--	--	--
Cluster-22178.68885	3753.82	1648.33	1.1874	1.1633e-08	1.1682e-07	Cluster-22178.68885	2057	432944981	XP_004083476.1	1408	7.2e-153	PREDICTED: eukaryotic translation initiation factor 2 subunit 1 [Oryzias latipes]	748942890	KJ513464.1	775	0	Rachycentron canadum eukaryotic translation initiation factor 2 subunit 1 alpha b (eif2s1b) mRNA, complete cds	--	--	--	Q5ZLX2	1358	1.9e-148	Eukaryotic translation initiation factor 2 subunit 1 OS=Gallus gallus GN=EIF2S1 PE=2 SV=2	PF00575//PF07541	S1 RNA binding domain//Eukaryotic translation initiation factor 2 alpha subunit	GO:0006446	regulation of translational initiation	GO:0003743//GO:0003676//GO:0003723	translation initiation factor activity//nucleic acid binding//RNA binding	GO:0005840//GO:0005850	ribosome//eukaryotic translation initiation factor 2 complex	KOG2916	Translation initiation factor 2, alpha subunit (eIF-2alpha)
Cluster-22178.66423	3698.53	1623.88	1.1875	1.0869e-08	1.0962e-07	Cluster-22178.66423	1954	--	--	--	--	--	657533990	XM_008275709.1	577	0	PREDICTED: Stegastes partitus prothymosin alpha-B-like (LOC103352976), mRNA	--	--	--	--	--	--	--	PF09507	DNA polymerase subunit Cdc27	GO:0006260	DNA replication	--	--	GO:0005634	nucleus	--	--
Cluster-22178.63089	19640.6	8620.33	1.188	2.3168e-15	4.4386e-14	Cluster-22178.63089	3962	657542505	XP_008276994.1	2873	0	PREDICTED: baculoviral IAP repeat-containing protein 2 [Stegastes partitus]	576636726	KF501043.1	1163	0	Oplegnathus fasciatus inhibitor of apoptosis protein mRNA, complete cds	K16060	BIRC2_3	baculoviral IAP repeat-containing protein 2/3	Q90660	1598	5.4e-176	Inhibitor of apoptosis protein OS=Gallus gallus GN=ITA PE=2 SV=1	PF00619//PF13639//PF07967//PF14634//PF00347//PF00276//PF03172	Caspase recruitment domain//Ring finger domain//C3HC zinc finger-like//zinc-RING finger domain//Ribosomal protein L6//Ribosomal protein L23//Sp100 domain	GO:0042254//GO:0006412//GO:0042981	ribosome biogenesis//translation//regulation of apoptotic process	GO:0003735//GO:0005515//GO:0008270//GO:0019843	structural constituent of ribosome//protein binding//zinc ion binding//rRNA binding	GO:0005634//GO:0005840	nucleus//ribosome	KOG1751	60s ribosomal protein L23
Cluster-22178.62065	3915.83	1718.45	1.1882	4.4068e-09	4.6564e-08	Cluster-22178.62065	4726	657524118	XP_008276055.1	2100	9.5e-233	PREDICTED: CDK5 and ABL1 enzyme substrate 2-like isoform X1 [Stegastes partitus]	657524117	XM_008277833.1	861	0	PREDICTED: Stegastes partitus CDK5 and ABL1 enzyme substrate 2-like (LOC103354454), transcript variant X1, mRNA	--	--	--	Q9BTV7	1051	1.7e-112	CDK5 and ABL1 enzyme substrate 2 OS=Homo sapiens GN=CABLES2 PE=1 SV=3	PF04683	Proteasome complex subunit Rpn13 ubiquitin receptor	--	--	--	--	GO:0005634//GO:0005737	nucleus//cytoplasm	KOG4164	Cyclin ik3-1/CABLES
Cluster-22178.54719	786.525	345.12	1.1884	8.8371e-05	0.00047747	Cluster-22178.54719	5087	808869953	KKF19884.1	3115	0	Zinc finger CCCH domain-containing protein 6 [Larimichthys crocea]	734594999	XM_010730711.1	1233	0	PREDICTED: Larimichthys crocea zinc finger CCCH domain-containing protein 6-like (LOC104918842), mRNA	--	--	--	P61129	674	9.7e-69	Zinc finger CCCH domain-containing protein 6 OS=Homo sapiens GN=ZC3H6 PE=1 SV=2	PF00642	Zinc finger C-x8-C-x5-C-x3-H type (and similar)	--	--	GO:0046872	metal ion binding	--	--	KOG1040	Polyadenylation factor I complex, subunit, Yth1 (CPSF subunit)
Cluster-22178.64854	3784.82	1660.3	1.1888	5.6192e-09	5.8671e-08	Cluster-22178.64854	4654	734604816	XP_010729480.1	4283	0	PREDICTED: PAS domain-containing serine/threonine-protein kinase [Larimichthys crocea]	657549329	XM_008281205.1	694	0	PREDICTED: Stegastes partitus PAS domain containing serine/threonine kinase (pask), mRNA	--	--	--	Q96RG2	1049	2.9e-112	PAS domain-containing serine/threonine-protein kinase OS=Homo sapiens GN=PASK PE=1 SV=3	PF00069//PF07714//PF00989	Protein kinase domain//Protein tyrosine kinase//PAS fold	GO:0006355//GO:0006468	regulation of transcription, DNA-templated//protein phosphorylation	GO:0005524//GO:0004672	ATP binding//protein kinase activity	--	--	KOG1152	Signal transduction serine/threonine kinase with PAS/PAC sensor domain
Cluster-22178.41657	418.812	183.605	1.1897	0.0011824	0.0049149	Cluster-22178.41657	2151	548501932	XP_005750137.1	1959	9.7e-217	PREDICTED: butyrophilin subfamily 3 member A3-like isoform X1 [Pundamilia nyererei]	657532095	XM_008305464.1	733	0	PREDICTED: Stegastes partitus butyrophilin subfamily 3 member A3-like (LOC103375241), transcript variant X1, mRNA >gi|657532098|ref|XM_008305471.1| PREDICTED: Stegastes partitus butyrophilin subfamily 3 member A3-like (LOC103375241), transcript variant X2, mRNA	--	--	--	Q6MFZ5	355	4e-32	E3 ubiquitin-protein ligase TRIM39 OS=Rattus norvegicus GN=Trim39 PE=3 SV=1	PF12937//PF00622//PF15233	F-box-like//SPRY domain//Synaptonemal complex central element protein 1	GO:0007128//GO:0007130//GO:0070193	meiotic prophase I//synaptonemal complex assembly//synaptonemal complex organization	GO:0005515	protein binding	GO:0000795	synaptonemal complex	--	--
Cluster-22178.66433	1357.31	594.967	1.1899	7.2513e-06	4.8318e-05	Cluster-22178.66433	2019	--	--	--	--	--	--	--	--	--	--	--	--	--	--	--	--	--	PF06495	Fruit fly transformer protein	GO:0006397//GO:0046660	mRNA processing//female sex differentiation	--	--	GO:0005634	nucleus	--	--
Cluster-22178.56187	2045.56	896.474	1.1902	2.2182e-06	1.6108e-05	Cluster-22178.56187	7931	657586657	XP_008297585.1	1455	9.9e-158	PREDICTED: BTB/POZ domain-containing adapter for CUL3-mediated RhoA degradation protein 2 [Stegastes partitus]>gi|657586659|ref|XP_008297587.1| PREDICTED: BTB/POZ domain-containing adapter for CUL3-mediated RhoA degradation protein 2 [Stegastes partitus]	657586661	XM_008299366.1	264	7.31159e-133	PREDICTED: Stegastes partitus intraflagellar transport 20 homolog (Chlamydomonas) (ift20), mRNA	--	--	--	Q5F3E8	1161	5.1e-125	BTB/POZ domain-containing adapter for CUL3-mediated RhoA degradation protein 2 OS=Gallus gallus GN=TNFAIP1 PE=2 SV=1	PF02214//PF07851//PF00651	BTB/POZ domain//TMPIT-like protein//BTB/POZ domain	GO:0051260	protein homooligomerization	GO:0005515	protein binding	GO:0016021	integral component of membrane	KOG2716	Polymerase delta-interacting protein PDIP1 and related proteins, contain BTB/POZ domain
Cluster-22178.84260	305.953	134.082	1.1902	0.0023355	0.0089495	Cluster-22178.84260	657	657543312	XP_008277281.1	794	3.6e-82	PREDICTED: apolipoprotein O [Stegastes partitus]	--	--	--	--	--	--	--	--	Q9BUR5	306	5.8e-27	MICOS complex subunit MIC26 OS=Homo sapiens GN=APOO PE=1 SV=1	--	--	--	--	--	--	--	--	--	--
Cluster-22178.59615	1785.83	782.483	1.1905	0.00087191	0.0037491	Cluster-22178.59615	1364	831494019	XP_012708167.1	1145	1.5e-122	PREDICTED: pre-mRNA-splicing factor ISY1 homolog [Fundulus heteroclitus]	928066923	XM_014027669.1	424	0	PREDICTED: Austrofundulus limnaeus pre-mRNA-splicing factor ISY1 homolog (LOC106531751), mRNA	--	--	--	Q6AYB3	1071	2.4e-115	Pre-mRNA-splicing factor ISY1 homolog OS=Rattus norvegicus GN=Isy1 PE=2 SV=1	--	--	--	--	--	--	--	--	KOG3068	mRNA splicing factor
Cluster-22178.58396	341.923	149.774	1.1909	0.0018458	0.0072748	Cluster-22178.58396	976	--	--	--	--	--	734641186	XM_010751164.1	83	3.6184e-33	PREDICTED: Larimichthys crocea septin-7 (LOC104935335), transcript variant X2, mRNA	--	--	--	--	--	--	--	PF09180//PF04644	Prolyl-tRNA synthetase, C-terminal//Motilin/ghrelin	GO:0006525//GO:0006433//GO:0006560//GO:0007165	arginine metabolic process//prolyl-tRNA aminoacylation//proline metabolic process//signal transduction	GO:0005179//GO:0000166//GO:0005524//GO:0004827	hormone activity//nucleotide binding//ATP binding//proline-tRNA ligase activity	GO:0005576//GO:0005737	extracellular region//cytoplasm	--	--
Cluster-22178.62085	1218.86	533.377	1.1923	6.1573e-06	4.1555e-05	Cluster-22178.62085	4510	657598212	XP_008303877.1	1650	1.4e-180	PREDICTED: methenyltetrahydrofolate synthase domain-containing protein [Stegastes partitus]	657598211	XM_008305655.1	712	0	PREDICTED: Stegastes partitus methenyltetrahydrofolate synthetase domain containing (mthfsd), mRNA	--	--	--	Q0P464	789	4e-82	Methenyltetrahydrofolate synthase domain-containing protein OS=Danio rerio GN=mthfsd PE=2 SV=1	PF00076//PF02201	RNA recognition motif. (a.k.a. RRM, RBD, or RNP domain)//SWIB/MDM2 domain	--	--	GO:0003676//GO:0005515	nucleic acid binding//protein binding	--	--	KOG4410	5-formyltetrahydrofolate cyclo-ligase
Cluster-22178.65161	2715.31	1187.99	1.1926	2.3756e-06	1.7166e-05	Cluster-22178.65161	8417	736203189	XP_010775076.1	1538	2.5e-167	PREDICTED: transcobalamin-2-like isoform X1 [Notothenia coriiceps]>gi|736203194|ref|XP_010775077.1| PREDICTED: transcobalamin-2-like isoform X1 [Notothenia coriiceps]	657598092	XM_008305590.1	552	0	PREDICTED: Stegastes partitus transcobalamin-2-like (LOC103375339), transcript variant X2, mRNA	--	--	--	Q9XSC9	475	1.9e-45	Transcobalamin-2 OS=Bos taurus GN=TCN2 PE=1 SV=1	PF01122	Eukaryotic cobalamin-binding protein	GO:0015889	cobalamin transport	GO:0031419	cobalamin binding	--	--	KOG0161	Myosin class II heavy chain
Cluster-22178.72521	1619.07	708.164	1.193	5.1206e-05	0.00029102	Cluster-22178.72521	1486	734643972	XP_010751002.1	735	5.7e-75	PREDICTED: RRP15-like protein [Larimichthys crocea]	--	--	--	--	--	--	--	--	Q7ZV20	605	2.8e-61	RRP15-like protein OS=Danio rerio GN=rrp15 PE=2 SV=1	--	--	--	--	--	--	--	--	KOG2974	Uncharacterized conserved protein
Cluster-22178.53169	1031.69	451.259	1.193	0.00042674	0.0019808	Cluster-22178.53169	1320	348534375	XP_003454677.1	979	2.6e-103	PREDICTED: D-tyrosyl-tRNA(Tyr) deacylase 1-like isoform X1 [Oreochromis niloticus]>gi|542188047|ref|XP_005470212.1| PREDICTED: D-tyrosyl-tRNA(Tyr) deacylase 1-like isoform X2 [Oreochromis niloticus]	498926677	XM_004538706.1	394	0	PREDICTED: Maylandia zebra D-tyrosyl-tRNA deacylase 1 (dtd1), mRNA	--	--	--	Q8TEA8	794	3e-83	D-tyrosyl-tRNA(Tyr) deacylase 1 OS=Homo sapiens GN=DTD1 PE=1 SV=2	PF02580	D-Tyr-tRNA(Tyr) deacylase	GO:0019478	D-amino acid catabolic process	GO:0016788	hydrolase activity, acting on ester bonds	GO:0005737	cytoplasm	KOG3323	D-Tyr-tRNA (Tyr) deacylase
Cluster-22178.67077	2975.34	1301.35	1.1931	2.7033e-08	2.5889e-07	Cluster-22178.67077	1618	548381119	XP_005734428.1	1283	1.8e-138	PREDICTED: dihydrolipoyllysine-residue succinyltransferase component of 2-oxoglutarate dehydrogenase complex, mitochondrial-like isoform X2 [Pundamilia nyererei]	734609666	XM_010733848.1	889	0	PREDICTED: Larimichthys crocea dihydrolipoyllysine-residue succinyltransferase component of 2-oxoglutarate dehydrogenase complex, mitochondrial-like (LOC104921345), mRNA	K00658	DLST, sucB	2-oxoglutarate dehydrogenase E2 component (dihydrolipoamide succinyltransferase)	Q01205	1072	2.2e-115	Dihydrolipoyllysine-residue succinyltransferase component of 2-oxoglutarate dehydrogenase complex, mitochondrial OS=Rattus norvegicus GN=Dlst PE=1 SV=2	PF00198	2-oxoacid dehydrogenases acyltransferase (catalytic domain)	GO:0008152	metabolic process	GO:0016746	transferase activity, transferring acyl groups	--	--	KOG0559	Dihydrolipoamide succinyltransferase (2-oxoglutarate dehydrogenase, E2 subunit)
Cluster-22178.69555	525.572	229.776	1.1937	0.0004561	0.0021018	Cluster-22178.69555	1060	348535570	XP_003455273.1	802	6.9e-83	PREDICTED: ubiquitin-conjugating enzyme E2 E1-like isoform X1 [Oreochromis niloticus]	908541282	XM_005459719.2	403	0	PREDICTED: Oreochromis niloticus ubiquitin-conjugating enzyme E2 E1-like (LOC100697459), transcript variant X3, mRNA	K06689	UBE2D_E, UBC4, UBC5	ubiquitin-conjugating enzyme E2 D/E	P51965	754	1.1e-78	Ubiquitin-conjugating enzyme E2 E1 OS=Homo sapiens GN=UBE2E1 PE=1 SV=1	PF05773	RWD domain	--	--	GO:0005515	protein binding	--	--	KOG0417	Ubiquitin-protein ligase
Cluster-22178.65580	571.74	249.835	1.1944	0.00022081	0.0010939	Cluster-22178.65580	9313	734646539	XP_010752411.1	3195	0	PREDICTED: kelch repeat and BTB domain-containing protein 2 [Larimichthys crocea]>gi|808858065|gb|KKF10522.1| Kelch repeat and BTB domain-containing protein 2 [Larimichthys crocea]>gi|808884088|gb|KKF31103.1| Kelch repeat and BTB domain-containing protein 2 [Larimichthys crocea]	657583536	XM_008297658.1	1521	0	PREDICTED: Stegastes partitus kelch repeat and BTB (POZ) domain containing 2 (kbtbd2), transcript variant X2, mRNA	--	--	--	Q8IY47	2688	5.1e-302	Kelch repeat and BTB domain-containing protein 2 OS=Homo sapiens GN=KBTBD2 PE=1 SV=2	PF02932//PF07646//PF00651//PF01344	Neurotransmitter-gated ion-channel transmembrane region//Kelch motif//BTB/POZ domain//Kelch motif	GO:0006811	ion transport	GO:0005515	protein binding	GO:0016020	membrane	KOG4441	Proteins containing BTB/POZ and Kelch domains, involved in regulatory/signal transduction processes
Cluster-22178.70056	1309.92	572.266	1.1947	6.5882e-06	4.4257e-05	Cluster-22178.70056	1549	551528308	XP_005815622.1	1176	4.3e-126	PREDICTED: small glutamine-rich tetratricopeptide repeat-containing protein alpha-like [Xiphophorus maculatus]	657565004	XM_008287553.1	594	0	PREDICTED: Stegastes partitus small glutamine-rich tetratricopeptide repeat (TPR)-containing, alpha (sgta), mRNA	--	--	--	O43765	930	6.1e-99	Small glutamine-rich tetratricopeptide repeat-containing protein alpha OS=Homo sapiens GN=SGTA PE=1 SV=1	PF00515//PF09280//PF13174//PF13374//PF13414//PF06552//PF13176//PF13371//PF13181	Tetratricopeptide repeat//XPC-binding domain//Tetratricopeptide repeat//Tetratricopeptide repeat//TPR repeat//Plant specific mitochondrial import receptor subunit TOM20//Tetratricopeptide repeat//Tetratricopeptide repeat//Tetratricopeptide repeat	GO:0045040//GO:0006281//GO:0006289//GO:0043161	protein import into mitochondrial outer membrane//DNA repair//nucleotide-excision repair//proteasome-mediated ubiquitin-dependent protein catabolic process	GO:0003684//GO:0005515	damaged DNA binding//protein binding	GO:0005742	mitochondrial outer membrane translocase complex	KOG0553	TPR repeat-containing protein
Cluster-22178.75386	859.717	375.577	1.1948	5.9028e-05	0.00033125	Cluster-22178.75386	892	657560921	XP_008284149.1	1096	4.7e-117	PREDICTED: proteasome assembly chaperone 1 [Stegastes partitus]	734604236	XM_010730857.1	396	0	PREDICTED: Larimichthys crocea proteasome (prosome, macropain) assembly chaperone 1 (psmg1), mRNA	--	--	--	Q6DG91	606	1.3e-61	Proteasome assembly chaperone 1 OS=Danio rerio GN=psmg1 PE=2 SV=1	PF16094	Proteasome assembly chaperone 4	GO:0043248	proteasome assembly	--	--	GO:0005783	endoplasmic reticulum	--	--
Cluster-22178.55909	1276.44	557.581	1.1949	6.2111e-06	4.19e-05	Cluster-22178.55909	2900	734645317	XP_010751742.1	2796	0	PREDICTED: negative elongation factor C/D [Larimichthys crocea]	930738359	XM_005924768.2	1063	0	PREDICTED: Haplochromis burtoni negative elongation factor complex member C/D (nelfcd), mRNA	K15181	TH1L, NELFD	negative elongation factor C/D	Q5RFA0	2640	5.9e-297	Negative elongation factor D OS=Pongo abelii GN=NELFCD PE=2 SV=1	PF04858	TH1 protein	GO:0045892	negative regulation of transcription, DNA-templated	--	--	GO:0005634	nucleus	--	--
Cluster-22178.68478	1527.89	667.311	1.1951	2.185e-06	1.5884e-05	Cluster-22178.68478	2811	657571171	XP_008289144.1	2049	4.6e-227	PREDICTED: histone acetyltransferase KAT8 [Stegastes partitus]	734614376	XM_010736440.1	787	0	PREDICTED: Larimichthys crocea K(lysine) acetyltransferase 8 (kat8), mRNA	--	--	--	Q9H7Z6	1914	8.7e-213	Histone acetyltransferase KAT8 OS=Homo sapiens GN=KAT8 PE=1 SV=2	PF00583//PF13508//PF01853	Acetyltransferase (GNAT) family//Acetyltransferase (GNAT) domain//MOZ/SAS family	GO:0006355//GO:0042967	regulation of transcription, DNA-templated//acyl-carrier-protein biosynthetic process	GO:0016747//GO:0008080	transferase activity, transferring acyl groups other than amino-acyl groups//N-acetyltransferase activity	--	--	KOG2747	Histone acetyltransferase (MYST family)
Cluster-22178.59983	2024.42	884.101	1.1952	5.2625e-07	4.2127e-06	Cluster-22178.59983	1534	348541305	XP_003458127.1	1360	2e-147	PREDICTED: actin-related protein 2/3 complex subunit 2-like [Oreochromis niloticus]	657596811	XM_008304905.1	830	0	PREDICTED: Stegastes partitus actin related protein 2/3 complex, subunit 2, 34kDa (arpc2), mRNA	K05758	ARPC2	actin related protein 2/3 complex, subunit 2	O15144	1284	5.4e-140	Actin-related protein 2/3 complex subunit 2 OS=Homo sapiens GN=ARPC2 PE=1 SV=1	PF04045//PF05856	Arp2/3 complex, 34 kD subunit p34-Arc//ARP2/3 complex 20 kDa subunit (ARPC4)	GO:0034314//GO:0030833//GO:0030041	Arp2/3 complex-mediated actin nucleation//regulation of actin filament polymerization//actin filament polymerization	--	--	GO:0005885//GO:0015629	Arp2/3 protein complex//actin cytoskeleton	KOG2826	Actin-related protein Arp2/3 complex, subunit ARPC2
Cluster-22178.85183	699.063	305.244	1.1955	9.2937e-05	0.00049966	Cluster-22178.85183	7768	542246635	XP_003455416.2	1850	1.5e-203	PREDICTED: xyloside xylosyltransferase 1-like isoform X1 [Oreochromis niloticus]>gi|542246637|ref|XP_005459959.1| PREDICTED: xyloside xylosyltransferase 1-like isoform X2 [Oreochromis niloticus]	734601384	XM_010729292.1	759	0	PREDICTED: Larimichthys crocea xyloside xylosyltransferase 1 (xxylt1), mRNA	--	--	--	Q3U4G3	1213	4.7e-131	Xyloside xylosyltransferase 1 OS=Mus musculus GN=Xxylt1 PE=1 SV=2	PF12592//PF00076//PF01501	Protein of unknown function (DUF3763)//RNA recognition motif. (a.k.a. RRM, RBD, or RNP domain)//Glycosyl transferase family 8	--	--	GO:0016757//GO:0016820//GO:0003676	transferase activity, transferring glycosyl groups//hydrolase activity, acting on acid anhydrides, catalyzing transmembrane movement of substances//nucleic acid binding	--	--	KOG3765	Predicted glycosyltransferase
Cluster-22178.59313	496.647	216.834	1.1956	0.00042892	0.00199	Cluster-22178.59313	1436	808876311	KKF24964.1	491	1.1e-46	Nucleolysin TIA-1 isoform p40 [Larimichthys crocea]	930773818	XM_005952357.2	672	0	PREDICTED: Haplochromis burtoni nucleolysin TIA-1 isoform p40-like (LOC102303555), transcript variant X2, mRNA	--	--	--	P31483	295	2.4e-25	Nucleolysin TIA-1 isoform p40 OS=Homo sapiens GN=TIA1 PE=1 SV=3	--	--	--	--	--	--	--	--	--	--
Cluster-22178.68985	6574.11	2869.71	1.1959	4.7271e-11	6.1858e-10	Cluster-22178.68985	3636	831300982	XP_012682469.1	1789	8.5e-197	PREDICTED: V-type proton ATPase subunit d 1 [Clupea harengus]	908545145	XM_003456885.3	763	0	PREDICTED: Oreochromis niloticus ATPase, H+ transporting, lysosomal 38kDa, V0 subunit d1 (atp6v0d1), mRNA	K02146	ATPeV0D, ATP6D	V-type H+-transporting ATPase subunit d	Q6PGV1	1805	4.9e-200	V-type proton ATPase subunit d 1 OS=Danio rerio GN=atp6v0d1 PE=1 SV=1	PF04434	SWIM zinc finger	--	--	GO:0008270	zinc ion binding	--	--	KOG2957	Vacuolar H+-ATPase V0 sector, subunit d
Cluster-22178.51743	2496.38	1089.4	1.1963	1.4842e-07	1.2846e-06	Cluster-22178.51743	952	657595809	XP_008302583.1	557	1.6e-54	PREDICTED: baculoviral IAP repeat-containing protein 5.2-like [Stegastes partitus]	930748604	XM_005932836.2	235	1.12454e-117	PREDICTED: Haplochromis burtoni baculoviral IAP repeat-containing protein 5.2-like (LOC102290331), mRNA	--	--	--	Q28ER3	375	8.5e-35	Baculoviral IAP repeat-containing protein 5.2 OS=Xenopus tropicalis GN=birc5.2 PE=2 SV=2	--	--	--	--	--	--	--	--	KOG1101	Apoptosis inhibitor IAP1 and related BIR domain proteins
Cluster-22178.67199	702.054	306.364	1.1963	0.00013212	0.00068697	Cluster-22178.67199	5016	734609473	XP_010732043.1	3347	0	PREDICTED: ARF GTPase-activating protein GIT2 isoform X1 [Larimichthys crocea]	657536472	XM_008276593.1	1632	0	PREDICTED: Stegastes partitus G protein-coupled receptor kinase interacting ArfGAP 2 (git2), transcript variant X5, mRNA	--	--	--	Q14161	2845	0	ARF GTPase-activating protein GIT2 OS=Homo sapiens GN=GIT2 PE=1 SV=2	PF01412//PF00023//PF13606//PF16331//PF06156//PF07289//PF01035	Putative GTPase activating protein for Arf//Ankyrin repeat//Ankyrin repeat//TolA binding protein trimerisation//Protein of unknown function (DUF972)//Protein of unknown function (DUF1448)//6-O-methylguanine DNA methyltransferase, DNA binding domain	GO:0006260//GO:0006281//GO:0070206	DNA replication//DNA repair//protein trimerization	GO:0003824//GO:0005515//GO:0005096	catalytic activity//protein binding//GTPase activator activity	GO:0034464	BBSome	KOG0818	GTPase-activating proteins of the GIT family
Cluster-22178.61892	454.744	198.444	1.1963	0.00060366	0.0027025	Cluster-22178.61892	3459	819328286	AKG51681.1	2586	3.1e-289	catalase [Oryzias sinensis]	52354831	AY734528.1	1038	0	Oplegnathus fasciatus catalase mRNA, complete cds	--	--	--	Q9PT92	2424	7.8e-272	Catalase OS=Danio rerio GN=cat PE=2 SV=1	PF00199	Catalase	GO:0015947//GO:0006568//GO:0055114//GO:0006979//GO:0006804	methane metabolic process//tryptophan metabolic process//oxidation-reduction process//response to oxidative stress//obsolete peroxidase reaction	GO:0004096//GO:0020037	catalase activity//heme binding	--	--	KOG0047	Catalase
Cluster-22178.50804	486.812	212.421	1.1964	0.00049421	0.00226	Cluster-22178.50804	2747	808886641	KKF33203.1	2554	1.3e-285	Folylpolyglutamate synthase, mitochondrial [Larimichthys crocea]	657564605	XM_008287339.1	809	0	PREDICTED: Stegastes partitus folylpolyglutamate synthase (fpgs), mRNA	--	--	--	A6H751	1637	1.1e-180	Folylpolyglutamate synthase, mitochondrial OS=Bos taurus GN=FPGS PE=2 SV=1	PF02875//PF08245//PF00108//PF01695	Mur ligase family, glutamate ligase domain//Mur ligase middle domain//Thiolase, N-terminal domain//IstB-like ATP binding protein	GO:0009058//GO:0008152	biosynthetic process//metabolic process	GO:0016747//GO:0005524//GO:0016874	transferase activity, transferring acyl groups other than amino-acyl groups//ATP binding//ligase activity	--	--	KOG2525	Folylpolyglutamate synthase
Cluster-22178.59794	2169.1	946.452	1.1965	2.5511e-07	2.1356e-06	Cluster-22178.59794	1198	657574248	XP_008290823.1	449	6.7e-42	PREDICTED: DNA polymerase epsilon subunit 4 [Stegastes partitus]	542212851	XM_003439652.2	230	8.57158e-115	PREDICTED: Oreochromis niloticus polymerase (DNA-directed), epsilon 4, accessory subunit (pole4), mRNA	--	--	--	Q9CQ36	335	4.6e-30	DNA polymerase epsilon subunit 4 OS=Mus musculus GN=Pole4 PE=1 SV=1	PF04719//PF00125//PF02969	hTAFII28-like protein conserved region//Core histone H2A/H2B/H3/H4//TATA box binding protein associated factor (TAF)	GO:0006367//GO:0006352	transcription initiation from RNA polymerase II promoter//DNA-templated transcription, initiation	GO:0003677	DNA binding	GO:0005634	nucleus	KOG1658	DNA polymerase epsilon, subunit C
Cluster-22178.59870	955.711	416.852	1.197	2.6466e-05	0.00015946	Cluster-22178.59870	6228	734620919	XP_010738331.1	3661	0	PREDICTED: exostosin-1 [Larimichthys crocea]>gi|808880277|gb|KKF28194.1| Exostosin-1a [Larimichthys crocea]	657537552	XM_008276988.1	1690	0	PREDICTED: Stegastes partitus exostosin glycosyltransferase 1 (ext1), mRNA	--	--	--	Q5IGR7	3261	0	Exostosin-1b OS=Danio rerio GN=ext1b PE=2 SV=1	PF09258	Glycosyl transferase family 64 domain	GO:0015012//GO:0006024	heparan sulfate proteoglycan biosynthetic process//glycosaminoglycan biosynthetic process	--	--	GO:0016021	integral component of membrane	KOG1021	Acetylglucosaminyltransferase EXT1/exostosin 1
Cluster-22178.79182	593.305	258.719	1.1974	0.00030472	0.0014625	Cluster-22178.79182	4403	657596385	XP_008302893.1	4757	0	PREDICTED: protein HIRA [Stegastes partitus]	734598695	XM_010750522.1	1845	0	PREDICTED: Larimichthys crocea protein HIRA (LOC104934778), mRNA	--	--	--	O42611	4534	0	Protein HIRA OS=Takifugu rubripes GN=hira PE=2 SV=1	PF07569//PF00400	TUP1-like enhancer of split//WD domain, G-beta repeat	GO:0006355	regulation of transcription, DNA-templated	GO:0005515	protein binding	GO:0005634	nucleus	KOG0973	Histone transcription regulator HIRA, WD repeat superfamily
Cluster-22178.51777	526.479	229.49	1.1979	0.00038282	0.0017961	Cluster-22178.51777	4281	657592414	XP_008300732.1	770	1.4e-78	PREDICTED: protein FAM57B-like [Stegastes partitus]	734622374	XM_010740829.1	408	0	PREDICTED: Larimichthys crocea family with sequence similarity 57, member B (fam57b), mRNA	--	--	--	Q7TNV1	542	1.6e-53	Protein FAM57B OS=Mus musculus GN=Fam57b PE=2 SV=2	PF03798	TLC domain	--	--	--	--	GO:0016021	integral component of membrane	--	--
Cluster-22178.80655	583.56	254.29	1.1984	0.00021409	0.0010639	Cluster-22178.80655	4179	617431955	XP_007562125.1	1929	5.7e-213	PREDICTED: prolyl 4-hydroxylase subunit alpha-2 isoform X1 [Poecilia formosa]	734601492	XR_796986.1	703	0	PREDICTED: Larimichthys crocea prolyl 4-hydroxylase, alpha polypeptide II (p4ha2), transcript variant X5, misc_RNA	K00472	E1.14.11.2	prolyl 4-hydroxylase	Q5ZLK5	1506	2.6e-165	Prolyl 4-hydroxylase subunit alpha-2 OS=Gallus gallus GN=P4HA2 PE=2 SV=1	PF08631//PF03171//PF08336	Meiosis protein SPO22/ZIP4 like//2OG-Fe(II) oxygenase superfamily//Prolyl 4-Hydroxylase alpha-subunit, N-terminal region	GO:0006525//GO:0006560//GO:0055114//GO:0051321//GO:0018401	arginine metabolic process//proline metabolic process//oxidation-reduction process//meiotic cell cycle//peptidyl-proline hydroxylation to 4-hydroxy-L-proline	GO:0004656//GO:0016491//GO:0016702	procollagen-proline 4-dioxygenase activity//oxidoreductase activity//oxidoreductase activity, acting on single donors with incorporation of molecular oxygen, incorporation of two atoms of oxygen	GO:0005783	endoplasmic reticulum	KOG1591	Prolyl 4-hydroxylase alpha subunit
Cluster-22178.59203	4742.13	2066.25	1.1985	7.5113e-10	8.661e-09	Cluster-22178.59203	3713	348503464	XP_003439284.1	2775	2.9e-311	PREDICTED: FAST kinase domain-containing protein 3-like isoform X1 [Oreochromis niloticus]>gi|542217795|ref|XP_005449026.1| PREDICTED: FAST kinase domain-containing protein 3-like isoform X2 [Oreochromis niloticus]	908487378	XM_003439236.3	873	0	PREDICTED: Oreochromis niloticus FAST kinase domain-containing protein 3-like (LOC100710732), transcript variant X2, mRNA	--	--	--	Q58CX2	1440	1.1e-157	FAST kinase domain-containing protein 3, mitochondrial OS=Bos taurus GN=FASTKD3 PE=2 SV=2	PF05121//PF05531//PF15964//PF16326//PF03357//PF06743//PF01920	Gas vesicle protein K//Nucleopolyhedrovirus P10 protein//Centrosomal colon cancer autoantigen protein family//ABC transporter C-terminal domain//Snf7//FAST kinase-like protein, subdomain 1//Prefoldin subunit	GO:0031412//GO:0007034//GO:0006457//GO:0051297	gas vesicle organization//vacuolar transport//protein folding//centrosome organization	GO:0004672//GO:0003677//GO:0051082	protein kinase activity//DNA binding//unfolded protein binding	GO:0005813//GO:0016272//GO:0019028	centrosome//prefoldin complex//viral capsid	KOG1655	Protein involved in vacuolar protein sorting
Cluster-22178.69318	1686.54	734.856	1.1985	1.2976e-06	9.7814e-06	Cluster-22178.69318	2566	498983937	XP_004550667.1	1853	2.3e-204	PREDICTED: transmembrane protein 214 [Maylandia zebra]	657543158	XM_008279008.1	731	0	PREDICTED: Stegastes partitus transmembrane protein 214 (tmem214), mRNA	--	--	--	A0JMW6	1134	2.2e-122	Transmembrane protein 214-A OS=Xenopus laevis GN=tmem214-a PE=2 SV=1	PF01405//PF07657	Photosystem II reaction centre T protein//N terminus of Notch ligand	GO:0015979//GO:0007275//GO:0007219	photosynthesis//multicellular organismal development//Notch signaling pathway	--	--	GO:0009539//GO:0009523//GO:0016021//GO:0016020	photosystem II reaction center//photosystem II//integral component of membrane//membrane	--	--
Cluster-22178.74507	857.483	373.487	1.199	5.4415e-05	0.0003073	Cluster-22178.74507	1851	734648465	XP_010753462.1	2667	6.7e-299	PREDICTED: mediator of RNA polymerase II transcription subunit 17 [Larimichthys crocea]	734648464	XM_010755160.1	1056	0	PREDICTED: Larimichthys crocea mediator complex subunit 17 (med17), mRNA	K15133	MED17	mediator of RNA polymerase II transcription subunit 17	Q08BY1	2488	1.6e-279	Mediator of RNA polymerase II transcription subunit 17 OS=Danio rerio GN=med17 PE=2 SV=1	PF10156	Subunit 17 of Mediator complex	GO:0006357	regulation of transcription from RNA polymerase II promoter	GO:0001104	RNA polymerase II transcription cofactor activity	GO:0016592	mediator complex	--	--
Cluster-22178.72376	4030.6	1755.24	1.1993	3.4394e-09	3.6825e-08	Cluster-22178.72376	5072	348504856	XP_003439977.1	2471	9.8e-276	PREDICTED: amidophosphoribosyltransferase-like isoform X1 [Oreochromis niloticus]	657551471	XM_008281979.1	933	0	PREDICTED: Stegastes partitus phosphoribosyl pyrophosphate amidotransferase (ppat), mRNA	K00764	purF, PPAT	amidophosphoribosyltransferase	P28173	2050	2.7e-228	Amidophosphoribosyltransferase OS=Gallus gallus GN=PPAT PE=2 SV=1	PF06423//PF00156//PF10384	GWT1//Phosphoribosyl transferase domain//Centromere protein Scm3	GO:0009116//GO:0006506	nucleoside metabolic process//GPI anchor biosynthetic process	GO:0016746//GO:0042393	transferase activity, transferring acyl groups//histone binding	GO:0005634//GO:0016021//GO:0005789	nucleus//integral component of membrane//endoplasmic reticulum membrane	KOG0572	Glutamine phosphoribosylpyrophosphate amidotransferase
Cluster-22178.66070	14120.1	6146.57	1.1999	3.0469e-14	5.3449e-13	Cluster-22178.66070	4918	808875338	KKF24197.1	1023	7.6e-108	E3 ubiquitin-protein ligase RNF182 [Larimichthys crocea]	734636348	XM_010748509.1	415	0	PREDICTED: Larimichthys crocea E3 ubiquitin-protein ligase RNF182-like (LOC104933131), transcript variant X3, mRNA	K06688	UBE2C, UBC11	ubiquitin-conjugating enzyme E2 C	P56616	631	9e-64	Ubiquitin-conjugating enzyme E2 C OS=Xenopus laevis GN=ube2c PE=1 SV=1	PF05773//PF05743//PF14634//PF00097//PF01193//PF04810//PF01363//PF13639//PF00876	RWD domain//UEV domain//zinc-RING finger domain//Zinc finger, C3HC4 type (RING finger)//RNA polymerase Rpb3/Rpb11 dimerisation domain//Sec23/Sec24 zinc finger//FYVE zinc finger//Ring finger domain//Innexin	GO:0006888//GO:0006464//GO:0015031//GO:0006886//GO:0006351	ER to Golgi vesicle-mediated transport//cellular protein modification process//protein transport//intracellular protein transport//transcription, DNA-templated	GO:0046983//GO:0008270//GO:0046872//GO:0005515	protein dimerization activity//zinc ion binding//metal ion binding//protein binding	GO:0030127//GO:0005921	COPII vesicle coat//gap junction	KOG0421	Ubiquitin-protein ligase
Cluster-22178.75816	5961.47	2594.84	1.2	8.6529e-11	1.1007e-09	Cluster-22178.75816	10954	657566067	XP_008286359.1	5008	0	PREDICTED: terminal uridylyltransferase 4-like [Stegastes partitus]	734613505	XM_010735963.1	1922	0	PREDICTED: Larimichthys crocea zinc finger, CCHC domain containing 6 (zcchc6), transcript variant X2, mRNA	K13291	TUT	terminal uridylyltransferase	Q5VYS8	1668	1.1e-183	Terminal uridylyltransferase 7 OS=Homo sapiens GN=ZCCHC6 PE=1 SV=1	PF02984//PF09249//PF00098//PF01909//PF07412	Cyclin, C-terminal domain//tRNA nucleotidyltransferase, second domain//Zinc knuckle//Nucleotidyltransferase domain//Geminin	GO:0006275//GO:0008033	regulation of DNA replication//tRNA processing	GO:0004810//GO:0016779//GO:0016437//GO:0008270//GO:0003676	tRNA adenylyltransferase activity//nucleotidyltransferase activity//tRNA cytidylyltransferase activity//zinc ion binding//nucleic acid binding	GO:0005634	nucleus	KOG2277	S-M checkpoint control protein CID1 and related nucleotidyltransferases
Cluster-22178.69240	18237.8	7935.35	1.2006	1.2e-14	2.1723e-13	Cluster-22178.69240	2044	597787188	XP_007257040.1	825	2.9e-85	PREDICTED: 60S ribosomal protein L12-like isoform X1 [Astyanax mexicanus]	939283354	XM_004565736.3	439	0	PREDICTED: Maylandia zebra ribosomal protein L12 (rpl12), mRNA	K02870	RP-L12e, RPL12	large subunit ribosomal protein L12e	E2RR58	788	2.3e-82	60S ribosomal protein L12 OS=Canis lupus familiaris GN=RPL12 PE=1 SV=1	PF00298	Ribosomal protein L11, RNA binding domain	GO:0042254//GO:0006412	ribosome biogenesis//translation	GO:0003735	structural constituent of ribosome	GO:0005840	ribosome	KOG0886	40S ribosomal protein S2
Cluster-22178.57012	1084.27	471.726	1.2007	1.1074e-05	7.1433e-05	Cluster-22178.57012	2423	--	--	--	--	--	734634984	XM_010747755.1	512	0	PREDICTED: Larimichthys crocea MOB-like protein phocein (LOC104932517), mRNA	--	--	--	--	--	--	--	--	--	--	--	--	--	--	--	--	--
Cluster-22178.76232	468.354	203.615	1.2018	0.0026201	0.0098979	Cluster-22178.76232	2932	657592199	XP_008300617.1	1863	1.8e-205	PREDICTED: NAD kinase 2, mitochondrial isoform X2 [Stegastes partitus]	657592198	XM_008302395.1	607	0	PREDICTED: Stegastes partitus NAD kinase 2, mitochondrial (nadk2), transcript variant X2, mRNA	--	--	--	Q1HCL7	1477	4.3e-162	NAD kinase 2, mitochondrial OS=Rattus norvegicus GN=Nadk2 PE=1 SV=1	PF02316//PF01513//PF00781	Mu DNA-binding domain//ATP-NAD kinase//Diacylglycerol kinase catalytic domain	GO:0046497//GO:0008152//GO:0006769//GO:0006741	nicotinate nucleotide metabolic process//metabolic process//nicotinamide metabolic process//NADP biosynthetic process	GO:0016301//GO:0003677//GO:0003951	kinase activity//DNA binding//NAD+ kinase activity	--	--	KOG4180	Predicted kinase
Cluster-22178.88046	652.241	283.38	1.2027	0.00016751	0.00085179	Cluster-22178.88046	5030	734644909	XP_010751516.1	2623	2.3e-293	PREDICTED: kelch-like protein 36 isoform X2 [Larimichthys crocea]	734644908	XM_010753214.1	904	0	PREDICTED: Larimichthys crocea kelch-like family member 36 (klhl36), transcript variant X2, mRNA	--	--	--	Q503R4	1989	3.1e-221	Kelch-like protein 36 OS=Danio rerio GN=klhl36 PE=2 SV=1	PF00241//PF00651//PF07646//PF01344	Cofilin/tropomyosin-type actin-binding protein//BTB/POZ domain//Kelch motif//Kelch motif	--	--	GO:0003779//GO:0005515	actin binding//protein binding	GO:0005622	intracellular	--	--
Cluster-22178.59441	891.806	387.38	1.203	0.00033196	0.0015794	Cluster-22178.59441	1035	297288233	XP_002803306.1	153	1.2e-07	PREDICTED: hypothetical protein LOC100426317 [Macaca mulatta]	657574708	XM_008292851.1	417	0	PREDICTED: Stegastes partitus 14-3-3 protein epsilon-like (LOC103365420), transcript variant X3, mRNA	--	--	--	--	--	--	--	--	--	--	--	--	--	--	--	--	--
Cluster-22178.57039	352.32	152.977	1.2036	0.0010186	0.0043047	Cluster-22178.57039	2805	657572388	XP_008289808.1	1553	1.5e-169	PREDICTED: protein CYR61-like [Stegastes partitus]	657572387	XM_008291586.1	531	0	PREDICTED: Stegastes partitus protein CYR61-like (LOC103364456), mRNA	K06829	CYR61	cysteine rich protein 61	O00622	903	1.5e-95	Protein CYR61 OS=Homo sapiens GN=CYR61 PE=1 SV=1	PF00093//PF00219	von Willebrand factor type C domain//Insulin-like growth factor binding protein	GO:0001558	regulation of cell growth	GO:0005515//GO:0005520	protein binding//insulin-like growth factor binding	GO:0005576//GO:0016942	extracellular region//insulin-like growth factor binding protein complex	KOG0329	ATP-dependent RNA helicase
Cluster-22178.63447	3474.65	1507.24	1.205	1.0804e-08	1.0901e-07	Cluster-22178.63447	707	498935663	XP_004540980.1	807	1.2e-83	PREDICTED: ATP synthase subunit O, mitochondrial [Maylandia zebra]	734599539	XM_010754868.1	403	0	PREDICTED: Larimichthys crocea ATP synthase, H+ transporting, mitochondrial F1 complex, O subunit (atp5o), mRNA	--	--	--	Q2EN81	600	5.1e-61	ATP synthase subunit O, mitochondrial OS=Sus scrofa GN=ATP5O PE=1 SV=1	PF00213	ATP synthase delta (OSCP) subunit	GO:0015986	ATP synthesis coupled proton transport	GO:0046933	proton-transporting ATP synthase activity, rotational mechanism	GO:0045259	proton-transporting ATP synthase complex	KOG1662	Mitochondrial F1F0-ATP synthase, subunit OSCP/ATP5
Cluster-22178.71218	1634.2	708.863	1.205	2.1603e-05	0.00013224	Cluster-22178.71218	3158	831492591	XP_012707665.1	3775	0	PREDICTED: trifunctional purine biosynthetic protein adenosine-3 [Fundulus heteroclitus]>gi|831492595|ref|XP_012707666.1| PREDICTED: trifunctional purine biosynthetic protein adenosine-3 [Fundulus heteroclitus]>gi|831492598|ref|XP_012707667.1| PREDICTED: trifunctional purine biosynthetic protein adenosine-3 [Fundulus heteroclitus]>gi|831492601|ref|XP_012707668.1| PREDICTED: trifunctional purine b…	908543273	XM_003455990.3	1390	0	PREDICTED: Oreochromis niloticus phosphoribosylglycinamide formyltransferase, phosphoribosylglycinamide synthetase, phosphoribosylaminoimidazole synthetase (gart), mRNA	--	--	--	P21872	3167	0	Trifunctional purine biosynthetic protein adenosine-3 OS=Gallus gallus GN=GART PE=2 SV=1	PF02786//PF01049//PF02655//PF10576//PF02843//PF00551//PF02844	Carbamoyl-phosphate synthase L chain, ATP binding domain//Cadherin cytoplasmic region//ATP-grasp domain//Iron-sulfur binding domain of endonuclease III//Phosphoribosylglycinamide synthetase, C domain//Formyl transferase//Phosphoribosylglycinamide synthetase, N domain	GO:0006144//GO:0007156//GO:0009058//GO:0009113	purine nucleobase metabolic process//homophilic cell adhesion via plasma membrane adhesion molecules//biosynthetic process//purine nucleobase biosynthetic process	GO:0046872//GO:0005524//GO:0016742//GO:0004637//GO:0051539//GO:0005509	metal ion binding//ATP binding//hydroxymethyl-, formyl- and related transferase activity//phosphoribosylamine-glycine ligase activity//4 iron, 4 sulfur cluster binding//calcium ion binding	GO:0016020	membrane	KOG0237	Glycinamide ribonucleotide synthetase (GARS)/Aminoimidazole ribonucleotide synthetase (AIRS)
Cluster-22178.63075	6076.26	2634.98	1.2054	6.0884e-11	7.8784e-10	Cluster-22178.63075	2550	734608728	XP_010731634.1	1533	2.9e-167	PREDICTED: transcription initiation factor IIB [Larimichthys crocea]>gi|808882196|gb|KKF29616.1| Transcription initiation factor IIB [Larimichthys crocea]	734608727	XM_010733332.1	766	0	PREDICTED: Larimichthys crocea general transcription factor IIB (gtf2b), mRNA	K03124	TFIIB, GTF2B, SUA7, tfb	transcription initiation factor TFIIB	Q5R886	1436	2.1e-157	Transcription initiation factor IIB OS=Pongo abelii GN=GTF2B PE=2 SV=1	PF01857//PF00382//PF04545//PF02984	Retinoblastoma-associated protein B domain//Transcription factor TFIIB repeat//Sigma-70, region 4//Cyclin, C-terminal domain	GO:0051726//GO:0006355//GO:0006352	regulation of cell cycle//regulation of transcription, DNA-templated//DNA-templated transcription, initiation	GO:0003677//GO:0017025//GO:0016987//GO:0003700	DNA binding//TBP-class protein binding//sigma factor activity//transcription factor activity, sequence-specific DNA binding	GO:0005667//GO:0005634	transcription factor complex//nucleus	KOG1597	Transcription initiation factor TFIIB
Cluster-22178.58934	2237.1	970.097	1.2054	2.6377e-07	2.203e-06	Cluster-22178.58934	1931	348521206	XP_003448117.1	722	2.4e-73	PREDICTED: single-stranded DNA-binding protein, mitochondrial-like [Oreochromis niloticus]	229368185	BT083366.1	298	2.20967e-152	Anoplopoma fimbria clone afim-evh-005-289 Single-stranded DNA-binding protein, mitochondrial precursor putative mRNA, complete cds	--	--	--	Q95KK4	588	3.4e-59	Single-stranded DNA-binding protein, mitochondrial OS=Oryctolagus cuniculus GN=SSBP1 PE=2 SV=1	PF08992//PF00436	Quinohemoprotein amine dehydrogenase, gamma subunit//Single-strand binding protein family	GO:0055114	oxidation-reduction process	GO:0003697//GO:0016638	single-stranded DNA binding//oxidoreductase activity, acting on the CH-NH2 group of donors	--	--	--	--
Cluster-22178.54966	354.476	153.71	1.2055	0.0013575	0.0055514	Cluster-22178.54966	2162	554882806	XP_005951123.1	2610	3.2e-292	PREDICTED: formin-binding protein 1-like isoform X1 [Haplochromis burtoni]	657556450	XM_008284293.1	1119	0	PREDICTED: Stegastes partitus formin binding protein 1-like (fnbp1l), mRNA	--	--	--	Q6GUF4	2080	3.8e-232	Formin-binding protein 1-like OS=Xenopus tropicalis GN=fnbp1l PE=1 SV=1	PF14604//PF00018//PF02185//PF10392	Variant SH3 domain//SH3 domain//Hr1 repeat//Golgi transport complex subunit 5	GO:0006891//GO:0007165	intra-Golgi vesicle-mediated transport//signal transduction	GO:0005515	protein binding	GO:0017119	Golgi transport complex	KOG3565	Cdc42-interacting protein CIP4
Cluster-22178.56277	1599.43	693.508	1.2056	1.9358e-06	1.4177e-05	Cluster-22178.56277	2752	657592386	XP_008300716.1	1835	3e-202	PREDICTED: nuclear respiratory factor 1 isoform X1 [Stegastes partitus]>gi|657592388|ref|XP_008300717.1| PREDICTED: nuclear respiratory factor 1 isoform X1 [Stegastes partitus]	734600710	XM_010757158.1	1065	0	PREDICTED: Larimichthys crocea nuclear respiratory factor 1 (nrf1), mRNA	K11831	NRF1	nuclear respiratory factor 1	Q90X44	1691	6.2e-187	Nuclear respiratory factor 1 OS=Danio rerio GN=nrf1 PE=2 SV=2	--	--	--	--	--	--	--	--	--	--
Cluster-22178.55213	313.024	135.702	1.2058	0.0018687	0.0073543	Cluster-22178.55213	5636	657569966	XP_008288492.1	4390	0	PREDICTED: GPI ethanolamine phosphate transferase 2 [Stegastes partitus]	583973014	XM_006781851.1	1767	0	PREDICTED: Neolamprologus brichardi GPI ethanolamine phosphate transferase 2-like (LOC102797585), mRNA	--	--	--	Q5H8A4	2923	0	GPI ethanolamine phosphate transferase 2 OS=Homo sapiens GN=PIGG PE=1 SV=1	PF01663	Type I phosphodiesterase / nucleotide pyrophosphatase	--	--	GO:0003824	catalytic activity	--	--	KOG2125	Glycosylphosphatidylinositol anchor synthesis protein
Cluster-22178.76029	2304.7	998.174	1.2072	1.745e-07	1.4953e-06	Cluster-22178.76029	2052	499017349	XP_004559474.1	353	1.6e-30	PREDICTED: centromere protein X [Maylandia zebra]>gi|548434007|ref|XP_005744386.1| PREDICTED: centromere protein X-like [Pundamilia nyererei]>gi|583992589|ref|XP_006791468.1| PREDICTED: centromere protein X-like [Neolamprologus brichardi]	657531464	XM_008303233.1	552	0	PREDICTED: Stegastes partitus stimulated by retinoic acid 13 (stra13), mRNA	--	--	--	P0DJH7	236	2.4e-18	Centromere protein X OS=Gallus gallus GN=CENPX PE=1 SV=1	PF09415//PF04719	CENP-S associating Centromere protein X//hTAFII28-like protein conserved region	GO:0006367//GO:0006281//GO:0051382	transcription initiation from RNA polymerase II promoter//DNA repair//kinetochore assembly	--	--	GO:0005634	nucleus	--	--
Cluster-22178.63645	1216.64	526.873	1.2074	7.3716e-06	4.906e-05	Cluster-22178.63645	2652	657559820	XP_008283754.1	878	2.7e-91	PREDICTED: DDB1- and CUL4-associated factor 5 [Stegastes partitus]	584007336	XM_006798578.1	821	0	PREDICTED: Neolamprologus brichardi DDB1- and CUL4-associated factor 5-like (LOC102780996), mRNA	K11800	WDR22, BCRP2	WD repeat-containing protein 22	Q80T85	801	9.4e-84	DDB1- and CUL4-associated factor 5 OS=Mus musculus GN=Dcaf5 PE=1 SV=2	PF00400	WD domain, G-beta repeat	--	--	GO:0005515	protein binding	--	--	KOG4227	WD40 repeat protein
Cluster-22178.66575	32530.5	14084.1	1.2077	2.1007e-06	1.5309e-05	Cluster-22178.66575	1253	657596798	XP_008303120.1	1984	7.1e-220	PREDICTED: 60S ribosomal protein L3 [Stegastes partitus]	542182109	XM_003442604.2	838	0	PREDICTED: Oreochromis niloticus 60S ribosomal protein L3 (LOC100711099), mRNA	--	--	--	P39023	1901	1.2e-211	60S ribosomal protein L3 OS=Homo sapiens GN=RPL3 PE=1 SV=2	PF00297	Ribosomal protein L3	GO:0006412//GO:0042254	translation//ribosome biogenesis	GO:0003735	structural constituent of ribosome	GO:0005622//GO:0005840	intracellular//ribosome	KOG0746	60S ribosomal protein L3 and related proteins
Cluster-22178.88832	793.095	343.289	1.2081	7.4179e-05	0.00040757	Cluster-22178.88832	1714	657576725	XP_008292156.1	1267	1.3e-136	PREDICTED: lysosomal amino acid transporter 1 homolog [Stegastes partitus]	657576724	XM_008293934.1	375	0	PREDICTED: Stegastes partitus PQ loop repeat containing 2 (pqlc2), mRNA	--	--	--	Q8C4N4	845	4.8e-89	Lysosomal amino acid transporter 1 homolog OS=Mus musculus GN=Pqlc2 PE=2 SV=1	PF02694//PF01925//PF03083	Uncharacterised BCR, YnfA/UPF0060 family//Sulfite exporter TauE/SafE//Sugar efflux transporter for intercellular exchange	--	--	--	--	GO:0016020//GO:0016021	membrane//integral component of membrane	KOG2913	Predicted membrane protein
Cluster-22178.67414	3593.65	1554.75	1.2088	5.1364e-09	5.3865e-08	Cluster-22178.67414	1239	499019842	XP_004560705.1	901	2.7e-94	PREDICTED: 28S ribosomal protein S34, mitochondrial [Maylandia zebra]	734628230	XM_010744040.1	395	0	PREDICTED: Larimichthys crocea mitochondrial ribosomal protein S34 (mrps34), mRNA	--	--	--	P82930	586	3.8e-59	28S ribosomal protein S34, mitochondrial OS=Homo sapiens GN=MRPS34 PE=1 SV=2	PF16053	Mitochondrial 28S ribosomal protein S34	GO:0042254	ribosome biogenesis	GO:0003735	structural constituent of ribosome	GO:0005840//GO:0005739	ribosome//mitochondrion	--	--
Cluster-22178.66159	2303.12	996.129	1.2092	1.726e-07	1.48e-06	Cluster-22178.66159	2430	808883245	KKF30481.1	2847	0	Mini-chromosome maintenance complex-binding protein [Larimichthys crocea]	734610957	XM_010734557.1	1032	0	PREDICTED: Larimichthys crocea minichromosome maintenance complex binding protein (mcmbp), mRNA	--	--	--	B5DG51	2474	8.7e-278	Mini-chromosome maintenance complex-binding protein OS=Salmo salar GN=mcmbp PE=2 SV=1	PF00493	MCM2/3/5 family	GO:0006260	DNA replication	GO:0005524//GO:0003677	ATP binding//DNA binding	--	--	KOG2545	Conserved membrane protein
Cluster-22178.76446	810.397	350.482	1.2093	4.6352e-05	0.0002659	Cluster-22178.76446	2215	--	--	--	--	--	657536228	XM_008276509.1	468	0	PREDICTED: Stegastes partitus exportin-1 (LOC103353500), transcript variant X4, mRNA	--	--	--	--	--	--	--	--	--	--	--	--	--	--	--	--	--
Cluster-22178.69590	546.754	236.418	1.2096	0.00034932	0.0016539	Cluster-22178.69590	2419	657539007	XP_008275740.1	991	1.9e-104	PREDICTED: vesicle-trafficking protein SEC22b-B [Stegastes partitus]	939310997	XM_004552719.3	543	0	PREDICTED: Maylandia zebra vesicle-trafficking protein SEC22b-B (LOC101470999), transcript variant X2, mRNA	--	--	--	Q7SXP0	959	4.1e-102	Vesicle-trafficking protein SEC22b-B OS=Danio rerio GN=sec22bb PE=2 SV=1	PF00957	Synaptobrevin	GO:0016192	vesicle-mediated transport	--	--	GO:0016021	integral component of membrane	KOG0862	Synaptobrevin/VAMP-like protein SEC22
Cluster-22178.72968	2114.51	914.209	1.2097	3.9642e-07	3.2308e-06	Cluster-22178.72968	2306	831525614	XP_012719110.1	1494	8.6e-163	PREDICTED: F-actin-capping protein subunit alpha-2 [Fundulus heteroclitus]	657540283	XM_008277979.1	1268	0	PREDICTED: Stegastes partitus capping protein (actin filament) muscle Z-line, alpha 2 (capza2), mRNA	K10364	CAPZA	capping protein (actin filament) muscle Z-line, alpha	P28497	1280	2.3e-139	F-actin-capping protein subunit alpha-2 OS=Gallus gallus GN=CAPZA2 PE=1 SV=1	PF03194//PF01267//PF03150	LUC7 N_terminus//F-actin capping protein alpha subunit//Di-haem cytochrome c peroxidase	GO:0055114//GO:0051016//GO:0006376	oxidation-reduction process//barbed-end actin filament capping//mRNA splice site selection	GO:0003729//GO:0016491	mRNA binding//oxidoreductase activity	GO:0008290//GO:0005685	F-actin capping protein complex//U1 snRNP	KOG0836	F-actin capping protein, alpha subunit
Cluster-22178.74626	853.444	368.857	1.2102	3.8562e-05	0.00022502	Cluster-22178.74626	6388	657564854	XP_008285697.1	3413	0	PREDICTED: F-box only protein 30 [Stegastes partitus]	657564853	XM_008287475.1	1333	0	PREDICTED: Stegastes partitus F-box protein 30 (fbxo30), mRNA	--	--	--	Q5XI67	1451	9.7e-159	F-box only protein 30 OS=Rattus norvegicus GN=Fbxo30 PE=1 SV=1	PF15965//PF12937//PF00646//PF03145//PF15966//PF02176	TRAF-like zinc-finger//F-box-like//F-box domain//Seven in absentia protein family//F-box//TRAF-type zinc finger	GO:0006511//GO:0007275	ubiquitin-dependent protein catabolic process//multicellular organismal development	GO:0005515//GO:0008270	protein binding//zinc ion binding	GO:0005634	nucleus	--	--
Cluster-22178.53228	803.617	347.112	1.2111	7.4671e-05	0.00040995	Cluster-22178.53228	2264	734599288	XP_010751844.1	1788	6.9e-197	PREDICTED: U2 snRNP-associated SURP motif-containing protein isoform X2 [Larimichthys crocea]>gi|808865073|gb|KKF16003.1| U2 snRNP-associated SURP motif-containing protein [Larimichthys crocea]	734599287	XM_010753542.1	1034	0	PREDICTED: Larimichthys crocea U2 snRNP-associated SURP domain containing (u2surp), transcript variant X2, mRNA	K12842	SR140	U2-associated protein SR140	Q5R7X2	1451	3.4e-159	U2 snRNP-associated SURP motif-containing protein OS=Pongo abelii GN=U2SURP PE=2 SV=1	PF16367//PF00076//PF01805	RNA recognition motif//RNA recognition motif. (a.k.a. RRM, RBD, or RNP domain)//Surp module	GO:0006396	RNA processing	GO:0003723//GO:0003676	RNA binding//nucleic acid binding	--	--	KOG0151	Predicted splicing regulator, contains RRM, SWAP and RPR domains
Cluster-22178.52520	807.051	348.451	1.2117	8.825e-05	0.00047692	Cluster-22178.52520	1055	348502983	XP_003439046.1	855	4.9e-89	PREDICTED: 28S ribosomal protein S25, mitochondrial-like [Oreochromis niloticus]>gi|554857654|ref|XP_005938979.1| PREDICTED: 28S ribosomal protein S25, mitochondrial-like [Haplochromis burtoni]	657568612	XM_008289525.1	386	0	PREDICTED: Stegastes partitus mitochondrial ribosomal protein S25 (mrps25), mRNA	--	--	--	P82663	722	5.4e-75	28S ribosomal protein S25, mitochondrial OS=Homo sapiens GN=MRPS25 PE=1 SV=1	--	--	--	--	--	--	--	--	--	--
Cluster-22178.65271	1970.66	850.214	1.2128	4.5388e-06	3.131e-05	Cluster-22178.65271	2639	734631530	XP_010744154.1	493	1.2e-46	PREDICTED: tumor suppressor candidate 2-like [Larimichthys crocea]>gi|808877941|gb|KKF26256.1| Tumor suppressor candidate 2 [Larimichthys crocea]	736208549	XM_010778232.1	244	3.16419e-122	PREDICTED: Notothenia coriiceps tumor suppressor candidate 2 (tusc2), transcript variant X2, mRNA	--	--	--	O75896	376	1.8e-34	Tumor suppressor candidate 2 OS=Homo sapiens GN=TUSC2 PE=1 SV=3	--	--	--	--	--	--	--	--	--	--
Cluster-22178.62878	667.323	287.86	1.213	0.00014909	0.00076678	Cluster-22178.62878	3869	657587653	XP_008298127.1	1105	1.9e-117	PREDICTED: TLC domain-containing protein 2 [Stegastes partitus]	734613185	XM_010735785.1	428	0	PREDICTED: Larimichthys crocea TLC domain containing 2 (tlcd2), mRNA	--	--	--	A8WGS4	1015	2.1e-108	TLC domain-containing protein 2 OS=Danio rerio GN=tlcd2 PE=2 SV=1	PF03798	TLC domain	--	--	--	--	GO:0016021	integral component of membrane	KOG4474	Uncharacterized conserved protein
Cluster-22178.57724	3144.25	1355.08	1.2143	1.4927e-08	1.4805e-07	Cluster-22178.57724	1375	734636220	XP_010746739.1	834	1.8e-86	PREDICTED: translocon-associated protein subunit beta [Larimichthys crocea]>gi|734636222|ref|XP_010746740.1| PREDICTED: translocon-associated protein subunit beta [Larimichthys crocea]	734636219	XM_010748437.1	374	0	PREDICTED: Larimichthys crocea signal sequence receptor, beta (translocon-associated protein beta) (ssr2), transcript variant X1, mRNA	--	--	--	P23438	790	9.2e-83	Translocon-associated protein subunit beta OS=Canis lupus familiaris GN=SSR2 PE=1 SV=1	--	--	--	--	--	--	--	--	KOG3317	Translocon-associated complex TRAP, beta subunit
Cluster-22178.53890	665.224	286.594	1.2148	0.0001267	0.0006615	Cluster-22178.53890	1323	808883524	KKF30648.1	889	7.1e-93	Nuclear transcription factor Y subunit beta [Larimichthys crocea]	939294915	XM_004570859.3	406	0	PREDICTED: Maylandia zebra nuclear transcription factor Y, beta (nfyb), transcript variant X2, mRNA	K08065	NFYB	nuclear transcription Y subunit beta	P63140	782	7.5e-82	Nuclear transcription factor Y subunit beta OS=Rattus norvegicus GN=Nfyb PE=1 SV=1	PF09415//PF02269//PF00125//PF03847	CENP-S associating Centromere protein X//Transcription initiation factor IID, 18kD subunit//Core histone H2A/H2B/H3/H4//Transcription initiation factor TFIID subunit A	GO:0006352//GO:0051382//GO:0006366//GO:0006281	DNA-templated transcription, initiation//kinetochore assembly//transcription from RNA polymerase II promoter//DNA repair	GO:0003677	DNA binding	GO:0005669	transcription factor TFIID complex	KOG0869	CCAAT-binding factor, subunit A (HAP3)
Cluster-22178.63110	1109.34	477.873	1.215	1.0356e-05	6.7106e-05	Cluster-22178.63110	4073	831554956	XP_012729544.1	1314	1.1e-141	PREDICTED: alpha/beta hydrolase domain-containing protein 17A-like [Fundulus heteroclitus]	734628541	XM_010744211.1	588	0	PREDICTED: Larimichthys crocea alpha/beta hydrolase domain-containing protein 17A-like (LOC104929639), mRNA	--	--	--	Q2HJ19	1195	3e-129	Protein ABHD17A OS=Bos taurus GN=ABHD17A PE=2 SV=1	PF16929//PF00326//PF02230//PF01738	Accessory Sec system GspB-transporter//Prolyl oligopeptidase family//Phospholipase/Carboxylesterase//Dienelactone hydrolase family	GO:0006508//GO:0015031	proteolysis//protein transport	GO:0016787//GO:0008236	hydrolase activity//serine-type peptidase activity	--	--	KOG1552	Predicted alpha/beta hydrolase
Cluster-22178.62202	2914.72	1255.53	1.2151	3.9768e-08	3.7239e-07	Cluster-22178.62202	5926	808877817	KKF26177.1	1568	5.8e-171	Importin subunit alpha-3 [Larimichthys crocea]	908516424	XM_003451617.3	827	0	PREDICTED: Oreochromis niloticus karyopherin alpha 3 (importin alpha 4) (kpna3), mRNA	--	--	--	O35344	1533	2.8e-168	Importin subunit alpha-4 OS=Mus musculus GN=Kpna3 PE=1 SV=1	PF00097//PF14634//PF11698//PF00622//PF13639//PF00514//PF01602//PF11789//PF01749//PF02985//PF00643	Zinc finger, C3HC4 type (RING finger)//zinc-RING finger domain//V-ATPase subunit H//SPRY domain//Ring finger domain//Armadillo/beta-catenin-like repeat//Adaptin N terminal region//Zinc-finger of the MIZ type in Nse subunit//Importin beta binding domain//HEAT repeat//B-box zinc finger	GO:0016192//GO:0006886//GO:0015991//GO:0006606//GO:0015031	vesicle-mediated transport//intracellular protein transport//ATP hydrolysis coupled proton transport//protein import into nucleus//protein transport	GO:0005515//GO:0016820//GO:0008565//GO:0046872//GO:0008270	protein binding//hydrolase activity, acting on acid anhydrides, catalyzing transmembrane movement of substances//protein transporter activity//metal ion binding//zinc ion binding	GO:0005634//GO:0030117//GO:0000221//GO:0005737//GO:0005622	nucleus//membrane coat//vacuolar proton-transporting V-type ATPase, V1 domain//cytoplasm//intracellular	KOG0166	Karyopherin (importin) alpha
Cluster-22178.66167	632.863	272.59	1.2152	0.00012883	0.00067154	Cluster-22178.66167	4385	734607539	XP_010730970.1	3050	0	PREDICTED: kelch-like protein 26 [Larimichthys crocea]>gi|808879729|gb|KKF27718.1| Kelch-like protein 26 [Larimichthys crocea]	734607538	XM_010732668.1	1007	0	PREDICTED: Larimichthys crocea kelch-like family member 26 (klhl26), mRNA	--	--	--	Q5RGB8	2774	2.9e-312	Kelch-like protein 26 OS=Danio rerio GN=klhl26 PE=4 SV=1	PF07646//PF00651//PF01344//PF07448	Kelch motif//BTB/POZ domain//Kelch motif//Secreted phosphoprotein 24 (Spp-24)	GO:0046849	bone remodeling	GO:0005515	protein binding	GO:0005576	extracellular region	--	--
Cluster-22178.60197	1005.2	432.869	1.2155	2.0021e-05	0.00012342	Cluster-22178.60197	3200	831474469	XP_012732987.1	2109	5.8e-234	PREDICTED: AP-3 complex subunit mu-2 isoform X1 [Fundulus heteroclitus]	657529863	XM_008297714.1	907	0	PREDICTED: Stegastes partitus adaptor-related protein complex 3, mu 2 subunit (ap3m2), mRNA	--	--	--	P53677	1963	2.1e-218	AP-3 complex subunit mu-2 OS=Homo sapiens GN=AP3M2 PE=2 SV=1	--	--	--	--	--	--	--	--	KOG2740	Clathrin-associated protein medium chain
Cluster-22178.55355	351.45	151.285	1.2161	0.001383	0.0056414	Cluster-22178.55355	8345	554843861	XP_005932296.1	5249	0	PREDICTED: helicase ARIP4-like isoform X5 [Haplochromis burtoni]	657526263	XM_008285241.1	1705	0	PREDICTED: Stegastes partitus helicase ARIP4-like (LOC103359734), mRNA	K10876	RAD54L2	RAD54-like protein 2	A4IHD2	3503	0	Helicase ARIP4 OS=Xenopus tropicalis GN=rad54l2 PE=2 SV=1	PF03188//PF04851//PF01601//PF00176//PF04153	Eukaryotic cytochrome b561//Type III restriction enzyme, res subunit//Coronavirus S2 glycoprotein//SNF2 family N-terminal domain//NOT2 / NOT3 / NOT5 family	GO:0006355//GO:0046813//GO:0061025	regulation of transcription, DNA-templated//receptor-mediated virion attachment to host cell//membrane fusion	GO:0003677//GO:0016787//GO:0005524	DNA binding//hydrolase activity//ATP binding	GO:0005634//GO:0016021//GO:0019031	nucleus//integral component of membrane//viral envelope	KOG1016	Predicted DNA helicase, DEAD-box superfamily
Cluster-22178.58365	3098.02	1332.93	1.2167	0.00021946	0.0010878	Cluster-22178.58365	4913	657557934	XP_008283080.1	2431	4.1e-271	PREDICTED: dnaJ homolog subfamily C member 7 isoform X2 [Stegastes partitus]	734596669	XM_010739821.1	1193	0	PREDICTED: Larimichthys crocea DnaJ (Hsp40) homolog, subfamily C, member 7 (dnajc7), transcript variant X1, mRNA	K09527	DNAJC7	DnaJ homolog subfamily C member 7	Q99615	2127	3.1e-237	DnaJ homolog subfamily C member 7 OS=Homo sapiens GN=DNAJC7 PE=1 SV=2	PF06552//PF01926//PF13371//PF00025//PF14863//PF01198//PF13414//PF13176//PF08477//PF07721//PF13181//PF00071//PF00515//PF03193//PF13374//PF13174	Plant specific mitochondrial import receptor subunit TOM20//50S ribosome-binding GTPase//Tetratricopeptide repeat//ADP-ribosylation factor family//Alkyl sulfatase dimerisation//Ribosomal protein L31e//TPR repeat//Tetratricopeptide repeat//Ras of Complex, Roc, domain of DAPkinase//Tetratricopeptide repeat//Tetratricopeptide repeat//Ras family//Tetratricopeptide repeat//Protein of unknown function,…	GO:0042254//GO:0006412//GO:0007264//GO:0045040	ribosome biogenesis//translation//small GTPase mediated signal transduction//protein import into mitochondrial outer membrane	GO:0005525//GO:0046983//GO:0003924//GO:0003735//GO:0042802//GO:0005515	GTP binding//protein dimerization activity//GTPase activity//structural constituent of ribosome//identical protein binding//protein binding	GO:0005840//GO:0005622//GO:0005742	ribosome//intracellular//mitochondrial outer membrane translocase complex	KOG0550	Molecular chaperone (DnaJ superfamily)
Cluster-22178.46406	310.806	133.73	1.2167	0.0015712	0.0063144	Cluster-22178.46406	4529	672017843	XP_008773854.1	399	1.6e-35	PREDICTED: zinc finger protein 260-like, partial [Rattus norvegicus]	734640391	XM_010750732.1	475	0	PREDICTED: Larimichthys crocea zinc finger and SCAN domain-containing protein 5B-like (LOC104934953), mRNA	--	--	--	Q9NW07	383	4.8e-35	Zinc finger protein 358 OS=Homo sapiens GN=ZNF358 PE=1 SV=2	PF13912//PF00096//PF16622//PF13465//PF01104	C2H2-type zinc finger//Zinc finger, C2H2 type//zinc-finger C2H2-type//Zinc-finger double domain//Bunyavirus non-structural protein NS-s	GO:0016032	viral process	GO:0046872	metal ion binding	--	--	--	--
Cluster-22178.46697	493.794	212.383	1.2172	0.00044315	0.0020489	Cluster-22178.46697	4232	734616731	XP_010736022.1	3245	0	PREDICTED: probable C-mannosyltransferase DPY19L4 [Larimichthys crocea]	734616730	XM_010737720.1	1090	0	PREDICTED: Larimichthys crocea dpy-19-like 4 (C. elegans) (dpy19l4), mRNA	--	--	--	Q7Z388	2333	3.4e-261	Probable C-mannosyltransferase DPY19L4 OS=Homo sapiens GN=DPY19L4 PE=1 SV=1	PF10034	Q-cell neuroblast polarisation	--	--	--	--	GO:0016021	integral component of membrane	KOG4587	Predicted membrane protein
Cluster-22178.67866	1060.31	456.007	1.2174	1.7988e-05	0.00011179	Cluster-22178.67866	4286	542260582	XP_005465339.1	2902	0	PREDICTED: rap1 GTPase-GDP dissociation stimulator 1-like isoform X1 [Oreochromis niloticus]	734635665	XM_010748131.1	1380	0	PREDICTED: Larimichthys crocea RAP1, GTP-GDP dissociation stimulator 1 (rap1gds1), transcript variant X1, mRNA	--	--	--	P52306	2515	2.7e-282	Rap1 GTPase-GDP dissociation stimulator 1 OS=Homo sapiens GN=RAP1GDS1 PE=1 SV=3	PF00514//PF03418//PF01602//PF00790//PF02985	Armadillo/beta-catenin-like repeat//Germination protease//Adaptin N terminal region//VHS domain//HEAT repeat	GO:0006508//GO:0016192//GO:0006886//GO:0009847	proteolysis//vesicle-mediated transport//intracellular protein transport//spore germination	GO:0005515//GO:0008233	protein binding//peptidase activity	GO:0030117	membrane coat	KOG0166	Karyopherin (importin) alpha
Cluster-22178.60461	3050.52	1311.64	1.2177	1.8558e-08	1.8163e-07	Cluster-22178.60461	2381	657760554	XP_008315379.1	1347	9.9e-146	PREDICTED: succinyl-CoA ligase [ADP/GDP-forming] subunit alpha, mitochondrial [Cynoglossus semilaevis]	657530102	XM_008298557.1	897	0	PREDICTED: Stegastes partitus succinate-CoA ligase, alpha subunit (suclg1), mRNA	K01899	LSC1	succinyl-CoA synthetase alpha subunit	O19069	1203	2.1e-130	Succinate--CoA ligase [ADP/GDP-forming] subunit alpha, mitochondrial OS=Sus scrofa GN=SUCLG1 PE=1 SV=2	PF13380//PF00549//PF02629//PF03808	CoA binding domain//CoA-ligase//CoA binding domain//Glycosyl transferase WecB/TagA/CpsF family	GO:0009058//GO:0008152	biosynthetic process//metabolic process	GO:0003824//GO:0048037	catalytic activity//cofactor binding	--	--	KOG1255	Succinyl-CoA synthetase, alpha subunit
Cluster-22178.51575	584.431	251.105	1.2187	0.00019154	0.00096168	Cluster-22178.51575	3081	657547416	XP_008278760.1	1849	7.9e-204	PREDICTED: isocitrate dehydrogenase [NAD] subunit beta, mitochondrial isoform X1 [Stegastes partitus]	657547415	XM_008280538.1	795	0	PREDICTED: Stegastes partitus isocitrate dehydrogenase 3 (NAD+) beta (idh3b), transcript variant X1, mRNA	K00030	IDH3	isocitrate dehydrogenase (NAD+)	Q28479	1454	2.1e-159	Isocitrate dehydrogenase [NAD] subunit beta, mitochondrial OS=Macaca fascicularis GN=IDH3B PE=2 SV=2	PF00180	Isocitrate/isopropylmalate dehydrogenase	GO:0055114	oxidation-reduction process	GO:0016616	oxidoreductase activity, acting on the CH-OH group of donors, NAD or NADP as acceptor	--	--	KOG0784	Isocitrate dehydrogenase, gamma subunit
Cluster-22178.55957	2427.02	1042.33	1.2194	1.1207e-06	8.528e-06	Cluster-22178.55957	1928	734611856	XP_010733353.1	1142	4.7e-122	PREDICTED: platelet-activating factor acetylhydrolase IB subunit gamma [Larimichthys crocea]>gi|734611858|ref|XP_010733354.1| PREDICTED: platelet-activating factor acetylhydrolase IB subunit gamma [Larimichthys crocea]>gi|734611860|ref|XP_010733355.1| PREDICTED: platelet-activating factor acetylhydrolase IB subunit gamma [Larimichthys crocea]>gi|734611862|ref|XP_010733356.1| PREDICTED: platelet-a…	734611863	XM_010735055.1	469	0	PREDICTED: Larimichthys crocea platelet-activating factor acetylhydrolase 1b, catalytic subunit 3 (29kDa) (pafah1b3), transcript variant X5, mRNA	K16795	PAFAH1B2_3	platelet-activating factor acetylhydrolase IB subunit beta/gamma	Q29460	824	1.5e-86	Platelet-activating factor acetylhydrolase IB subunit gamma OS=Bos taurus GN=PAFAH1B3 PE=1 SV=1	PF00657	GDSL-like Lipase/Acylhydrolase	--	--	GO:0016788	hydrolase activity, acting on ester bonds	--	--	--	--
Cluster-22178.47192	2543.77	1092.15	1.2198	7.7866e-05	0.00042567	Cluster-22178.47192	1654	657545778	XP_008278172.1	676	4.4e-68	PREDICTED: LOW QUALITY PROTEIN: FUN14 domain-containing protein 1 [Stegastes partitus]	657545777	XM_008279950.1	326	5.13596e-168	PREDICTED: Stegastes partitus FUN14 domain containing 1 (fundc1), mRNA	K17986	FUNDC1	FUN14 domain-containing protein 1	E1BWM5	513	1.5e-50	FUN14 domain-containing protein 1 OS=Gallus gallus GN=FUNDC1 PE=3 SV=1	PF06645	Microsomal signal peptidase 12 kDa subunit (SPC12)	GO:0006465	signal peptide processing	GO:0008233	peptidase activity	GO:0016021//GO:0005787	integral component of membrane//signal peptidase complex	--	--
Cluster-22178.59679	471.585	202.4	1.2203	0.00038504	0.0018056	Cluster-22178.59679	1480	734645667	XP_010751936.1	681	1e-68	PREDICTED: cysteine-rich hydrophobic domain-containing protein 2 [Larimichthys crocea]	657534739	XM_008275981.1	450	0	PREDICTED: Stegastes partitus cysteine-rich hydrophobic domain 2 protein (LOC103353160), mRNA	--	--	--	Q9UKJ5	655	4.5e-67	Cysteine-rich hydrophobic domain-containing protein 2 OS=Homo sapiens GN=CHIC2 PE=1 SV=1	--	--	--	--	--	--	--	--	--	--
Cluster-22178.86576	627.279	269.155	1.2207	0.00015272	0.0007833	Cluster-22178.86576	1924	499042860	XP_004572035.1	1586	1.5e-173	PREDICTED: tryptophan--tRNA ligase, mitochondrial [Maylandia zebra]	831572836	XM_012880043.1	452	0	PREDICTED: Fundulus heteroclitus tryptophanyl tRNA synthetase 2, mitochondrial (wars2), transcript variant X1, mRNA	--	--	--	Q3T099	1113	4.5e-120	Tryptophan--tRNA ligase, mitochondrial OS=Bos taurus GN=WARS2 PE=2 SV=1	PF00579//PF04904	tRNA synthetases class I (W and Y)//NAB conserved region 1 (NCD1)	GO:0006418//GO:0045892	tRNA aminoacylation for protein translation//negative regulation of transcription, DNA-templated	GO:0000166//GO:0004812//GO:0005524	nucleotide binding//aminoacyl-tRNA ligase activity//ATP binding	GO:0005634	nucleus	KOG2713	Mitochondrial tryptophanyl-tRNA synthetase
Cluster-22178.59247	7299.37	3131.43	1.221	1.362e-09	1.5267e-08	Cluster-22178.59247	1517	551519011	XP_005811001.1	569	1e-55	PREDICTED: dynein light chain 4, axonemal-like [Xiphophorus maculatus]>gi|617481139|ref|XP_007576321.1| PREDICTED: dynein light chain 4, axonemal [Poecilia formosa]>gi|657580933|ref|XP_008294458.1| PREDICTED: dynein light chain 4, axonemal [Stegastes partitus]>gi|658830725|ref|XP_008427122.1| PREDICTED: dynein light chain 4, axonemal [Poecilia reticulata]>gi|734619185|ref|XP_010737382.1| PREDICTE…	657580932	XM_008296236.1	471	0	PREDICTED: Stegastes partitus dynein, axonemal, light chain 4 (dnal4), mRNA	--	--	--	Q9DCM4	509	3.9e-50	Dynein light chain 4, axonemal OS=Mus musculus GN=Dnal4 PE=3 SV=2	PF01221	Dynein light chain type 1	GO:0007017	microtubule-based process	--	--	GO:0005875	microtubule associated complex	KOG3430	Dynein light chain type 1
Cluster-22178.60335	1321.42	566.683	1.2215	4.7062e-06	3.2377e-05	Cluster-22178.60335	3160	657595377	XP_008302345.1	2769	1.7e-310	PREDICTED: HEAT repeat-containing protein 3-like [Stegastes partitus]	657595376	XM_008304123.1	1180	0	PREDICTED: Stegastes partitus HEAT repeat-containing protein 3-like (LOC103374091), mRNA	--	--	--	Q7Z4Q2	1627	1.9e-179	HEAT repeat-containing protein 3 OS=Homo sapiens GN=HEATR3 PE=1 SV=2	PF02985//PF03744//PF00514//PF07571	HEAT repeat//6-carboxyhexanoate--CoA ligase//Armadillo/beta-catenin-like repeat//TAF6 C-terminal HEAT repeat domain	GO:0009102//GO:0051090//GO:0006768	biotin biosynthetic process//regulation of sequence-specific DNA binding transcription factor activity//biotin metabolic process	GO:0042410//GO:0005524//GO:0005515	6-carboxyhexanoate-CoA ligase activity//ATP binding//protein binding	GO:0005634	nucleus	--	--
Cluster-22178.83335	1018.06	436.464	1.2219	1.8593e-05	0.00011531	Cluster-22178.83335	1505	736203665	XP_010775209.1	1459	6.4e-159	PREDICTED: glycosyltransferase 1 domain-containing protein 1 isoform X1 [Notothenia coriiceps]	657532293	XM_008306096.1	574	0	PREDICTED: Stegastes partitus glycosyltransferase 1 domain containing 1 (glt1d1), transcript variant X1, mRNA	--	--	--	Q5RAF1	992	3.8e-106	Glycosyltransferase 1 domain-containing protein 1 OS=Pongo abelii GN=GLT1D1 PE=2 SV=1	PF07415//PF00280	Gammaherpesvirus latent membrane protein (LMP2) protein//Potato inhibitor I family	GO:0019042//GO:0009611	viral latency//response to wounding	GO:0004867	serine-type endopeptidase inhibitor activity	GO:0033644	host cell membrane	--	--
Cluster-22178.70353	763.623	327.364	1.222	5.151e-05	0.00029257	Cluster-22178.70353	3482	--	--	--	--	--	736232077	XM_010784368.1	524	0	PREDICTED: Notothenia coriiceps Rho GTPase activating protein 35 (arhgap35), mRNA	--	--	--	--	--	--	--	PF10510	Phosphatidylinositol-glycan biosynthesis class S protein	GO:0016255	attachment of GPI anchor to protein	--	--	GO:0042765	GPI-anchor transamidase complex	--	--
Cluster-22178.71239	1051.06	450.514	1.2222	1.1271e-05	7.2622e-05	Cluster-22178.71239	9043	808858894	KKF11206.1	2131	4.6e-236	Potassium voltage-gated channel subfamily H member 1 [Larimichthys crocea]	734596265	XM_010737713.1	1005	0	PREDICTED: Larimichthys crocea GTF2I repeat domain containing 1 (gtf2ird1), mRNA	K04904	KCNH1	potassium voltage-gated channel Eag-related subfamily H member 1	O18965	1756	5.9e-194	Potassium voltage-gated channel subfamily H member 1 OS=Bos taurus GN=KCNH1 PE=2 SV=2	PF01213//PF00520	Adenylate cyclase associated (CAP) N terminal//Ion transport protein	GO:0055085//GO:0006811//GO:0007010	transmembrane transport//ion transport//cytoskeleton organization	GO:0003779//GO:0005216	actin binding//ion channel activity	GO:0016020	membrane	KOG0501	K+-channel KCNQ
Cluster-22178.66352	2050.36	878.203	1.2233	2.4894e-07	2.0866e-06	Cluster-22178.66352	4346	734626332	XP_010741304.1	3756	0	PREDICTED: transcription termination factor 2 isoform X1 [Larimichthys crocea]	657550418	XM_008281593.1	1196	0	PREDICTED: Stegastes partitus transcription termination factor, RNA polymerase II (ttf2), mRNA	K15173	TTF2	transcription termination factor 2	Q9UNY4	2044	1.1e-227	Transcription termination factor 2 OS=Homo sapiens GN=TTF2 PE=1 SV=2	PF00176//PF04851//PF06839	SNF2 family N-terminal domain//Type III restriction enzyme, res subunit//GRF zinc finger	--	--	GO:0005524//GO:0008270//GO:0016787//GO:0003677	ATP binding//zinc ion binding//hydrolase activity//DNA binding	--	--	KOG4439	RNA polymerase II transcription termination factor TTF2/lodestar, DEAD-box superfamily
Cluster-22178.71786	1596.33	683.502	1.2237	1.5928e-06	1.1833e-05	Cluster-22178.71786	6064	657529938	XP_008296195.1	1336	4.8e-144	PREDICTED: neuropilin and tolloid-like protein 2 [Stegastes partitus]	734595191	XM_010731924.1	1173	0	PREDICTED: Larimichthys crocea DnaJ (Hsp40) homolog, subfamily A, member 2 (dnaja2), mRNA	--	--	--	Q8BNJ6	1058	3.4e-113	Neuropilin and tolloid-like protein 2 OS=Mus musculus GN=Neto2 PE=1 SV=1	PF00684//PF01155//PF00057	DnaJ central domain//Hydrogenase/urease nickel incorporation, metallochaperone, hypA//Low-density lipoprotein receptor domain class A	GO:0006464	cellular protein modification process	GO:0005515//GO:0031072//GO:0016151//GO:0051082	protein binding//heat shock protein binding//nickel cation binding//unfolded protein binding	--	--	KOG0712	Molecular chaperone (DnaJ superfamily)
Cluster-22178.49400	466.007	199.52	1.2238	0.00050292	0.0022968	Cluster-22178.49400	3271	808878419	KKF26664.1	1518	2e-165	Nitric oxide-inducible protein [Larimichthys crocea]	961865561	XM_014991291.1	40	9.94577e-09	PREDICTED: Poecilia mexicana DNA damage-induced apoptosis suppressor (ddias), mRNA	--	--	--	Q8IXT1	293	9.4e-25	DNA damage-induced apoptosis suppressor protein OS=Homo sapiens GN=DDIAS PE=2 SV=2	--	--	--	--	--	--	--	--	--	--
Cluster-22178.74074	351.989	150.7	1.2239	0.0011085	0.0046422	Cluster-22178.74074	2374	808848135	KKF09121.1	878	2.4e-91	Cytochrome b561 [Larimichthys crocea]	657579368	XM_008295375.1	373	0	PREDICTED: Stegastes partitus cytochrome b561 (LOC103367371), mRNA	K08360	CYB561	cytochrome b-561	Q95245	540	1.6e-53	Cytochrome b561 OS=Sus scrofa GN=CYB561 PE=2 SV=1	PF06432//PF01848//PF03188	Phosphatidylinositol N-acetylglucosaminyltransferase//Hok/gef family//Eukaryotic cytochrome b561	GO:0006506	GPI anchor biosynthetic process	GO:0017176	phosphatidylinositol N-acetylglucosaminyltransferase activity	GO:0016021//GO:0016020	integral component of membrane//membrane	--	--
Cluster-22178.62721	811.493	347.235	1.2247	5.2745e-05	0.0002989	Cluster-22178.62721	2245	348540856	XP_003457903.1	1028	9.1e-109	PREDICTED: transmembrane emp24 domain-containing protein 4-like [Oreochromis niloticus]	736220033	XM_010781307.1	363	0	PREDICTED: Notothenia coriiceps transmembrane emp24 domain-containing protein 4-like (LOC104954229), mRNA	--	--	--	Q8R1V4	893	1.7e-94	Transmembrane emp24 domain-containing protein 4 OS=Mus musculus GN=Tmed4 PE=1 SV=1	PF01105	emp24/gp25L/p24 family/GOLD	GO:0006810	transport	--	--	GO:0016021	integral component of membrane	KOG1690	emp24/gp25L/p24 family of membrane trafficking proteins
Cluster-22178.69283	402.271	172.122	1.2247	0.00069715	0.003074	Cluster-22178.69283	6951	734618932	XP_010737242.1	4499	0	PREDICTED: DNA annealing helicase and endonuclease ZRANB3 [Larimichthys crocea]	734618931	XM_010738940.1	987	0	PREDICTED: Larimichthys crocea zinc finger, RAN-binding domain containing 3 (zranb3), mRNA	--	--	--	E1BB03	2037	1.2e-226	DNA annealing helicase and endonuclease ZRANB3 OS=Bos taurus GN=ZRANB3 PE=3 SV=3	PF07645//PF01844//PF00641//PF04851//PF02454//PF00176//PF00008//PF07652	Calcium-binding EGF domain//HNH endonuclease//Zn-finger in Ran binding protein and others//Type III restriction enzyme, res subunit//Sigma 1s protein//SNF2 family N-terminal domain//EGF-like domain//Flavivirus DEAD domain	GO:0019079//GO:0019048	viral genome replication//modulation by virus of host morphology or physiology	GO:0016787//GO:0008026//GO:0003677//GO:0004519//GO:0005509//GO:0005515//GO:0005524//GO:0008270//GO:0003676	hydrolase activity//ATP-dependent helicase activity//DNA binding//endonuclease activity//calcium ion binding//protein binding//ATP binding//zinc ion binding//nucleic acid binding	--	--	--	--
Cluster-22178.62581	845.753	361.744	1.2253	4.96e-05	0.0002827	Cluster-22178.62581	1451	736232767	XP_010782843.1	1121	9.7e-120	PREDICTED: YTH domain-containing family protein 2 [Notothenia coriiceps]	736232766	XM_010784541.1	957	0	PREDICTED: Notothenia coriiceps YTH N(6)-methyladenosine RNA binding protein 2 (ythdf2), mRNA	--	--	--	Q91YT7	828	3.8e-87	YTH domain-containing family protein 2 OS=Mus musculus GN=Ythdf2 PE=1 SV=1	--	--	--	--	--	--	--	--	--	--
Cluster-22178.54489	5090.72	2176.85	1.2256	2.3761e-10	2.8882e-09	Cluster-22178.54489	386	498927661	XP_004539012.1	286	1.7e-23	PREDICTED: up-regulated during skeletal muscle growth protein 5 [Maylandia zebra]>gi|554828943|ref|XP_005925071.1| PREDICTED: up-regulated during skeletal muscle growth protein 5-like [Haplochromis burtoni]	908462080	XM_003453830.3	167	2.73548e-80	PREDICTED: Oreochromis niloticus up-regulated during skeletal muscle growth 5 homolog (mouse) (usmg5), mRNA	K18194	USMG5, DAPIT	up-regulated during skeletal muscle growth protein 5	Q96IX5	200	6.7e-15	Up-regulated during skeletal muscle growth protein 5 OS=Homo sapiens GN=USMG5 PE=1 SV=1	--	--	--	--	--	--	--	--	--	--
Cluster-22178.65696	3529.32	1509.21	1.2256	4.3977e-09	4.6487e-08	Cluster-22178.65696	998	768931744	XP_003968338.2	872	5e-91	PREDICTED: translocon-associated protein subunit gamma [Takifugu rubripes]	657534701	XM_008275967.1	477	0	PREDICTED: Stegastes partitus signal sequence receptor, gamma (translocon-associated protein gamma) (ssr3), transcript variant X1, mRNA	--	--	--	Q9UNL2	801	3.5e-84	Translocon-associated protein subunit gamma OS=Homo sapiens GN=SSR3 PE=1 SV=1	PF06703//PF07074//PF07850	Microsomal signal peptidase 25 kDa subunit (SPC25)//Translocon-associated protein, gamma subunit (TRAP-gamma)//Renin receptor-like protein	GO:0006613//GO:0007165//GO:0006465	cotranslational protein targeting to membrane//signal transduction//signal peptide processing	GO:0004872//GO:0008233	receptor activity//peptidase activity	GO:0005787//GO:0016021//GO:0030176//GO:0005784	signal peptidase complex//integral component of membrane//integral component of endoplasmic reticulum membrane//Sec61 translocon complex	KOG4490	Translocon-associated complex TRAP, gamma subunit
Cluster-22178.77197	1134.16	484.726	1.2264	1.1742e-05	7.5446e-05	Cluster-22178.77197	1103	657566747	XP_008286728.1	733	7.2e-75	PREDICTED: protein C21orf2 [Stegastes partitus]	734649469	XM_010755720.1	270	4.57272e-137	PREDICTED: Larimichthys crocea chromosome unknown open reading frame, human C21orf2 (LOC104939218), transcript variant X1, mRNA	--	--	--	O43822	498	5.4e-49	Protein C21orf2 OS=Homo sapiens GN=C21orf2 PE=1 SV=1	PF01780//PF13465//PF06689//PF13855	Ribosomal L37ae protein family//Zinc-finger double domain//ClpX C4-type zinc finger//Leucine rich repeat	GO:0042254//GO:0006412	ribosome biogenesis//translation	GO:0046983//GO:0046872//GO:0008270//GO:0003735//GO:0005515	protein dimerization activity//metal ion binding//zinc ion binding//structural constituent of ribosome//protein binding	GO:0005622//GO:0005840	intracellular//ribosome	KOG0402	60S ribosomal protein L37
Cluster-22178.58246	3538.34	1511.83	1.2268	5.6842e-09	5.9293e-08	Cluster-22178.58246	1038	543890956	AGV76815.1	193	2.8e-12	ATP synthase subunit e [Sparus aurata]	908500696	XR_269631.2	182	3.56316e-88	PREDICTED: Oreochromis niloticus uncharacterized LOC100701821 (LOC100701821), ncRNA	K02129	ATPeF0E, ATP5I	F-type H+-transporting ATPase subunit e	Q00361	155	3e-09	ATP synthase subunit e, mitochondrial OS=Bos taurus GN=ATP5I PE=1 SV=2	PF04977//PF05680	Septum formation initiator//ATP synthase E chain	GO:0015986//GO:0015992//GO:0007049	ATP synthesis coupled proton transport//proton transport//cell cycle	GO:0015078	hydrogen ion transmembrane transporter activity	GO:0000276	mitochondrial proton-transporting ATP synthase complex, coupling factor F(o)	--	--
Cluster-22178.73776	1869.67	798.806	1.2269	4.535e-07	3.6623e-06	Cluster-22178.73776	3151	734607756	XP_010731090.1	3262	0	PREDICTED: RNA-binding protein 5 isoform X1 [Larimichthys crocea]>gi|734607758|ref|XP_010731091.1| PREDICTED: RNA-binding protein 5 isoform X2 [Larimichthys crocea]	734607757	XM_010732789.1	1505	0	PREDICTED: Larimichthys crocea RNA binding motif protein 5 (rbm5), transcript variant X2, mRNA	K13094	RBM5_10	RNA-binding protein 5/10	B2GV05	2214	1.6e-247	RNA-binding protein 5 OS=Rattus norvegicus GN=Rbm5 PE=1 SV=1	PF12437//PF01585//PF15453//PF07808//PF00641//PF00076	Glutamine synthetase type III N terminal//G-patch domain//Protein incorporated later into Tight Junctions//RED-like protein N-terminal region//Zn-finger in Ran binding protein and others//RNA recognition motif. (a.k.a. RRM, RBD, or RNP domain)	GO:0009252//GO:0006807	peptidoglycan biosynthetic process//nitrogen compound metabolic process	GO:0008270//GO:0003676//GO:0004356	zinc ion binding//nucleic acid binding//glutamate-ammonia ligase activity	GO:0005634//GO:0005923	nucleus//bicellular tight junction	KOG0154	RNA-binding protein RBM5 and related proteins, contain G-patch and RRM domains
Cluster-22178.64144	6047.97	2583.16	1.2273	3.7343e-11	4.9349e-10	Cluster-22178.64144	2766	657591672	XP_008300330.1	2743	1.5e-307	PREDICTED: serine/threonine-protein kinase PLK1 [Stegastes partitus]	734609255	XM_010733622.1	1137	0	PREDICTED: Larimichthys crocea polo-like kinase 1 (plk1), mRNA	K06631	PLK1	polo-like kinase 1	P62205	2223	1.3e-248	Serine/threonine-protein kinase PLK1 OS=Xenopus tropicalis GN=plk1 PE=2 SV=1	PF00659//PF00069//PF07714	POLO box duplicated region//Protein kinase domain//Protein tyrosine kinase	GO:0006468	protein phosphorylation	GO:0005515//GO:0005524//GO:0004672	protein binding//ATP binding//protein kinase activity	--	--	KOG0575	Polo-like serine/threonine protein kinase
Cluster-22178.69804	3292.92	1406.18	1.2276	7.7692e-09	7.9736e-08	Cluster-22178.69804	5297	657595698	XP_008302521.1	1055	1.6e-111	PREDICTED: max-like protein X [Stegastes partitus]	548347418	XM_005726050.1	435	0	PREDICTED: Pundamilia nyererei MLX, MAX dimerization protein (mlx), mRNA	K09113	MLX	MAX-like protein X	Q9UH92	801	1.9e-83	Max-like protein X OS=Homo sapiens GN=MLX PE=1 SV=2	PF06005//PF04124//PF07851//PF06156//PF05837//PF02384//PF00010//PF16740//PF04977//PF14942//PF06371//PF10473//PF09177//PF00435//PF07989//PF13851//PF04111	Protein of unknown function (DUF904)//Dor1-like family//TMPIT-like protein//Protein of unknown function (DUF972)//Centromere protein H (CENP-H)//N-6 DNA Methylase//Helix-loop-helix DNA-binding domain//Spindle and kinetochore-associated protein 2//Septum formation initiator//Organelle biogenesis, Muted-like protein//Diaphanous GTPase-binding Domain//Leucine-rich repeats of kinetochore protein Cenp…	GO:0031110//GO:0006260//GO:0007067//GO:0000090//GO:0051382//GO:0048870//GO:0007049//GO:0007059//GO:0006306//GO:0000917//GO:0006914//GO:0048193//GO:0043093//GO:0051301//GO:0030036	regulation of microtubule polymerization or depolymerization//DNA replication//mitotic nuclear division//mitotic anaphase//kinetochore assembly//cell motility//cell cycle//chromosome segregation//DNA methylation//barrier septum assembly//autophagy//Golgi vesicle transport//FtsZ-dependent cytokinesis//cell division//actin cytoskeleton organization	GO:0017048//GO:0045502//GO:0008134//GO:0046983//GO:0008017//GO:0008170//GO:0003677//GO:0003779//GO:0005515//GO:0042803	Rho GTPase binding//dynein binding//transcription factor binding//protein dimerization activity//microtubule binding//N-methyltransferase activity//DNA binding//actin binding//protein binding//protein homodimerization activity	GO:0030286//GO:0000940//GO:0005815//GO:0017119//GO:0016021//GO:0031083//GO:0031514//GO:0005876//GO:0005667//GO:0030133//GO:0016020//GO:0005737//GO:0045298//GO:0000776	dynein complex//condensed chromosome outer kinetochore//microtubule organizing center//Golgi transport complex//integral component of membrane//BLOC-1 complex//motile cilium//spindle microtubule//transcription factor complex//transport vesicle//membrane//cytoplasm//tubulin complex//kinetochore	KOG4603	TBP-1 interacting protein
Cluster-22178.62413	1572.47	671.424	1.2277	1.7306e-06	1.2778e-05	Cluster-22178.62413	1233	736295099	XP_010791088.1	908	4.1e-95	PREDICTED: uncharacterized protein LOC104964066 [Notothenia coriiceps]	--	--	--	--	--	--	--	--	--	--	--	--	--	--	--	--	--	--	--	--	--	--
Cluster-22178.72748	842.79	359.859	1.2277	3.5334e-05	0.00020783	Cluster-22178.72748	3003	317419882	CBN81918.1	1525	2.9e-166	Translocating chain-associated membrane protein 1-like 1 [Dicentrarchus labrax]	734595578	XM_010733957.1	887	0	PREDICTED: Larimichthys crocea translocation associated membrane protein 1 (tram1), transcript variant X2, mRNA	--	--	--	Q6DED0	1173	7.8e-127	Translocating chain-associated membrane protein 1-like 1 OS=Xenopus laevis GN=tram1l1 PE=2 SV=1	PF00182//PF03798	Chitinase class I//TLC domain	GO:0016998//GO:0006032	cell wall macromolecule catabolic process//chitin catabolic process	GO:0004568	chitinase activity	GO:0016021	integral component of membrane	--	--
Cluster-22178.81662	320.538	136.79	1.2285	0.0014795	0.0059877	Cluster-22178.81662	3590	835940557	XP_012776223.1	2339	1.4e-260	PREDICTED: LOW QUALITY PROTEIN: dimethylaniline monooxygenase [N-oxide-forming] 5-like [Maylandia zebra]	657538812	XM_008277446.1	844	0	PREDICTED: Stegastes partitus dimethylaniline monooxygenase [N-oxide-forming] 5-like (LOC103354158), transcript variant X3, mRNA	--	--	--	P97872	1649	6e-182	Dimethylaniline monooxygenase [N-oxide-forming] 5 OS=Mus musculus GN=Fmo5 PE=1 SV=4	PF07992//PF01266//PF00743//PF00070	Pyridine nucleotide-disulphide oxidoreductase//FAD dependent oxidoreductase//Flavin-binding monooxygenase-like//Pyridine nucleotide-disulphide oxidoreductase	GO:0055114	oxidation-reduction process	GO:0050660//GO:0050661//GO:0016491//GO:0004499	flavin adenine dinucleotide binding//NADP binding//oxidoreductase activity//N,N-dimethylaniline monooxygenase activity	--	--	KOG1399	Flavin-containing monooxygenase
Cluster-22178.68929	453.665	193.536	1.229	0.00059315	0.0026609	Cluster-22178.68929	4026	657756396	XP_008313738.1	2493	2.2e-278	PREDICTED: inosine-5'-monophosphate dehydrogenase 1 isoform X2 [Cynoglossus semilaevis]	734603836	XM_010730645.1	1119	0	PREDICTED: Larimichthys crocea inosine-5'-monophosphate dehydrogenase 1b (LOC104918784), transcript variant X8, mRNA	--	--	--	Q5RGV1	2438	2.2e-273	Inosine-5'-monophosphate dehydrogenase 1b OS=Danio rerio GN=impdh1b PE=2 SV=1	PF04309//PF03060//PF00977//PF00478//PF01729//PF01081//PF01645//PF04131//PF07657//PF01180//PF01070//PF01207	Glycerol-3-phosphate responsive antiterminator//Nitronate monooxygenase//Histidine biosynthesis protein//IMP dehydrogenase / GMP reductase domain//Quinolinate phosphoribosyl transferase, C-terminal domain//KDPG and KHG aldolase//Conserved region in glutamate synthase//Putative N-acetylmannosamine-6-phosphate epimerase//N terminus of Notch ligand//Dihydroorotate dehydrogenase//FMN-dependent dehydr…	GO:0006051//GO:0006355//GO:0006537//GO:0008033//GO:0055114//GO:0008152//GO:0007219//GO:0046497//GO:0007275//GO:0009607//GO:0006040//GO:0009435//GO:0000105//GO:0006807	N-acetylmannosamine metabolic process//regulation of transcription, DNA-templated//glutamate biosynthetic process//tRNA processing//oxidation-reduction process//metabolic process//Notch signaling pathway//nicotinate nucleotide metabolic process//multicellular organismal development//response to biotic stimulus//amino sugar metabolic process//NAD biosynthetic process//histidine biosynthetic proces…	GO:0004514//GO:0047465//GO:0016829//GO:0016627//GO:0017150//GO:0003824//GO:0016638//GO:0018580//GO:0015930//GO:0016491//GO:0050660	nicotinate-nucleotide diphosphorylase (carboxylating) activity//N-acylglucosamine-6-phosphate 2-epimerase activity//lyase activity//oxidoreductase activity, acting on the CH-CH group of donors//tRNA dihydrouridine synthase activity//catalytic activity//oxidoreductase activity, acting on the CH-NH2 group of donors//nitronate monooxygenase activity//glutamate synthase activity//oxidoreductase activ…	GO:0005737//GO:0016021	cytoplasm//integral component of membrane	KOG2550	IMP dehydrogenase/GMP reductase
Cluster-22178.65834	7634.81	3256.78	1.2291	3.7466e-12	5.4746e-11	Cluster-22178.65834	1975	537267487	ERE91374.1	1561	1.3e-170	serine/threonine-protein phosphatase 2A catalytic subunit beta isoform-like protein [Cricetulus griseus]	657594449	XM_008303616.1	1098	0	PREDICTED: Stegastes partitus serine/threonine-protein phosphatase 2A catalytic subunit beta isoform (LOC103373662), mRNA	--	--	--	Q9XZE5	1360	1.1e-148	Serine/threonine-protein phosphatase 2A catalytic subunit A OS=Dictyostelium discoideum GN=pho2a PE=1 SV=1	PF00149//PF02135//PF15723//PF03636	Calcineurin-like phosphoesterase//TAZ zinc finger//Motility quorum-sensing regulator, toxin of MqsA//Glycosyl hydrolase family 65, N-terminal domain	GO:0006355//GO:0042710//GO:0017148//GO:0009372//GO:0005975//GO:0042967	regulation of transcription, DNA-templated//biofilm formation//negative regulation of translation//quorum sensing//carbohydrate metabolic process//acyl-carrier-protein biosynthetic process	GO:0004402//GO:0016787//GO:0008270//GO:0003824//GO:0003712	histone acetyltransferase activity//hydrolase activity//zinc ion binding//catalytic activity//transcription cofactor activity	GO:0005667//GO:0005634//GO:0000123	transcription factor complex//nucleus//histone acetyltransferase complex	KOG0371	Serine/threonine protein phosphatase 2A, catalytic subunit
Cluster-22178.70665	928.369	395.998	1.2292	2.252e-05	0.00013738	Cluster-22178.70665	1390	--	--	--	--	--	736308936	XM_010797118.1	78	3.13152e-30	PREDICTED: Notothenia coriiceps vesicle amine transport 1 (vat1), mRNA	--	--	--	--	--	--	--	--	--	--	--	--	--	--	--	--	--
Cluster-22178.72328	311.939	133.048	1.2293	0.001496	0.0060456	Cluster-22178.72328	1304	--	--	--	--	--	657551180	XM_008281871.1	256	3.29323e-129	PREDICTED: Stegastes partitus translocating chain-associated membrane protein 1-like 1 (LOC103357347), mRNA	--	--	--	--	--	--	--	--	--	--	--	--	--	--	--	--	--
Cluster-22178.70093	705.206	300.751	1.2295	8.7251e-05	0.00047202	Cluster-22178.70093	1136	554837566	XP_005929251.1	984	5.8e-104	PREDICTED: RNA-binding protein NOB1-like [Haplochromis burtoni]	548348042	XM_005726348.1	386	0	PREDICTED: Pundamilia nyererei NIN1/RPN12 binding protein 1 homolog (nob1), transcript variant X2, mRNA	K11883	NOB1	RNA-binding protein NOB1	Q3T042	814	1.3e-85	RNA-binding protein NOB1 OS=Bos taurus GN=NOB1 PE=2 SV=1	PF01155	Hydrogenase/urease nickel incorporation, metallochaperone, hypA	GO:0006464	cellular protein modification process	GO:0016151	nickel cation binding	--	--	KOG2463	Predicted RNA-binding protein Nob1p involved in 26S proteasome assembly
Cluster-22178.66299	2393.47	1020.16	1.2303	7.3054e-08	6.6163e-07	Cluster-22178.66299	1453	657735719	XP_008314167.1	913	1.3e-95	PREDICTED: eukaryotic translation initiation factor 5 [Cynoglossus semilaevis]	657541037	XM_008278250.1	904	0	PREDICTED: Stegastes partitus eukaryotic translation initiation factor 5 (eif5), transcript variant X3, mRNA	--	--	--	P55010	744	2.1e-77	Eukaryotic translation initiation factor 5 OS=Homo sapiens GN=EIF5 PE=1 SV=2	PF07503//PF01873//PF05297//PF07267//PF02724	HypF finger//Domain found in IF2B/IF5//Herpesvirus latent membrane protein 1 (LMP1)//Nucleopolyhedrovirus capsid protein P87//CDC45-like protein	GO:0006413//GO:0006270//GO:0006446//GO:0019087	translational initiation//DNA replication initiation//regulation of translational initiation//transformation of host cell by virus	GO:0003743//GO:0008270	translation initiation factor activity//zinc ion binding	GO:0019028//GO:0005840//GO:0016021	viral capsid//ribosome//integral component of membrane	KOG2767	Translation initiation factor 5 (eIF-5)
[truncated: 11,111 more rows]
