# Supplementary material for: Transcriptomic analysis of female and male gonads in juvenile snakeskin gourami (Trichopodus pectoralis)
Source: Sci Rep. 2020 Mar 23;10:5240. doi: 10.1038/s41598-020-61738-0 (PMC7090014; doi:10.1038/s41598-020-61738-0)
Supplement: Supplementary file 7 — Table S7. [file 41598_2020_61738_MOESM7_ESM.xlsx]

## Sheet: Paper information
Transcriptomic analysis of female and male gonads in juvenile snakeskin gourami (Trichopodus pectoralis)
Surintorn Boonanuntanasarn1*, Araya Jangprai1, Uthairat Na-Nakorn2*
1 School of Animal Technology and Innovation, Institute of Agricultural Technology, Suranaree University of Technology, 111 University Avenue, Muang, Nakhon Ratchasima, 30000, Thailand
2 Department of Aquaculture, Faculty of Fisheries, Kasetsart University, 50 Paholyothin Road, Chatujak, Bangkok 10900, Thailand
*Corresponding author:
S. Boonanuntanasarn; surinton@sut.ac.th, Tel: +6644224371, Fax: +6644224150
Uthairat Na-Nakorn; e-mail: ffisurn@ku.ac.th
Table S7 Transcripts identified as significantly differentially expressed in ovary and testis that were upregulated in testis.

## Sheet: JOvsJT_DEG_down
gene_id	JO_readcount	JT_readcount	log2.Fold_change	p.value	padj	Gene Length	NR GI	NR ID	NR Score	NR Evalue	NR Description	NT GI	NT ID	NT Score	NT Evalue	NT Description	KO ID	KO Name	KO Description	Swissprot ID	Swissprot Score	Swissprot Evalue	Swissprot Description	PFAM ID	PFAM description	Gene Ontology Biological Pathway	BP Description	Gene Ontology Molecular Function	MF Description	Gene Ontology Cellular Component	CC Description	KOG ID	KOG Description
Cluster-22178.75376	601.618	1203.66	-1.0005	0.00020001	0.00099928	2519	554818285	XP_005919907.1	2256	4.1e-251	PREDICTED: aldehyde dehydrogenase family 9 member A1-like isoform X2 [Haplochromis burtoni]	734610618	XM_010734376.1	809	0	PREDICTED: Larimichthys crocea aldehyde dehydrogenase family 9 member A1 (LOC104921743), mRNA	K00149	ALDH9A1	aldehyde dehydrogenase family 9 member A1	Q7ZVB2	2139	6.3e-239	Aldehyde dehydrogenase family 9 member A1-A OS=Danio rerio GN=aldh9a1a PE=2 SV=1	PF00171	Aldehyde dehydrogenase family	GO:0008152//GO:0055114	metabolic process//oxidation-reduction process	GO:0016491	oxidoreductase activity	--	--	KOG2450	Aldehyde dehydrogenase
Cluster-22178.32339	424.878	850.132	-1.0006	0.00072466	0.0031801	2386	831532535	XP_012721576.1	915	1.2e-95	PREDICTED: tRNA 2'-phosphotransferase 1 [Fundulus heteroclitus]	734619356	XM_010739174.1	135	1.11847e-61	PREDICTED: Larimichthys crocea fermitin family member 3 (fermt3), mRNA	--	--	--	Q5EAR5	724	7.2e-75	tRNA 2'-phosphotransferase 1 OS=Danio rerio GN=trpt1 PE=2 SV=2	PF00644//PF01885	Poly(ADP-ribose) polymerase catalytic domain//RNA 2'-phosphotransferase, Tpt1 / KptA family	GO:0006388	tRNA splicing, via endonucleolytic cleavage and ligation	GO:0003950//GO:0016772	NAD+ ADP-ribosyltransferase activity//transferase activity, transferring phosphorus-containing groups	--	--	KOG2278	RNA:NAD 2'-phosphotransferase TPT1
Cluster-22178.66940	406.861	814.183	-1.0008	0.00059728	0.002677	9926	734609209	XP_010731898.1	12653	0	PREDICTED: serine-protein kinase ATM [Larimichthys crocea]	657534661	XM_008275953.1	4344	0	PREDICTED: Stegastes partitus ataxia telangiectasia mutated (atm), mRNA	--	--	--	Q13315	7763	0	Serine-protein kinase ATM OS=Homo sapiens GN=ATM PE=1 SV=4	PF00225//PF02985//PF02259//PF00454//PF11640//PF02260	Kinesin motor domain//HEAT repeat//FAT domain//Phosphatidylinositol 3- and 4-kinase//Telomere-length maintenance and DNA damage repair//FATC domain	GO:0007018//GO:0007017//GO:0009069//GO:0016310	microtubule-based movement//microtubule-based process//serine family amino acid metabolic process//phosphorylation	GO:0005515//GO:0008017//GO:0003777//GO:0004674//GO:0016773//GO:0005524	protein binding//microtubule binding//microtubule motor activity//protein serine/threonine kinase activity//phosphotransferase activity, alcohol group as acceptor//ATP binding	GO:0045298//GO:0005874	tubulin complex//microtubule	KOG0892	Protein kinase ATM/Tel1, involved in telomere length regulation and DNA repair
Cluster-22178.60086	255.647	511.672	-1.0011	0.0025264	0.0095898	1062	734630253	XP_010743458.1	1008	9e-107	PREDICTED: lysophospholipase-like protein 1 isoform X1 [Larimichthys crocea]>gi|808878147|gb|KKF26433.1| Lysophospholipase-like protein 1 [Larimichthys crocea]	734630252	XM_010745156.1	357	0	PREDICTED: Larimichthys crocea lysophospholipase-like 1 (lyplal1), transcript variant X1, mRNA	--	--	--	Q3UFF7	741	3.4e-77	Lysophospholipase-like protein 1 OS=Mus musculus GN=Lyplal1 PE=1 SV=3	PF02230//PF00975//PF07859//PF01764//PF01738	Phospholipase/Carboxylesterase//Thioesterase domain//alpha/beta hydrolase fold//Lipase (class 3)//Dienelactone hydrolase family	GO:0009058//GO:0008152//GO:0006629	biosynthetic process//metabolic process//lipid metabolic process	GO:0016788//GO:0016787	hydrolase activity, acting on ester bonds//hydrolase activity	--	--	KOG2112	Lysophospholipase
Cluster-22178.74781	533.799	1069.3	-1.0023	0.00019744	0.00098787	6194	734639853	XP_010748736.1	7411	0	PREDICTED: E3 ubiquitin-protein ligase UBR2 [Larimichthys crocea]	734639852	XM_010750434.1	2697	0	PREDICTED: Larimichthys crocea ubiquitin protein ligase E3 component n-recognin 2 (ubr2), mRNA	--	--	--	Q8IWV8	5853	0	E3 ubiquitin-protein ligase UBR2 OS=Homo sapiens GN=UBR2 PE=1 SV=1	PF02617//PF02207	ATP-dependent Clp protease adaptor protein ClpS//Putative zinc finger in N-recognin (UBR box)	GO:0030163	protein catabolic process	GO:0008270	zinc ion binding	--	--	KOG1140	N-end rule pathway, recognition component UBR1
Cluster-22178.61596	1801.83	3610.49	-1.0027	7.7895e-07	6.0823e-06	2907	542205259	XP_005476223.1	2430	3.2e-271	PREDICTED: fizzy-related protein homolog isoform X2 [Oreochromis niloticus]	734628583	XM_010744236.1	1213	0	PREDICTED: Larimichthys crocea fizzy-related protein homolog (LOC104929656), mRNA	K03364	CDH1	cell division cycle 20-like protein 1, cofactor of APC complex	Q9R1K5	2175	4.9e-243	Fizzy-related protein homolog OS=Mus musculus GN=Fzr1 PE=1 SV=1	PF00400	WD domain, G-beta repeat	--	--	GO:0005515	protein binding	--	--	KOG0305	Anaphase promoting complex, Cdc20, Cdh1, and Ama1 subunits
Cluster-22178.64937	633.767	1269.99	-1.0028	0.00010885	0.00057687	5818	528483042	XP_695864.3	2872	0	PREDICTED: SWI/SNF complex subunit SMARCC2 [Danio rerio]	657533229	XM_008307029.1	1377	0	PREDICTED: Stegastes partitus SWI/SNF related, matrix associated, actin dependent regulator of chromatin, subfamily c, member 2 (smarcc2), transcript variant X4, mRNA	K11649	SMARCC	SWI/SNF related-matrix-associated actin-dependent regulator of chromatin subfamily C	Q6PDG5	2691	1.4e-302	SWI/SNF complex subunit SMARCC2 OS=Mus musculus GN=Smarcc2 PE=1 SV=2	PF03955//PF01213//PF08477//PF04433//PF04670//PF00025//PF00503	Adenovirus hexon-associated protein (IX)//Adenylate cyclase associated (CAP) N terminal//Ras of Complex, Roc, domain of DAPkinase//SWIRM domain//Gtr1/RagA G protein conserved region//ADP-ribosylation factor family//G-protein alpha subunit	GO:0007264//GO:0007010//GO:0007165//GO:0007186	small GTPase mediated signal transduction//cytoskeleton organization//signal transduction//G-protein coupled receptor signaling pathway	GO:0005515//GO:0031683//GO:0019001//GO:0031423//GO:0003779//GO:0003924//GO:0005525//GO:0004871	protein binding//G-protein beta/gamma-subunit complex binding//guanyl nucleotide binding//hexon binding//actin binding//GTPase activity//GTP binding//signal transducer activity	GO:0019012	virion	KOG0085	G protein subunit Galphaq/Galphay, small G protein superfamily
Cluster-22178.58076	3632.39	7282.75	-1.0036	1.2355e-08	1.2374e-07	1841	348541209	XP_003458079.1	2115	6.8e-235	PREDICTED: ruvB-like 2-like isoform X1 [Oreochromis niloticus]>gi|542254643|ref|XP_005463057.1| PREDICTED: ruvB-like 2-like isoform X2 [Oreochromis niloticus]>gi|542254645|ref|XP_005463058.1| PREDICTED: ruvB-like 2-like isoform X3 [Oreochromis niloticus]	736304119	XM_010795840.1	913	0	PREDICTED: Notothenia coriiceps RuvB-like AAA ATPase 2 (ruvbl2), mRNA	--	--	--	P83571	2071	3.6e-231	RuvB-like 2 OS=Danio rerio GN=ruvbl2 PE=1 SV=1	PF07728//PF06414//PF06068//PF03796//PF00004//PF02562//PF08971//PF00158//PF02367//PF05496	AAA domain (dynein-related subfamily)//Zeta toxin//TIP49 C-terminus//DnaB-like helicase C terminal domain//ATPase family associated with various cellular activities (AAA)//PhoH-like protein//Glycogen synthesis protein//Sigma-54 interaction domain//Threonylcarbamoyl adenosine biosynthesis protein TsaE//Holliday junction DNA helicase ruvB N-terminus	GO:0006355//GO:0006281//GO:0006310//GO:0005978//GO:0006260//GO:0002949	regulation of transcription, DNA-templated//DNA repair//DNA recombination//glycogen biosynthetic process//DNA replication//tRNA threonylcarbamoyladenosine modification	GO:0009378//GO:0008134//GO:0016301//GO:0005524//GO:0016887//GO:0003678	four-way junction helicase activity//transcription factor binding//kinase activity//ATP binding//ATPase activity//DNA helicase activity	GO:0005667//GO:0009379//GO:0005657	transcription factor complex//Holliday junction helicase complex//replication fork	KOG2680	DNA helicase TIP49, TBP-interacting protein
Cluster-22178.52392	256.992	515.447	-1.0041	0.0026474	0.0099909	2871	657540714	XP_008276356.1	2688	3.8e-301	PREDICTED: long-chain-fatty-acid--CoA ligase 4 [Stegastes partitus]>gi|657540717|ref|XP_008276357.1| PREDICTED: long-chain-fatty-acid--CoA ligase 4 [Stegastes partitus]>gi|657540720|ref|XP_008276358.1| PREDICTED: long-chain-fatty-acid--CoA ligase 4 [Stegastes partitus]>gi|657540723|ref|XP_008276359.1| PREDICTED: long-chain-fatty-acid--CoA ligase 4 [Stegastes partitus]	734612185	XM_010735233.1	1019	0	PREDICTED: Larimichthys crocea acyl-CoA synthetase long-chain family member 4 (acsl4), mRNA	--	--	--	O60488	2291	1.7e-256	Long-chain-fatty-acid--CoA ligase 4 OS=Homo sapiens GN=ACSL4 PE=1 SV=2	PF00501	AMP-binding enzyme	GO:0008152	metabolic process	GO:0003824	catalytic activity	--	--	KOG1180	Acyl-CoA synthetase
Cluster-22178.66436	744.426	1493.67	-1.0047	6.924e-05	0.00038264	3478	657583234	XP_008295714.1	2049	5.7e-227	PREDICTED: splicing factor 3B subunit 2 isoform X2 [Stegastes partitus]	930764355	XM_005945289.2	1351	0	PREDICTED: Haplochromis burtoni splicing factor 3b, subunit 2, 145kDa (sf3b2), transcript variant X1, mRNA	K12829	SF3B2, SAP145, CUS1	splicing factor 3B subunit 2	Q13435	1861	1.5e-206	Splicing factor 3B subunit 2 OS=Homo sapiens GN=SF3B2 PE=1 SV=2	PF04037//PF08619	Domain of unknown function (DUF382)//Alkali metal cation/H+ antiporter Nha1 C terminus	GO:0015992//GO:0006814//GO:0006885	proton transport//sodium ion transport//regulation of pH	GO:0015385	sodium:proton antiporter activity	GO:0005634//GO:0016020	nucleus//membrane	KOG2330	Splicing factor 3b, subunit 2
Cluster-22178.69796	365.054	732.861	-1.0054	0.00071338	0.0031373	4029	734599411	XP_010752530.1	4206	0	PREDICTED: probable leucine--tRNA ligase, mitochondrial [Larimichthys crocea]	734599410	XM_010754228.1	1545	0	PREDICTED: Larimichthys crocea leucyl-tRNA synthetase 2, mitochondrial (lars2), mRNA	--	--	--	Q15031	3015	0	Probable leucine--tRNA ligase, mitochondrial OS=Homo sapiens GN=LARS2 PE=1 SV=2	PF08264//PF09334//PF08073//PF13603//PF00133	Anticodon-binding domain of tRNA//tRNA synthetases class I (M)//CHDNT (NUC034) domain//Leucyl-tRNA synthetase, Domain 2//tRNA synthetases class I (I, L, M and V)	GO:0006355//GO:0006418	regulation of transcription, DNA-templated//tRNA aminoacylation for protein translation	GO:0004812//GO:0000166//GO:0016818//GO:0003677//GO:0008270//GO:0005524//GO:0002161	aminoacyl-tRNA ligase activity//nucleotide binding//hydrolase activity, acting on acid anhydrides, in phosphorus-containing anhydrides//DNA binding//zinc ion binding//ATP binding//aminoacyl-tRNA editing activity	GO:0005634	nucleus	KOG0435	Leucyl-tRNA synthetase
Cluster-22178.70164	303.128	608.692	-1.0058	0.0014297	0.0058075	8020	808858922	KKF11228.1	4795	0	Tyrosine-protein phosphatase non-receptor type 13 [Larimichthys crocea]	734621504	XM_010740355.1	1725	0	PREDICTED: Larimichthys crocea protein tyrosine phosphatase, non-receptor type 13 (APO-1/CD95 (Fas)-associated phosphatase) (ptpn13), mRNA	--	--	--	Q12923	1874	1.1e-207	Tyrosine-protein phosphatase non-receptor type 13 OS=Homo sapiens GN=PTPN13 PE=1 SV=2	PF00595//PF00782//PF00743//PF00102//PF13180	PDZ domain (Also known as DHR or GLGF)//Dual specificity phosphatase, catalytic domain//Flavin-binding monooxygenase-like//Protein-tyrosine phosphatase//PDZ domain	GO:0006570//GO:0055114//GO:0006470	tyrosine metabolic process//oxidation-reduction process//protein dephosphorylation	GO:0050661//GO:0008138//GO:0005515//GO:0004499//GO:0050660//GO:0004725	NADP binding//protein tyrosine/serine/threonine phosphatase activity//protein binding//N,N-dimethylaniline monooxygenase activity//flavin adenine dinucleotide binding//protein tyrosine phosphatase activity	--	--	KOG0789	Protein tyrosine phosphatase
Cluster-22178.57896	392.177	788.068	-1.0068	0.00071458	0.0031414	3980	808885287	KKF32107.1	3429	0	SH3KBP1-binding protein 1 [Larimichthys crocea]	908513406	XM_003448972.3	1176	0	PREDICTED: Oreochromis niloticus SH3KBP1 binding protein 1 (shkbp1), transcript variant X2, mRNA	--	--	--	A3KMV1	2461	4.6e-276	SH3KBP1-binding protein 1 OS=Bos taurus GN=SHKBP1 PE=2 SV=1	PF00651//PF10461//PF02214//PF00400	BTB/POZ domain//Peptidase S68//BTB/POZ domain//WD domain, G-beta repeat	GO:0051260//GO:0006915//GO:0006974	protein homooligomerization//apoptotic process//cellular response to DNA damage stimulus	GO:0005515	protein binding	--	--	KOG2714	SETA binding protein SB1 and related proteins, contain BTB/POZ domain
Cluster-22178.52614	1903.87	3829.48	-1.0082	5.7593e-07	4.5855e-06	986	831542471	XP_012725088.1	595	6.5e-59	PREDICTED: protein PBDC1 isoform X2 [Fundulus heteroclitus]	939289310	XM_004561834.3	302	6.63244e-155	PREDICTED: Maylandia zebra polysaccharide biosynthesis domain containing 1 (pbdc1), mRNA	--	--	--	Q9BVG4	472	4.9e-46	Protein PBDC1 OS=Homo sapiens GN=PBDC1 PE=1 SV=1	--	--	--	--	--	--	--	--	KOG4093	Uncharacterized conserved protein
Cluster-22178.60881	874.069	1758.44	-1.0085	0.00050602	0.002309	7086	657523786	XP_008274819.1	659	1.8e-65	PREDICTED: paralemmin-3 [Stegastes partitus]>gi|657523789|ref|XP_008274827.1| PREDICTED: paralemmin-3 [Stegastes partitus]>gi|657523792|ref|XP_008274835.1| PREDICTED: paralemmin-3 [Stegastes partitus]>gi|657523795|ref|XP_008274843.1| PREDICTED: paralemmin-3 [Stegastes partitus]>gi|657523798|ref|XP_008274851.1| PREDICTED: paralemmin-3 [Stegastes partitus]>gi|657523801|ref|XP_008274859.1| PREDICTED…	657528265	XM_008292237.1	388	0	PREDICTED: Stegastes partitus protein LYRIC-like (LOC103364934), mRNA	--	--	--	--	--	--	--	PF08675//PF06151//PF07886	RNA binding domain//Trehalose receptor//BA14K-like protein	GO:0007607//GO:0006402//GO:0009405//GO:0050912//GO:0051252//GO:0007187	obsolete taste perception//mRNA catabolic process//pathogenesis//detection of chemical stimulus involved in sensory perception of taste//regulation of RNA metabolic process//G-protein coupled receptor signaling pathway, coupled to cyclic nucleotide second messenger	GO:0046872//GO:0004535//GO:0003723//GO:0008527	metal ion binding//poly(A)-specific ribonuclease activity//RNA binding//taste receptor activity	GO:0005737//GO:0016021//GO:0005634	cytoplasm//integral component of membrane//nucleus	--	--
Cluster-22178.62610	1040.83	2094.39	-1.0088	1.6642e-05	0.000104	1443	348520306	XP_003447669.1	803	7.2e-83	PREDICTED: ubiquitin-conjugating enzyme E2 2-like isoform X1 [Oreochromis niloticus]>gi|498989750|ref|XP_004552087.1| PREDICTED: ubiquitin-conjugating enzyme E2 2-like isoform X2 [Maylandia zebra]>gi|548397488|ref|XP_005737792.1| PREDICTED: ubiquitin-conjugating enzyme E2 2-like isoform X2 [Pundamilia nyererei]>gi|551521698|ref|XP_005812338.1| PREDICTED: ubiquitin-conjugating enzyme E2 2-like iso…	112421048	BT027837.1	421	0	Gasterosteus aculeatus clone CNB35-D01 mRNA sequence	K06689	UBE2D_E, UBC4, UBC5	ubiquitin-conjugating enzyme E2 D/E	P35129	746	1.2e-77	Ubiquitin-conjugating enzyme E2 2 OS=Caenorhabditis elegans GN=let-70 PE=1 SV=1	PF05743//PF05773	UEV domain//RWD domain	GO:0015031//GO:0006464	protein transport//cellular protein modification process	GO:0005515	protein binding	--	--	KOG0417	Ubiquitin-protein ligase
Cluster-22178.71359	1672.45	3366.95	-1.0095	7.8769e-07	6.1437e-06	6053	657530183	XP_008297086.1	3486	0	PREDICTED: coiled-coil and C2 domain-containing protein 2A [Stegastes partitus]	657530182	XM_008298864.1	1694	0	PREDICTED: Stegastes partitus coiled-coil and C2 domain containing 2A (cc2d2a), mRNA	K19352	CC2D2A	coiled-coil and C2 domain-containing protein 2A	C0HAC0	2650	8.5e-298	F-box/LRR-repeat protein 5 OS=Salmo salar GN=fbxl5 PE=2 SV=1	PF00560//PF12937//PF00646//PF15966//PF00168	Leucine Rich Repeat//F-box-like//F-box domain//F-box//C2 domain	--	--	GO:0005515	protein binding	--	--	KOG3639	C2 Ca2+-binding motif-containing protein
Cluster-22178.64716	3962.94	7985.21	-1.0108	4.3198e-09	4.5717e-08	3158	554843250	XP_005932007.1	485	1.2e-45	PREDICTED: barrier-to-autointegration factor-like isoform X1 [Haplochromis burtoni]	736237177	XM_010785644.1	203	2.34961e-99	PREDICTED: Notothenia coriiceps barrier-to-autointegration factor (LOC104957966), transcript variant X1, mRNA	--	--	--	Q6P026	453	2.5e-43	Barrier-to-autointegration factor OS=Danio rerio GN=banf1 PE=1 SV=1	PF02961	Barrier to autointegration factor	--	--	GO:0003677	DNA binding	--	--	KOG4233	DNA-bridging protein BAF
Cluster-22178.78631	1105.92	2229.85	-1.0117	1.225e-05	7.8462e-05	2752	657529848	XP_008295889.1	752	1.1e-76	PREDICTED: cell division cycle-associated protein 2 isoform X1 [Stegastes partitus]	835977242	XM_004567272.2	123	6.05687e-55	PREDICTED: Maylandia zebra cell division cycle associated 2 (cdca2), mRNA	--	--	--	--	--	--	--	--	--	--	--	--	--	--	--	--	--
Cluster-22178.57601	502.239	1012.87	-1.012	0.0002793	0.0013522	3386	734632523	XP_010744701.1	1844	3.3e-203	PREDICTED: POC1 centriolar protein homolog A [Larimichthys crocea]	583975954	XM_006783283.1	648	0	PREDICTED: Neolamprologus brichardi POC1 centriolar protein homolog A-like (LOC102779977), transcript variant X1, mRNA	K16482	POC1	centriolar protein POC1	Q28I85	1498	1.8e-164	POC1 centriolar protein homolog A OS=Xenopus tropicalis GN=poc1a PE=2 SV=1	PF00400	WD domain, G-beta repeat	--	--	GO:0005515	protein binding	--	--	KOG0266	WD40 repeat-containing protein
Cluster-22178.52118	547.1	1105.43	-1.0147	0.0002494	0.0012214	2709	--	--	--	--	--	657566182	XM_008288201.1	177	5.71324e-85	PREDICTED: Stegastes partitus tetraspanin-17 (LOC103361971), mRNA	--	--	--	--	--	--	--	--	--	--	--	--	--	--	--	--	--
Cluster-22178.63119	583.944	1180.29	-1.0152	0.00019452	0.0009752	1442	768911851	XP_011613935.1	206	1.2e-13	PREDICTED: low density lipoprotein receptor adapter protein 1 [Takifugu rubripes]	657586116	XM_008299062.1	167	1.08964e-79	PREDICTED: Stegastes partitus low density lipoprotein receptor adaptor protein 1 (ldlrap1), transcript variant X2, mRNA	--	--	--	--	--	--	--	--	--	--	--	--	--	--	--	--	--
Cluster-22178.83018	342	691.605	-1.016	0.00092527	0.0039535	2811	657533436	XP_008273729.1	1159	7.4e-124	PREDICTED: lysosome-associated membrane glycoprotein 1 [Stegastes partitus]	657533435	XM_008275507.1	507	0	PREDICTED: Stegastes partitus lysosomal-associated membrane protein 1 (lamp1), mRNA	K06528	LAMP1_2, CD107	lysosomal-associated membrane protein 1/2	P11279	539	2.4e-53	Lysosome-associated membrane glycoprotein 1 OS=Homo sapiens GN=LAMP1 PE=1 SV=3	PF01299//PF04347	Lysosome-associated membrane glycoprotein (Lamp)//Flagellar biosynthesis protein, FliO	GO:0044781	bacterial-type flagellum organization	--	--	GO:0016021//GO:0016020	integral component of membrane//membrane	--	--
Cluster-22178.62007	2094.38	4238.9	-1.0172	1.6821e-07	1.4447e-06	875	808867025	KKF17644.1	507	9.2e-49	Sjoegren syndrome nuclear autoantigen 1 [Larimichthys crocea]	734613271	XM_010735833.1	216	3.75811e-107	PREDICTED: Larimichthys crocea Sjogren syndrome nuclear autoantigen 1 (ssna1), mRNA	K16780	SSNA1	sjoegren syndrome nuclear autoantigen 1	O43805	388	2.4e-36	Sjoegren syndrome nuclear autoantigen 1 OS=Homo sapiens GN=SSNA1 PE=1 SV=2	PF04513//PF01763//PF07851//PF10186//PF05149//PF01544//PF04111//PF13851//PF03938	Baculovirus polyhedron envelope protein, PEP, C terminus//Herpesvirus UL6 like//TMPIT-like protein//Vacuolar sorting 38 and autophagy-related subunit 14//Paraflagellar rod protein//CorA-like Mg2+ transporter protein//Autophagy protein Apg6//Growth-arrest specific micro-tubule binding//Outer membrane protein (OmpH-like)	GO:0010508//GO:0030001//GO:0006323//GO:0055085//GO:0006914//GO:0048870	positive regulation of autophagy//metal ion transport//DNA packaging//transmembrane transport//autophagy//cell motility	GO:0005198//GO:0005516//GO:0051082//GO:0046873	structural molecule activity//calmodulin binding//unfolded protein binding//metal ion transmembrane transporter activity	GO:0031514//GO:0016020//GO:0019028//GO:0019031//GO:0016021	motile cilium//membrane//viral capsid//viral envelope//integral component of membrane	--	--
Cluster-22178.54851	486.419	985.203	-1.0182	0.00035998	0.0016989	9147	768931021	XP_011606274.1	2569	7.6e-287	PREDICTED: RNA-binding protein 33 isoform X2 [Takifugu rubripes]	657548133	XM_008280790.1	1720	0	PREDICTED: Stegastes partitus RNA binding motif protein 33 (rbm33), transcript variant X2, mRNA	--	--	--	Q9CXK9	375	8.1e-34	RNA-binding protein 33 OS=Mus musculus GN=Rbm33 PE=1 SV=2	PF08165//PF00076//PF08777	FerA (NUC095) domain//RNA recognition motif. (a.k.a. RRM, RBD, or RNP domain)//RNA binding motif	--	--	GO:0003723//GO:0003676	RNA binding//nucleic acid binding	GO:0016021	integral component of membrane	--	--
Cluster-22178.68206	759.722	1539.63	-1.019	4.9324e-05	0.00028132	2175	679192296	KFW82478.1	846	1.1e-87	ADP-ribosylation factor 6, partial [Manacus vitellinus]	657525772	XM_008283440.1	654	0	PREDICTED: Stegastes partitus ADP-ribosylation factor 6 (arf6), mRNA	K07941	ARF6	ADP-ribosylation factor 6	P26990	846	4.7e-89	ADP-ribosylation factor 6 OS=Gallus gallus GN=ARF6 PE=2 SV=3	PF01926//PF00503//PF00025//PF04670//PF08477//PF00071	50S ribosome-binding GTPase//G-protein alpha subunit//ADP-ribosylation factor family//Gtr1/RagA G protein conserved region//Ras of Complex, Roc, domain of DAPkinase//Ras family	GO:0007264//GO:0007186//GO:0007165	small GTPase mediated signal transduction//G-protein coupled receptor signaling pathway//signal transduction	GO:0003924//GO:0031683//GO:0019001//GO:0004871//GO:0005525	GTPase activity//G-protein beta/gamma-subunit complex binding//guanyl nucleotide binding//signal transducer activity//GTP binding	--	--	KOG0071	GTP-binding ADP-ribosylation factor Arf6 (dArf3)
Cluster-22178.64538	273.251	554.349	-1.0206	0.0019526	0.0076464	3733	734641470	XP_010749621.1	3196	0	PREDICTED: ATP-binding cassette sub-family D member 1-like [Larimichthys crocea]>gi|734641472|ref|XP_010749622.1| PREDICTED: ATP-binding cassette sub-family D member 1-like [Larimichthys crocea]>gi|734641474|ref|XP_010749623.1| PREDICTED: ATP-binding cassette sub-family D member 1-like [Larimichthys crocea]	734641473	XM_010751321.1	1133	0	PREDICTED: Larimichthys crocea ATP-binding cassette sub-family D member 1-like (LOC104935476), transcript variant X3, mRNA	--	--	--	P33897	2498	2.2e-280	ATP-binding cassette sub-family D member 1 OS=Homo sapiens GN=ABCD1 PE=1 SV=2	PF06472//PF02456//PF13304//PF00005//PF07728//PF02970//PF00488	ABC transporter transmembrane region 2//Adenovirus IVa2 protein//AAA domain, putative AbiEii toxin, Type IV TA system//ABC transporter//AAA domain (dynein-related subfamily)//Tubulin binding cofactor A//MutS domain V	GO:0006298//GO:0006810//GO:0019083//GO:0055085//GO:0007021	mismatch repair//transport//viral transcription//transmembrane transport//tubulin complex assembly	GO:0051082//GO:0030983//GO:0005524//GO:0016887//GO:0015631//GO:0042626	unfolded protein binding//mismatched DNA binding//ATP binding//ATPase activity//tubulin binding//ATPase activity, coupled to transmembrane movement of substances	GO:0045298//GO:0016021	tubulin complex//integral component of membrane	KOG0064	Peroxisomal long-chain acyl-CoA transporter, ABC superfamily
Cluster-22178.61505	1533.14	3111.35	-1.021	1.3127e-06	9.8865e-06	4356	657569394	XP_008288179.1	1382	1.6e-149	PREDICTED: dnaJ homolog subfamily B member 13 [Stegastes partitus]	734605945	XM_010731787.1	482	0	PREDICTED: Larimichthys crocea RAB6A, member RAS oncogene family (rab6a), mRNA	--	--	--	P59910	1029	5.7e-110	DnaJ homolog subfamily B member 13 OS=Homo sapiens GN=DNAJB13 PE=1 SV=1	PF00071//PF03193//PF08477//PF04670//PF00025//PF02421//PF01637//PF01926	Ras family//Protein of unknown function, DUF258//Ras of Complex, Roc, domain of DAPkinase//Gtr1/RagA G protein conserved region//ADP-ribosylation factor family//Ferrous iron transport protein B//Archaeal ATPase//50S ribosome-binding GTPase	GO:0015684//GO:0007264	ferrous iron transport//small GTPase mediated signal transduction	GO:0005525//GO:0015093//GO:0005524//GO:0003924	GTP binding//ferrous iron transmembrane transporter activity//ATP binding//GTPase activity	GO:0016021	integral component of membrane	KOG0094	GTPase Rab6/YPT6/Ryh1, small G protein superfamily
Cluster-22178.70608	358.492	728.853	-1.0237	0.00085775	0.0036954	400	--	--	--	--	--	--	--	--	--	--	--	--	--	--	--	--	--	--	--	--	--	--	--	--	--	--	--
Cluster-22178.53574	269.432	547.807	-1.0237	0.0019283	0.0075637	5327	729725783	XP_010583819.1	1240	5.7e-133	PREDICTED: transcription factor Sp2 [Haliaeetus leucocephalus]>gi|729725785|ref|XP_010583820.1| PREDICTED: transcription factor Sp2 [Haliaeetus leucocephalus]	734636109	XM_010748376.1	959	0	PREDICTED: Larimichthys crocea Sp2 transcription factor (sp2), mRNA	--	--	--	Q02086	1204	3.5e-130	Transcription factor Sp2 OS=Homo sapiens GN=SP2 PE=1 SV=3	PF02892//PF13465//PF07238//PF00096//PF03811//PF13912	BED zinc finger//Zinc-finger double domain//PilZ domain//Zinc finger, C2H2 type//InsA N-terminal domain//C2H2-type zinc finger	GO:0006313	transposition, DNA-mediated	GO:0035438//GO:0003677//GO:0046872	cyclic-di-GMP binding//DNA binding//metal ion binding	--	--	--	--
Cluster-22178.59560	1528.43	3108.63	-1.0242	1.6789e-06	1.2425e-05	6653	822885645	AKI07296.1	1433	3e-155	caspase-8, partial [Siniperca chuatsi]	734647400	XM_010754583.1	490	0	PREDICTED: Larimichthys crocea transmembrane BAX inhibitor motif containing 1 (tmbim1), mRNA	--	--	--	Q08CH6	706	2.5e-72	Ciliogenesis-associated TTC17-interacting protein OS=Danio rerio GN=catip PE=1 SV=1	PF04444//PF00656//PF01335	Catechol dioxygenase N terminus//Caspase domain//Death effector domain	GO:0009712//GO:0042981//GO:0055114//GO:0042184//GO:0018874//GO:0046232//GO:0019261//GO:0006508//GO:0042203	catechol-containing compound metabolic process//regulation of apoptotic process//oxidation-reduction process//xylene catabolic process//benzoate metabolic process//carbazole catabolic process//1,4-dichlorobenzene catabolic process//proteolysis//toluene catabolic process	GO:0018576//GO:0004197//GO:0005515//GO:0005506	catechol 1,2-dioxygenase activity//cysteine-type endopeptidase activity//protein binding//iron ion binding	--	--	KOG2322	N-methyl-D-aspartate receptor glutamate-binding subunit
Cluster-22178.58401	254.233	517.26	-1.0247	0.0021056	0.0081732	1012	512829742	XP_002938118.2	888	7.1e-93	PREDICTED: nuclear transcription factor Y subunit beta isoform X1 [Xenopus (Silurana) tropicalis]	657575992	XM_008293537.1	416	0	PREDICTED: Stegastes partitus nuclear transcription factor Y, beta (nfyb), mRNA	--	--	--	P63140	783	4.4e-82	Nuclear transcription factor Y subunit beta OS=Rattus norvegicus GN=Nfyb PE=1 SV=1	PF03847//PF00125//PF09415//PF02269	Transcription initiation factor TFIID subunit A//Core histone H2A/H2B/H3/H4//CENP-S associating Centromere protein X//Transcription initiation factor IID, 18kD subunit	GO:0006366//GO:0006281//GO:0051382//GO:0006352	transcription from RNA polymerase II promoter//DNA repair//kinetochore assembly//DNA-templated transcription, initiation	GO:0003677	DNA binding	GO:0005669	transcription factor TFIID complex	KOG0869	CCAAT-binding factor, subunit A (HAP3)
Cluster-22178.57482	451.89	920.557	-1.0265	0.00026725	0.0013	1243	657568318	XP_008287587.1	1408	4.4e-153	PREDICTED: tudor and KH domain-containing protein isoform X2 [Stegastes partitus]	657568317	XM_008289365.1	447	0	PREDICTED: Stegastes partitus tudor and KH domain containing (tdrkh), transcript variant X3, mRNA	K18406	TDRKH, TDRD2	tudor domain-containing protein 2	Q9Y2W6	475	2.8e-46	Tudor and KH domain-containing protein OS=Homo sapiens GN=TDRKH PE=1 SV=2	PF00013//PF13014//PF07650	KH domain//KH domain//KH domain	--	--	GO:0003723	RNA binding	--	--	KOG2190	PolyC-binding proteins alphaCP-1 and related KH domain proteins
Cluster-22178.74606	236.138	481.053	-1.0266	0.0019431	0.0076136	2492	734649134	XP_010753834.1	2215	2.3e-246	PREDICTED: N-acetylglucosamine-1-phosphodiester alpha-N-acetylglucosaminidase isoform X1 [Larimichthys crocea]	734649133	XM_010755532.1	600	0	PREDICTED: Larimichthys crocea N-acetylglucosamine-1-phosphodiester alpha-N-acetylglucosaminidase (nagpa), transcript variant X1, mRNA	--	--	--	Q9UK23	1306	2.5e-142	N-acetylglucosamine-1-phosphodiester alpha-N-acetylglucosaminidase OS=Homo sapiens GN=NAGPA PE=1 SV=2	--	--	--	--	--	--	--	--	KOG1218	Proteins containing Ca2+-binding EGF-like domains
Cluster-22178.75552	765.457	1560.23	-1.0274	2.572e-05	0.00015534	3314	348542417	XP_003458681.1	3641	0	PREDICTED: vacuolar protein sorting-associated protein 16 homolog isoform X1 [Oreochromis niloticus]	734638290	XM_010749575.1	1129	0	PREDICTED: Larimichthys crocea vacuolar protein sorting 16 homolog (S. cerevisiae) (vps16), mRNA	--	--	--	Q9H269	2603	1.3e-292	Vacuolar protein sorting-associated protein 16 homolog OS=Homo sapiens GN=VPS16 PE=1 SV=2	PF04841//PF04840//PF08328	Vps16, N-terminal region//Vps16, C-terminal region//Adenylosuccinate lyase C-terminal	GO:0006531//GO:0006886//GO:0006144//GO:0006522//GO:0009152//GO:0006188	aspartate metabolic process//intracellular protein transport//purine nucleobase metabolic process//alanine metabolic process//purine ribonucleotide biosynthetic process//IMP biosynthetic process	GO:0004018	N6-(1,2-dicarboxyethyl)AMP AMP-lyase (fumarate-forming) activity	GO:0005737	cytoplasm	KOG2280	Vacuolar assembly/sorting protein VPS16
Cluster-22178.77700	234.155	477.363	-1.0276	0.0025782	0.0097587	2108	831505278	XP_012712148.1	371	1.3e-32	PREDICTED: small ubiquitin-related modifier 1 [Fundulus heteroclitus]	928066237	XM_014027318.1	202	5.61299e-99	PREDICTED: Austrofundulus limnaeus small ubiquitin-like modifier 1 (sumo1), mRNA	--	--	--	Q7SZR5	330	3.1e-29	Small ubiquitin-related modifier 1 OS=Danio rerio GN=sumo1 PE=3 SV=1	PF00240	Ubiquitin family	--	--	GO:0005515	protein binding	--	--	KOG1769	Ubiquitin-like proteins
Cluster-22178.71274	470.886	960.855	-1.0289	0.00028937	0.0013965	3171	657549388	XP_008279447.1	1828	2.2e-201	PREDICTED: WW domain-containing adapter protein with coiled-coil [Stegastes partitus]	657549387	XM_008281225.1	821	0	PREDICTED: Stegastes partitus WW domain containing adaptor with coiled-coil (wac), mRNA	--	--	--	Q7ZUK7	1532	1.9e-168	WW domain-containing adapter protein with coiled-coil OS=Danio rerio GN=waca PE=2 SV=1	PF00397//PF06990	WW domain//Galactose-3-O-sulfotransferase	GO:0006687//GO:0009058	glycosphingolipid metabolic process//biosynthetic process	GO:0005515//GO:0001733	protein binding//galactosylceramide sulfotransferase activity	GO:0005794//GO:0016021	Golgi apparatus//integral component of membrane	KOG0152	Spliceosomal protein FBP11/Splicing factor PRP40
Cluster-22178.79351	266.888	544.599	-1.029	0.002141	0.0082898	5866	348534579	XP_003454779.1	1927	1.4e-212	PREDICTED: rho GTPase-activating protein 1-like isoform X1 [Oreochromis niloticus]	657545310	XM_008279776.1	750	0	PREDICTED: Stegastes partitus Rho GTPase activating protein 1 (arhgap1), mRNA	K18470	ARHGAP1, CDC42GAP	Rho GTPase-activating protein 1	Q07960	1303	1.3e-141	Rho GTPase-activating protein 1 OS=Homo sapiens GN=ARHGAP1 PE=1 SV=1	PF00620//PF08477	RhoGAP domain//Ras of Complex, Roc, domain of DAPkinase	GO:0007165//GO:0007264	signal transduction//small GTPase mediated signal transduction	GO:0005525	GTP binding	--	--	KOG4406	CDC42 Rho GTPase-activating protein
Cluster-22178.83450	261.326	533.741	-1.0303	0.0018782	0.0073887	3785	808860400	KKF12401.1	2750	3.2e-308	High affinity nerve growth factor receptor [Larimichthys crocea]	734636869	XM_010748793.1	1054	0	PREDICTED: Larimichthys crocea neurotrophic tyrosine kinase, receptor, type 1 (ntrk1), mRNA	K03176	NTRK1, TRKA	neurotrophic tyrosine kinase receptor type 1	Q91009	1929	2.1e-214	High affinity nerve growth factor receptor (Fragment) OS=Gallus gallus GN=NTRK1 PE=2 SV=1	PF06017//PF07714//PF13895//PF00069	Unconventional myosin tail, actin- and lipid-binding//Protein tyrosine kinase//Immunoglobulin domain//Protein kinase domain	GO:0006468	protein phosphorylation	GO:0004672//GO:0003774//GO:0005524//GO:0005515	protein kinase activity//motor activity//ATP binding//protein binding	GO:0016459	myosin complex	--	--
Cluster-22178.57882	331.361	676.889	-1.0305	0.000999	0.0042304	3931	657553154	XP_008280977.1	2237	1e-248	PREDICTED: TOM1-like protein 2 isoform X1 [Stegastes partitus]	657553153	XM_008282755.1	954	0	PREDICTED: Stegastes partitus target of myb1-like 2 (chicken) (tom1l2), transcript variant X1, mRNA	--	--	--	Q5SRX1	1661	2.6e-183	TOM1-like protein 2 OS=Mus musculus GN=Tom1l2 PE=1 SV=1	PF00790//PF03127	VHS domain//GAT domain	GO:0006886	intracellular protein transport	--	--	GO:0005622	intracellular	KOG1087	Cytosolic sorting protein GGA2/TOM1
Cluster-22178.47310	273.138	558.01	-1.0307	0.0011527	0.0048052	2364	657591449	XP_008300206.1	1718	9.4e-189	PREDICTED: protein phosphatase 1 regulatory subunit 26 isoform X1 [Stegastes partitus]	734625253	XM_010742415.1	739	0	PREDICTED: Larimichthys crocea protein phosphatase 1, regulatory subunit 26 (ppp1r26), mRNA	--	--	--	Q6NU19	161	1.4e-09	Protein phosphatase 1 regulatory subunit 26 OS=Xenopus laevis GN=ppp1r26 PE=2 SV=1	--	--	--	--	--	--	--	--	--	--
Cluster-22178.74651	261.358	533.98	-1.0308	0.0018863	0.0074168	5025	808848100	KKF09091.1	5509	0	Condensin-2 complex subunit D3 [Larimichthys crocea]	734637558	XM_010749169.1	1984	0	PREDICTED: Larimichthys crocea non-SMC condensin II complex, subunit D3 (ncapd3), mRNA	K11491	NCAPD3	condensin-2 complex subunit D3	P42695	2698	1.9e-303	Condensin-2 complex subunit D3 OS=Homo sapiens GN=NCAPD3 PE=1 SV=2	PF00452//PF01602//PF02985	Apoptosis regulator proteins, Bcl-2 family//Adaptin N terminal region//HEAT repeat	GO:0016192//GO:0006886//GO:0042981	vesicle-mediated transport//intracellular protein transport//regulation of apoptotic process	GO:0005515	protein binding	GO:0030117	membrane coat	KOG0413	Uncharacterized conserved protein related to condensin complex subunit 1
Cluster-22178.59224	237.553	485.451	-1.0311	0.0026191	0.009895	3054	734648930	XP_010753719.1	2485	1.4e-277	PREDICTED: uncharacterized protein KIAA1467 homolog [Larimichthys crocea]	831571672	XM_012879659.1	511	0	PREDICTED: Fundulus heteroclitus KIAA1467 ortholog (kiaa1467), transcript variant X2, mRNA	--	--	--	Q5F3L3	636	1.5e-64	Protein FAM234B OS=Gallus gallus GN=FAM234B PE=2 SV=1	PF00335	Tetraspanin family	--	--	--	--	GO:0016021	integral component of membrane	--	--
Cluster-22178.75090	707.246	1445.59	-1.0314	4.6273e-05	0.00026552	4976	657536424	XP_008274799.1	4011	0	PREDICTED: protein phosphatase Slingshot homolog 1 [Stegastes partitus]	657536423	XM_008276577.1	1982	0	PREDICTED: Stegastes partitus slingshot protein phosphatase 1 (ssh1), mRNA	--	--	--	Q8WYL5	1968	8.5e-219	Protein phosphatase Slingshot homolog 1 OS=Homo sapiens GN=SSH1 PE=1 SV=2	PF00102//PF00782	Protein-tyrosine phosphatase//Dual specificity phosphatase, catalytic domain	GO:0006470//GO:0006570	protein dephosphorylation//tyrosine metabolic process	GO:0004725//GO:0008138	protein tyrosine phosphatase activity//protein tyrosine/serine/threonine phosphatase activity	--	--	KOG1716	Dual specificity phosphatase
Cluster-22178.55054	473.562	968.13	-1.0316	0.00026203	0.001277	6922	657552233	XP_008280476.1	4109	0	PREDICTED: WD repeat-containing protein 47 isoform X1 [Stegastes partitus]	657552232	XM_008282254.1	1790	0	PREDICTED: Stegastes partitus WD repeat domain 47 (wdr47), transcript variant X1, mRNA	--	--	--	O94967	3208	0	WD repeat-containing protein 47 OS=Homo sapiens GN=WDR47 PE=1 SV=1	PF13176//PF13181//PF07721//PF00400//PF02188//PF00515//PF13414//PF13374	Tetratricopeptide repeat//Tetratricopeptide repeat//Tetratricopeptide repeat//WD domain, G-beta repeat//GoLoco motif//Tetratricopeptide repeat//TPR repeat//Tetratricopeptide repeat	--	--	GO:0030695//GO:0005515//GO:0042802	GTPase regulator activity//protein binding//identical protein binding	--	--	KOG1130	Predicted G-alpha GTPase interaction protein, contains GoLoco domain
Cluster-22178.74448	384.204	786.24	-1.0331	0.00041098	0.0019143	3061	542259540	XP_005464952.1	1318	2.9e-142	PREDICTED: myb-related transcription factor, partner of profilin-like isoform X1 [Oreochromis niloticus]>gi|542259542|ref|XP_005464953.1| PREDICTED: myb-related transcription factor, partner of profilin-like isoform X2 [Oreochromis niloticus]	542259539	XM_005464895.1	970	0	PREDICTED: Oreochromis niloticus myb-related transcription factor, partner of profilin-like (LOC100692944), transcript variant X1, mRNA	--	--	--	Q08B72	130	7e-06	Myb-related transcription factor, partner of profilin OS=Xenopus laevis GN=mypop PE=2 SV=1	PF01080//PF05929//PF03153	Presenilin//Phage capsid scaffolding protein (GPO) serine peptidase//Transcription factor IIA, alpha/beta subunit	GO:0019069//GO:0006367	viral capsid assembly//transcription initiation from RNA polymerase II promoter	GO:0004190	aspartic-type endopeptidase activity	GO:0005672//GO:0016021	transcription factor TFIIA complex//integral component of membrane	--	--
Cluster-22178.72086	583.953	1196.55	-1.035	0.00011045	0.00058468	1750	657534912	XP_008274266.1	1580	7e-173	PREDICTED: mortality factor 4-like protein 1 [Stegastes partitus]	657534911	XM_008276044.1	843	0	PREDICTED: Stegastes partitus mortality factor 4-like protein 1 (LOC103353194), mRNA	K11339	MORF4L1, MRG15, EAF3	mortality factor 4-like protein 1	Q6AYU1	1443	2.2e-158	Mortality factor 4-like protein 1 OS=Rattus norvegicus GN=Morf4l1 PE=2 SV=1	--	--	--	--	--	--	--	--	KOG3001	Dosage compensation regulatory complex/histone acetyltransferase complex, subunit MSL-3/MRG15/EAF3, and related CHROMO domain-containing proteins
Cluster-22178.59839	969.302	1987.65	-1.036	9.5097e-06	6.2009e-05	3947	657586535	XP_008297518.1	3410	0	PREDICTED: zinc finger protein 711 [Stegastes partitus]>gi|657586537|ref|XP_008297519.1| PREDICTED: zinc finger protein 711 [Stegastes partitus]	657586536	XM_008299297.1	2211	0	PREDICTED: Stegastes partitus zinc finger protein 711 (znf711), transcript variant X2, mRNA	--	--	--	Q9Y462	2215	1.5e-247	Zinc finger protein 711 OS=Homo sapiens GN=ZNF711 PE=1 SV=2	PF04704//PF13465//PF00096//PF16622	Zfx / Zfy transcription activation region//Zinc-finger double domain//Zinc finger, C2H2 type//zinc-finger C2H2-type	GO:0006355	regulation of transcription, DNA-templated	GO:0046872//GO:0003677	metal ion binding//DNA binding	GO:0005634	nucleus	--	--
Cluster-22178.61932	559.843	1148.21	-1.0363	0.0001499	0.00077048	3425	542225518	XP_005451996.1	1310	2.8e-141	PREDICTED: A-kinase anchor protein 17A-like isoform X4 [Oreochromis niloticus]	736305449	XM_010796204.1	646	0	PREDICTED: Notothenia coriiceps A kinase (PRKA) anchor protein 17A (akap17a), mRNA	K13169	SFRS17	splicing factor, arginine/serine-rich 17	Q02040	1097	5.8e-118	A-kinase anchor protein 17A OS=Homo sapiens GN=AKAP17A PE=1 SV=2	PF15168	Triple QxxK/R motif-containing protein family	--	--	--	--	GO:0005789	endoplasmic reticulum membrane	KOG2891	Surface glycoprotein
Cluster-22178.92686	314.786	645.836	-1.0368	0.0010145	0.004289	3892	657551956	XP_008280373.1	3812	0	PREDICTED: chondroitin sulfate synthase 1 [Stegastes partitus]	657551955	XM_008282151.1	1392	0	PREDICTED: Stegastes partitus chondroitin sulfate synthase 1 (chsy1), mRNA	--	--	--	Q86X52	3246	0	Chondroitin sulfate synthase 1 OS=Homo sapiens GN=CHSY1 PE=1 SV=3	PF05679//PF02434//PF01762//PF08290//PF13506	Chondroitin N-acetylgalactosaminyltransferase//Fringe-like//Galactosyltransferase//Hepatitis core protein, putative zinc finger//Glycosyl transferase family 21	GO:0009405//GO:0006486	pathogenesis//protein glycosylation	GO:0016757//GO:0008378//GO:0008376//GO:0005198	transferase activity, transferring glycosyl groups//galactosyltransferase activity//acetylgalactosaminyltransferase activity//structural molecule activity	GO:0032580//GO:0016020	Golgi cisterna membrane//membrane	KOG3588	Chondroitin synthase 1
Cluster-22178.74762	618.11	1268.33	-1.037	8.8384e-05	0.00047751	5799	734645428	XP_010751802.1	1286	2.9e-138	PREDICTED: SH3 domain-containing protein 19-like [Larimichthys crocea]	429511160	JX294981.1	94	1.69733e-38	Siniperca chuatsi microsatellite Trans224 sequence	--	--	--	Q91X43	408	7.7e-38	SH3 domain-containing protein 19 OS=Mus musculus GN=Sh3d19 PE=1 SV=2	PF00018//PF14604	SH3 domain//Variant SH3 domain	--	--	GO:0005515	protein binding	--	--	KOG4225	Sorbin and SH3 domain-containing protein
Cluster-22178.73717	737.982	1514.53	-1.0372	3.2964e-05	0.00019502	8182	657565313	XP_008285947.1	3756	0	PREDICTED: rho GTPase-activating protein 12 isoform X5 [Stegastes partitus]	734621080	XM_010740120.1	1585	0	PREDICTED: Larimichthys crocea Rho GTPase activating protein 12 (arhgap12), transcript variant X2, mRNA	--	--	--	Q8C0D4	2482	3.5e-278	Rho GTPase-activating protein 12 OS=Mus musculus GN=Arhgap12 PE=1 SV=2	PF03099//PF07926//PF04111//PF14604//PF08653//PF00397//PF00018//PF00620//PF10473//PF06156//PF04279	Biotin/lipoate A/B protein ligase family//TPR/MLP1/MLP2-like protein//Autophagy protein Apg6//Variant SH3 domain//DASH complex subunit Dam1//WW domain//SH3 domain//RhoGAP domain//Leucine-rich repeats of kinetochore protein Cenp-F/LEK1//Protein of unknown function (DUF972)//Intracellular septation protein A	GO:0006464//GO:0006914//GO:0008608//GO:0006606//GO:0006260//GO:0007165	cellular protein modification process//autophagy//attachment of spindle microtubules to kinetochore//protein import into nucleus//DNA replication//signal transduction	GO:0045502//GO:0005515//GO:0008134//GO:0042803	dynein binding//protein binding//transcription factor binding//protein homodimerization activity	GO:0030286//GO:0016021//GO:0072686//GO:0005667//GO:0042729	dynein complex//integral component of membrane//mitotic spindle//transcription factor complex//DASH complex	KOG1450	Predicted Rho GTPase-activating protein
Cluster-22178.60295	350.002	720.243	-1.0411	0.00061688	0.0027561	1910	657553126	XP_008280962.1	2018	1.2e-223	PREDICTED: lanC-like protein 1 isoform X2 [Stegastes partitus]	734627904	XM_010743858.1	596	0	PREDICTED: Larimichthys crocea LanC lantibiotic synthetase component C-like 1 (bacterial) (lancl1), mRNA	--	--	--	Q90ZL2	1659	2.2e-183	LanC-like protein 1 OS=Danio rerio GN=lancl1 PE=2 SV=1	--	--	--	--	--	--	--	--	KOG2787	Lanthionine synthetase C-like protein 1
Cluster-22178.65846	1117.33	2299.81	-1.0415	6.0429e-06	4.083e-05	4071	657527698	XP_008288412.1	2638	3.4e-295	PREDICTED: ATP-dependent DNA helicase Q1 isoform X2 [Stegastes partitus]	657527697	XM_008290190.1	895	0	PREDICTED: Stegastes partitus RecQ helicase-like (recql), transcript variant X3, mRNA	--	--	--	P46063	1762	5.3e-195	ATP-dependent DNA helicase Q1 OS=Homo sapiens GN=RECQL PE=1 SV=3	PF04851//PF00270//PF09382	Type III restriction enzyme, res subunit//DEAD/DEAH box helicase//RQC domain	GO:0006281//GO:0006260	DNA repair//DNA replication	GO:0016787//GO:0003677//GO:0005524//GO:0043140//GO:0003676	hydrolase activity//DNA binding//ATP binding//ATP-dependent 3'-5' DNA helicase activity//nucleic acid binding	GO:0005657	replication fork	KOG0351	ATP-dependent DNA helicase
Cluster-22178.76632	687.447	1415.14	-1.0416	0.00050686	0.0023122	2500	657593966	XP_008301578.1	1443	7.7e-157	PREDICTED: cleavage and polyadenylation specificity factor subunit 4 [Stegastes partitus]	657593965	XM_008303356.1	504	0	PREDICTED: Stegastes partitus cleavage and polyadenylation specific factor 4, 30kDa (cpsf4), mRNA	K14404	CPSF4, YTH1	cleavage and polyadenylation specificity factor subunit 4	O95639	1233	7.2e-134	Cleavage and polyadenylation specificity factor subunit 4 OS=Homo sapiens GN=CPSF4 PE=1 SV=1	PF00098//PF00642	Zinc knuckle//Zinc finger C-x8-C-x5-C-x3-H type (and similar)	--	--	GO:0046872//GO:0008270//GO:0003676	metal ion binding//zinc ion binding//nucleic acid binding	--	--	KOG1040	Polyadenylation factor I complex, subunit, Yth1 (CPSF subunit)
Cluster-22178.76559	641.598	1323.16	-1.0442	5.2169e-05	0.00029594	7399	657535113	XP_008274340.1	7475	0	PREDICTED: gamma-tubulin complex component 6 [Stegastes partitus]	734636684	XM_010748692.1	1623	0	PREDICTED: Larimichthys crocea tubulin, gamma complex associated protein 6 (tubgcp6), mRNA	--	--	--	Q96RT7	2110	4.3e-235	Gamma-tubulin complex component 6 OS=Homo sapiens GN=TUBGCP6 PE=1 SV=3	PF00325//PF05297//PF00070//PF02601//PF00646//PF03503//PF04130	Bacterial regulatory proteins, crp family//Herpesvirus latent membrane protein 1 (LMP1)//Pyridine nucleotide-disulphide oxidoreductase//Exonuclease VII, large subunit//F-box domain//Chlamydia cysteine-rich outer membrane protein 3//Spc97 / Spc98 family	GO:0000226//GO:0006355//GO:0090063//GO:0019087//GO:0055114//GO:0006308	microtubule cytoskeleton organization//regulation of transcription, DNA-templated//positive regulation of microtubule nucleation//transformation of host cell by virus//oxidation-reduction process//DNA catabolic process	GO:0003677//GO:0005201//GO:0008855//GO:0016491//GO:0005515	DNA binding//extracellular matrix structural constituent//exodeoxyribonuclease VII activity//oxidoreductase activity//protein binding	GO:0005815//GO:0009318//GO:0005578//GO:0016021//GO:0000922	microtubule organizing center//exodeoxyribonuclease VII complex//proteinaceous extracellular matrix//integral component of membrane//spindle pole	KOG2000	Gamma-tubulin complex, DGRIP91/SPC98 component
Cluster-22178.46128	566.816	1171.09	-1.0469	0.00011632	0.00061288	1667	734601237	XP_010727512.1	426	4.3e-39	PREDICTED: HIG1 domain family member 1A, mitochondrial-like [Larimichthys crocea]	734601236	XM_010729210.1	192	1.60061e-93	PREDICTED: Larimichthys crocea HIG1 domain family member 1A, mitochondrial-like (LOC104917692), mRNA	--	--	--	Q9JLR9	313	2.3e-27	HIG1 domain family member 1A, mitochondrial OS=Mus musculus GN=Higd1a PE=1 SV=1	--	--	--	--	--	--	--	--	--	--
Cluster-22178.81651	791.284	1635.42	-1.0474	1.9386e-05	0.00011982	1160	348512370	XP_003443716.1	938	1.3e-98	PREDICTED: E3 SUMO-protein ligase NSE2-like isoform X1 [Oreochromis niloticus]	734620914	XM_010740027.1	360	0	PREDICTED: Larimichthys crocea non-SMC element 2, MMS21 homolog (S. cerevisiae) (nsmce2), transcript variant X2, mRNA	--	--	--	Q4V8A0	432	2.5e-41	E3 SUMO-protein ligase NSE2 OS=Rattus norvegicus GN=Nsmce2 PE=2 SV=1	PF12861//PF02891//PF16719//PF11789//PF09110	Anaphase-promoting complex subunit 11 RING-H2 finger//MIZ/SP-RING zinc finger//SAWADEE domain//Zinc-finger of the MIZ type in Nse subunit//HAND	GO:0043044//GO:0016567	ATP-dependent chromatin remodeling//protein ubiquitination	GO:0008270//GO:0004842//GO:0003682//GO:0031491	zinc ion binding//ubiquitin-protein transferase activity//chromatin binding//nucleosome binding	GO:0000785//GO:0005680	chromatin//anaphase-promoting complex	--	--
Cluster-22178.40214	285.837	590.906	-1.0477	0.0012759	0.0052589	5645	657542404	XP_008276958.1	5755	0	PREDICTED: protein FAM135A isoform X1 [Stegastes partitus]	657542403	XM_008278736.1	2592	0	PREDICTED: Stegastes partitus family with sequence similarity 135, member A (fam135a), transcript variant X1, mRNA	--	--	--	Q9P2D6	1800	2.9e-199	Protein FAM135A OS=Homo sapiens GN=FAM135A PE=1 SV=2	PF08039//PF02450//PF07819	Mitochondrial proteolipid//Lecithin:cholesterol acyltransferase//PGAP1-like protein	GO:0006505//GO:0006629//GO:0006886//GO:0042967	GPI anchor metabolic process//lipid metabolic process//intracellular protein transport//acyl-carrier-protein biosynthetic process	GO:0016788//GO:0008374	hydrolase activity, acting on ester bonds//O-acyltransferase activity	GO:0005739	mitochondrion	--	--
Cluster-22178.80482	1042.57	2157.51	-1.0492	6.183e-06	4.1721e-05	4865	808858109	KKF10562.1	1680	4.9e-184	Serine/threonine-protein phosphatase PP1-beta catalytic subunit [Larimichthys crocea]	657537319	XM_008276903.1	989	0	PREDICTED: Stegastes partitus protein phosphatase 1, catalytic subunit, beta isozyme (ppp1cb), mRNA	K06269	PPP1C	serine/threonine-protein phosphatase PP1 catalytic subunit	Q5I085	1662	2.5e-183	Serine/threonine-protein phosphatase PP1-beta catalytic subunit OS=Xenopus tropicalis GN=ppp1cb PE=2 SV=1	PF00149	Calcineurin-like phosphoesterase	--	--	GO:0016787	hydrolase activity	--	--	KOG0374	Serine/threonine specific protein phosphatase PP1, catalytic subunit
Cluster-22178.61407	234.8	486.541	-1.0511	0.0020684	0.008047	998	657556301	XP_008282446.1	386	1.1e-34	PREDICTED: arginine/serine-rich protein 1 [Stegastes partitus]	631375623	XM_007924001.1	34	6.41938e-06	Pseudocercospora fijiensis CIRAD86 hypothetical protein partial mRNA	--	--	--	Q1ECZ9	225	2.2e-17	Arginine/serine-rich protein 1 OS=Danio rerio GN=rsrp1 PE=2 SV=1	--	--	--	--	--	--	--	--	--	--
Cluster-22178.67810	514.429	1066.08	-1.0513	0.00012755	0.00066543	5717	348522644	XP_003448834.1	4694	0	PREDICTED: exportin-T-like isoform X1 [Oreochromis niloticus]>gi|542204114|ref|XP_005475805.1| PREDICTED: exportin-T-like isoform X2 [Oreochromis niloticus]	908518706	XR_269977.2	1746	0	PREDICTED: Oreochromis niloticus exportin, tRNA (xpot), transcript variant X3, misc_RNA	--	--	--	Q5SPJ8	4348	0	Exportin-T OS=Danio rerio GN=xpot PE=3 SV=1	PF02985//PF08218//PF03810//PF00514//PF17056	HEAT repeat//Citrate lyase ligase C-terminal domain//Importin-beta N-terminal domain//Armadillo/beta-catenin-like repeat//Killer toxin-resistance protein 1	GO:0031505//GO:0006886	fungal-type cell wall organization//intracellular protein transport	GO:0008536//GO:0008771//GO:0005515	Ran GTPase binding//[citrate (pro-3S)-lyase] ligase activity//protein binding	--	--	KOG2021	Nuclear mRNA export factor receptor LOS1/Exportin-t (importin beta superfamily)
Cluster-22178.75666	1662.17	3448.49	-1.0529	2.7268e-07	2.2737e-06	6010	808878511	KKF26752.1	1291	7.8e-139	Ubiquitin thioesterase OTUB1 [Larimichthys crocea]	657564260	XM_008287154.1	776	0	PREDICTED: Stegastes partitus OTU deubiquitinase, ubiquitin aldehyde binding 1 (otub1), mRNA	--	--	--	B2RYG6	1099	6e-118	Ubiquitin thioesterase OTUB1 OS=Rattus norvegicus GN=Otub1 PE=1 SV=1	PF08241//PF05175//PF00811	Methyltransferase domain//Methyltransferase small domain//Ependymin	GO:0008152//GO:0007160	metabolic process//cell-matrix adhesion	GO:0005509//GO:0008168	calcium ion binding//methyltransferase activity	GO:0005576	extracellular region	--	--
Cluster-22178.45203	624.898	1296.58	-1.053	8.4763e-05	0.00045986	1177	657555583	XP_008282190.1	640	4.7e-64	PREDICTED: DNA-binding protein inhibitor ID-1 [Stegastes partitus]	657555582	XM_008283968.1	567	0	PREDICTED: Stegastes partitus inhibitor of DNA binding 1, dominant negative helix-loop-helix protein (id1), mRNA	K04680	ID1	DNA-binding protein inhibitor ID1	P41134	345	3.2e-31	DNA-binding protein inhibitor ID-1 OS=Homo sapiens GN=ID1 PE=1 SV=3	PF15020//PF00010	Cation channel sperm-associated protein subunit delta//Helix-loop-helix DNA-binding domain	--	--	GO:0046983	protein dimerization activity	GO:0036128	CatSper complex	--	--
Cluster-22178.65334	357.746	742.982	-1.0544	0.00088692	0.0038072	3385	831271097	XP_012678216.1	290	5.2e-23	PREDICTED: mothers against decapentaplegic homolog 9 [Clupea harengus]>gi|831271099|ref|XP_012678283.1| PREDICTED: mothers against decapentaplegic homolog 9 [Clupea harengus]	657531301	XM_008302703.1	636	0	PREDICTED: Stegastes partitus SMAD family member 1 (smad1), transcript variant X2, mRNA	K04676	SMAD1	mothers against decapentaplegic homolog 1	O15198	290	2.2e-24	Mothers against decapentaplegic homolog 9 OS=Homo sapiens GN=SMAD9 PE=1 SV=1	PF03166//PF04923	MH2 domain//Ninjurin	GO:0007155//GO:0006355//GO:0042246	cell adhesion//regulation of transcription, DNA-templated//tissue regeneration	--	--	GO:0005622//GO:0016021	intracellular//integral component of membrane	KOG3701	TGFbeta receptor signaling protein SMAD and related proteins
Cluster-22178.67938	5809.82	12066.8	-1.0545	6.0869e-11	7.8778e-10	2825	657554436	XP_008281683.1	2193	9.4e-244	PREDICTED: prosaposin isoform X2 [Stegastes partitus]	657554435	XM_008283461.1	819	0	PREDICTED: Stegastes partitus prosaposin (psap), transcript variant X2, mRNA	--	--	--	P07602	1374	3.6e-150	Prosaposin OS=Homo sapiens GN=PSAP PE=1 SV=2	PF05184//PF01355	Saposin-like type B, region 1//High potential iron-sulfur protein	GO:0006118//GO:0019646//GO:0006629	obsolete electron transport//aerobic electron transport chain//lipid metabolic process	GO:0009055	electron carrier activity	--	--	KOG1340	Prosaposin
Cluster-22178.55985	626.357	1301.07	-1.0546	7.2099e-05	0.00039709	4144	808875685	KKF24433.1	2000	3.3e-221	F-box/WD repeat-containing protein 9 [Larimichthys crocea]	736186987	XM_010772049.1	675	0	PREDICTED: Notothenia coriiceps F-box and WD repeat domain containing 9 (fbxw9), transcript variant X2, mRNA	--	--	--	Q2T9T9	739	2.3e-76	F-box/WD repeat-containing protein 9 OS=Bos taurus GN=FBXW9 PE=2 SV=1	PF00400	WD domain, G-beta repeat	--	--	GO:0005515	protein binding	--	--	KOG0274	Cdc4 and related F-box and WD-40 proteins
Cluster-22178.72407	363.585	756.001	-1.0561	0.00055125	0.0024915	3698	657586418	XP_008297454.1	1165	2e-124	PREDICTED: E3 ubiquitin-protein ligase ZNRF2-like [Stegastes partitus]	657586417	XM_008299232.1	517	0	PREDICTED: Stegastes partitus E3 ubiquitin-protein ligase ZNRF2-like (LOC103370245), mRNA	K10694	ZNRF1_2	E3 ubiquitin-protein ligase ZNRF1/2	Q66KG7	323	3.5e-28	E3 ubiquitin-protein ligase ZNRF1 OS=Xenopus laevis GN=znrf1 PE=2 SV=1	PF00097//PF12678//PF14634//PF13639//PF17123	Zinc finger, C3HC4 type (RING finger)//RING-H2 zinc finger//zinc-RING finger domain//Ring finger domain//RING-like zinc finger	--	--	GO:0046872//GO:0008270//GO:0005515	metal ion binding//zinc ion binding//protein binding	--	--	KOG0801	Predicted E3 ubiquitin ligase
Cluster-22178.70550	638.156	1327.18	-1.0564	5.778e-05	0.00032479	1688	736250618	XP_010787904.1	365	5.2e-32	PREDICTED: ubiquitin-conjugating enzyme E2 L3 [Notothenia coriiceps]	734618238	XM_010738553.1	210	1.59843e-103	PREDICTED: Larimichthys crocea ubiquitin-conjugating enzyme E2 L3 (LOC104925028), transcript variant X3, mRNA	K04552	UBE2L3, UBCH7	ubiquitin-conjugating enzyme E2 L3	Q5R5I4	350	1.2e-31	Ubiquitin-conjugating enzyme E2 L3 OS=Pongo abelii GN=UBE2L3 PE=2 SV=1	--	--	--	--	--	--	--	--	KOG0417	Ubiquitin-protein ligase
Cluster-22178.68634	1047.23	2178.11	-1.0565	3.1597e-06	2.2383e-05	8915	542227990	XP_003447406.2	6894	0	PREDICTED: UDP-glucose:glycoprotein glucosyltransferase 2 isoform X1 [Oreochromis niloticus]	657552656	XM_008282487.1	2773	0	PREDICTED: Stegastes partitus UDP-glucose glycoprotein glucosyltransferase 2 (uggt2), mRNA	K11718	HUGT	UDP-glucose:glycoprotein glucosyltransferase	Q9NYU1	4638	0	UDP-glucose:glycoprotein glucosyltransferase 2 OS=Homo sapiens GN=UGGT2 PE=1 SV=4	PF13371//PF03176//PF05859//PF01051//PF13414//PF00822//PF14863//PF07721//PF13181//PF05699//PF06427//PF08988//PF13174//PF13374//PF01501//PF00515	Tetratricopeptide repeat//MMPL family//Mis12 protein//Initiator Replication protein//TPR repeat//PMP-22/EMP/MP20/Claudin family//Alkyl sulfatase dimerisation//Tetratricopeptide repeat//Tetratricopeptide repeat//hAT family C-terminal dimerisation region//UDP-glucose:Glycoprotein Glucosyltransferase//Type III secretion system, cytoplasmic E component of needle//Tetratricopeptide repeat//Tetratricop…	GO:0009405//GO:0006486//GO:0007049//GO:0006270//GO:0007067//GO:0006260	pathogenesis//protein glycosylation//cell cycle//DNA replication initiation//mitotic nuclear division//DNA replication	GO:0005515//GO:0042802//GO:0003887//GO:0003980//GO:0016757//GO:0046983	protein binding//identical protein binding//DNA-directed DNA polymerase activity//UDP-glucose:glycoprotein glucosyltransferase activity//transferase activity, transferring glycosyl groups//protein dimerization activity	GO:0042575//GO:0005634//GO:0005727//GO:0016021//GO:0000775//GO:0016020	DNA polymerase complex//nucleus//extrachromosomal circular DNA//integral component of membrane//chromosome, centromeric region//membrane	KOG1879	UDP-glucose:glycoprotein glucosyltransferase
Cluster-22178.74350	2171.08	4533.36	-1.0622	4.0302e-08	3.7709e-07	3518	657585285	XP_008296833.1	3799	0	PREDICTED: cullin-1 [Stegastes partitus]	657585284	XM_008298611.1	1803	0	PREDICTED: Stegastes partitus cullin 1 (cul1), mRNA	--	--	--	Q5R4G6	3684	0	Cullin-1 OS=Pongo abelii GN=CUL1 PE=2 SV=1	PF00888	Cullin family	GO:0006511	ubiquitin-dependent protein catabolic process	GO:0031625	ubiquitin protein ligase binding	--	--	KOG2166	Cullins
Cluster-22178.76301	250.09	522.254	-1.0623	0.00097956	0.0041575	2277	734635405	XP_010746288.1	2677	5.7e-300	PREDICTED: contactin-associated protein-like 4 [Larimichthys crocea]	908507629	XM_013268432.1	731	0	PREDICTED: Oreochromis niloticus contactin-associated protein-like 4 (LOC100710372), partial mRNA	--	--	--	Q0V8S9	1701	3.5e-188	Contactin-associated protein-like 5 OS=Gallus gallus GN=CNTNAP5 PE=2 SV=1	PF01410//PF00008	Fibrillar collagen C-terminal domain//EGF-like domain	--	--	GO:0005515//GO:0005201	protein binding//extracellular matrix structural constituent	GO:0005581//GO:0005578	collagen trimer//proteinaceous extracellular matrix	KOG1094	Discoidin domain receptor DDR1
Cluster-22178.67101	1131.03	2362.12	-1.0624	3.2628e-06	2.305e-05	1625	734620453	XP_010738077.1	1069	1.2e-113	PREDICTED: peroxiredoxin-6-like [Larimichthys crocea]>gi|808880661|gb|KKF28472.1| Peroxiredoxin-6 [Larimichthys crocea]	299507657	GQ903768.1	457	0	Oplegnathus fasciatus peroxiredoxin 6 mRNA, complete cds	K11188	PRDX6	peroxiredoxin 6, 1-Cys peroxiredoxin	Q5ZJF4	862	4.9e-91	Peroxiredoxin-6 OS=Gallus gallus GN=PRDX6 PE=2 SV=3	PF00578//PF10417//PF08534	AhpC/TSA family//C-terminal domain of 1-Cys peroxiredoxin//Redoxin	GO:0055114	oxidation-reduction process	GO:0051920//GO:0016491//GO:0016209	peroxiredoxin activity//oxidoreductase activity//antioxidant activity	--	--	KOG0852	Alkyl hydroperoxide reductase, thiol specific antioxidant and related enzymes
Cluster-22178.53885	216.035	451.585	-1.0637	0.0024709	0.0094107	6154	734627203	XP_010741776.1	1858	1.4e-204	PREDICTED: LIM domain and actin-binding protein 1-like isoform X1 [Larimichthys crocea]	734627198	XM_010743472.1	887	0	PREDICTED: Larimichthys crocea SPRY domain-containing protein 3-like (LOC104929052), transcript variant X1, mRNA	--	--	--	Q8NCJ5	1387	2.5e-151	SPRY domain-containing protein 3 OS=Homo sapiens GN=SPRYD3 PE=1 SV=2	PF00876//PF00412//PF00622	Innexin//LIM domain//SPRY domain	--	--	GO:0008270//GO:0005515	zinc ion binding//protein binding	GO:0005921	gap junction	KOG1477	SPRY domain-containing proteins
Cluster-22178.61691	302.938	633.585	-1.0645	0.00067388	0.0029815	4404	734647548	XP_010752967.1	4458	0	PREDICTED: zinc finger C3H1 domain-containing protein, partial [Larimichthys crocea]	734647547	XM_010754665.1	1339	0	PREDICTED: Larimichthys crocea zinc finger, C3H1-type containing (zfc3h1), partial mRNA	--	--	--	O60293	2660	4.3e-299	Zinc finger C3H1 domain-containing protein OS=Homo sapiens GN=ZFC3H1 PE=1 SV=3	PF13181//PF13414	Tetratricopeptide repeat//TPR repeat	--	--	GO:0005515	protein binding	--	--	--	--
Cluster-22178.52709	209.76	438.789	-1.0648	0.0023246	0.0089124	2361	768942406	XP_011610969.1	1182	1.3e-126	PREDICTED: ESF1 homolog [Takifugu rubripes]	930758269	XM_014339459.1	716	0	PREDICTED: Haplochromis burtoni ESF1 nucleolar pre-rRNA processing protein homolog (esf1), transcript variant X2, mRNA	--	--	--	Q9H501	884	2e-93	ESF1 homolog OS=Homo sapiens GN=ESF1 PE=1 SV=1	PF00891//PF08159	O-methyltransferase//NUC153 domain	--	--	GO:0008171	O-methyltransferase activity	GO:0005634	nucleus	KOG2318	Uncharacterized conserved protein
Cluster-22178.51150	225.05	471.109	-1.0658	0.0016629	0.0066413	2544	808875308	KKF24173.1	2397	1.9e-267	EF-hand calcium-binding domain-containing protein 7 [Larimichthys crocea]	734604432	XM_010730968.1	890	0	PREDICTED: Larimichthys crocea EF-hand calcium binding domain 7 (efcab7), mRNA	--	--	--	A8K855	1529	3.5e-168	EF-hand calcium-binding domain-containing protein 7 OS=Homo sapiens GN=EFCAB7 PE=1 SV=1	PF03811//PF13202//PF13405//PF13499//PF12763//PF10591//PF13833//PF00036	InsA N-terminal domain//EF hand//EF-hand domain//EF-hand domain pair//Cytoskeletal-regulatory complex EF hand//Secreted protein acidic and rich in cysteine Ca binding region//EF-hand domain pair//EF hand	GO:0007165//GO:0006313	signal transduction//transposition, DNA-mediated	GO:0005515//GO:0005509	protein binding//calcium ion binding	GO:0005578	proteinaceous extracellular matrix	KOG0027	Calmodulin and related proteins (EF-Hand superfamily)
Cluster-22178.65740	5685.4	11908	-1.0666	3.3906e-11	4.5017e-10	2975	657530740	XP_008298968.1	3105	0	PREDICTED: polyadenylate-binding protein 1 isoform X1 [Stegastes partitus]	657530739	XM_008300746.1	1209	0	PREDICTED: Stegastes partitus polyadenylate-binding protein 1 (LOC103371419), transcript variant X1, mRNA	K13126	PABPC	polyadenylate-binding protein	P29341	2923	0	Polyadenylate-binding protein 1 OS=Mus musculus GN=Pabpc1 PE=1 SV=2	PF00076//PF08777//PF16367//PF00658//PF13855	RNA recognition motif. (a.k.a. RRM, RBD, or RNP domain)//RNA binding motif//RNA recognition motif//Poly-adenylate binding protein, unique domain//Leucine rich repeat	--	--	GO:0003723//GO:0005515//GO:0003676	RNA binding//protein binding//nucleic acid binding	--	--	KOG0123	Polyadenylate-binding protein (RRM superfamily)
Cluster-22178.56852	311.926	653.317	-1.0666	0.00057414	0.0025845	8275	657592772	XP_008300927.1	7230	0	PREDICTED: thyroid receptor-interacting protein 11 [Stegastes partitus]	657592771	XM_008302705.1	2984	0	PREDICTED: Stegastes partitus thyroid hormone receptor interactor 11 (trip11), mRNA	--	--	--	Q15643	4184	0	Thyroid receptor-interacting protein 11 OS=Homo sapiens GN=TRIP11 PE=1 SV=3	PF06703	Microsomal signal peptidase 25 kDa subunit (SPC25)	GO:0006465	signal peptide processing	GO:0008233	peptidase activity	GO:0016021//GO:0005787	integral component of membrane//signal peptidase complex	KOG0946	ER-Golgi vesicle-tethering protein p115
Cluster-22178.81007	274.497	574.935	-1.0666	0.0011036	0.0046246	3460	551515283	XP_005809148.1	1064	9.4e-113	PREDICTED: activating transcription factor 7-interacting protein 1-like [Xiphophorus maculatus]	923856023	XM_013914342.1	220	9.13796e-109	PREDICTED: Pundamilia nyererei activating transcription factor 7-interacting protein 1-like (LOC102215976), mRNA	--	--	--	A0JME2	338	6e-30	Activating transcription factor 7-interacting protein 1 OS=Danio rerio GN=atf7ip PE=1 SV=2	PF03720//PF03153	UDP-glucose/GDP-mannose dehydrogenase family, UDP binding domain//Transcription factor IIA, alpha/beta subunit	GO:0006367//GO:0055114	transcription initiation from RNA polymerase II promoter//oxidation-reduction process	GO:0016616//GO:0051287	oxidoreductase activity, acting on the CH-OH group of donors, NAD or NADP as acceptor//NAD binding	GO:0005672	transcription factor TFIIA complex	--	--
Cluster-22178.82149	292.781	613.509	-1.0673	0.00061225	0.0027375	4114	734626369	XP_010741324.1	4635	0	PREDICTED: poly [ADP-ribose] polymerase 4 [Larimichthys crocea]	734626368	XM_010743022.1	1389	0	PREDICTED: Larimichthys crocea poly (ADP-ribose) polymerase family, member 4 (parp4), mRNA	--	--	--	Q9UKK3	2745	0	Poly [ADP-ribose] polymerase 4 OS=Homo sapiens GN=PARP4 PE=1 SV=3	PF00644//PF02877	Poly(ADP-ribose) polymerase catalytic domain//Poly(ADP-ribose) polymerase, regulatory domain	GO:0006471	protein ADP-ribosylation	GO:0003950	NAD+ ADP-ribosyltransferase activity	--	--	KOG1037	NAD+ ADP-ribosyltransferase Parp, required for poly-ADP ribosylation of nuclear proteins
Cluster-22178.77213	409.164	857.482	-1.0674	0.00028638	0.0013836	6383	808870953	KKF20728.1	1681	5e-184	Ubiquitin thioesterase Zranb1 [Larimichthys crocea]	734642365	XM_010751811.1	941	0	PREDICTED: Larimichthys crocea proline rich 12 (prr12), mRNA	--	--	--	Q7M760	1189	2.3e-128	Ubiquitin thioesterase Zranb1 OS=Mus musculus GN=Zranb1 PE=2 SV=1	PF04889//PF00641//PF07964//PF04618	Cwf15/Cwc15 cell cycle control protein//Zn-finger in Ran binding protein and others//Rec10 / Red1//HD-ZIP protein N terminus	GO:0051598//GO:0007131//GO:0000398	meiotic recombination checkpoint//reciprocal meiotic recombination//mRNA splicing, via spliceosome	GO:0005198//GO:0008270	structural molecule activity//zinc ion binding	GO:0005681//GO:0005634	spliceosomal complex//nucleus	--	--
Cluster-22178.52820	1084.89	2273.84	-1.0676	2.547e-06	1.8318e-05	1262	554861573	XP_005940892.1	501	6.6e-48	PREDICTED: protein FAM195B-like isoform X1 [Haplochromis burtoni]	736196804	XM_010774730.1	373	0	PREDICTED: Notothenia coriiceps family with sequence similarity 195, member B (fam195b), mRNA	--	--	--	Q0P4B9	434	1.6e-41	Mapk-regulated corepressor-interacting protein 1 OS=Danio rerio GN=mcrip1 PE=1 SV=1	--	--	--	--	--	--	--	--	--	--
Cluster-22178.50643	235.203	493.517	-1.0692	0.0021838	0.0084346	483	--	--	--	--	--	657594719	XM_008303767.1	215	7.21633e-107	PREDICTED: Stegastes partitus guanine nucleotide-binding protein G(i) subunit alpha-1 (LOC103373780), mRNA	--	--	--	--	--	--	--	--	--	--	--	--	--	--	--	--	--
Cluster-22178.52531	705.633	1483.8	-1.0723	3.1416e-05	0.0001865	1894	808869408	KKF19450.1	797	4.7e-82	Protein lin-7 [Larimichthys crocea]	--	--	--	--	--	--	--	--	Q0P427	319	5.2e-28	Protein phosphatase 1 regulatory subunit 35 OS=Danio rerio GN=ppp1r35 PE=2 SV=1	--	--	--	--	--	--	--	--	--	--
Cluster-22178.73308	230.673	485.37	-1.0732	0.0018113	0.0071592	2261	658838474	XP_008397592.1	1973	2.4e-218	PREDICTED: histone acetyltransferase type B catalytic subunit isoform X1 [Poecilia reticulata]	736195991	XM_010774440.1	878	0	PREDICTED: Notothenia coriiceps histone acetyltransferase 1 (hat1), transcript variant X1, mRNA	K11303	HAT1, KAT1	histone acetyltransferase 1	O14929	1541	1.3e-169	Histone acetyltransferase type B catalytic subunit OS=Homo sapiens GN=HAT1 PE=1 SV=1	PF10394//PF13673//PF13302//PF13508	Histone acetyl transferase HAT1 N-terminus//Acetyltransferase (GNAT) domain//Acetyltransferase (GNAT) domain//Acetyltransferase (GNAT) domain	GO:0042967//GO:0016568	acyl-carrier-protein biosynthetic process//chromatin modification	GO:0008080//GO:0004402	N-acetyltransferase activity//histone acetyltransferase activity	GO:0000123	histone acetyltransferase complex	KOG2696	Histone acetyltransferase type b catalytic subunit
Cluster-22178.54984	230.544	486.029	-1.076	0.0021961	0.0084755	4932	348522620	XP_003448822.1	1270	1.7e-136	PREDICTED: diphthine synthase-like [Oreochromis niloticus]	657559309	XM_008285354.1	483	0	PREDICTED: Stegastes partitus solute carrier family 30 (zinc transporter), member 7 (slc30a7), transcript variant X1, mRNA	K00586	DPH5	diphthine synthase	Q9H2P9	1004	5.1e-107	Diphthine methyl ester synthase OS=Homo sapiens GN=DPH5 PE=1 SV=2	PF06455//PF03006//PF00590//PF01545	NADH dehydrogenase subunit 5 C-terminus//Haemolysin-III related//Tetrapyrrole (Corrin/Porphyrin) Methylases//Cation efflux family	GO:0042773//GO:0006814//GO:0015992//GO:0055114//GO:0008152//GO:0006744//GO:0055085//GO:0006120//GO:0006812	ATP synthesis coupled electron transport//sodium ion transport//proton transport//oxidation-reduction process//metabolic process//ubiquinone biosynthetic process//transmembrane transport//mitochondrial electron transport, NADH to ubiquinone//cation transport	GO:0008137//GO:0008324//GO:0008168	NADH dehydrogenase (ubiquinone) activity//cation transmembrane transporter activity//methyltransferase activity	GO:0016021	integral component of membrane	KOG3123	Diphthine synthase
Cluster-22178.63674	1820.93	3840.09	-1.0765	1.2303e-07	1.0777e-06	9378	554850971	XP_005935743.1	2798	0	PREDICTED: actin-binding protein IPP-like isoform X1 [Haplochromis burtoni]>gi|554850973|ref|XP_005935744.1| PREDICTED: actin-binding protein IPP-like isoform X2 [Haplochromis burtoni]>gi|554850975|ref|XP_005935745.1| PREDICTED: actin-binding protein IPP-like isoform X3 [Haplochromis burtoni]>gi|554850977|ref|XP_005935746.1| PREDICTED: actin-binding protein IPP-like isoform X4 [Haplochromis burto…	657522838	XM_008289978.1	1518	0	PREDICTED: Stegastes partitus GC-rich promoter binding protein 1-like 1 (gpbp1l1), transcript variant X3, mRNA	K13956	IPP, KLHL27	actin-binding protein IPP	P28575	2204	6.9e-246	Actin-binding protein IPP OS=Mus musculus GN=Ipp PE=2 SV=3	PF15337//PF07646//PF00651//PF01344//PF04434	Vascular protein family Vasculin-like 1//Kelch motif//BTB/POZ domain//Kelch motif//SWIM zinc finger	GO:0006351//GO:0045893	transcription, DNA-templated//positive regulation of transcription, DNA-templated	GO:0003700//GO:0005515//GO:0008270	transcription factor activity, sequence-specific DNA binding//protein binding//zinc ion binding	GO:0005667//GO:0005634	transcription factor complex//nucleus	--	--
Cluster-22178.61673	506.942	1069.07	-1.0765	8.154e-05	0.00044386	7738	657546987	XP_008278602.1	3024	0	PREDICTED: hepatocyte growth factor-regulated tyrosine kinase substrate isoform X4 [Stegastes partitus]	657546986	XM_008280380.1	1633	0	PREDICTED: Stegastes partitus hepatocyte growth factor-regulated tyrosine kinase substrate (hgs), transcript variant X4, mRNA	--	--	--	Q0V8S0	2490	3.9e-279	Hepatocyte growth factor-regulated tyrosine kinase substrate OS=Bos taurus GN=HGS PE=2 SV=1	PF13903//PF07062//PF05384//PF00622//PF01602//PF00790//PF02390//PF00822//PF01363	PMP-22/EMP/MP20/Claudin tight junction//Clc-like//Sensor protein DegS//SPRY domain//Adaptin N terminal region//VHS domain//Putative methyltransferase//PMP-22/EMP/MP20/Claudin family//FYVE zinc finger	GO:0008033//GO:0006400//GO:0006886//GO:0016192//GO:0009451//GO:0007165	tRNA processing//tRNA modification//intracellular protein transport//vesicle-mediated transport//RNA modification//signal transduction	GO:0046872//GO:0008176//GO:0005515//GO:0016301	metal ion binding//tRNA (guanine-N7-)-methyltransferase activity//protein binding//kinase activity	GO:0016021//GO:0030117	integral component of membrane//membrane coat	KOG1818	Membrane trafficking and cell signaling protein HRS, contains VHS and FYVE domains
Cluster-22178.80362	226.679	479.273	-1.0802	0.0015254	0.006151	3942	657574723	XP_008291080.1	2310	3.5e-257	PREDICTED: transcriptional protein SWT1 [Stegastes partitus]	734620119	XM_010739590.1	263	1.30161e-132	PREDICTED: Larimichthys crocea transcriptional protein SWT1-like (LOC104925863), partial mRNA	--	--	--	Q9DBQ9	806	3.7e-84	Transcriptional protein SWT1 OS=Mus musculus GN=Swt1 PE=2 SV=3	--	--	--	--	--	--	--	--	--	--
Cluster-22178.47883	278.31	589.195	-1.0821	0.0010278	0.0043389	1489	348538916	XP_003456936.1	873	5.7e-91	PREDICTED: phosphatidylglycerophosphatase and protein-tyrosine phosphatase 1-like [Oreochromis niloticus]	734616903	XM_010737816.1	311	1.00553e-159	PREDICTED: Larimichthys crocea protein tyrosine phosphatase, mitochondrial 1 (ptpmt1), mRNA	--	--	--	P0C089	595	4.1e-60	Phosphatidylglycerophosphatase and protein-tyrosine phosphatase 1 OS=Rattus norvegicus GN=Ptpmt1 PE=2 SV=1	PF00782//PF00102//PF04273	Dual specificity phosphatase, catalytic domain//Protein-tyrosine phosphatase//Putative phosphatase (DUF442)	GO:0006470//GO:0006570	protein dephosphorylation//tyrosine metabolic process	GO:0004725//GO:0008138//GO:0016787	protein tyrosine phosphatase activity//protein tyrosine/serine/threonine phosphatase activity//hydrolase activity	--	--	KOG1716	Dual specificity phosphatase
Cluster-22178.69766	495.89	1051.15	-1.0839	9.494e-05	0.00050947	2279	657589246	XP_008299001.1	1111	2.2e-118	PREDICTED: luc7-like protein 3 isoform X1 [Stegastes partitus]	657589245	XM_008300779.1	1071	0	PREDICTED: Stegastes partitus LUC7-like 3 (S. cerevisiae) (luc7l3), transcript variant X1, mRNA	--	--	--	Q3SX41	995	2.6e-106	Luc7-like protein 3 OS=Bos taurus GN=LUC7L3 PE=2 SV=1	PF03194	LUC7 N_terminus	GO:0006376	mRNA splice site selection	GO:0003729	mRNA binding	GO:0005685	U1 snRNP	KOG0796	Spliceosome subunit
Cluster-22178.76161	327.347	694.228	-1.0846	0.00045123	0.0020818	2748	657563878	XP_008285230.1	2712	6e-304	PREDICTED: double-strand break repair protein MRE11A isoform X1 [Stegastes partitus]	657563879	XM_008287009.1	1065	0	PREDICTED: Stegastes partitus MRE11 meiotic recombination 11 homolog A (S. cerevisiae) (mre11a), transcript variant X2, mRNA	K10865	MRE11	double-strand break repair protein MRE11	Q9W6K1	1960	4e-218	Double-strand break repair protein MRE11 OS=Xenopus laevis GN=mre11 PE=2 SV=1	PF00149//PF04152	Calcineurin-like phosphoesterase//Mre11 DNA-binding presumed domain	GO:0006302	double-strand break repair	GO:0016787//GO:0004519//GO:0030145	hydrolase activity//endonuclease activity//manganese ion binding	GO:0005634	nucleus	KOG2310	DNA repair exonuclease MRE11
Cluster-22178.71131	628.187	1333.56	-1.086	3.8932e-05	0.00022698	3787	734621259	XP_010738520.1	2660	8.8e-298	PREDICTED: anaphase-promoting complex subunit 7 [Larimichthys crocea]>gi|808876291|gb|KKF24944.1| Anaphase-promoting complex subunit 7 [Larimichthys crocea]	657556110	XM_008284155.1	1115	0	PREDICTED: Stegastes partitus anaphase promoting complex subunit 7 (anapc7), mRNA	--	--	--	Q9WVM3	2454	2.8e-275	Anaphase-promoting complex subunit 7 OS=Mus musculus GN=Anapc7 PE=1 SV=3	PF13371//PF13181//PF13176//PF13174//PF02064//PF13414//PF13374//PF00515	Tetratricopeptide repeat//Tetratricopeptide repeat//Tetratricopeptide repeat//Tetratricopeptide repeat//MAS20 protein import receptor//TPR repeat//Tetratricopeptide repeat//Tetratricopeptide repeat	GO:0006605//GO:0006886	protein targeting//intracellular protein transport	GO:0005515	protein binding	GO:0005742	mitochondrial outer membrane translocase complex	KOG1174	Anaphase-promoting complex (APC), subunit 7
Cluster-22178.51175	339.923	722.568	-1.0879	0.00058403	0.0026248	2402	657536836	XP_008274949.1	762	6.8e-78	PREDICTED: E1A-binding protein p400 isoform X4 [Stegastes partitus]	736154483	XM_010769105.1	219	2.27105e-108	PREDICTED: Notothenia coriiceps E1A binding protein p400 (ep400), transcript variant X3, mRNA	K11320	EP400	E1A-binding protein p400	Q8CHI8	486	2.9e-47	E1A-binding protein p400 OS=Mus musculus GN=Ep400 PE=1 SV=3	PF04082	Fungal specific transcription factor domain	GO:0006351	transcription, DNA-templated	GO:0008270//GO:0003677	zinc ion binding//DNA binding	GO:0005634	nucleus	--	--
Cluster-22178.56978	359.642	764.584	-1.0881	0.00029542	0.0014227	3294	808864744	KKF15775.1	3556	0	Next to BRCA1 1 protein [Larimichthys crocea]	736185467	XM_010771644.1	863	0	PREDICTED: Notothenia coriiceps next to BRCA1 gene 1 protein-like (LOC104945914), partial mRNA	K17987	NBR1	next to BRCA1 gene 1 protein	Q14596	702	3.5e-72	Next to BRCA1 gene 1 protein OS=Homo sapiens GN=NBR1 PE=1 SV=3	PF02183//PF00564	Homeobox associated leucine zipper//PB1 domain	GO:0006355	regulation of transcription, DNA-templated	GO:0043565//GO:0003700//GO:0005515	sequence-specific DNA binding//transcription factor activity, sequence-specific DNA binding//protein binding	GO:0005667	transcription factor complex	--	--
Cluster-22178.44600	229.771	488.577	-1.0884	0.00099374	0.0042102	4264	542219631	XP_005449733.1	3321	0	PREDICTED: band 4.1-like protein 2-like isoform X9 [Oreochromis niloticus]	908515352	XM_005449676.2	1713	0	PREDICTED: Oreochromis niloticus erythrocyte membrane protein band 4.1-like 2 (epb41l2), transcript variant X9, mRNA	K06107	EPB41, 4.1R	erythrocyte membrane protein band 4.1	O70318	1490	1.9e-163	Band 4.1-like protein 2 OS=Mus musculus GN=Epb41l2 PE=1 SV=2	PF05365//PF05902//PF11770//PF04382	Ubiquinol-cytochrome C reductase, UQCRX/QCR9 like//4.1 protein C-terminal domain (CTD)//GRB2-binding adapter (GAPT)//SAB domain	GO:0006122//GO:0030866	mitochondrial electron transport, ubiquinol to cytochrome c//cortical actin cytoskeleton organization	GO:0005198//GO:0003779//GO:0008092	structural molecule activity//actin binding//cytoskeletal protein binding	GO:0005856//GO:0005743//GO:0005750//GO:0016021	cytoskeleton//mitochondrial inner membrane//mitochondrial respiratory chain complex III//integral component of membrane	KOG3527	Erythrocyte membrane protein 4.1 and related proteins of the ERM family
Cluster-22178.51324	221.25	470.49	-1.0885	0.0013368	0.0054788	4599	808879583	KKF27589.1	2259	3.4e-251	Transmembrane channel-like protein 7 [Larimichthys crocea]	736247046	XM_010788514.1	706	0	PREDICTED: Notothenia coriiceps transmembrane channel-like 4 (tmc4), mRNA	--	--	--	Q5YCC5	1170	2.7e-126	Transmembrane channel-like protein 7 OS=Gallus gallus GN=Tmc7 PE=2 SV=1	PF07810	TMC domain	--	--	--	--	GO:0016021	integral component of membrane	--	--
Cluster-22178.83553	191.611	407.661	-1.0892	0.0020797	0.0080853	2572	542202844	XP_005475327.1	2083	4.8e-231	PREDICTED: leucine-rich repeat and calponin homology domain-containing protein 1-like isoform X2 [Oreochromis niloticus]	961928057	XM_015007664.1	828	0	PREDICTED: Poecilia mexicana leucine-rich repeats and calponin homology (CH) domain containing 1 (lrch1), transcript variant X6, mRNA	--	--	--	Q9Y2L9	1193	3.2e-129	Leucine-rich repeat and calponin homology domain-containing protein 1 OS=Homo sapiens GN=LRCH1 PE=1 SV=3	PF06733//PF13855//PF00560	DEAD_2//Leucine rich repeat//Leucine Rich Repeat	--	--	GO:0005524//GO:0004003//GO:0003677//GO:0005515	ATP binding//ATP-dependent DNA helicase activity//DNA binding//protein binding	GO:0005657	replication fork	KOG0532	Leucine-rich repeat (LRR) protein, contains calponin homology domain
Cluster-22178.68249	344.435	733.866	-1.0913	0.00047519	0.002181	7979	657592646	XP_008300862.1	2131	4.1e-236	PREDICTED: disabled homolog 2-interacting protein isoform X5 [Stegastes partitus]	657592645	XM_008302640.1	1604	0	PREDICTED: Stegastes partitus DAB2 interacting protein (dab2ip), transcript variant X5, mRNA	--	--	--	Q5VWQ8	1509	2.3e-165	Disabled homolog 2-interacting protein OS=Homo sapiens GN=DAB2IP PE=1 SV=2	PF00616//PF10018//PF09302//PF07531//PF05791//PF02601//PF07926//PF05843	GTPase-activator protein for Ras-like GTPase//Vitamin-D-receptor interacting Mediator subunit 4//XLF-Cernunnos, XRcc4-like factor, NHEJ component//NHR1 homology to TAF//Bacillus haemolytic enterotoxin (HBL)//Exonuclease VII, large subunit//TPR/MLP1/MLP2-like protein//Suppressor of forked protein (Suf)	GO:0006606//GO:0043087//GO:0006357//GO:0006302//GO:0006308//GO:0009405//GO:0006397//GO:0006355	protein import into nucleus//regulation of GTPase activity//regulation of transcription from RNA polymerase II promoter//double-strand break repair//DNA catabolic process//pathogenesis//mRNA processing//regulation of transcription, DNA-templated	GO:0008855//GO:0003700//GO:0001104	exodeoxyribonuclease VII activity//transcription factor activity, sequence-specific DNA binding//RNA polymerase II transcription cofactor activity	GO:0016592//GO:0016020//GO:0005667//GO:0009318//GO:0005634	mediator complex//membrane//transcription factor complex//exodeoxyribonuclease VII complex//nucleus	KOG3508	GTPase-activating protein
Cluster-22178.71049	790.286	1684.19	-1.0916	7.4342e-06	4.9435e-05	4557	657528952	XP_008292813.1	1502	2e-163	PREDICTED: WD repeat-containing protein 61 [Stegastes partitus]	657528951	XM_008294591.1	677	0	PREDICTED: Stegastes partitus WD repeat domain 61 (wdr61), mRNA	K12602	WDR61, REC14, SKI8	WD repeat-containing protein 61	Q6P5M2	1457	1.4e-159	WD repeat-containing protein 61 OS=Danio rerio GN=wdr61 PE=2 SV=1	PF05836//PF00400	Chorion protein S16//WD domain, G-beta repeat	GO:0007275	multicellular organismal development	GO:0005515	protein binding	GO:0042600	chorion	KOG4155	FOG: WD40 repeat
Cluster-22178.55104	436.916	931.121	-1.0916	0.00013734	0.00071175	4685	765166931	XP_011492203.1	324	8.2e-27	PREDICTED: gastrula zinc finger protein XlCGF57.1-like [Oryzias latipes]	657586538	XM_008299298.1	877	0	PREDICTED: Stegastes partitus BTB/POZ domain-containing protein KCTD12-like (LOC103370291), mRNA	--	--	--	Q6ZWB6	930	1.8e-98	BTB/POZ domain-containing protein KCTD8 OS=Homo sapiens GN=KCTD8 PE=2 SV=1	PF13465//PF02892//PF16622//PF02214//PF00096//PF13912	Zinc-finger double domain//BED zinc finger//zinc-finger C2H2-type//BTB/POZ domain//Zinc finger, C2H2 type//C2H2-type zinc finger	GO:0051260	protein homooligomerization	GO:0003677//GO:0046872	DNA binding//metal ion binding	--	--	KOG2462	C2H2-type Zn-finger protein
Cluster-22178.65108	1807.31	3851.71	-1.0917	6.2613e-08	5.72e-07	2114	657552873	XP_008280825.1	796	6.9e-82	PREDICTED: RNA-binding protein FUS-like [Stegastes partitus]	657552872	XM_008282603.1	614	0	PREDICTED: Stegastes partitus RNA-binding protein FUS-like (LOC103357865), mRNA	--	--	--	Q92804	578	5.4e-58	TATA-binding protein-associated factor 2N OS=Homo sapiens GN=TAF15 PE=1 SV=1	PF00076//PF01363//PF00641//PF09177	RNA recognition motif. (a.k.a. RRM, RBD, or RNP domain)//FYVE zinc finger//Zn-finger in Ran binding protein and others//Syntaxin 6, N-terminal	GO:0048193	Golgi vesicle transport	GO:0046872//GO:0008270//GO:0003676	metal ion binding//zinc ion binding//nucleic acid binding	GO:0016020	membrane	KOG1995	Conserved Zn-finger protein
Cluster-22178.70062	248.538	529.765	-1.0919	0.00057764	0.0025985	12668	542240888	XP_005457839.1	6769	0	PREDICTED: voltage-dependent T-type calcium channel subunit alpha-1I [Oreochromis niloticus]	930766276	XM_014329075.1	2644	0	PREDICTED: Haplochromis burtoni voltage-dependent T-type calcium channel subunit alpha-1I-like (LOC102291313), transcript variant X3, mRNA	--	--	--	Q9P0X4	2514	1e-281	Voltage-dependent T-type calcium channel subunit alpha-1I OS=Homo sapiens GN=CACNA1I PE=1 SV=1	PF07850//PF05875//PF00520	Renin receptor-like protein//Ceramidase//Ion transport protein	GO:0006807//GO:0006811//GO:0055085//GO:0006672//GO:0007165	nitrogen compound metabolic process//ion transport//transmembrane transport//ceramide metabolic process//signal transduction	GO:0004872//GO:0016811//GO:0005216	receptor activity//hydrolase activity, acting on carbon-nitrogen (but not peptide) bonds, in linear amides//ion channel activity	GO:0016021//GO:0016020	integral component of membrane//membrane	KOG2302	T-type voltage-gated Ca2+ channel, pore-forming alpha1I subunit
Cluster-22178.53065	1003.94	2140.66	-1.0924	2.3202e-06	1.6797e-05	3030	657583359	XP_008295784.1	2876	0	PREDICTED: serine/threonine-protein kinase ICK isoform X1 [Stegastes partitus]	657583358	XM_008297562.1	1470	0	PREDICTED: Stegastes partitus intestinal cell (MAK-like) kinase (ick), transcript variant X1, mRNA	K08828	ICK	intestinal cell (MAK-like) kinase	Q9JKV2	1650	3.9e-182	Serine/threonine-protein kinase ICK OS=Mus musculus GN=Ick PE=1 SV=2	PF07714//PF00069	Protein tyrosine kinase//Protein kinase domain	GO:0006468	protein phosphorylation	GO:0004672//GO:0005524	protein kinase activity//ATP binding	--	--	KOG0661	MAPK related serine/threonine protein kinase
Cluster-22178.63187	830.404	1770.86	-1.0926	6.4518e-06	4.3415e-05	4198	657557462	XP_008282913.1	6286	0	PREDICTED: lysine-specific demethylase 5B isoform X1 [Stegastes partitus]	657557461	XM_008284691.1	2279	0	PREDICTED: Stegastes partitus lysine (K)-specific demethylase 5B (kdm5b), transcript variant X1, mRNA	K11446	KDM5, JARID1	histone demethylase JARID1	Q5F3R2	4365	0	Lysine-specific demethylase 5B OS=Gallus gallus GN=KDM5B PE=2 SV=1	PF08429//PF16866//PF01080//PF00628//PF01388//PF00641	PLU-1-like protein//PHD-finger//Presenilin//PHD-finger//ARID/BRIGHT DNA binding domain//Zn-finger in Ran binding protein and others	GO:0055114	oxidation-reduction process	GO:0008270//GO:0004190//GO:0016706//GO:0003677//GO:0005515	zinc ion binding//aspartic-type endopeptidase activity//oxidoreductase activity, acting on paired donors, with incorporation or reduction of molecular oxygen, 2-oxoglutarate as one donor, and incorporation of one atom each of oxygen into both donors//DNA binding//protein binding	GO:0016021	integral component of membrane	KOG1246	DNA-binding protein jumonji/RBP2/SMCY, contains JmjC domain
Cluster-22178.74169	650.906	1388.26	-1.0928	2.2861e-05	0.00013934	7094	734603546	XP_010728786.1	4672	0	PREDICTED: GRIP and coiled-coil domain-containing protein 2 [Larimichthys crocea]	734603545	XM_010730484.1	1400	0	PREDICTED: Larimichthys crocea GRIP and coiled-coil domain containing 2 (gcc2), mRNA	--	--	--	D3ZZL9	2085	3.3e-232	GRIP and coiled-coil domain-containing protein 2 OS=Rattus norvegicus GN=Gcc2 PE=1 SV=1	PF09771//PF01465	Transmembrane protein 188//GRIP domain	GO:0035307//GO:0000042	positive regulation of protein dephosphorylation//protein targeting to Golgi	GO:0005515	protein binding	GO:0071595	Nem1-Spo7 phosphatase complex	KOG0161	Myosin class II heavy chain
Cluster-22178.46619	228.367	488.014	-1.0956	0.0014527	0.0058888	2361	657561092	XP_008284214.1	3141	0	PREDICTED: translation initiation factor eIF-2B subunit epsilon [Stegastes partitus]	734624792	XM_010742162.1	1235	0	PREDICTED: Larimichthys crocea eukaryotic translation initiation factor 2B, subunit 5 epsilon, 82kDa (eif2b5), mRNA	--	--	--	P47823	2291	1.4e-256	Translation initiation factor eIF-2B subunit epsilon OS=Oryctolagus cuniculus GN=EIF2B5 PE=1 SV=1	PF07959//PF00483//PF02020//PF02468	L-fucokinase//Nucleotidyl transferase//eIF4-gamma/eIF5/eIF2-epsilon//Photosystem II reaction centre N protein (psbN)	GO:0009058//GO:0015979	biosynthetic process//photosynthesis	GO:0005515//GO:0016779//GO:0016772	protein binding//nucleotidyltransferase activity//transferase activity, transferring phosphorus-containing groups	GO:0016020//GO:0009523//GO:0009539	membrane//photosystem II//photosystem II reaction center	KOG1461	Translation initiation factor 2B, epsilon subunit (eIF-2Bepsilon/GCD6)
Cluster-22178.83626	265.167	566.849	-1.0961	0.00078855	0.0034291	1299	657586185	XP_008297322.1	945	2.2e-99	PREDICTED: retinoblastoma-binding protein 5 [Stegastes partitus]	928043791	XM_014015318.1	294	2.46504e-150	PREDICTED: Austrofundulus limnaeus retinoblastoma binding protein 5 (rbbp5), mRNA	--	--	--	Q15291	918	1.3e-97	Retinoblastoma-binding protein 5 OS=Homo sapiens GN=RBBP5 PE=1 SV=2	PF00400	WD domain, G-beta repeat	--	--	GO:0005515	protein binding	--	--	KOG1273	WD40 repeat protein
Cluster-22178.65163	309.342	661.568	-1.0967	0.00039852	0.0018621	893	808857691	KKF10227.1	1107	2.5e-118	Splicing factor 3B subunit 4 [Larimichthys crocea]	734633021	XM_010746671.1	536	0	PREDICTED: Larimichthys crocea splicing factor 3b, subunit 4, 49kDa (sf3b4), mRNA	--	--	--	Q6AYL5	1098	1.2e-118	Splicing factor 3B subunit 4 OS=Rattus norvegicus GN=Sf3b4 PE=2 SV=1	PF00076//PF16367	RNA recognition motif. (a.k.a. RRM, RBD, or RNP domain)//RNA recognition motif	--	--	GO:0003676	nucleic acid binding	--	--	KOG0131	Splicing factor 3b, subunit 4
Cluster-22178.53458	204.26	436.868	-1.0968	0.001983	0.0077531	3497	657587735	XP_008298173.1	695	5.8e-70	PREDICTED: aconitate hydratase, mitochondrial-like [Stegastes partitus]	657587734	XM_008299951.1	260	5.36586e-131	PREDICTED: Stegastes partitus aconitate hydratase, mitochondrial-like (LOC103370792), mRNA	K01681	ACO, acnA	aconitate hydratase	P20004	612	1e-61	Aconitate hydratase, mitochondrial OS=Bos taurus GN=ACO2 PE=1 SV=4	PF00694	Aconitase C-terminal domain	GO:0008152	metabolic process	--	--	--	--	KOG0453	Aconitase/homoaconitase (aconitase superfamily)
Cluster-22178.72153	1199.01	2565.74	-1.0975	3.0878e-06	2.1905e-05	2630	734644385	XP_010751228.1	1418	6.4e-154	PREDICTED: cell division cycle-associated 7-like protein isoform X1 [Larimichthys crocea]>gi|734644387|ref|XP_010751229.1| PREDICTED: cell division cycle-associated 7-like protein isoform X2 [Larimichthys crocea]	734644384	XM_010752926.1	530	0	PREDICTED: Larimichthys crocea cell division cycle associated 7-like (cdca7l), transcript variant X1, mRNA >gi|734644386|ref|XM_010752927.1| PREDICTED: Larimichthys crocea cell division cycle associated 7-like (cdca7l), transcript variant X2, mRNA	--	--	--	Q922M5	671	1.1e-68	Cell division cycle-associated 7-like protein OS=Mus musculus GN=Cdca7l PE=1 SV=1	--	--	--	--	--	--	--	--	--	--
Cluster-22178.53455	332.94	713.191	-1.099	0.00031538	0.0015081	2544	808861626	KKF13435.1	479	4.7e-45	Synaptojanin-2-binding protein [Larimichthys crocea]	657528725	XM_008293827.1	176	1.928e-84	PREDICTED: Stegastes partitus plexin-A2-like (LOC103366170), mRNA	--	--	--	Q6R005	237	2.3e-18	Disks large homolog 4 OS=Danio rerio GN=dlg4 PE=2 SV=1	PF00595//PF13180	PDZ domain (Also known as DHR or GLGF)//PDZ domain	--	--	GO:0005515	protein binding	--	--	KOG3528	FOG: PDZ domain
Cluster-22178.70834	1678.5	3596.22	-1.0993	8.6336e-08	7.7357e-07	3167	554847248	XP_005933937.1	785	1.9e-80	PREDICTED: calmodulin-like [Haplochromis burtoni]	657531071	XM_008301939.1	717	0	PREDICTED: Stegastes partitus calmodulin (LOC103372325), mRNA	--	--	--	Q5RAD2	759	8.4e-79	Calmodulin OS=Pongo abelii GN=CALM PE=2 SV=3	PF13202//PF13405//PF02563//PF07645//PF00036//PF00008//PF09064//PF13833//PF10591//PF02627//PF12763//PF03874//PF13499//PF05307	EF hand//EF-hand domain//Polysaccharide biosynthesis/export protein//Calcium-binding EGF domain//EF hand//EGF-like domain//Thrombomodulin like fifth domain, EGF-like//EF-hand domain pair//Secreted protein acidic and rich in cysteine Ca binding region//Carboxymuconolactone decarboxylase family//Cytoskeletal-regulatory complex EF hand//RNA polymerase Rpb4//EF-hand domain pair//Bundlin	GO:0055114//GO:0006351//GO:0006206//GO:0006144//GO:0007165//GO:0015774	oxidation-reduction process//transcription, DNA-templated//pyrimidine nucleobase metabolic process//purine nucleobase metabolic process//signal transduction//polysaccharide transport	GO:0005515//GO:0003899//GO:0004888//GO:0015159//GO:0005509//GO:0051920	protein binding//DNA-directed RNA polymerase activity//transmembrane signaling receptor activity//polysaccharide transmembrane transporter activity//calcium ion binding//peroxiredoxin activity	GO:0016021//GO:0005578//GO:0009289//GO:0016020//GO:0005730	integral component of membrane//proteinaceous extracellular matrix//pilus//membrane//nucleolus	KOG0027	Calmodulin and related proteins (EF-Hand superfamily)
Cluster-22178.87181	193.467	414.551	-1.0995	0.0017445	0.0069272	3437	657542388	XP_008276952.1	5145	0	PREDICTED: mitogen-activated protein kinase kinase kinase 4 isoform X2 [Stegastes partitus]	734599887	XM_010756577.1	2078	0	PREDICTED: Larimichthys crocea mitogen-activated protein kinase kinase kinase 4 (map3k4), mRNA	K04428	MAP3K4, MEKK4	mitogen-activated protein kinase kinase kinase 4	O08648	3727	0	Mitogen-activated protein kinase kinase kinase 4 OS=Mus musculus GN=Map3k4 PE=1 SV=2	PF07714//PF00069	Protein tyrosine kinase//Protein kinase domain	GO:0006468	protein phosphorylation	GO:0004672//GO:0005524	protein kinase activity//ATP binding	--	--	KOG4645	MAPKKK (MAP kinase kinase kinase) SSK2 and related serine/threonine protein kinases
Cluster-22178.47420	273.487	586.201	-1.0999	0.00062217	0.0027764	3998	657562425	XP_008284698.1	3549	0	PREDICTED: ARF GTPase-activating protein GIT2-like isoform X1 [Stegastes partitus]	734596327	XM_010738044.1	1468	0	PREDICTED: Larimichthys crocea ARF GTPase-activating protein GIT2-like (LOC104924630), transcript variant X2, mRNA	K12487	GIT2	G protein-coupled receptor kinase interactor 2	Q14161	2586	1.5e-290	ARF GTPase-activating protein GIT2 OS=Homo sapiens GN=GIT2 PE=1 SV=2	PF06005//PF01412//PF00023//PF13606//PF03623	Protein of unknown function (DUF904)//Putative GTPase activating protein for Arf//Ankyrin repeat//Ankyrin repeat//Focal adhesion targeting region	GO:0007165//GO:0000917//GO:0007172//GO:0043093//GO:0006468	signal transduction//barrier septum assembly//signal complex assembly//FtsZ-dependent cytokinesis//protein phosphorylation	GO:0005515//GO:0004871//GO:0004713//GO:0005096	protein binding//signal transducer activity//protein tyrosine kinase activity//GTPase activator activity	GO:0005925//GO:0005737	focal adhesion//cytoplasm	KOG0818	GTPase-activating proteins of the GIT family
Cluster-22178.87666	357.32	767.421	-1.1028	0.00027299	0.0013247	9995	571256591	CCJ67611.1	2219	3.2e-246	activin A receptor, type IB-2 [Dicentrarchus labrax]	571256590	HE967320.1	1106	0	Dicentrarchus labrax mRNA for activin A receptor, type IB-2 (acvr1b2 gene)	--	--	--	P36896	1895	5e-210	Activin receptor type-1B OS=Homo sapiens GN=ACVR1B PE=1 SV=1	PF05933//PF07714//PF01064//PF00621//PF08515//PF04689//PF00069	Fungal ATP synthase protein 8 (A6L)//Protein tyrosine kinase//Activin types I and II receptor domain//RhoGEF domain//Transforming growth factor beta type I GS-motif//DNA binding protein S1FA//Protein kinase domain	GO:0015986//GO:0009069//GO:0043087//GO:0015992//GO:0006355//GO:0006468//GO:0007178//GO:0035023//GO:0016310	ATP synthesis coupled proton transport//serine family amino acid metabolic process//regulation of GTPase activity//proton transport//regulation of transcription, DNA-templated//protein phosphorylation//transmembrane receptor protein serine/threonine kinase signaling pathway//regulation of Rho protein signal transduction//phosphorylation	GO:0004675//GO:0003677//GO:0005524//GO:0005089//GO:0004672//GO:0015078	transmembrane receptor protein serine/threonine kinase activity//DNA binding//ATP binding//Rho guanyl-nucleotide exchange factor activity//protein kinase activity//hydrogen ion transmembrane transporter activity	GO:0016020//GO:0000276//GO:0005634	membrane//mitochondrial proton-transporting ATP synthase complex, coupling factor F(o)//nucleus	KOG1764	5'-AMP-activated protein kinase, gamma subunit
Cluster-22178.59023	556.866	1196.44	-1.1034	4.9848e-05	0.00028397	2060	--	--	--	--	--	939313258	XM_004538424.3	49	6.18375e-14	PREDICTED: Maylandia zebra BCL2/adenovirus E1B 19 kDa protein-interacting protein 3-like (LOC101471601), mRNA	--	--	--	--	--	--	--	--	--	--	--	--	--	--	--	--	--
Cluster-22178.67916	1061.97	2281.95	-1.1035	1.519e-06	1.1326e-05	7109	734611773	XP_010733307.1	3733	0	PREDICTED: ubiquitin carboxyl-terminal hydrolase 5 [Larimichthys crocea]	734611772	XM_010735005.1	1803	0	PREDICTED: Larimichthys crocea ubiquitin specific peptidase 5 (isopeptidase T) (usp5), mRNA	K11836	USP5_13, UBP14	ubiquitin carboxyl-terminal hydrolase 5/13	P56399	2731	4e-307	Ubiquitin carboxyl-terminal hydrolase 5 OS=Mus musculus GN=Usp5 PE=1 SV=1	PF00443//PF03171//PF02148//PF07392//PF03293//PF13640	Ubiquitin carboxyl-terminal hydrolase//2OG-Fe(II) oxygenase superfamily//Zn-finger in ubiquitin-hydrolases and other protein//Cyclin-dependent kinase inhibitor 2a p19Arf N-terminus//Poxvirus DNA-directed RNA polymerase, 18 kD subunit//2OG-Fe(II) oxygenase superfamily	GO:0006206//GO:0019083//GO:0055114//GO:0006144//GO:0008285//GO:0016579//GO:0006915//GO:0006351//GO:0007050	pyrimidine nucleobase metabolic process//viral transcription//oxidation-reduction process//purine nucleobase metabolic process//negative regulation of cell proliferation//protein deubiquitination//apoptotic process//transcription, DNA-templated//cell cycle arrest	GO:0008270//GO:0036459//GO:0016491//GO:0003677//GO:0003899	zinc ion binding//ubiquitinyl hydrolase activity//oxidoreductase activity//DNA binding//DNA-directed RNA polymerase activity	GO:0005730	nucleolus	KOG0944	Ubiquitin-specific protease UBP14
Cluster-22178.90600	169.493	365.088	-1.107	0.0025943	0.0098128	1533	657585120	XP_008296742.1	435	3.6e-40	PREDICTED: intraflagellar transport protein 80 homolog [Stegastes partitus]>gi|657585122|ref|XP_008296743.1| PREDICTED: intraflagellar transport protein 80 homolog [Stegastes partitus]	657585121	XM_008298521.1	199	1.88711e-97	PREDICTED: Stegastes partitus intraflagellar transport 80 homolog (Chlamydomonas) (ift80), transcript variant X2, mRNA	--	--	--	Q66HB3	405	4.5e-38	Intraflagellar transport protein 80 homolog OS=Rattus norvegicus GN=Ift80 PE=2 SV=1	--	--	--	--	--	--	--	--	--	--
Cluster-22178.70253	384.544	830.448	-1.1107	0.0001404	0.00072608	4449	808860402	KKF12403.1	4693	0	Protein SMG5 [Larimichthys crocea]	657549181	XM_008281154.1	2240	0	PREDICTED: Stegastes partitus SMG5 nonsense mediated mRNA decay factor (smg5), mRNA	K11125	SMG5, EST1B	protein SMG5	Q6ZPY2	3183	0	Protein SMG5 OS=Mus musculus GN=Smg5 PE=1 SV=2	PF04931	DNA polymerase phi	GO:0006351//GO:0006260	transcription, DNA-templated//DNA replication	GO:0003677//GO:0003887	DNA binding//DNA-directed DNA polymerase activity	GO:0042575	DNA polymerase complex	KOG2162	Nonsense-mediated mRNA decay protein
Cluster-22178.81241	1584.77	3423.66	-1.1113	1.3281e-07	1.1564e-06	7899	831518490	XP_012716593.1	5236	0	PREDICTED: cytoplasmic FMR1-interacting protein 1 homolog [Fundulus heteroclitus]	657549491	XM_008281261.1	2328	0	PREDICTED: Stegastes partitus cytoplasmic FMR1 interacting protein 1 (cyfip1), transcript variant X2, mRNA	K05749	CYFIP	cytoplasmic FMR1 interacting protein	Q90YM8	5184	0	Cytoplasmic FMR1-interacting protein 1 homolog OS=Danio rerio GN=cyfip1 PE=2 SV=1	PF00122//PF02508//PF05653//PF00892	E1-E2 ATPase//Rnf-Nqr subunit, membrane protein//Magnesium transporter NIPA//EamA-like transporter family	GO:0015693	magnesium ion transport	GO:0000166//GO:0015095//GO:0046872	nucleotide binding//magnesium ion transmembrane transporter activity//metal ion binding	GO:0016021//GO:0016020	integral component of membrane//membrane	KOG3534	p53 inducible protein PIR121
Cluster-22178.40545	806.726	1744.32	-1.1125	7.3457e-06	4.8898e-05	1183	657581925	XP_008295000.1	539	2.4e-52	PREDICTED: protein chibby homolog 1 isoform X1 [Stegastes partitus]	657581926	XM_008296779.1	214	6.63398e-106	PREDICTED: Stegastes partitus chibby homolog 1 (Drosophila) (cby1), transcript variant X2, mRNA	--	--	--	Q9Y3M2	369	5.2e-34	Protein chibby homolog 1 OS=Homo sapiens GN=CBY1 PE=1 SV=1	PF04977	Septum formation initiator	GO:0007049	cell cycle	--	--	--	--	--	--
Cluster-22178.67608	805.569	1742.04	-1.1127	5.451e-06	3.7109e-05	2334	734634851	XP_010745982.1	1819	1.8e-200	PREDICTED: TLD domain-containing protein 1 [Larimichthys crocea]	908466426	XM_005449208.2	435	0	PREDICTED: Oreochromis niloticus TBC/LysM-associated domain containing 1 (tldc1), transcript variant X2, mRNA	--	--	--	Q1LWV7	1418	2.4e-155	TLD domain-containing protein 1 OS=Danio rerio GN=tldc1 PE=2 SV=1	--	--	--	--	--	--	--	--	KOG2557	Uncharacterized conserved protein, contains TLDc domain
Cluster-22178.49751	655.883	1419.19	-1.1136	1.437e-05	9.0881e-05	4003	736228862	XP_010781956.1	2967	0	PREDICTED: protein phosphatase 1 regulatory subunit 12A-like isoform X2 [Notothenia coriiceps]	657599493	XM_008306340.1	1805	0	PREDICTED: Stegastes partitus protein phosphatase 1 regulatory subunit 12A-like (LOC103376007), transcript variant X1, mRNA	--	--	--	Q10728	961	4e-102	Protein phosphatase 1 regulatory subunit 12A OS=Rattus norvegicus GN=Ppp1r12a PE=1 SV=2	PF15898//PF08411//PF13606//PF00023	cGMP-dependent protein kinase interacting domain//Exonuclease C-terminal//Ankyrin repeat//Ankyrin repeat	GO:0006308//GO:0006281	DNA catabolic process//DNA repair	GO:0008852//GO:0005515//GO:0019901	exodeoxyribonuclease I activity//protein binding//protein kinase binding	--	--	KOG0505	Myosin phosphatase, regulatory subunit
Cluster-22178.74977	209.24	452.765	-1.1136	0.0011016	0.0046177	7098	734606899	XP_010730615.1	4036	0	PREDICTED: intersectin-2-like [Larimichthys crocea]	657588680	XM_008300470.1	2488	0	PREDICTED: Stegastes partitus intersectin-2-like (LOC103371221), transcript variant X1, mRNA	--	--	--	Q9NZM3	2926	0	Intersectin-2 OS=Homo sapiens GN=ITSN2 PE=1 SV=3	PF00621//PF00168//PF13405//PF13202//PF08587//PF14604//PF00018//PF00036//PF12763//PF13499	RhoGEF domain//C2 domain//EF-hand domain//EF hand//Ubiquitin associated domain (UBA)//Variant SH3 domain//SH3 domain//EF hand//Cytoskeletal-regulatory complex EF hand//EF-hand domain pair	GO:0009069//GO:0035023//GO:0016310//GO:0043087	serine family amino acid metabolic process//regulation of Rho protein signal transduction//phosphorylation//regulation of GTPase activity	GO:0005509//GO:0005515//GO:0005089//GO:0004674	calcium ion binding//protein binding//Rho guanyl-nucleotide exchange factor activity//protein serine/threonine kinase activity	--	--	KOG1029	Endocytic adaptor protein intersectin
Cluster-22178.51022	848.851	1837.5	-1.1142	3.6432e-06	2.5511e-05	3072	657532327	XP_008304396.1	1551	2.8e-169	PREDICTED: vesicular integral-membrane protein VIP36 [Stegastes partitus]	657532326	XM_008306174.1	667	0	PREDICTED: Stegastes partitus lectin, mannose-binding 2 (lman2), mRNA	K10082	LMAN2, VIP36	lectin, mannose-binding 2	P49256	1286	6.3e-140	Vesicular integral-membrane protein VIP36 OS=Canis lupus familiaris GN=LMAN2 PE=1 SV=1	PF03388	Legume-like lectin family	--	--	--	--	GO:0016020	membrane	KOG3839	Lectin VIP36, involved in the transport of glycoproteins carrying high mannose-type glycans
Cluster-22178.80565	1272.9	2757.78	-1.1154	2.4478e-07	2.0551e-06	4678	808862628	KKF14110.1	2921	0	MAGUK p55 subfamily member 5-A [Larimichthys crocea]	657536896	XM_008276749.1	1111	0	PREDICTED: Stegastes partitus membrane protein, palmitoylated 5 (MAGUK p55 subfamily member 5) (mpp5), transcript variant X1, mRNA	K06091	MPP5, PALS1	MAGUK p55 subfamily member 5	Q8JHF4	2134	4.5e-238	MAGUK p55 subfamily member 5-A OS=Danio rerio GN=mpp5a PE=1 SV=2	PF13180//PF01813//PF00018//PF00239//PF14604//PF00595	PDZ domain//ATP synthase subunit D//SH3 domain//Resolvase, N terminal domain//Variant SH3 domain//PDZ domain (Also known as DHR or GLGF)	GO:0006810//GO:0006310	transport//DNA recombination	GO:0003677//GO:0005515//GO:0042626//GO:0000150	DNA binding//protein binding//ATPase activity, coupled to transmembrane movement of substances//recombinase activity	--	--	KOG0609	Calcium/calmodulin-dependent serine protein kinase/membrane-associated guanylate kinase
Cluster-22178.53749	443.81	963.426	-1.1182	0.0001305	0.00067955	2655	617475250	XP_007576031.1	995	7.2e-105	PREDICTED: transgelin isoform X1 [Poecilia formosa]	736298188	XM_010793888.1	476	0	PREDICTED: Notothenia coriiceps transgelin (tagln), transcript variant X2, mRNA	--	--	--	P19966	749	1e-77	Transgelin OS=Gallus gallus GN=TAGLN PE=1 SV=3	PF01254//PF00307	Nuclear transition protein 2//Calponin homology (CH) domain	GO:0007283	spermatogenesis	GO:0005515//GO:0003677	protein binding//DNA binding	GO:0005634//GO:0000786	nucleus//nucleosome	KOG2046	Calponin
Cluster-22178.67526	675.804	1469.99	-1.1211	6.8349e-06	4.5762e-05	8054	734641990	XP_010749908.1	3893	0	PREDICTED: protein PRRC2C isoform X3 [Larimichthys crocea]	930736432	XM_005923221.2	3800	0	PREDICTED: Haplochromis burtoni proline-rich coiled-coil 2C (prrc2c), transcript variant X1, mRNA	--	--	--	Q9Y520	1400	1e-152	Protein PRRC2C OS=Homo sapiens GN=PRRC2C PE=1 SV=4	--	--	--	--	--	--	--	--	KOG4817	Unnamed protein
Cluster-22178.46555	394.582	858.489	-1.1215	0.00010861	0.00057581	1830	655870513	XP_008269470.1	736	5.4e-75	PREDICTED: serine/arginine-rich splicing factor 1 isoform X1 [Oryctolagus cuniculus]	548517615	XR_312224.1	375	0	PREDICTED: Pundamilia nyererei serine/arginine-rich splicing factor 1B (LOC102203895), transcript variant X3, misc_RNA	--	--	--	Q5ZML3	726	3.2e-75	Serine/arginine-rich splicing factor 1 OS=Gallus gallus GN=SRSF1 PE=1 SV=3	PF16367//PF08777//PF13482//PF00076	RNA recognition motif//RNA binding motif//RNase_H superfamily//RNA recognition motif. (a.k.a. RRM, RBD, or RNP domain)	--	--	GO:0003676//GO:0003723	nucleic acid binding//RNA binding	--	--	KOG0105	Alternative splicing factor ASF/SF2 (RRM superfamily)
Cluster-22178.62119	1471.23	3204.45	-1.123	1.0963e-07	9.6788e-07	7012	831301093	XP_012682531.1	5733	0	PREDICTED: sister chromatid cohesion protein PDS5 homolog B [Clupea harengus]>gi|831301095|ref|XP_012682532.1| PREDICTED: sister chromatid cohesion protein PDS5 homolog B [Clupea harengus]>gi|831301097|ref|XP_012682533.1| PREDICTED: sister chromatid cohesion protein PDS5 homolog B [Clupea harengus]	734625317	XM_010742448.1	3097	0	PREDICTED: Larimichthys crocea PDS5 cohesin associated factor B (pds5b), transcript variant X1, mRNA	K11267	PDS5	sister chromatid cohesion protein PDS5	Q5F3U9	5611	0	Sister chromatid cohesion protein PDS5 homolog B OS=Gallus gallus GN=PDS5B PE=2 SV=3	PF02985//PF03006//PF01602	HEAT repeat//Haemolysin-III related//Adaptin N terminal region	GO:0006886//GO:0016192	intracellular protein transport//vesicle-mediated transport	GO:0005515	protein binding	GO:0016021//GO:0030117	integral component of membrane//membrane coat	KOG1525	Sister chromatid cohesion complex Cohesin, subunit PDS5
Cluster-22178.46489	228.161	497.115	-1.1235	0.0010816	0.0045425	6943	657577201	XP_008292419.1	3692	0	PREDICTED: UPF0606 protein KIAA1549 homolog [Stegastes partitus]	657577200	XM_008294197.1	1625	0	PREDICTED: Stegastes partitus KIAA1549 ortholog (kiaa1549), mRNA	--	--	--	Q68FD9	1466	1.9e-160	UPF0606 protein KIAA1549 OS=Mus musculus GN=Kiaa1549 PE=1 SV=3	PF11857//PF06463	Domain of unknown function (DUF3377)//Molybdenum Cofactor Synthesis C	GO:0006777	Mo-molybdopterin cofactor biosynthetic process	GO:0004222//GO:0051539	metalloendopeptidase activity//4 iron, 4 sulfur cluster binding	GO:0019008	molybdopterin synthase complex	--	--
Cluster-22178.67640	1198.2	2612.08	-1.1243	3.0923e-07	2.5587e-06	5789	734628534	XP_010742509.1	2973	0	PREDICTED: protein fem-1 homolog A-like [Larimichthys crocea]>gi|808878734|gb|KKF26961.1| Protein fem-1 [Larimichthys crocea]	734628533	XM_010744207.1	1450	0	PREDICTED: Larimichthys crocea protein fem-1 homolog A-like (LOC104929636), mRNA	--	--	--	Q6P9Z4	2558	3.8e-287	Protein fem-1 homolog A OS=Danio rerio GN=fem1a PE=2 SV=1	PF00023//PF13414//PF13606	Ankyrin repeat//TPR repeat//Ankyrin repeat	--	--	GO:0005515	protein binding	--	--	KOG0508	Ankyrin repeat protein
Cluster-22178.51349	642.811	1402.27	-1.1253	1.4477e-05	9.1476e-05	1881	657526044	XP_008282656.1	621	1.2e-61	PREDICTED: protein yippee-like 5 [Stegastes partitus]	657526043	XM_008284434.1	304	9.93893e-156	PREDICTED: Stegastes partitus protein yippee-like 5 (LOC103359198), mRNA	--	--	--	P62700	593	8.8e-60	Protein yippee-like 5 OS=Mus musculus GN=Ypel5 PE=1 SV=1	PF11648//PF01484//PF01641	C-terminal domain of RIG-I//Nematode cuticle collagen N-terminal domain//SelR domain	GO:0055114	oxidation-reduction process	GO:0016817//GO:0033743//GO:0042302	hydrolase activity, acting on acid anhydrides//peptide-methionine (R)-S-oxide reductase activity//structural constituent of cuticle	--	--	KOG3399	Predicted Yippee-type zinc-binding protein
Cluster-22178.88613	216.438	474.04	-1.1311	0.00098675	0.0041836	3072	657587902	XP_008298264.1	1889	1.8e-208	PREDICTED: alpha-aminoadipic semialdehyde synthase, mitochondrial [Stegastes partitus]>gi|657587904|ref|XP_008298265.1| PREDICTED: alpha-aminoadipic semialdehyde synthase, mitochondrial [Stegastes partitus]	734645473	XM_010753527.1	592	0	PREDICTED: Larimichthys crocea alpha-aminoadipic semialdehyde synthase, mitochondrial-like (LOC104937320), partial mRNA	K14157	AASS	alpha-aminoadipic semialdehyde synthase	A8E657	1367	2.6e-149	Alpha-aminoadipic semialdehyde synthase, mitochondrial OS=Bos taurus GN=AASS PE=2 SV=1	PF03435//PF01118	Saccharopine dehydrogenase NADP binding domain//Semialdehyde dehydrogenase, NAD binding domain	GO:0055114	oxidation-reduction process	GO:0016620//GO:0051287//GO:0016491	oxidoreductase activity, acting on the aldehyde or oxo group of donors, NAD or NADP as acceptor//NAD binding//oxidoreductase activity	--	--	KOG0172	Lysine-ketoglutarate reductase/saccharopine dehydrogenase
Cluster-22178.62872	233.17	510.869	-1.1316	0.00086653	0.0037291	3839	657555192	XP_008282053.1	2187	6.3e-243	PREDICTED: phosphatidylinositol 4-phosphate 5-kinase type-1 alpha-like isoform X1 [Stegastes partitus]>gi|657555195|ref|XP_008282054.1| PREDICTED: phosphatidylinositol 4-phosphate 5-kinase type-1 alpha-like isoform X1 [Stegastes partitus]	734623886	XM_010741660.1	598	0	PREDICTED: Larimichthys crocea phosphatidylinositol 4-phosphate 5-kinase type-1 alpha-like (LOC104927553), transcript variant X2, mRNA	K00889	PIP5K	1-phosphatidylinositol-4-phosphate 5-kinase	P70182	1721	2.9e-190	Phosphatidylinositol 4-phosphate 5-kinase type-1 alpha OS=Mus musculus GN=Pip5k1a PE=1 SV=2	PF04636//PF01504	PA26 p53-induced protein (sestrin)//Phosphatidylinositol-4-phosphate 5-Kinase	GO:0046488//GO:1901031	phosphatidylinositol metabolic process//regulation of response to reactive oxygen species	GO:0016307	phosphatidylinositol phosphate kinase activity	GO:0005634	nucleus	KOG0229	Phosphatidylinositol-4-phosphate 5-kinase
Cluster-22178.67238	221.2	484.649	-1.1316	0.00098162	0.0041647	7143	658866179	XP_008415956.1	4032	0	PREDICTED: protein unc-13 homolog B-like isoform X11 [Poecilia reticulata]	908506503	XM_013270884.1	1439	0	PREDICTED: Oreochromis niloticus protein unc-13 homolog B-like (LOC100697680), mRNA	K15293	UNC13, MUNC13	protein unc-13	Q9Z1N9	3153	0	Protein unc-13 homolog B OS=Mus musculus GN=Unc13b PE=1 SV=2	PF06423//PF16836//PF02970//PF04130//PF01219//PF00130//PF00168	GWT1//Shu complex component Psy3, DNA-binding description//Tubulin binding cofactor A//Spc97 / Spc98 family//Prokaryotic diacylglycerol kinase//Phorbol esters/diacylglycerol binding domain (C1 domain)//C2 domain	GO:0035556//GO:0000226//GO:0046486//GO:0009395//GO:0008654//GO:0007021//GO:0090063//GO:0006506//GO:0000725	intracellular signal transduction//microtubule cytoskeleton organization//glycerolipid metabolic process//phospholipid catabolic process//phospholipid biosynthetic process//tubulin complex assembly//positive regulation of microtubule nucleation//GPI anchor biosynthetic process//recombinational repair	GO:0004143//GO:0015631//GO:0016746//GO:0051082//GO:0005515	diacylglycerol kinase activity//tubulin binding//transferase activity, transferring acyl groups//unfolded protein binding//protein binding	GO:0005815//GO:0016020//GO:0097196//GO:0005789//GO:0016021//GO:0045298//GO:0000922//GO:0005634	microtubule organizing center//membrane//Shu complex//endoplasmic reticulum membrane//integral component of membrane//tubulin complex//spindle pole//nucleus	KOG1011	Neurotransmitter release regulator, UNC-13
Cluster-22178.85582	407.051	892.005	-1.1318	0.00011863	0.00062395	5144	410895487	XP_003961231.1	3904	0	PREDICTED: vinculin [Takifugu rubripes]	734594405	XM_010746789.1	2213	0	PREDICTED: Larimichthys crocea vinculin (vcl), mRNA	K05700	VCL	vinculin	Q64727	3631	0	Vinculin OS=Mus musculus GN=Vcl PE=1 SV=4	PF01076//PF00258//PF01044	Plasmid recombination enzyme//Flavodoxin//Vinculin family	GO:0006310//GO:0007155	DNA recombination//cell adhesion	GO:0003677//GO:0051015//GO:0010181	DNA binding//actin filament binding//FMN binding	GO:0005727	extrachromosomal circular DNA	--	--
Cluster-22178.69925	506.171	1109.3	-1.132	3.4799e-05	0.00020497	1586	808881556	KKF29116.1	954	2.5e-100	Zinc finger protein 511 [Larimichthys crocea]	734616486	XM_010737586.1	216	6.92867e-107	PREDICTED: Larimichthys crocea zinc finger protein 511 (znf511), mRNA	--	--	--	Q7ZZ00	526	4.4e-52	Zinc finger protein 511 OS=Danio rerio GN=znf511 PE=2 SV=1	PF04117//PF00002//PF00096	Mpv17 / PMP22 family//7 transmembrane receptor (Secretin family)//Zinc finger, C2H2 type	GO:0007186	G-protein coupled receptor signaling pathway	GO:0004930//GO:0046872	G-protein coupled receptor activity//metal ion binding	GO:0016021	integral component of membrane	KOG4173	Alpha-SNAP protein
Cluster-22178.65250	381.43	836.519	-1.133	0.00010662	0.00056653	11520	734623195	XP_010739583.1	4450	0	PREDICTED: tumor suppressor p53-binding protein 1 [Larimichthys crocea]	657573345	XM_008292105.1	1305	0	PREDICTED: Stegastes partitus tubulin, gamma complex associated protein 4 (tubgcp4), mRNA	K16571	TUBGCP4, GCP4	gamma-tubulin complex component 4	Q9UGJ1	2783	0	Gamma-tubulin complex component 4 OS=Homo sapiens GN=TUBGCP4 PE=1 SV=1	PF04130	Spc97 / Spc98 family	GO:0000226//GO:0090063	microtubule cytoskeleton organization//positive regulation of microtubule nucleation	--	--	GO:0000922//GO:0005815	spindle pole//microtubule organizing center	KOG2001	Gamma-tubulin complex, DGRIP84/SPC97 component
Cluster-22178.65691	266.423	584.31	-1.133	0.00037146	0.0017478	4738	734597221	XP_010741051.1	6410	0	PREDICTED: protein PRRC2B isoform X1 [Larimichthys crocea]	734597222	XM_010742756.1	2404	0	PREDICTED: Larimichthys crocea proline-rich coiled-coil 2B (prrc2b), transcript variant X2, mRNA	--	--	--	Q5JSZ5	1412	2.4e-154	Protein PRRC2B OS=Homo sapiens GN=PRRC2B PE=1 SV=2	--	--	--	--	--	--	--	--	--	--
Cluster-22178.61453	1997.66	4382.78	-1.1335	1.4302e-08	1.4215e-07	7655	657528938	XP_008292762.1	2741	7.2e-307	PREDICTED: sorting nexin-1-like [Stegastes partitus]	734612114	XM_010735194.1	1109	0	PREDICTED: Larimichthys crocea sorting nexin-1-like (LOC104922386), mRNA	K17917	SNX1_2	sorting nexin-1/2	Q13596	1658	1.2e-182	Sorting nexin-1 OS=Homo sapiens GN=SNX1 PE=1 SV=3	PF00694//PF01141//PF00787//PF01405//PF03700	Aconitase C-terminal domain//Gag polyprotein, inner coat protein p12//PX domain//Photosystem II reaction centre T protein//Sorting nexin, N-terminal domain	GO:0008152//GO:0015979//GO:0006886	metabolic process//photosynthesis//intracellular protein transport	GO:0035091	phosphatidylinositol binding	GO:0009523//GO:0009539//GO:0016020//GO:0019028	photosystem II//photosystem II reaction center//membrane//viral capsid	KOG2273	Membrane coat complex Retromer, subunit VPS5/SNX1, Sorting nexins, and related PX domain-containing proteins
Cluster-22178.68105	1847.97	4055.75	-1.134	1.7183e-08	1.6896e-07	6054	734644858	XP_010751489.1	1254	1.5e-134	PREDICTED: ankyrin repeat domain-containing protein 10-like [Larimichthys crocea]>gi|808880620|gb|KKF28443.1| Ankyrin repeat domain-containing protein 10 [Larimichthys crocea]	734644855	XM_010753186.1	516	0	PREDICTED: Larimichthys crocea heat shock transcription factor 2 binding protein (hsf2bp), mRNA	--	--	--	Q5ZLC6	631	1.1e-63	Ankyrin repeat domain-containing protein 10 OS=Gallus gallus GN=ANKRD10 PE=2 SV=1	PF02985//PF01496//PF00023//PF08826//PF06156//PF13606//PF04111//PF04871	HEAT repeat//V-type ATPase 116kDa subunit family//Ankyrin repeat//DMPK coiled coil domain like//Protein of unknown function (DUF972)//Ankyrin repeat//Autophagy protein Apg6//Uso1 / p115 like vesicle tethering protein, C terminal region	GO:0006886//GO:0015991//GO:0006468//GO:0016310//GO:0009069//GO:0006260//GO:0006914//GO:0015992//GO:0015031	intracellular protein transport//ATP hydrolysis coupled proton transport//protein phosphorylation//phosphorylation//serine family amino acid metabolic process//DNA replication//autophagy//proton transport//protein transport	GO:0005515//GO:0015078//GO:0004674//GO:0008565//GO:0005524	protein binding//hydrogen ion transmembrane transporter activity//protein serine/threonine kinase activity//protein transporter activity//ATP binding	GO:0033179//GO:0005737//GO:0016020	proton-transporting V-type ATPase, V0 domain//cytoplasm//membrane	KOG4177	Ankyrin
Cluster-22178.68480	3221.71	7080.89	-1.1361	2.4876e-10	3.0181e-09	7120	759099587	XP_011373876.1	2494	2.9e-278	PREDICTED: E3 ubiquitin-protein ligase ARIH1 [Pteropus vampyrus]	657537115	XM_008276827.1	3039	0	PREDICTED: Stegastes partitus ariadne RBR E3 ubiquitin protein ligase 1 (arih1), transcript variant X2, mRNA	--	--	--	Q6PFJ9	2561	2.1e-287	E3 ubiquitin-protein ligase arih1 OS=Danio rerio GN=arih1 PE=2 SV=1	PF10486//PF14634//PF00097//PF13639	Phosphoinositide 3-kinase gamma adapter protein p101 subunit//zinc-RING finger domain//Zinc finger, C3HC4 type (RING finger)//Ring finger domain	--	--	GO:0005515//GO:0046935//GO:0046872//GO:0008270	protein binding//1-phosphatidylinositol-3-kinase regulator activity//metal ion binding//zinc ion binding	GO:0005944	phosphatidylinositol 3-kinase complex, class IB	KOG1815	Predicted E3 ubiquitin ligase
Cluster-22178.49725	499.598	1098.34	-1.1365	3.4115e-05	0.00020123	1166	657568314	XP_008287585.1	965	9.6e-102	PREDICTED: tudor and KH domain-containing protein isoform X1 [Stegastes partitus]>gi|657568316|ref|XP_008287586.1| PREDICTED: tudor and KH domain-containing protein isoform X1 [Stegastes partitus]	734627723	XM_010743759.1	349	0	PREDICTED: Larimichthys crocea tudor and KH domain containing (tdrkh), mRNA	--	--	--	Q9Y2W6	520	1.6e-51	Tudor and KH domain-containing protein OS=Homo sapiens GN=TDRKH PE=1 SV=2	--	--	--	--	--	--	--	--	--	--
Cluster-22178.65103	194.258	427.144	-1.1367	0.0012579	0.0051925	6429	698176048	AIT83017.1	2619	8.5e-293	wntless-like protein [Sparus aurata]	734608755	XM_010733347.1	975	0	PREDICTED: Larimichthys crocea wntless Wnt ligand secretion mediator (wls), transcript variant X3, mRNA	--	--	--	Q5ZLR1	2308	4.1e-258	Protein wntless homolog OS=Gallus gallus GN=WLS PE=2 SV=1	PF00631	GGL domain	GO:0007186//GO:0007165	G-protein coupled receptor signaling pathway//signal transduction	GO:0004871	signal transducer activity	GO:0005834	heterotrimeric G-protein complex	--	--
Cluster-22178.78091	487.234	1071.56	-1.137	4.2271e-05	0.00024468	5239	657787822	XP_008320808.1	1577	4.7e-172	PREDICTED: pyridoxal kinase-like [Cynoglossus semilaevis]	734619478	XM_010739241.1	749	0	PREDICTED: Larimichthys crocea pyridoxal kinase-like (LOC104925589), mRNA	--	--	--	O46560	1206	2e-130	Pyridoxal kinase OS=Sus scrofa GN=PDXK PE=1 SV=1	PF15088	NADH dehydrogenase [ubiquinone] 1 subunit C1, mitochondrial	--	--	--	--	GO:0005739//GO:0005747	mitochondrion//mitochondrial respiratory chain complex I	KOG2599	Pyridoxal/pyridoxine/pyridoxamine kinase
Cluster-22178.74428	377.101	829.68	-1.1376	0.00015634	0.00080014	2190	657575762	XP_008291631.1	278	8.3e-22	PREDICTED: non-canonical poly(A) RNA polymerase PAPD5 [Stegastes partitus]	657575761	XM_008293409.1	317	6.88486e-163	PREDICTED: Stegastes partitus PAP associated domain containing 5 (papd5), mRNA	--	--	--	--	--	--	--	--	--	--	--	--	--	--	--	--	--
Cluster-22178.83757	236.395	522.392	-1.1439	0.00060655	0.0027143	3012	--	--	--	--	--	--	--	--	--	--	--	--	--	--	--	--	--	--	--	--	--	--	--	--	--	--	--
Cluster-22178.60291	331.109	731.761	-1.1441	0.0014991	0.0060568	6636	734642726	XP_010750313.1	9849	0	PREDICTED: CCR4-NOT transcription complex subunit 1 isoform X3 [Larimichthys crocea]	657589132	XM_008300717.1	4380	0	PREDICTED: Stegastes partitus CCR4-NOT transcription complex, subunit 1 (cnot1), transcript variant X3, mRNA	K12604	CNOT1, NOT1	CCR4-NOT transcription complex subunit 1	A1A5H6	9369	0	CCR4-NOT transcription complex subunit 1 OS=Danio rerio GN=cnot1 PE=2 SV=1	PF04999//PF13833	Cell division protein FtsL//EF-hand domain pair	GO:0007049//GO:0051301	cell cycle//cell division	GO:0005509	calcium ion binding	GO:0016021	integral component of membrane	KOG1831	Negative regulator of transcription
Cluster-22178.56160	756.776	1675.12	-1.1463	3.3701e-06	2.3749e-05	13709	808884984	KKF31859.1	3122	0	Large proline-rich protein BAG6 [Larimichthys crocea]	734631790	XM_010745994.1	509	0	PREDICTED: Larimichthys crocea alpha tubulin acetyltransferase 1 (atat1), transcript variant X2, mRNA	--	--	--	A3KPW9	2492	4e-279	Large proline-rich protein BAG6 OS=Danio rerio GN=Bag6 PE=3 SV=1	PF00335//PF14560//PF00583//PF00240//PF05301//PF13508//PF09128	Tetraspanin family//Ubiquitin-like domain//Acetyltransferase (GNAT) family//Ubiquitin family//Touch receptor neuron protein Mec-17//Acetyltransferase (GNAT) domain//Regulator of G protein signalling-like domain	GO:0043087//GO:0071929//GO:0042967	regulation of GTPase activity//alpha-tubulin acetylation//acyl-carrier-protein biosynthetic process	GO:0019799//GO:0005089//GO:0008080//GO:0005515	tubulin N-acetyltransferase activity//Rho guanyl-nucleotide exchange factor activity//N-acetyltransferase activity//protein binding	GO:0005737//GO:0005874//GO:0045298//GO:0016021	cytoplasm//microtubule//tubulin complex//integral component of membrane	KOG4601	Uncharacterized conserved protein
Cluster-22178.79783	345.371	764.532	-1.1464	0.00023085	0.0011387	2771	--	--	--	--	--	657583891	XM_008297853.1	174	2.71977e-83	PREDICTED: Stegastes partitus La ribonucleoprotein domain family, member 4B (larp4b), mRNA	--	--	--	--	--	--	--	--	--	--	--	--	--	--	--	--	--
Cluster-22178.74778	217.519	481.551	-1.1465	0.00092374	0.0039476	5540	734607816	XP_010731124.1	1601	8.1e-175	PREDICTED: UPF0469 protein KIAA0907 homolog isoform X1 [Larimichthys crocea]>gi|808858652|gb|KKF10998.1| UPF0469 protein [Larimichthys crocea]	734607815	XM_010732822.1	785	0	PREDICTED: Larimichthys crocea KIAA0907 ortholog (kiaa0907), transcript variant X1, mRNA	--	--	--	Q6NZ18	1239	3.2e-134	UPF0469 protein KIAA0907 homolog OS=Danio rerio PE=2 SV=1	PF00013//PF03806//PF00659	KH domain//AbgT putative transporter family//POLO box duplicated region	GO:0015814//GO:0006811//GO:1902604//GO:0015846	p-aminobenzoyl-glutamate transport//ion transport//p-aminobenzoyl-glutamate transmembrane transport//polyamine transport	GO:0005515//GO:0003723//GO:0015558	protein binding//RNA binding//p-aminobenzoyl-glutamate uptake transmembrane transporter activity	--	--	KOG1960	Predicted RNA-binding protein, contains KH domains
Cluster-22178.74752	352.776	781.496	-1.1475	0.00014596	0.00075216	951	808876043	KKF24715.1	494	3.2e-47	hypothetical protein EH28_04487 [Larimichthys crocea]	--	--	--	--	--	--	--	--	--	--	--	--	--	--	--	--	--	--	--	--	--	--
Cluster-22178.76335	370.638	821.558	-1.1484	0.00012565	0.0006566	2918	657584474	XP_008296388.1	1311	1.8e-141	PREDICTED: GDP-Man:Man(3)GlcNAc(2)-PP-Dol alpha-1,2-mannosyltransferase-like [Stegastes partitus]	765154952	XM_011489185.1	353	0	PREDICTED: Oryzias latipes GDP-Man:Man(3)GlcNAc(2)-PP-Dol alpha-1,2-mannosyltransferase-like (LOC101159230), mRNA	K03844	ALG11	alpha-1,2-mannosyltransferase	Q7ZW24	1136	1.5e-122	GDP-Man:Man(3)GlcNAc(2)-PP-Dol alpha-1,2-mannosyltransferase OS=Danio rerio GN=alg11 PE=2 SV=2	PF01848	Hok/gef family	--	--	--	--	GO:0016020	membrane	KOG1387	Glycosyltransferase
Cluster-22178.70126	355.055	787.262	-1.1488	0.00016753	0.00085186	10167	657549481	XP_008279479.1	13100	0	PREDICTED: E3 ubiquitin-protein ligase HERC2 isoform X4 [Stegastes partitus]	734628178	XM_010744010.1	5488	0	PREDICTED: Larimichthys crocea E3 ubiquitin-protein ligase HERC2-like (LOC104929477), transcript variant X2, mRNA	K10595	HERC2	E3 ubiquitin-protein ligase HERC2	O95714	11881	0	E3 ubiquitin-protein ligase HERC2 OS=Homo sapiens GN=HERC2 PE=1 SV=2	PF01799//PF00632//PF02207//PF02402//PF00569//PF02542	[2Fe-2S] binding domain//HECT-domain (ubiquitin-transferase)//Putative zinc finger in N-recognin (UBR box)//Lysis protein//Zinc finger, ZZ type//YgbB family	GO:0055114//GO:0016114//GO:0009405//GO:0019835//GO:0016567	oxidation-reduction process//terpenoid biosynthetic process//pathogenesis//cytolysis//protein ubiquitination	GO:0008270//GO:0046872//GO:0008685//GO:0016491//GO:0004842	zinc ion binding//metal ion binding//2-C-methyl-D-erythritol 2,4-cyclodiphosphate synthase activity//oxidoreductase activity//ubiquitin-protein transferase activity	GO:0019867	outer membrane	KOG1426	FOG: RCC1 domain
Cluster-22178.61097	228.274	506.422	-1.1496	0.00042549	0.0019757	10460	808876879	KKF25468.1	7133	0	DNA polymerase zeta catalytic subunit [Larimichthys crocea]	657584699	XM_008298289.1	2069	0	PREDICTED: Stegastes partitus REV3-like, polymerase (DNA directed), zeta, catalytic subunit (rev3l), mRNA	--	--	--	Q61493	4333	0	DNA polymerase zeta catalytic subunit OS=Mus musculus GN=Rev3l PE=1 SV=3	PF03104//PF00136	DNA polymerase family B, exonuclease domain//DNA polymerase family B	--	--	GO:0000166//GO:0003677//GO:0008408	nucleotide binding//DNA binding//3'-5' exonuclease activity	--	--	KOG0968	DNA polymerase zeta, catalytic subunit
Cluster-22178.83300	288.416	641.104	-1.1524	0.00026127	0.0012738	3414	734619403	XP_010737502.1	2091	7.6e-232	PREDICTED: sestrin-3-like [Larimichthys crocea]>gi|808859238|gb|KKF11428.1| Sestrin-3 [Larimichthys crocea]	734619402	XM_010739200.1	1110	0	PREDICTED: Larimichthys crocea sestrin-3-like (LOC104925551), mRNA	--	--	--	P58005	984	7.3e-105	Sestrin-3 OS=Homo sapiens GN=SESN3 PE=1 SV=2	PF02627//PF00355//PF04636	Carboxymuconolactone decarboxylase family//Rieske [2Fe-2S] domain//PA26 p53-induced protein (sestrin)	GO:0055114//GO:1901031	oxidation-reduction process//regulation of response to reactive oxygen species	GO:0051537//GO:0016491//GO:0051920	2 iron, 2 sulfur cluster binding//oxidoreductase activity//peroxiredoxin activity	GO:0005634	nucleus	KOG3746	Uncharacterized conserved protein
Cluster-22178.53103	523.175	1163.66	-1.1533	3.6519e-05	0.00021418	3302	657572801	XP_008290032.1	1908	1.2e-210	PREDICTED: inactive rhomboid protein 2 [Stegastes partitus]	734636019	XM_010748325.1	759	0	PREDICTED: Larimichthys crocea rhomboid 5 homolog 2 (Drosophila) (rhbdf2), mRNA	--	--	--	A0JPA1	1686	2.8e-186	Inactive rhomboid protein 2 OS=Xenopus tropicalis GN=rhbdf2 PE=2 SV=1	PF01694	Rhomboid family	--	--	GO:0004252	serine-type endopeptidase activity	GO:0016021	integral component of membrane	KOG2290	Rhomboid family proteins
Cluster-22178.77749	761.639	1695.81	-1.1548	3.0909e-06	2.1924e-05	4401	597749713	XP_007236785.1	2605	2.5e-291	PREDICTED: RCC1 and BTB domain-containing protein 2 isoform X1 [Astyanax mexicanus]>gi|597749715|ref|XP_007236786.1| PREDICTED: RCC1 and BTB domain-containing protein 2 isoform X2 [Astyanax mexicanus]	734618661	XM_010738790.1	1139	0	PREDICTED: Larimichthys crocea regulator of chromosome condensation (RCC1) and BTB (POZ) domain containing protein 2 (rcbtb2), transcript variant X2, mRNA	K11494	RCBTB	RCC1 and BTB domain-containing protein	Q6P798	2145	2.2e-239	RCC1 and BTB domain-containing protein 2 OS=Rattus norvegicus GN=Rcbtb2 PE=2 SV=1	PF00412//PF13912//PF00096//PF16622//PF00130//PF02892//PF00651//PF13465//PF01363//PF00830//PF02148	LIM domain//C2H2-type zinc finger//Zinc finger, C2H2 type//zinc-finger C2H2-type//Phorbol esters/diacylglycerol binding domain (C1 domain)//BED zinc finger//BTB/POZ domain//Zinc-finger double domain//FYVE zinc finger//Ribosomal L28 family//Zn-finger in ubiquitin-hydrolases and other protein	GO:0042254//GO:0035556	ribosome biogenesis//intracellular signal transduction	GO:0003677//GO:0005515//GO:0003735//GO:0008270//GO:0046872	DNA binding//protein binding//structural constituent of ribosome//zinc ion binding//metal ion binding	GO:0005840	ribosome	KOG1426	FOG: RCC1 domain
Cluster-22178.50846	545.374	1214.55	-1.1551	2.4762e-05	0.00015007	512	657581925	XP_008295000.1	439	4.1e-41	PREDICTED: protein chibby homolog 1 isoform X1 [Stegastes partitus]	657581926	XM_008296779.1	214	2.76309e-106	PREDICTED: Stegastes partitus chibby homolog 1 (Drosophila) (cby1), transcript variant X2, mRNA	--	--	--	Q9Y3M2	314	5.4e-28	Protein chibby homolog 1 OS=Homo sapiens GN=CBY1 PE=1 SV=1	PF04977	Septum formation initiator	GO:0007049	cell cycle	--	--	--	--	--	--
Cluster-22178.70714	188.489	419.83	-1.1553	0.0016762	0.0066887	5040	736259233	XP_010789198.1	2232	5e-248	PREDICTED: exocyst complex component 4 [Notothenia coriiceps]	657589612	XM_008300981.1	897	0	PREDICTED: Stegastes partitus exocyst complex component 4 (exoc4), mRNA	--	--	--	Q62824	1974	1.7e-219	Exocyst complex component 4 OS=Rattus norvegicus GN=Exoc4 PE=1 SV=1	PF00285//PF11421//PF10392//PF06872//PF05524//PF05478//PF16944//PF05324//PF08651//PF14724//PF03233//PF04048//PF00299	Citrate synthase//ATP synthase F1 beta subunit//Golgi transport complex subunit 5//EspG protein//PEP-utilising enzyme, N-terminal//Prominin//Fungal potassium channel//Sperm antigen HE2//DASH complex subunit Duo1//Mitochondrial-associated sphingomyelin phosphodiesterase//Aphid transmission protein//Sec8 exocyst complex component specific domain//Squash family serine protease inhibitor	GO:0071805//GO:0019089//GO:0009405//GO:0006904//GO:0006508//GO:0006687//GO:0006813//GO:0009401//GO:0006754//GO:0007067//GO:0006891//GO:0015031	potassium ion transmembrane transport//transmission of virus//pathogenesis//vesicle docking involved in exocytosis//proteolysis//glycosphingolipid metabolic process//potassium ion transport//phosphoenolpyruvate-dependent sugar phosphotransferase system//ATP biosynthetic process//mitotic nuclear division//intra-Golgi vesicle-mediated transport//protein transport	GO:0050290//GO:0015079//GO:0004197//GO:0004867//GO:0046912//GO:0016887//GO:0005524	sphingomyelin phosphodiesterase D activity//potassium ion transmembrane transporter activity//cysteine-type endopeptidase activity//serine-type endopeptidase inhibitor activity//transferase activity, transferring acyl groups, acyl groups converted into alkyl on transfer//ATPase activity//ATP binding	GO:0042729//GO:0000275//GO:0072686//GO:0005576//GO:0016021//GO:0000145//GO:0017119//GO:0005887	DASH complex//mitochondrial proton-transporting ATP synthase complex, catalytic core F(1)//mitotic spindle//extracellular region//integral component of membrane//exocyst//Golgi transport complex//integral component of plasma membrane	KOG3691	Exocyst complex subunit Sec8
Cluster-22178.53540	462.338	1031.88	-1.1583	2.6378e-05	0.00015898	4182	597790705	XP_007258645.1	1606	1.6e-175	PREDICTED: kinesin-like protein KIF3A-like isoform X4 [Astyanax mexicanus]	734599501	XM_010754691.1	772	0	PREDICTED: Larimichthys crocea kinesin family member 3A (kif3a), transcript variant X2, mRNA	K10394	KIF3_17	kinesin family member 3/17	Q4R628	1502	7.7e-165	Kinesin-like protein KIF3A OS=Macaca fascicularis GN=KIF3A PE=2 SV=1	PF05791//PF04344//PF05970//PF00412//PF04739//PF03273//PF00225//PF01339	Bacillus haemolytic enterotoxin (HBL)//Chemotaxis phosphatase, CheZ//PIF1-like helicase//LIM domain//5'-AMP-activated protein kinase beta subunit, interaction domain//Baculovirus gp64 envelope glycoprotein family//Kinesin motor domain//CheB methylesterase	GO:0006935//GO:0000723//GO:0019048//GO:0050920//GO:0000160//GO:0006281//GO:0007017//GO:0009405//GO:0007018	chemotaxis//telomere maintenance//modulation by virus of host morphology or physiology//regulation of chemotaxis//phosphorelay signal transduction system//DNA repair//microtubule-based process//pathogenesis//microtubule-based movement	GO:0008270//GO:0005524//GO:0008017//GO:0000156//GO:0003777//GO:0003824//GO:0003678//GO:0008984//GO:0005515	zinc ion binding//ATP binding//microtubule binding//phosphorelay response regulator activity//microtubule motor activity//catalytic activity//DNA helicase activity//protein-glutamate methylesterase activity//protein binding	GO:0005657//GO:0016020//GO:0009288//GO:0005737//GO:0019031//GO:0005874//GO:0045298	replication fork//membrane//bacterial-type flagellum//cytoplasm//viral envelope//microtubule//tubulin complex	KOG4280	Kinesin-like protein
Cluster-22178.54336	201.369	449.555	-1.1587	0.0010633	0.0044725	1890	657563119	XP_008284953.1	1242	1.2e-133	PREDICTED: constitutive coactivator of peroxisome proliferator-activated receptor gamma [Stegastes partitus]	734606988	XM_010732362.1	416	0	PREDICTED: Larimichthys crocea family with sequence similarity 120B (fam120b), partial mRNA	--	--	--	Q6RI63	538	2.1e-53	Constitutive coactivator of peroxisome proliferator-activated receptor gamma OS=Mus musculus GN=Fam120b PE=1 SV=1	PF14171	Toxin SpoIISA, type II toxin-antitoxin system	GO:0009405	pathogenesis	--	--	GO:0016021	integral component of membrane	--	--
Cluster-22178.52002	695.29	1553.62	-1.1599	3.4332e-06	2.4148e-05	3344	831503638	XP_012711562.1	1718	1.3e-188	PREDICTED: calcium-binding protein 39 [Fundulus heteroclitus]	734605222	XM_010731405.1	1027	0	PREDICTED: Larimichthys crocea calcium binding protein 39 (cab39), transcript variant X1, mRNA	--	--	--	Q9Y376	1698	1.2e-187	Calcium-binding protein 39 OS=Homo sapiens GN=CAB39 PE=1 SV=1	--	--	--	--	--	--	--	--	KOG1566	Conserved protein Mo25
Cluster-22178.63532	562.894	1259.66	-1.1621	1.4428e-05	9.1205e-05	3647	432092617	ELK25155.1	761	1.4e-77	Zinc finger protein 850 [Myotis davidii]	961990152	XM_015018023.1	932	0	PREDICTED: Poecilia latipinna NACHT, LRR and PYD domains-containing protein 3-like (LOC106936810), transcript variant X2, mRNA	--	--	--	P51523	727	4.9e-75	Zinc finger protein 84 OS=Homo sapiens GN=ZNF84 PE=1 SV=2	PF13465//PF05191//PF07975//PF01155//PF16622//PF00412//PF00096//PF13912//PF03969	Zinc-finger double domain//Adenylate kinase, active site lid//TFIIH C1-like domain//Hydrogenase/urease nickel incorporation, metallochaperone, hypA//zinc-finger C2H2-type//LIM domain//Zinc finger, C2H2 type//C2H2-type zinc finger//AFG1-like ATPase	GO:0006464//GO:0006144//GO:0046034//GO:0006281	cellular protein modification process//purine nucleobase metabolic process//ATP metabolic process//DNA repair	GO:0046872//GO:0005524//GO:0008270//GO:0016151//GO:0004017	metal ion binding//ATP binding//zinc ion binding//nickel cation binding//adenylate kinase activity	--	--	--	--
Cluster-22178.70715	312.15	698.66	-1.1624	0.00014037	0.00072595	4932	734615173	XP_010735167.1	4264	0	PREDICTED: exocyst complex component 4 [Larimichthys crocea]	734615172	XM_010736865.1	1699	0	PREDICTED: Larimichthys crocea exocyst complex component 4 (exoc4), mRNA	K06111	EXOC4, SEC8L1	exocyst complex component 4	Q62824	3617	0	Exocyst complex component 4 OS=Rattus norvegicus GN=Exoc4 PE=1 SV=1	PF00299//PF04048//PF03233//PF14724//PF08651//PF05324//PF16944//PF05524//PF06872//PF10392//PF11421	Squash family serine protease inhibitor//Sec8 exocyst complex component specific domain//Aphid transmission protein//Mitochondrial-associated sphingomyelin phosphodiesterase//DASH complex subunit Duo1//Sperm antigen HE2//Fungal potassium channel//PEP-utilising enzyme, N-terminal//EspG protein//Golgi transport complex subunit 5//ATP synthase F1 beta subunit	GO:0006891//GO:0015031//GO:0006754//GO:0007067//GO:0009401//GO:0009405//GO:0006904//GO:0071805//GO:0019089//GO:0006687//GO:0006813//GO:0006508	intra-Golgi vesicle-mediated transport//protein transport//ATP biosynthetic process//mitotic nuclear division//phosphoenolpyruvate-dependent sugar phosphotransferase system//pathogenesis//vesicle docking involved in exocytosis//potassium ion transmembrane transport//transmission of virus//glycosphingolipid metabolic process//potassium ion transport//proteolysis	GO:0005524//GO:0016887//GO:0004197//GO:0004867//GO:0050290//GO:0015079	ATP binding//ATPase activity//cysteine-type endopeptidase activity//serine-type endopeptidase inhibitor activity//sphingomyelin phosphodiesterase D activity//potassium ion transmembrane transporter activity	GO:0005887//GO:0000145//GO:0017119//GO:0042729//GO:0005576//GO:0000275//GO:0072686	integral component of plasma membrane//exocyst//Golgi transport complex//DASH complex//extracellular region//mitochondrial proton-transporting ATP synthase complex, catalytic core F(1)//mitotic spindle	KOG3691	Exocyst complex subunit Sec8
Cluster-22178.97054	214.697	480.868	-1.1633	0.00069499	0.0030661	9043	808887436	KKF33797.1	5235	0	DNA (cytosine-5)-methyltransferase 3B [Larimichthys crocea]	583998167	XM_006794107.1	1033	0	PREDICTED: Neolamprologus brichardi uncharacterized LOC102783697 (LOC102783697), transcript variant X2, mRNA	--	--	--	O88509	1979	8.1e-220	DNA (cytosine-5)-methyltransferase 3B OS=Mus musculus GN=Dnmt3b PE=1 SV=2	PF00307	Calponin homology (CH) domain	--	--	GO:0005515	protein binding	--	--	KOG3000	Microtubule-binding protein involved in cell cycle control
Cluster-22178.65099	5685.01	12737.6	-1.1639	3.8505e-13	6.149e-12	3184	808883582	KKF30694.1	2664	2.6e-298	Glucose-6-phosphate isomerase [Larimichthys crocea]	923876211	XM_005753296.2	896	0	PREDICTED: Pundamilia nyererei glucose-6-phosphate isomerase-like (LOC102215239), mRNA	--	--	--	Q4R591	2353	1.2e-263	Glucose-6-phosphate isomerase OS=Macaca fascicularis GN=GPI PE=2 SV=3	PF00342	Phosphoglucose isomerase	GO:0005982//GO:0005985//GO:0006096//GO:0006098//GO:0006094	starch metabolic process//sucrose metabolic process//glycolytic process//pentose-phosphate shunt//gluconeogenesis	GO:0004347	glucose-6-phosphate isomerase activity	--	--	KOG2446	Glucose-6-phosphate isomerase
Cluster-22178.56058	255.899	573.61	-1.1645	0.00044751	0.002067	6713	657593195	XP_008301158.1	1543	5.2e-168	PREDICTED: DNA-binding protein RFX5 [Stegastes partitus]	657593194	XM_008302936.1	751	0	PREDICTED: Stegastes partitus regulatory factor X, 5 (influences HLA class II expression) (rfx5), mRNA	--	--	--	P48382	627	3.6e-63	DNA-binding protein RFX5 OS=Homo sapiens GN=RFX5 PE=1 SV=1	PF01664//PF02257	Reovirus viral attachment protein sigma 1//RFX DNA-binding domain	GO:0019062//GO:0019058//GO:0007155//GO:0006355	virion attachment to host cell//viral life cycle//cell adhesion//regulation of transcription, DNA-templated	GO:0003677	DNA binding	--	--	KOG3712	RFX family transcription factor
Cluster-22178.49663	213.125	478.302	-1.1662	0.00048339	0.0022152	8457	542218708	XP_005449375.1	2737	2.3e-306	PREDICTED: Fanconi anemia group A protein-like isoform X2 [Oreochromis niloticus]	734645175	XM_010753361.1	553	0	PREDICTED: Larimichthys crocea Fanconi anemia, complementation group A (fanca), mRNA	--	--	--	O15360	994	1.3e-105	Fanconi anemia group A protein OS=Homo sapiens GN=FANCA PE=1 SV=2	PF07776//PF00096//PF13465//PF05191//PF01155	Zinc-finger associated domain (zf-AD)//Zinc finger, C2H2 type//Zinc-finger double domain//Adenylate kinase, active site lid//Hydrogenase/urease nickel incorporation, metallochaperone, hypA	GO:0046034//GO:0006144//GO:0006464	ATP metabolic process//purine nucleobase metabolic process//cellular protein modification process	GO:0016151//GO:0046872//GO:0008270//GO:0004017	nickel cation binding//metal ion binding//zinc ion binding//adenylate kinase activity	GO:0005634	nucleus	--	--
Cluster-22178.70906	227.194	510.068	-1.1668	0.00076393	0.0033332	7941	835943588	XP_012776492.1	9755	0	PREDICTED: protein KIAA0100 homolog isoform X4 [Maylandia zebra]	657567770	XM_008289062.1	3664	0	PREDICTED: Stegastes partitus KIAA0100 ortholog (kiaa0100), transcript variant X1, mRNA	--	--	--	Q14667	6981	0	Protein KIAA0100 OS=Homo sapiens GN=KIAA0100 PE=1 SV=3	PF14144	Seed dormancy control	GO:0006351	transcription, DNA-templated	GO:0043565	sequence-specific DNA binding	--	--	KOG1910	Uncharacterized conserved protein
Cluster-22178.42775	1272.63	2858.19	-1.1673	1.0152e-07	9.0077e-07	1323	734595145	XP_010729884.1	1013	3e-107	PREDICTED: cilia- and flagella-associated protein 20 [Larimichthys crocea]>gi|808857710|gb|KKF10246.1| UPF0468 protein [Larimichthys crocea]	734595144	XM_010731582.1	412	0	PREDICTED: Larimichthys crocea cilia and flagella associated protein 20 (cfap20), mRNA	--	--	--	Q6GPY6	985	2.2e-105	Cilia- and flagella-associated protein 20 OS=Xenopus laevis GN=cfap20 PE=2 SV=1	--	--	--	--	--	--	--	--	--	--
Cluster-22178.70477	225.647	507.358	-1.1689	0.00037127	0.0017471	2073	734637581	XP_010747483.1	2960	0	PREDICTED: lysine-specific demethylase 2A-like isoform X2 [Larimichthys crocea]	908455730	XM_005461348.2	911	0	PREDICTED: Oreochromis niloticus lysine-specific demethylase 2A-like (LOC100701413), transcript variant X4, mRNA	--	--	--	Q9Y2K7	1530	2.2e-168	Lysine-specific demethylase 2A OS=Homo sapiens GN=KDM2A PE=1 SV=3	PF00628//PF16866//PF00301//PF02008//PF00130	PHD-finger//PHD-finger//Rubredoxin//CXXC zinc finger domain//Phorbol esters/diacylglycerol binding domain (C1 domain)	GO:0035556	intracellular signal transduction	GO:0008270//GO:0005506//GO:0005515//GO:0003677	zinc ion binding//iron ion binding//protein binding//DNA binding	--	--	KOG1633	F-box protein JEMMA and related proteins with JmjC, PHD, F-box and LRR domains
Cluster-22178.63428	818.082	1839.78	-1.1692	1.5139e-06	1.129e-05	3035	658850568	XP_008407845.1	2417	1.1e-269	PREDICTED: 6-phosphofructo-2-kinase/fructose-2,6-bisphosphatase 4-like isoform X1 [Poecilia reticulata]	734599651	XM_010755466.1	945	0	PREDICTED: Larimichthys crocea 6-phosphofructo-2-kinase/fructose-2,6-bisphosphatase 4-like (LOC104938990), transcript variant X2, mRNA	K19030	PFKFB4	6-phosphofructo-2-kinase / fructose-2,6-biphosphatase 4	Q16877	2094	1.3e-233	6-phosphofructo-2-kinase/fructose-2,6-bisphosphatase 4 OS=Homo sapiens GN=PFKFB4 PE=2 SV=6	PF01591//PF00328//PF06414	6-phosphofructo-2-kinase//Histidine phosphatase superfamily (branch 2)//Zeta toxin	GO:0006000//GO:0019497//GO:0006013//GO:0006771	fructose metabolic process//hexachlorocyclohexane metabolic process//mannose metabolic process//riboflavin metabolic process	GO:0005524//GO:0003993//GO:0016301//GO:0003873	ATP binding//acid phosphatase activity//kinase activity//6-phosphofructo-2-kinase activity	--	--	KOG0234	Fructose-6-phosphate 2-kinase/fructose-2,6-biphosphatase
Cluster-22178.58531	501.49	1127.79	-1.1692	1.1236e-05	7.2421e-05	8594	657550204	XP_008279741.1	5680	0	PREDICTED: zinc finger SWIM domain-containing protein 8 [Stegastes partitus]	734617864	XM_010738346.1	2645	0	PREDICTED: Larimichthys crocea zinc finger, SWIM-type containing 8 (zswim8), transcript variant X1, mRNA	--	--	--	A7E2V4	2209	1.7e-246	Zinc finger SWIM domain-containing protein 8 OS=Homo sapiens GN=ZSWIM8 PE=1 SV=1	PF09272//PF15494//PF00530//PF00089//PF04434//PF05410	Hepsin, SRCR//Scavenger receptor cysteine-rich domain//Scavenger receptor cysteine-rich domain//Trypsin//SWIM zinc finger//Porcine arterivirus-type cysteine proteinase alpha	GO:0007165//GO:0006508	signal transduction//proteolysis	GO:0004252//GO:0004197//GO:0005044//GO:0070008//GO:0008270	serine-type endopeptidase activity//cysteine-type endopeptidase activity//scavenger receptor activity//serine-type exopeptidase activity//zinc ion binding	GO:0016020	membrane	KOG3615	Uncharacterized conserved protein
Cluster-22178.49425	404.95	910.85	-1.1695	4.6169e-05	0.000265	2854	348505370	XP_003440234.1	1539	6.5e-168	PREDICTED: cyclin-I-like [Oreochromis niloticus]	734628666	XM_010744280.1	689	0	PREDICTED: Larimichthys crocea cyclin I (ccni), mRNA	--	--	--	Q14094	815	2.4e-85	Cyclin-I OS=Homo sapiens GN=CCNI PE=1 SV=1	--	--	--	--	--	--	--	--	KOG0653	Cyclin B and related kinase-activating proteins
Cluster-22178.63190	341.026	767.661	-1.1706	0.00013782	0.00071403	4726	657524910	XP_008278723.1	1622	2.5e-177	PREDICTED: regulation of nuclear pre-mRNA domain-containing protein 2-like [Stegastes partitus]	657524912	XR_520139.1	896	0	PREDICTED: Stegastes partitus regulation of nuclear pre-mRNA domain-containing protein 2-like (LOC103356388), transcript variant X2, misc_RNA	--	--	--	Q5VT52	810	1.5e-84	Regulation of nuclear pre-mRNA domain-containing protein 2 OS=Homo sapiens GN=RPRD2 PE=1 SV=1	PF03176//PF04428	MMPL family//Choline kinase N terminus	--	--	GO:0016773	phosphotransferase activity, alcohol group as acceptor	GO:0016020	membrane	KOG2669	Regulator of nuclear mRNA
Cluster-22178.57320	263.869	593.991	-1.1706	0.00029879	0.0014371	6551	432899482	XP_004076580.1	5494	0	PREDICTED: THO complex subunit 2 isoform X2 [Oryzias latipes]	657569354	XM_008289937.1	2174	0	PREDICTED: Stegastes partitus THO complex 2 (thoc2), transcript variant X3, mRNA	K12879	THOC2	THO complex subunit 2	C1FXW9	4836	0	THO complex subunit 2 OS=Dasypus novemcinctus GN=THOC2 PE=3 SV=1	PF02601//PF00999	Exonuclease VII, large subunit//Sodium/hydrogen exchanger family	GO:0006812//GO:0006885//GO:0055085//GO:0006308	cation transport//regulation of pH//transmembrane transport//DNA catabolic process	GO:0015299//GO:0008855	solute:proton antiporter activity//exodeoxyribonuclease VII activity	GO:0009318//GO:0016021	exodeoxyribonuclease VII complex//integral component of membrane	KOG1874	KEKE-like motif-containing transcription regulator (Rlr1)/suppressor of sin4
Cluster-22178.64849	468.142	1053.96	-1.1708	2.5913e-05	0.00015642	943	542239646	XP_005457363.1	538	2.5e-52	PREDICTED: survival motor neuron protein-like isoform X2 [Oreochromis niloticus]	--	--	--	--	--	K13129	SMN	survival motor neuron protein	O02771	139	1.9e-07	Survival motor neuron protein OS=Canis lupus familiaris GN=SMN1 PE=2 SV=1	PF02820//PF06003//PF07238//PF08122//PF16719	mbt repeat//Survival motor neuron protein (SMN)//PilZ domain//NADH-ubiquinone oxidoreductase B12 subunit family//SAWADEE domain	GO:0022900//GO:0006397//GO:0006355	electron transport chain//mRNA processing//regulation of transcription, DNA-templated	GO:0035438//GO:0003723//GO:0003682	cyclic-di-GMP binding//RNA binding//chromatin binding	GO:0000785//GO:0005737//GO:0005747//GO:0005634//GO:0005739	chromatin//cytoplasm//mitochondrial respiratory chain complex I//nucleus//mitochondrion	--	--
Cluster-22178.55075	418.569	942.413	-1.1709	3.5047e-05	0.00020627	2333	734617215	XP_010736291.1	1550	2.8e-169	PREDICTED: spermine synthase [Larimichthys crocea]	657581557	XM_008296580.1	761	0	PREDICTED: Stegastes partitus spermine synthase (sms), mRNA	--	--	--	Q3SZA5	1295	4.3e-141	Spermine synthase OS=Bos taurus GN=SMS PE=2 SV=1	--	--	--	--	--	--	--	--	KOG1562	Spermidine synthase
Cluster-22178.62744	181.878	409.647	-1.1714	0.00099369	0.0042101	4314	808886876	KKF33370.1	2155	3.6e-239	E3 ubiquitin-protein ligase BRE1B [Larimichthys crocea]	657594607	XM_008303704.1	1928	0	PREDICTED: Stegastes partitus ring finger protein 40, E3 ubiquitin protein ligase (rnf40), transcript variant X1, mRNA	K10696	BRE1	E3 ubiquitin-protein ligase BRE1	Q5RAU7	1337	1.1e-145	E3 ubiquitin-protein ligase BRE1B OS=Pongo abelii GN=RNF40 PE=2 SV=1	PF13639//PF07228//PF14634//PF00097	Ring finger domain//Stage II sporulation protein E (SpoIIE)//zinc-RING finger domain//Zinc finger, C3HC4 type (RING finger)	--	--	GO:0005515//GO:0003824//GO:0046872//GO:0008270	protein binding//catalytic activity//metal ion binding//zinc ion binding	--	--	KOG0978	E3 ubiquitin ligase involved in syntaxin degradation
Cluster-22178.93820	179.685	405.037	-1.1726	0.0010148	0.0042899	651	736165509	XP_010764378.1	366	1.5e-32	PREDICTED: prostate stem cell antigen-like [Notothenia coriiceps]	119508497	AC195119.1	72	3.08757e-27	Gasterosteus aculeatus clone VMRC28-140H20, complete sequence	--	--	--	--	--	--	--	--	--	--	--	--	--	--	--	--	--
Cluster-22178.61257	1905.75	4305.1	-1.1757	7.3378e-09	7.5531e-08	5965	808875829	KKF24542.1	2791	0	Low affinity vacuolar monovalent cation/H(+) antiporter [Larimichthys crocea]	734600724	XM_010757165.1	957	0	PREDICTED: Larimichthys crocea putative cation exchanger C521.04c (LOC104940535), mRNA	--	--	--	Q5U3Y0	1751	1.5e-193	Kelch domain-containing protein 10 OS=Rattus norvegicus GN=Klhdc10 PE=2 SV=1	PF00231//PF07646//PF10590//PF01699//PF01344	ATP synthase//Kelch motif//Pyridoxine 5'-phosphate oxidase C-terminal dimerisation region//Sodium/calcium exchanger protein//Kelch motif	GO:0015992//GO:0055114//GO:0055085//GO:0015986//GO:0006119	proton transport//oxidation-reduction process//transmembrane transport//ATP synthesis coupled proton transport//oxidative phosphorylation	GO:0046933//GO:0016638//GO:0046961//GO:0005515	proton-transporting ATP synthase activity, rotational mechanism//oxidoreductase activity, acting on the CH-NH2 group of donors//proton-transporting ATPase activity, rotational mechanism//protein binding	GO:0016021//GO:0045259//GO:0045261	integral component of membrane//proton-transporting ATP synthase complex//proton-transporting ATP synthase complex, catalytic core F(1)	KOG0379	Kelch repeat-containing proteins
Cluster-22178.44670	315.491	712.83	-1.176	0.00014741	0.00075886	4529	657542732	XP_008277077.1	3622	0	PREDICTED: PHD finger protein 12 [Stegastes partitus]	657542731	XM_008278855.1	1201	0	PREDICTED: Stegastes partitus PHD finger protein 12 (phf12), mRNA	--	--	--	Q96QT6	1680	1.9e-185	PHD finger protein 12 OS=Homo sapiens GN=PHF12 PE=1 SV=2	PF00628//PF00498//PF02474	PHD-finger//FHA domain//Nodulation protein A (NodA)	GO:0009877	nodulation	GO:0005515//GO:0016746	protein binding//transferase activity, transferring acyl groups	GO:0005829	cytosol	KOG4299	PHD Zn-finger protein
Cluster-22178.47096	231.89	524.1	-1.1764	0.00046828	0.0021529	2451	657581719	XP_008294890.1	1531	4.7e-167	PREDICTED: serine/threonine-protein kinase PAK 4-like isoform X2 [Stegastes partitus]	734632115	XM_010746173.1	1100	0	PREDICTED: Larimichthys crocea p21 protein (Cdc42/Rac)-activated kinase 4 (pak4), transcript variant X2, mRNA	--	--	--	O96013	1441	5.4e-158	Serine/threonine-protein kinase PAK 4 OS=Homo sapiens GN=PAK4 PE=1 SV=1	PF07714//PF01825//PF00069	Protein tyrosine kinase//GPCR proteolysis site, GPS, motif//Protein kinase domain	GO:0006468	protein phosphorylation	GO:0005524//GO:0004672	ATP binding//protein kinase activity	GO:0016020	membrane	KOG0578	p21-activated serine/threonine protein kinase
Cluster-22178.80143	269.631	609.655	-1.177	0.0002188	0.0010852	2192	657595331	XP_008302320.1	849	5.1e-88	PREDICTED: acyl-coenzyme A thioesterase 4-like [Stegastes partitus]	734636037	XM_010748335.1	244	2.62285e-122	PREDICTED: Larimichthys crocea acyl-coenzyme A thioesterase 4-like (LOC104932989), mRNA	--	--	--	Q9QYR9	252	3.6e-20	Acyl-coenzyme A thioesterase 2, mitochondrial OS=Mus musculus GN=Acot2 PE=1 SV=2	PF00326//PF02230//PF01738	Prolyl oligopeptidase family//Phospholipase/Carboxylesterase//Dienelactone hydrolase family	GO:0006508	proteolysis	GO:0008236//GO:0016787	serine-type peptidase activity//hydrolase activity	--	--	--	--
Cluster-22178.59948	160.081	362.021	-1.1773	0.0014857	0.0060093	1969	808857706	KKF10242.1	2913	0	Focal adhesion kinase 1 [Larimichthys crocea]	734595140	XM_010731559.1	1260	0	PREDICTED: Larimichthys crocea protein tyrosine kinase 2 (ptk2), mRNA	--	--	--	Q05397	2434	3.1e-273	Focal adhesion kinase 1 OS=Homo sapiens GN=PTK2 PE=1 SV=2	PF00069//PF07714//PF03623	Protein kinase domain//Protein tyrosine kinase//Focal adhesion targeting region	GO:0007172//GO:0007165//GO:0006468	signal complex assembly//signal transduction//protein phosphorylation	GO:0004713//GO:0004871//GO:0004672//GO:0005524	protein tyrosine kinase activity//signal transducer activity//protein kinase activity//ATP binding	GO:0005925	focal adhesion	KOG4257	Focal adhesion tyrosine kinase FAK, contains FERM domain
Cluster-22178.85583	176.587	400.642	-1.1819	0.0012188	0.0050486	5029	548538426	XP_005752634.1	482	4.2e-45	PREDICTED: uncharacterized protein LOC102206936 [Pundamilia nyererei]	--	--	--	--	--	--	--	--	Q6P5C7	396	1.6e-36	Zinc finger protein 728 OS=Mus musculus GN=Znf728 PE=2 SV=1	--	--	--	--	--	--	--	--	--	--
Cluster-22178.53715	252.502	572.97	-1.1822	0.00031105	0.0014896	3749	808859265	KKF11451.1	3194	0	Transcription factor E2F8 [Larimichthys crocea]	736253599	XM_010790615.1	985	0	PREDICTED: Notothenia coriiceps E2F transcription factor 8 (e2f8), mRNA	K09391	E2F7_8	transcription factor E2F7/8	F1QZ88	2000	1.2e-222	Transcription factor E2F8 OS=Danio rerio GN=e2f8 PE=3 SV=1	PF02319	E2F/DP family winged-helix DNA-binding domain	GO:0006355	regulation of transcription, DNA-templated	GO:0003700	transcription factor activity, sequence-specific DNA binding	GO:0005667	transcription factor complex	KOG2578	Transcription factor E2F/dimerization partner (TDP)-like proteins
Cluster-22178.47705	207.265	470.995	-1.1842	0.00061555	0.0027508	1485	657599897	XP_008304780.1	907	6.5e-95	PREDICTED: charged multivesicular body protein 1b-1-like [Stegastes partitus]	908462940	XM_003455819.3	333	5.90833e-172	PREDICTED: Oreochromis niloticus charged multivesicular body protein 1b-1-like (LOC100702665), mRNA	--	--	--	Q5ZKX1	829	3e-87	Charged multivesicular body protein 1b OS=Gallus gallus GN=CHMP1B PE=2 SV=1	PF07743//PF03357	HSCB C-terminal oligomerisation domain//Snf7	GO:0051259//GO:0007034	protein oligomerization//vacuolar transport	--	--	--	--	KOG3232	Vacuolar assembly/sorting protein DID2
Cluster-22178.55688	308.81	701.767	-1.1843	0.00013313	0.00069173	4905	734595645	XP_010732616.1	3159	0	PREDICTED: DNA polymerase alpha catalytic subunit [Larimichthys crocea]	908485239	XM_003443582.3	2175	0	PREDICTED: Oreochromis niloticus polymerase (DNA directed), alpha 1, catalytic subunit (pola1), transcript variant X2, mRNA	K02320	POLA1	DNA polymerase alpha subunit A	Q9DE46	2428	3.8e-272	DNA polymerase alpha catalytic subunit OS=Xenopus laevis GN=pola1 PE=1 SV=1	PF03175//PF00136//PF08996//PF08490//PF00641//PF03104	DNA polymerase type B, organellar and viral//DNA polymerase family B//DNA Polymerase alpha zinc finger//Domain of unknown function (DUF1744)//Zn-finger in Ran binding protein and others//DNA polymerase family B, exonuclease domain	GO:0006260	DNA replication	GO:0000166//GO:0003887//GO:0003677//GO:0008408//GO:0001882//GO:0008270	nucleotide binding//DNA-directed DNA polymerase activity//DNA binding//3'-5' exonuclease activity//nucleoside binding//zinc ion binding	GO:0042575//GO:0005634	DNA polymerase complex//nucleus	KOG0970	DNA polymerase alpha, catalytic subunit
Cluster-22178.67376	442.682	1006.59	-1.1851	2.4421e-05	0.00014815	5969	657528047	XP_008289710.1	4282	0	PREDICTED: kinesin-like protein KIF21A isoform X7 [Stegastes partitus]	734612639	XM_010735484.1	1807	0	PREDICTED: Larimichthys crocea kinesin family member 21A (kif21a), transcript variant X3, mRNA	K10395	KIF4_21_27	kinesin family member 4/21/27	Q7Z4S6	1751	1.5e-193	Kinesin-like protein KIF21A OS=Homo sapiens GN=KIF21A PE=1 SV=2	PF00400	WD domain, G-beta repeat	--	--	GO:0005515	protein binding	--	--	KOG0244	Kinesin-like protein
Cluster-22178.62947	428.978	975.865	-1.1858	3.2531e-05	0.00019264	3768	657574355	XP_008290880.1	1750	2.9e-192	PREDICTED: uncharacterized protein LOC103365255 [Stegastes partitus]	908540224	XM_013277161.1	71	6.71275e-26	PREDICTED: Oreochromis niloticus uncharacterized LOC102082420 (LOC102082420), mRNA	--	--	--	P08043	334	1.9e-29	Zinc finger protein 2 OS=Mus musculus GN=Zfp2 PE=2 SV=2	PF00096//PF13912//PF01085//PF13465	Zinc finger, C2H2 type//C2H2-type zinc finger//Hedgehog amino-terminal signalling domain//Zinc-finger double domain	GO:0007267	cell-cell signaling	GO:0046872	metal ion binding	--	--	--	--
Cluster-22178.82467	234.279	533.867	-1.1883	0.0002956	0.0014235	1201	554848540	XP_005934567.1	315	2.3e-26	PREDICTED: nuclear ubiquitous casein and cyclin-dependent kinase substrate 1-like isoform X1 [Haplochromis burtoni]	734636541	XM_010748614.1	806	0	PREDICTED: Larimichthys crocea nuclear casein kinase and cyclin-dependent kinase substrate 1 (nucks1), mRNA	--	--	--	Q29S11	152	7.7e-09	Nuclear ubiquitous casein and cyclin-dependent kinase substrate 1 OS=Bos taurus GN=NUCKS1 PE=2 SV=1	--	--	--	--	--	--	--	--	--	--
Cluster-22178.52764	223.975	510.749	-1.1893	0.00051012	0.0023257	1793	808863892	KKF15122.1	1544	1.1e-168	Bardet-Biedl syndrome 4 protein [Larimichthys crocea]	657588362	XM_008300296.1	685	0	PREDICTED: Stegastes partitus Bardet-Biedl syndrome 4 (bbs4), transcript variant X2, mRNA	K16531	BBS4	Bardet-Biedl syndrome 4 protein	Q96RK4	1190	5e-129	Bardet-Biedl syndrome 4 protein OS=Homo sapiens GN=BBS4 PE=1 SV=2	PF13414//PF13374//PF13371//PF13181//PF00515//PF00796//PF13176	TPR repeat//Tetratricopeptide repeat//Tetratricopeptide repeat//Tetratricopeptide repeat//Tetratricopeptide repeat//Photosystem I reaction centre subunit VIII//Tetratricopeptide repeat	GO:0015979	photosynthesis	GO:0005515	protein binding	GO:0009522	photosystem I	KOG4626	O-linked N-acetylglucosamine transferase OGT
Cluster-22178.40502	306.041	698.843	-1.1912	0.0017818	0.007057	7274	542208320	XP_005477390.1	4327	0	PREDICTED: jouberin-like isoform X1 [Oreochromis niloticus]>gi|542208322|ref|XP_005477391.1| PREDICTED: jouberin-like isoform X2 [Oreochromis niloticus]	657564829	XM_008287462.1	1685	0	PREDICTED: Stegastes partitus Abelson helper integration site 1 (ahi1), mRNA	--	--	--	Q8K3E5	1899	1.2e-210	Jouberin OS=Mus musculus GN=Ahi1 PE=1 SV=2	PF14604//PF07690//PF00400//PF02706//PF00018	Variant SH3 domain//Major Facilitator Superfamily//WD domain, G-beta repeat//Chain length determinant protein//SH3 domain	GO:0009103//GO:0055085	lipopolysaccharide biosynthetic process//transmembrane transport	GO:0005515	protein binding	GO:0016021//GO:0016020	integral component of membrane//membrane	KOG0266	WD40 repeat-containing protein
Cluster-22178.77164	688.749	1574.19	-1.1926	1.606e-06	1.1921e-05	6536	734613577	XP_010734303.1	3720	0	PREDICTED: inversin [Larimichthys crocea]	734613576	XM_010736001.1	1232	0	PREDICTED: Larimichthys crocea inversin (invs), mRNA	--	--	--	Q8UVC1	2578	2.1e-289	Inversin OS=Danio rerio GN=invs PE=2 SV=1	PF00612//PF00023//PF13606//PF00085//PF03814//PF01216	IQ calmodulin-binding motif//Ankyrin repeat//Ankyrin repeat//Thioredoxin//Potassium-transporting ATPase A subunit//Calsequestrin	GO:0045454//GO:0006813	cell redox homeostasis//potassium ion transport	GO:0008556//GO:0005509//GO:0005515	potassium-transporting ATPase activity//calcium ion binding//protein binding	GO:0005886	plasma membrane	KOG0504	FOG: Ankyrin repeat
Cluster-22178.62042	568.997	1300.86	-1.193	7.1492e-06	4.7696e-05	5081	808886278	KKF32884.1	2779	0	Ubiquitin carboxyl-terminal hydrolase CYLD [Larimichthys crocea]	657550974	XM_008281797.1	723	0	PREDICTED: Stegastes partitus ubiquitin carboxyl-terminal hydrolase CYLD-like (LOC103357298), mRNA	K08601	CYLD, USLP2	ubiquitin thioesterase CYLD	Q1RMU2	1200	9.8e-130	Ubiquitin carboxyl-terminal hydrolase CYLD OS=Bos taurus GN=CYLD PE=2 SV=1	PF00443//PF02581	Ubiquitin carboxyl-terminal hydrolase//Thiamine monophosphate synthase/TENI	GO:0016579//GO:0009228	protein deubiquitination//thiamine biosynthetic process	GO:0004789//GO:0036459	thiamine-phosphate diphosphorylase activity//ubiquitinyl hydrolase activity	--	--	KOG4568	Cytoskeleton-associated protein and related proteins
Cluster-22178.65692	625.695	1430.66	-1.1931	2.2482e-06	1.6312e-05	3058	734595206	XP_010730302.1	1438	3.6e-156	PREDICTED: synapse-associated protein 1-like [Larimichthys crocea]	734595205	XM_010732000.1	666	0	PREDICTED: Larimichthys crocea synapse-associated protein 1-like (LOC104919880), mRNA	--	--	--	Q96A49	904	1.2e-95	Synapse-associated protein 1 OS=Homo sapiens GN=SYAP1 PE=1 SV=1	PF06888	Putative Phosphatase	GO:0008152	metabolic process	GO:0016791	phosphatase activity	--	--	KOG3120	Predicted haloacid dehalogenase-like hydrolase
Cluster-22178.71395	665.677	1523.2	-1.1942	1.8854e-06	1.3837e-05	3263	808864928	KKF15931.1	1685	8.7e-185	Tubulin-specific chaperone cofactor E-like protein [Larimichthys crocea]	734612351	XM_010735324.1	694	0	PREDICTED: Larimichthys crocea E3 ubiquitin-protein ligase RNF220-like (LOC104922489), transcript variant X2, mRNA	--	--	--	Q8C5W3	1175	5e-127	Tubulin-specific chaperone cofactor E-like protein OS=Mus musculus GN=Tbcel PE=1 SV=1	PF11789//PF13639//PF15926//PF13855//PF00097//PF14634//PF04508//PF12861	Zinc-finger of the MIZ type in Nse subunit//Ring finger domain//E3 ubiquitin-protein ligase RNF220//Leucine rich repeat//Zinc finger, C3HC4 type (RING finger)//zinc-RING finger domain//Viral A-type inclusion protein repeat//Anaphase-promoting complex subunit 11 RING-H2 finger	GO:0016032//GO:0016567//GO:0090263	viral process//protein ubiquitination//positive regulation of canonical Wnt signaling pathway	GO:0005515//GO:0046872//GO:0008270//GO:0004842	protein binding//metal ion binding//zinc ion binding//ubiquitin-protein transferase activity	GO:0005680	anaphase-promoting complex	--	--
Cluster-22178.50607	522.879	1196.45	-1.1942	7.2058e-06	4.8047e-05	4503	734637483	XP_010747431.1	2901	0	PREDICTED: striatin-3 isoform X2 [Larimichthys crocea]>gi|808877584|gb|KKF26023.1| Striatin-3 [Larimichthys crocea]	734637482	XM_010749129.1	1202	0	PREDICTED: Larimichthys crocea striatin, calmodulin binding protein 3 (strn3), transcript variant X2, mRNA	--	--	--	A5D7H2	1714	2.2e-189	Striatin-3 OS=Bos taurus GN=STRN3 PE=2 SV=1	PF00400//PF02981	WD domain, G-beta repeat//Restriction endonuclease FokI, recognition domain	GO:0006308//GO:0009307	DNA catabolic process//DNA restriction-modification system	GO:0005515//GO:0003677//GO:0009036	protein binding//DNA binding//Type II site-specific deoxyribonuclease activity	GO:0009359	Type II site-specific deoxyribonuclease complex	KOG0642	Cell-cycle nuclear protein, contains WD-40 repeats
Cluster-22178.85354	313.229	716.808	-1.1944	9.0891e-05	0.00048993	2345	498946334	XP_004542991.1	1298	4.7e-140	PREDICTED: transcription elongation factor A protein 1 isoform X1 [Maylandia zebra]	734601332	XM_010729263.1	859	0	PREDICTED: Larimichthys crocea transcription elongation factor A (SII), 1 (tcea1), mRNA	K03145	TFIIS	transcription elongation factor S-II	P23193	1093	1.2e-117	Transcription elongation factor A protein 1 OS=Homo sapiens GN=TCEA1 PE=1 SV=2	PF01096//PF07500//PF08711//PF03730	Transcription factor S-II (TFIIS)//Transcription factor S-II (TFIIS), central domain//TFIIS helical bundle-like domain//Ku70/Ku80 C-terminal arm	GO:0006303//GO:0006351	double-strand break repair via nonhomologous end joining//transcription, DNA-templated	GO:0003676//GO:0008270//GO:0003677//GO:0004003	nucleic acid binding//zinc ion binding//DNA binding//ATP-dependent DNA helicase activity	GO:0005657//GO:0005634	replication fork//nucleus	KOG1105	Transcription elongation factor TFIIS/Cofactor of enhancer-binding protein Sp1
Cluster-22178.74738	341.363	781.249	-1.1945	8.6878e-05	0.00047022	7852	657564212	XP_008285357.1	7177	0	PREDICTED: ATP-binding cassette sub-family A member 5-like isoform X1 [Stegastes partitus]	657564214	XM_008287136.1	2643	0	PREDICTED: Stegastes partitus ATP-binding cassette sub-family A member 5-like (LOC103361128), transcript variant X2, mRNA	K05648	ABCA5	ATP-binding cassette, subfamily A (ABC1), member 5	Q8WWZ7	4125	0	ATP-binding cassette sub-family A member 5 OS=Homo sapiens GN=ABCA5 PE=2 SV=2	PF02367//PF03193//PF02460//PF04310//PF01926//PF13304//PF00004//PF01255//PF00005	Threonylcarbamoyl adenosine biosynthesis protein TsaE//Protein of unknown function, DUF258//Patched family//MukB N-terminal//50S ribosome-binding GTPase//AAA domain, putative AbiEii toxin, Type IV TA system//ATPase family associated with various cellular activities (AAA)//Putative undecaprenyl diphosphate synthase//ABC transporter	GO:0002949//GO:0007059//GO:0030261//GO:0007165	tRNA threonylcarbamoyladenosine modification//chromosome segregation//chromosome condensation//signal transduction	GO:0008158//GO:0005525//GO:0003924//GO:0016887//GO:0016765//GO:0005524//GO:0003677	hedgehog receptor activity//GTP binding//GTPase activity//ATPase activity//transferase activity, transferring alkyl or aryl (other than methyl) groups//ATP binding//DNA binding	GO:0009295//GO:0016020	nucleoid//membrane	KOG0059	Lipid exporter ABCA1 and related proteins, ABC superfamily
Cluster-22178.67096	118.432	271.199	-1.1953	0.0023328	0.0089404	2892	657549544	XP_008279501.1	2999	0	PREDICTED: TBC1 domain family member 23 isoform X2 [Stegastes partitus]	657549543	XM_008281279.1	1370	0	PREDICTED: Stegastes partitus TBC1 domain family, member 23 (tbc1d23), transcript variant X2, mRNA	--	--	--	Q7SXV1	2741	0	TBC1 domain family member 23 OS=Danio rerio GN=tbc1d23 PE=2 SV=1	--	--	--	--	--	--	--	--	KOG3636	Uncharacterized conserved protein, contains TBC and Rhodanese domains
Cluster-22178.71911	885.55	2027.95	-1.1954	5.7492e-07	4.5782e-06	1876	657597837	XP_008303672.1	1854	1.3e-204	PREDICTED: sperm-associated antigen 5 [Stegastes partitus]	657597836	XM_008305450.1	666	0	PREDICTED: Stegastes partitus sperm associated antigen 5 (spag5), mRNA	--	--	--	Q96R06	358	1.6e-32	Sperm-associated antigen 5 OS=Homo sapiens GN=SPAG5 PE=1 SV=2	PF08702	Fibrinogen alpha/beta chain family	GO:0007165//GO:0030168//GO:0051258	signal transduction//platelet activation//protein polymerization	GO:0005102//GO:0030674	receptor binding//protein binding, bridging	GO:0005577	fibrinogen complex	--	--
Cluster-22178.70907	339.008	776.338	-1.1954	8.8882e-05	0.00048003	5153	657562434	XP_008284702.1	870	4.4e-90	PREDICTED: small G protein signaling modulator 1 [Stegastes partitus]	736241565	XM_010786730.1	368	0	PREDICTED: Notothenia coriiceps small G protein signaling modulator 1-like (LOC104958898), mRNA	--	--	--	Q8BPQ7	812	9.7e-85	Small G protein signaling modulator 1 OS=Mus musculus GN=Sgsm1 PE=1 SV=2	PF00076//PF16367//PF00680//PF02247	RNA recognition motif. (a.k.a. RRM, RBD, or RNP domain)//RNA recognition motif//RNA dependent RNA polymerase//Large coat protein	GO:0006351//GO:0006144	transcription, DNA-templated//purine nucleobase metabolic process	GO:0005198//GO:0003723//GO:0003676//GO:0003968	structural molecule activity//RNA binding//nucleic acid binding//RNA-directed RNA polymerase activity	GO:0019028//GO:0031379	viral capsid//RNA-directed RNA polymerase complex	KOG0105	Alternative splicing factor ASF/SF2 (RRM superfamily)
Cluster-22178.69592	374.038	857.824	-1.1975	4.2954e-05	0.00024821	1516	831327220	XP_012696764.1	154	1.4e-07	PREDICTED: arginine and glutamate-rich protein 1 isoform X2 [Clupea harengus]	548433231	XM_005744202.1	208	1.85254e-102	PREDICTED: Pundamilia nyererei KIAA2012 ortholog (kiaa2012), transcript variant X2, mRNA	--	--	--	--	--	--	--	--	--	--	--	--	--	--	--	--	--
Cluster-22178.86365	262.5	602.22	-1.198	0.00024121	0.0011846	7071	657578624	XP_008293192.1	3089	0	PREDICTED: sodium/hydrogen exchanger 1-like isoform X2 [Stegastes partitus]	657578623	XM_008294970.1	1127	0	PREDICTED: Stegastes partitus sodium/hydrogen exchanger 1-like (LOC103367060), transcript variant X2, mRNA	K05742	SLC9A1, NHE1	solute carrier family 9 (sodium/hydrogen exchanger), member 1	P23791	2355	1.6e-263	Sodium/hydrogen exchanger 1 OS=Oryctolagus cuniculus GN=SLC9A1 PE=2 SV=1	PF00999	Sodium/hydrogen exchanger family	GO:0006885//GO:0006812//GO:0055085	regulation of pH//cation transport//transmembrane transport	GO:0015299	solute:proton antiporter activity	GO:0016021	integral component of membrane	KOG1966	Sodium/hydrogen exchanger protein
Cluster-22178.59511	1105.63	2538.17	-1.1989	1.188e-07	1.0432e-06	5437	657597188	XP_008303324.1	2126	1.1e-235	PREDICTED: synaptic vesicle 2-related protein-like [Stegastes partitus]	657599531	XM_008306360.1	1110	0	PREDICTED: Stegastes partitus ligand of numb-protein X 2 (lnx2), mRNA	--	--	--	Q2XWK0	1630	1.4e-179	Synaptic vesicle 2-related protein OS=Xenopus laevis GN=svop PE=2 SV=1	PF07690//PF00595//PF05184//PF13180//PF10392//PF00083	Major Facilitator Superfamily//PDZ domain (Also known as DHR or GLGF)//Saposin-like type B, region 1//PDZ domain//Golgi transport complex subunit 5//Sugar (and other) transporter	GO:0006629//GO:0055085//GO:0006891	lipid metabolic process//transmembrane transport//intra-Golgi vesicle-mediated transport	GO:0022857//GO:0005515	transmembrane transporter activity//protein binding	GO:0017119//GO:0016021	Golgi transport complex//integral component of membrane	KOG0253	Synaptic vesicle transporter SV2 (major facilitator superfamily)
Cluster-22178.47876	268.701	617.124	-1.1996	0.00020747	0.0010336	11221	657550464	XP_008279832.1	3771	0	PREDICTED: DNA-binding protein RFX6 [Stegastes partitus]	657550463	XM_008281610.1	1546	0	PREDICTED: Stegastes partitus regulatory factor X, 6 (rfx6), mRNA	K19521	RFX6	regulatory factor X 6	Q5RJA1	2612	4e-293	DNA-binding protein RFX6 OS=Danio rerio GN=rfx6 PE=2 SV=2	PF01363//PF00606//PF05038	FYVE zinc finger//Herpesvirus Glycoprotein B//Cytochrome Cytochrome b558 alpha-subunit	--	--	GO:0046872//GO:0020037	metal ion binding//heme binding	GO:0016020	membrane	KOG3712	RFX family transcription factor
Cluster-22178.64819	633.377	1455.07	-1.1999	2.3884e-06	1.7249e-05	3186	657581322	XP_008294670.1	4155	0	PREDICTED: cullin-associated NEDD8-dissociated protein 1 [Stegastes partitus]	734642160	XM_010751699.1	1872	0	PREDICTED: Larimichthys crocea cullin-associated and neddylation-dissociated 1 (cand1), transcript variant X1, mRNA >gi|734642162|ref|XM_010751701.1| PREDICTED: Larimichthys crocea cullin-associated and neddylation-dissociated 1 (cand1), transcript variant X2, mRNA	K17263	CAND1	cullin-associated NEDD8-dissociated protein 1	A7MBJ5	3702	0	Cullin-associated NEDD8-dissociated protein 1 OS=Bos taurus GN=CAND1 PE=2 SV=1	PF11080//PF03650//PF11698//PF10508//PF08064//PF01602//PF00790//PF02985	Protein of unknown function (DUF2622)//Uncharacterised protein family (UPF0041)//V-ATPase subunit H//Proteasome non-ATPase 26S subunit//UME (NUC010) domain//Adaptin N terminal region//VHS domain//HEAT repeat	GO:0043248//GO:0006850//GO:0016310//GO:0009069//GO:0015991//GO:0051252//GO:0016192//GO:0006886	proteasome assembly//mitochondrial pyruvate transport//phosphorylation//serine family amino acid metabolic process//ATP hydrolysis coupled proton transport//regulation of RNA metabolic process//vesicle-mediated transport//intracellular protein transport	GO:0004674//GO:0004521//GO:0016820//GO:0005515	protein serine/threonine kinase activity//endoribonuclease activity//hydrolase activity, acting on acid anhydrides, catalyzing transmembrane movement of substances//protein binding	GO:0000221//GO:0005743//GO:0030117	vacuolar proton-transporting V-type ATPase, V1 domain//mitochondrial inner membrane//membrane coat	KOG1824	TATA-binding protein-interacting protein
Cluster-22178.82734	492.248	1132.35	-1.2019	1.0695e-05	6.9135e-05	2216	657569259	XP_008288103.1	1814	6.5e-200	PREDICTED: ETS-related transcription factor Elf-2 [Stegastes partitus]	499031919	XM_004566608.1	628	0	PREDICTED: Maylandia zebra ETS-related transcription factor Elf-2-like (LOC101487800), mRNA	--	--	--	Q15723	735	3.5e-76	ETS-related transcription factor Elf-2 OS=Homo sapiens GN=ELF2 PE=1 SV=2	PF00178	Ets-domain	GO:0006355	regulation of transcription, DNA-templated	GO:0003700//GO:0043565	transcription factor activity, sequence-specific DNA binding//sequence-specific DNA binding	GO:0005667	transcription factor complex	KOG3804	Transcription factor NERF and related proteins, contain ETS domain
Cluster-22178.52755	464.555	1070.91	-1.2049	1.5576e-05	9.7895e-05	2970	542228083	XP_003447345.2	993	1.4e-104	PREDICTED: heterogeneous nuclear ribonucleoprotein A3-like isoform X1 [Oreochromis niloticus]	734616819	XM_010737769.1	1347	0	PREDICTED: Larimichthys crocea heterogeneous nuclear ribonucleoprotein A3 (hnrnpa3), mRNA	--	--	--	P51992	824	2.3e-86	Heterogeneous nuclear ribonucleoprotein A3 homolog 2 OS=Xenopus laevis PE=2 SV=1	PF00076//PF08777//PF16367	RNA recognition motif. (a.k.a. RRM, RBD, or RNP domain)//RNA binding motif//RNA recognition motif	--	--	GO:0003723//GO:0003676	RNA binding//nucleic acid binding	--	--	KOG0118	FOG: RRM domain
Cluster-22178.75292	438.88	1011.9	-1.2052	2.1078e-05	0.00012932	2154	736159406	XP_010782678.1	1588	1e-173	PREDICTED: annexin A11-like isoform X1 [Notothenia coriiceps]>gi|736159409|ref|XP_010782685.1| PREDICTED: annexin A11-like isoform X1 [Notothenia coriiceps]	734597740	XM_010745461.1	655	0	PREDICTED: Larimichthys crocea annexin A11-like (LOC104930614), transcript variant X2, mRNA	K17095	ANXA7_11	annexin A7/11	P50995	1258	7.8e-137	Annexin A11 OS=Homo sapiens GN=ANXA11 PE=1 SV=1	PF00191//PF06403	Annexin//Lamprin	--	--	GO:0005544//GO:0005198//GO:0005509	calcium-dependent phospholipid binding//structural molecule activity//calcium ion binding	GO:0005578	proteinaceous extracellular matrix	KOG0819	Annexin
Cluster-22178.39977	143.472	330.949	-1.2058	0.001887	0.0074194	3680	542252246	XP_005462114.1	335	3.4e-28	PREDICTED: hepatitis A virus cellular receptor 2 homolog [Oreochromis niloticus]	--	--	--	--	--	--	--	--	Q8WVV5	143	2.6e-07	Butyrophilin subfamily 2 member A2 OS=Homo sapiens GN=BTN2A2 PE=1 SV=2	PF13895//PF07123	Immunoglobulin domain//Photosystem II reaction centre W protein (PsbW)	GO:0015979	photosynthesis	GO:0005515	protein binding	GO:0009507//GO:0009523	chloroplast//photosystem II	--	--
Cluster-22178.97996	141.558	326.599	-1.2061	0.0019975	0.0078025	2565	808885555	KKF32283.1	2700	1.4e-302	Tectonic-2 [Larimichthys crocea]	734607437	XM_010732612.1	823	0	PREDICTED: Larimichthys crocea tectonic family member 2 (tctn2), mRNA	--	--	--	Q3B7D3	1045	4.6e-112	Tectonic-2 OS=Rattus norvegicus GN=Tctn2 PE=2 SV=1	--	--	--	--	--	--	--	--	--	--
Cluster-22178.71043	3389.53	7822.37	-1.2065	1.0496e-11	1.4687e-10	4058	657587691	XP_008298149.1	3824	0	PREDICTED: cell division cycle protein 27 homolog [Stegastes partitus]	657587690	XM_008299927.1	1510	0	PREDICTED: Stegastes partitus cell division cycle 27 (cdc27), mRNA	--	--	--	A7Z061	3007	0	Cell division cycle protein 27 homolog OS=Bos taurus GN=CDC27 PE=2 SV=1	PF00103//PF13176//PF13371//PF13181//PF00515//PF04397//PF13174//PF13374//PF13414	Somatotropin hormone family//Tetratricopeptide repeat//Tetratricopeptide repeat//Tetratricopeptide repeat//Tetratricopeptide repeat//LytTr DNA-binding domain//Tetratricopeptide repeat//Tetratricopeptide repeat//TPR repeat	GO:0007165	signal transduction	GO:0005515//GO:0003677//GO:0005179	protein binding//DNA binding//hormone activity	GO:0005576	extracellular region	KOG1126	DNA-binding cell division cycle control protein
Cluster-22178.78755	385.741	890.275	-1.2066	2.6114e-05	0.00015752	2947	657531126	XP_008300329.1	2174	1.6e-241	PREDICTED: cTAGE family member 5 isoform X3 [Stegastes partitus]	657531125	XM_008302107.1	839	0	PREDICTED: Stegastes partitus CTAGE family, member 5 (ctage5), transcript variant X3, mRNA	--	--	--	O15320	1012	3.6e-108	cTAGE family member 5 OS=Homo sapiens GN=CTAGE5 PE=1 SV=4	PF00018//PF14604//PF06160	SH3 domain//Variant SH3 domain//Septation ring formation regulator, EzrA	GO:0000921	septin ring assembly	GO:0005515	protein binding	GO:0005940//GO:0016021	septin ring//integral component of membrane	--	--
Cluster-22178.62214	445.32	1029.06	-1.2084	1.7886e-05	0.0001112	3852	499022314	XP_004561926.1	953	7.8e-100	PREDICTED: calcyphosin-like protein isoform X1 [Maylandia zebra]	908473256	XM_005470597.2	327	3.36474e-168	PREDICTED: Oreochromis niloticus calcyphosine-like (capsl), transcript variant X1, mRNA	--	--	--	Q6P8Y1	889	8.6e-94	Calcyphosin-like protein OS=Mus musculus GN=Capsl PE=2 SV=4	PF00041//PF13202//PF13405//PF12763//PF13499//PF13833//PF10591//PF16656//PF00036	Fibronectin type III domain//EF hand//EF-hand domain//Cytoskeletal-regulatory complex EF hand//EF-hand domain pair//EF-hand domain pair//Secreted protein acidic and rich in cysteine Ca binding region//Purple acid Phosphatase, N-terminal domain//EF hand	GO:0019497//GO:0006771//GO:0007165	hexachlorocyclohexane metabolic process//riboflavin metabolic process//signal transduction	GO:0046872//GO:0003993//GO:0005509//GO:0005515	metal ion binding//acid phosphatase activity//calcium ion binding//protein binding	GO:0005578	proteinaceous extracellular matrix	KOG0032	Ca2+/calmodulin-dependent protein kinase, EF-Hand protein superfamily
Cluster-22178.78641	155.664	359.783	-1.2087	0.0013418	0.0054963	1323	548391151	XP_005736358.1	1451	4.8e-158	PREDICTED: tumor suppressor candidate 3-like [Pundamilia nyererei]	734622892	XM_010741116.1	796	0	PREDICTED: Larimichthys crocea tumor suppressor candidate 3 (tusc3), mRNA	--	--	--	Q8BTV1	1361	5.5e-149	Tumor suppressor candidate 3 OS=Mus musculus GN=Tusc3 PE=1 SV=1	PF07947//PF00085//PF04893	YhhN-like protein//Thioredoxin//Yip1 domain	GO:0045454	cell redox homeostasis	--	--	GO:0016021//GO:0016020	integral component of membrane//membrane	KOG2603	Oligosaccharyltransferase, gamma subunit
Cluster-22178.60937	192.928	446.386	-1.2102	0.00064158	0.002854	7070	734602135	XP_010728009.1	3779	0	PREDICTED: ubiquitin carboxyl-terminal hydrolase 42 [Larimichthys crocea]	657594695	XM_008303754.1	1474	0	PREDICTED: Stegastes partitus ubiquitin specific peptidase 42 (usp42), transcript variant X4, mRNA	K11855	USP36_42	ubiquitin carboxyl-terminal hydrolase 36/42	E1B9W9	1592	4.8e-175	Ubiquitin carboxyl-terminal hydrolase 42 OS=Bos taurus GN=USP42 PE=3 SV=1	PF00443	Ubiquitin carboxyl-terminal hydrolase	GO:0016579	protein deubiquitination	GO:0036459	ubiquitinyl hydrolase activity	--	--	KOG1865	Ubiquitin carboxyl-terminal hydrolase
Cluster-22178.47721	315.348	731.872	-1.2146	8.7653e-05	0.00047401	1871	348544277	XP_003459608.1	1487	4.5e-162	PREDICTED: protein FAM49B-like [Oreochromis niloticus]	908554109	XM_003459560.3	726	0	PREDICTED: Oreochromis niloticus protein FAM49B-like (LOC100704126), mRNA	--	--	--	Q9NUQ9	1245	2.2e-135	Protein FAM49B OS=Homo sapiens GN=FAM49B PE=1 SV=1	--	--	--	--	--	--	--	--	--	--
Cluster-22178.60247	2061.99	4789.58	-1.2159	5.179e-10	6.0809e-09	3649	808878023	KKF26327.1	3200	0	SEC14-like protein 1 [Larimichthys crocea]	734619534	XM_010739271.1	1113	0	PREDICTED: Larimichthys crocea SEC14-like protein 1 (LOC104925612), mRNA	--	--	--	Q92503	2836	0	SEC14-like protein 1 OS=Homo sapiens GN=SEC14L1 PE=1 SV=2	--	--	--	--	--	--	--	--	KOG1471	Phosphatidylinositol transfer protein SEC14 and related proteins
Cluster-22178.58489	347.445	807.227	-1.2162	5.9948e-05	0.00033585	3068	657527099	XP_008286309.1	2627	4.8e-294	PREDICTED: ER degradation-enhancing alpha-mannosidase-like protein 2 [Stegastes partitus]	657527098	XM_008288087.1	892	0	PREDICTED: Stegastes partitus ER degradation enhancer, mannosidase alpha-like 2 (edem2), mRNA	--	--	--	Q9BV94	2043	1e-227	ER degradation-enhancing alpha-mannosidase-like protein 2 OS=Homo sapiens GN=EDEM2 PE=1 SV=2	PF06974//PF01532	Protein of unknown function (DUF1298)//Glycosyl hydrolase family 47	GO:0005975//GO:0042967//GO:0046486	carbohydrate metabolic process//acyl-carrier-protein biosynthetic process//glycerolipid metabolic process	GO:0004571//GO:0005509//GO:0004144	mannosyl-oligosaccharide 1,2-alpha-mannosidase activity//calcium ion binding//diacylglycerol O-acyltransferase activity	GO:0016020	membrane	KOG2429	Glycosyl hydrolase, family 47
Cluster-22178.80739	302.888	703.89	-1.2166	7.7834e-05	0.00042556	5420	657553425	XP_008281129.1	5317	0	PREDICTED: E3 ubiquitin-protein ligase MIB1 isoform X3 [Stegastes partitus]	657553424	XM_008282907.1	2129	0	PREDICTED: Stegastes partitus mindbomb E3 ubiquitin protein ligase 1 (mib1), transcript variant X3, mRNA	K10645	MIB	E3 ubiquitin-protein ligase mind-bomb	Q804S5	5249	0	E3 ubiquitin-protein ligase mib1 OS=Danio rerio GN=mib1 PE=1 SV=1	PF13606//PF00023//PF06701//PF00569	Ankyrin repeat//Ankyrin repeat//Mib_herc2//Zinc finger, ZZ type	GO:0016567	protein ubiquitination	GO:0008270//GO:0046872//GO:0005515//GO:0004842	zinc ion binding//metal ion binding//protein binding//ubiquitin-protein transferase activity	--	--	KOG4177	Ankyrin
Cluster-22178.77182	276.929	644.753	-1.2192	0.0001463	0.0007537	10841	835942328	XP_012776379.1	3881	0	PREDICTED: bromodomain adjacent to zinc finger domain protein 2B-like isoform X9 [Maylandia zebra]	734606761	XM_010732237.1	1062	0	PREDICTED: Larimichthys crocea bromodomain adjacent to zinc finger domain protein 2B-like (LOC104920083), mRNA	--	--	--	Q9UIF8	3027	0	Bromodomain adjacent to zinc finger domain protein 2B OS=Homo sapiens GN=BAZ2B PE=1 SV=3	PF01896//PF00042//PF00628//PF00439//PF01429//PF00400	Eukaryotic and archaeal DNA primase small subunit//Globin//PHD-finger//Bromodomain//Methyl-CpG binding domain//WD domain, G-beta repeat	GO:0006269//GO:0006351	DNA replication, synthesis of RNA primer//transcription, DNA-templated	GO:0019825//GO:0003677//GO:0005515//GO:0020037//GO:0003896	oxygen binding//DNA binding//protein binding//heme binding//DNA primase activity	GO:0005730//GO:0005634//GO:0005657	nucleolus//nucleus//replication fork	KOG1245	Chromatin remodeling complex WSTF-ISWI, large subunit (contains heterochromatin localization, PHD and BROMO domains)
Cluster-22178.83741	347.794	810.699	-1.2209	4.1715e-05	0.00024174	2427	657557982	XP_008283098.1	2679	3.5e-300	PREDICTED: insulin-like growth factor 1 receptor [Stegastes partitus]	18150109	AB065099.1	1135	0	Paralichthys olivaceus fIGF-IR-2 mRNA for type 1 insulin-like growth factor receptor, complete cds	K05087	IGF1R	insulin-like growth factor 1 receptor	P24062	2003	3.6e-223	Insulin-like growth factor 1 receptor OS=Rattus norvegicus GN=Igf1r PE=2 SV=2	PF00069//PF00041//PF07714	Protein kinase domain//Fibronectin type III domain//Protein tyrosine kinase	GO:0006468	protein phosphorylation	GO:0005524//GO:0004672//GO:0005515	ATP binding//protein kinase activity//protein binding	--	--	KOG4258	Insulin/growth factor receptor (contains protein kinase domain)
Cluster-22178.58796	190.573	444.625	-1.2222	0.00055608	0.0025113	2905	736250087	XP_010787749.1	2029	1e-224	PREDICTED: sorting nexin-1 [Notothenia coriiceps]	734613079	XM_010735726.1	1065	0	PREDICTED: Larimichthys crocea sorting nexin 1 (snx1), mRNA	K17917	SNX1_2	sorting nexin-1/2	Q13596	1586	9.7e-175	Sorting nexin-1 OS=Homo sapiens GN=SNX1 PE=1 SV=3	PF02815//PF03700//PF00787	MIR domain//Sorting nexin, N-terminal domain//PX domain	GO:0006886	intracellular protein transport	GO:0035091	phosphatidylinositol binding	GO:0016020	membrane	KOG2273	Membrane coat complex Retromer, subunit VPS5/SNX1, Sorting nexins, and related PX domain-containing proteins
Cluster-22178.54262	119.982	279.996	-1.2226	0.0025309	0.009604	5484	734606899	XP_010730615.1	4036	0	PREDICTED: intersectin-2-like [Larimichthys crocea]	657588680	XM_008300470.1	1848	0	PREDICTED: Stegastes partitus intersectin-2-like (LOC103371221), transcript variant X1, mRNA	--	--	--	Q9NZM3	2926	0	Intersectin-2 OS=Homo sapiens GN=ITSN2 PE=1 SV=3	PF00168//PF00621//PF00018//PF14604//PF08587	C2 domain//RhoGEF domain//SH3 domain//Variant SH3 domain//Ubiquitin associated domain (UBA)	GO:0016310//GO:0035023//GO:0009069//GO:0043087	phosphorylation//regulation of Rho protein signal transduction//serine family amino acid metabolic process//regulation of GTPase activity	GO:0004674//GO:0005515//GO:0005089	protein serine/threonine kinase activity//protein binding//Rho guanyl-nucleotide exchange factor activity	--	--	KOG1029	Endocytic adaptor protein intersectin
Cluster-22178.68314	2612.04	6095.85	-1.2227	3.8518e-11	5.0832e-10	4352	657541911	XP_008276775.1	2084	6.3e-231	PREDICTED: WD repeat-containing protein 76-like [Stegastes partitus]>gi|657595803|ref|XP_008302580.1| PREDICTED: WD repeat-containing protein 76-like [Stegastes partitus]	734594056	XM_010756937.1	628	0	PREDICTED: Larimichthys crocea WD repeat domain 76 (wdr76), mRNA	--	--	--	Q4KLQ5	984	9.3e-105	WD repeat-containing protein 76 OS=Xenopus laevis GN=wdr76 PE=2 SV=1	PF01073//PF00400//PF01370//PF00106//PF08025	3-beta hydroxysteroid dehydrogenase/isomerase family//WD domain, G-beta repeat//NAD dependent epimerase/dehydratase family//short chain dehydrogenase//Spider antimicrobial peptide	GO:0006694//GO:0008152//GO:0055114//GO:0008209//GO:0008207//GO:0008210//GO:0019836	steroid biosynthetic process//metabolic process//oxidation-reduction process//androgen metabolic process//C21-steroid hormone metabolic process//estrogen metabolic process//hemolysis by symbiont of host erythrocytes	GO:0003824//GO:0016491//GO:0016616//GO:0005515//GO:0050662//GO:0003854	catalytic activity//oxidoreductase activity//oxidoreductase activity, acting on the CH-OH group of donors, NAD or NADP as acceptor//protein binding//coenzyme binding//3-beta-hydroxy-delta5-steroid dehydrogenase activity	GO:0005576	extracellular region	KOG0725	Reductases with broad range of substrate specificities
Cluster-22178.54087	199.922	466.589	-1.2227	0.00042585	0.0019771	610	617408829	XP_007554752.1	327	4.8e-28	PREDICTED: uncharacterized protein C1orf146 homolog [Poecilia formosa]	--	--	--	--	--	--	--	--	Q3KQP7	157	1e-09	Uncharacterized protein C1orf146 homolog OS=Mus musculus PE=2 SV=2	--	--	--	--	--	--	--	--	--	--
Cluster-22178.77368	216.495	505.477	-1.2233	0.00036529	0.0017214	4634	657574872	XP_008291160.1	1647	3.1e-180	PREDICTED: ubiquitin-conjugating enzyme E2 Z [Stegastes partitus]	734622999	XM_010741175.1	695	0	PREDICTED: Larimichthys crocea ubiquitin-conjugating enzyme E2Z (ube2z), mRNA	--	--	--	Q6DG60	1290	3.3e-140	Ubiquitin-conjugating enzyme E2 Z OS=Danio rerio GN=ube2z PE=2 SV=2	PF05773//PF05743	RWD domain//UEV domain	GO:0006464//GO:0015031	cellular protein modification process//protein transport	GO:0005515	protein binding	--	--	KOG0895	Ubiquitin-conjugating enzyme
Cluster-22178.51872	598.631	1397.87	-1.2235	2.5198e-06	1.8131e-05	1540	657586115	XP_008297283.1	1320	8.7e-143	PREDICTED: low density lipoprotein receptor adapter protein 1 isoform X1 [Stegastes partitus]	657586114	XM_008299061.1	693	0	PREDICTED: Stegastes partitus low density lipoprotein receptor adaptor protein 1 (ldlrap1), transcript variant X1, mRNA	K12474	LDLRAP1, ARH	low density lipoprotein receptor adapter protein 1	Q67FQ3	1081	1.9e-116	Low density lipoprotein receptor adapter protein 1-B OS=Xenopus laevis GN=ldlrap1-b PE=1 SV=1	PF00640//PF08416//PF14719//PF02427	Phosphotyrosine interaction domain (PTB/PID)//Phosphotyrosine-binding domain//Phosphotyrosine interaction domain (PTB/PID)//Photosystem I reaction centre subunit IV / PsaE	GO:0015979	photosynthesis	GO:0005515	protein binding	GO:0009522//GO:0009538	photosystem I//photosystem I reaction center	KOG3537	Adaptor protein NUMB
Cluster-22178.55816	1016.91	2375.13	-1.2238	9.5838e-08	8.5327e-07	6077	657594676	XP_008301963.1	3378	0	PREDICTED: mismatch repair endonuclease PMS2 isoform X3 [Stegastes partitus]	584012203	XM_006800945.1	1019	0	PREDICTED: Neolamprologus brichardi mismatch repair endonuclease PMS2-like (LOC102786586), mRNA	--	--	--	F1NQJ3	2422	2.3e-271	Mismatch repair endonuclease PMS2 OS=Gallus gallus GN=PMS2 PE=2 SV=3	PF01119//PF06293//PF08676//PF07714//PF07716//PF00069	DNA mismatch repair protein, C-terminal domain//Lipopolysaccharide kinase (Kdo/WaaP) family//MutL C terminal dimerisation domain//Protein tyrosine kinase//Basic region leucine zipper//Protein kinase domain	GO:0006355//GO:0006468//GO:0006298	regulation of transcription, DNA-templated//protein phosphorylation//mismatch repair	GO:0004672//GO:0005524//GO:0016773//GO:0043565//GO:0003700//GO:0030983	protein kinase activity//ATP binding//phosphotransferase activity, alcohol group as acceptor//sequence-specific DNA binding//transcription factor activity, sequence-specific DNA binding//mismatched DNA binding	GO:0005667//GO:0016020	transcription factor complex//membrane	KOG1978	DNA mismatch repair protein - MLH2/PMS1/Pms2 family
Cluster-22178.60553	742.377	1736.1	-1.2256	1.1055e-06	8.4216e-06	4897	657574715	XP_008291076.1	4566	0	PREDICTED: unconventional myosin-Ic isoform X3 [Stegastes partitus]	734608603	XM_010733262.1	1889	0	PREDICTED: Larimichthys crocea myosin IC (myo1c), transcript variant X3, mRNA	K10356	MYO1	myosin I	Q5ZLA6	3875	0	Unconventional myosin-Ic OS=Gallus gallus GN=MYO1C PE=2 SV=1	PF06414//PF00612//PF00063//PF06017//PF00646	Zeta toxin//IQ calmodulin-binding motif//Myosin head (motor domain)//Unconventional myosin tail, actin- and lipid-binding//F-box domain	--	--	GO:0005524//GO:0003774//GO:0016301//GO:0005515	ATP binding//motor activity//kinase activity//protein binding	GO:0016459	myosin complex	KOG0164	Myosin class I heavy chain
Cluster-22178.74077	572.291	1339.31	-1.2267	4.5163e-06	3.116e-05	3140	657537207	XP_008275087.1	607	8.4e-60	PREDICTED: protein SCAF8 [Stegastes partitus]	734604981	XM_010731270.1	909	0	PREDICTED: Larimichthys crocea SR-related CTD-associated factor 8 (scaf8), transcript variant X3, mRNA	--	--	--	--	--	--	--	PF02724	CDC45-like protein	GO:0006270	DNA replication initiation	--	--	--	--	--	--
Cluster-22178.78331	498.033	1165.69	-1.2269	0.002409	0.0092025	12241	734647627	XP_010753011.1	15020	0	PREDICTED: serine/threonine-protein kinase SMG1 isoform X2 [Larimichthys crocea]	734647626	XM_010754709.1	5880	0	PREDICTED: Larimichthys crocea SMG1 phosphatidylinositol 3-kinase-related kinase (smg1), transcript variant X2, mRNA	--	--	--	Q8BKX6	11473	0	Serine/threonine-protein kinase SMG1 OS=Mus musculus GN=Smg1 PE=1 SV=3	PF11722//PF04513//PF02985//PF15785//PF08771//PF01526//PF02260//PF06617//PF00454	CCCH zinc finger in TRM13 protein//Baculovirus polyhedron envelope protein, PEP, C terminus//HEAT repeat//Serine/threonine-protein kinase smg-1//Rapamycin binding domain//Tn3 transposase DDE domain//FATC domain//M-phase inducer phosphatase//Phosphatidylinositol 3- and 4-kinase	GO:0009069//GO:0000184//GO:0006313//GO:0000087//GO:0006570//GO:0006470//GO:0016310	serine family amino acid metabolic process//nuclear-transcribed mRNA catabolic process, nonsense-mediated decay//transposition, DNA-mediated//mitotic M phase//tyrosine metabolic process//protein dephosphorylation//phosphorylation	GO:0008144//GO:0004803//GO:0016773//GO:0004674//GO:0005515//GO:0005198//GO:0008168//GO:0004725	drug binding//transposase activity//phosphotransferase activity, alcohol group as acceptor//protein serine/threonine kinase activity//protein binding//structural molecule activity//methyltransferase activity//protein tyrosine phosphatase activity	GO:0005622//GO:0019028//GO:0019031	intracellular//viral capsid//viral envelope	KOG0891	DNA-dependent protein kinase
Cluster-22178.42251	154.216	361.343	-1.2284	0.00088694	0.0038072	1606	835946557	XP_012776683.1	835	1.6e-86	PREDICTED: cellular nucleic acid-binding protein isoform X1 [Maylandia zebra]	584014302	XM_006801870.1	359	0	PREDICTED: Neolamprologus brichardi cellular nucleic acid-binding protein-like (LOC102785236), mRNA	--	--	--	Q3T0Q6	657	2.9e-67	Cellular nucleic acid-binding protein OS=Bos taurus GN=CNBP PE=2 SV=1	PF00098	Zinc knuckle	--	--	GO:0008270//GO:0003676	zinc ion binding//nucleic acid binding	--	--	KOG4400	E3 ubiquitin ligase interacting with arginine methyltransferase
Cluster-22178.67707	156.644	367.121	-1.2288	0.0010525	0.0044313	2437	657559977	XP_008283812.1	1783	2.8e-196	PREDICTED: HMG domain-containing protein 4 isoform X1 [Stegastes partitus]	657559976	XM_008285590.1	962	0	PREDICTED: Stegastes partitus HMG box domain containing 4 (hmgxb4), transcript variant X1, mRNA	K11298	HMG2L1	high mobility group protein 2-like 1	Q6WKW9	730	1.5e-75	HMG box-containing protein 4 OS=Xenopus laevis GN=hmgxb4 PE=1 SV=1	--	--	--	--	--	--	--	--	--	--
Cluster-22178.69335	985.649	2312.41	-1.2303	8.3319e-06	5.4914e-05	1690	554867666	XP_005943845.1	1341	3.5e-145	PREDICTED: SPARC-like [Haplochromis burtoni]	215400619	EU882838.1	759	0	Rachycentron canadum SPARC mRNA, complete cds	--	--	--	P20112	1212	1.3e-131	SPARC OS=Sus scrofa GN=SPARC PE=1 SV=2	PF00036//PF03242//PF09289//PF10591//PF00050//PF07648	EF hand//Late embryogenesis abundant protein//Follistatin/Osteonectin-like EGF domain//Secreted protein acidic and rich in cysteine Ca binding region//Kazal-type serine protease inhibitor domain//Kazal-type serine protease inhibitor domain	GO:0007165//GO:0006950	signal transduction//response to stress	GO:0005509//GO:0005515	calcium ion binding//protein binding	GO:0005578	proteinaceous extracellular matrix	KOG4004	Matricellular protein Osteonectin/SPARC/BM-40
Cluster-22178.67974	543.139	1275.38	-1.2315	5.4421e-06	3.705e-05	5509	657554329	XP_008281623.1	3487	0	PREDICTED: NEDD4-binding protein 1 [Stegastes partitus]	657554328	XM_008283401.1	1358	0	PREDICTED: Stegastes partitus NEDD4 binding protein 1 (n4bp1), mRNA	--	--	--	Q1LVK9	2280	6.2e-255	NEDD4-binding protein 1 OS=Danio rerio GN=n4bp1 PE=2 SV=3	--	--	--	--	--	--	--	--	KOG3777	Uncharacterized conserved protein
Cluster-22178.75206	810.801	1904.16	-1.2317	6.0259e-07	4.7857e-06	5079	734611055	XP_010732912.1	2713	8.5e-304	PREDICTED: MICAL-like protein 1 isoform X1 [Larimichthys crocea]	734611054	XM_010734610.1	1157	0	PREDICTED: Larimichthys crocea MICAL-like 1 (micall1), transcript variant X1, mRNA	--	--	--	Q8N3F8	697	2.1e-71	MICAL-like protein 1 OS=Homo sapiens GN=MICALL1 PE=1 SV=2	PF00412//PF00307	LIM domain//Calponin homology (CH) domain	--	--	GO:0005515//GO:0008270	protein binding//zinc ion binding	--	--	KOG0035	Ca2+-binding actin-bundling protein (actinin), alpha chain (EF-Hand protein superfamily)
Cluster-22178.82412	127.681	299.882	-1.2319	0.0024093	0.0092031	7457	734630145	XP_010743399.1	963	1e-100	PREDICTED: transmembrane protein 11, mitochondrial isoform X1 [Larimichthys crocea]>gi|808865593|gb|KKF16445.1| Transmembrane protein 11, mitochondrial [Larimichthys crocea]	734630144	XM_010745097.1	703	0	PREDICTED: Larimichthys crocea transmembrane protein 11 (tmem11), transcript variant X1, mRNA	--	--	--	Q6NWH5	928	5e-98	Transmembrane protein 11, mitochondrial OS=Danio rerio GN=tmem11 PE=2 SV=1	PF00106//PF03446//PF14972	short chain dehydrogenase//NAD binding domain of 6-phosphogluconate dehydrogenase//Mitochondrial morphogenesis regulator	GO:0007005//GO:0006098//GO:0008152//GO:0019521//GO:0055114	mitochondrion organization//pentose-phosphate shunt//metabolic process//D-gluconate metabolic process//oxidation-reduction process	GO:0004616//GO:0016491	phosphogluconate dehydrogenase (decarboxylating) activity//oxidoreductase activity	GO:0031305	integral component of mitochondrial inner membrane	KOG1205	Predicted dehydrogenase
Cluster-22178.65441	347.927	818.094	-1.2335	3.0608e-05	0.00018212	3483	542192964	XP_005471598.1	1175	1.3e-125	PREDICTED: SUN domain-containing protein 1-like isoform X2 [Oreochromis niloticus]	908482702	XM_005471549.2	367	0	PREDICTED: Oreochromis niloticus SUN domain-containing protein 1-like (LOC100697076), transcript variant X9, mRNA	--	--	--	Q9D666	813	5e-85	SUN domain-containing protein 1 OS=Mus musculus GN=Sun1 PE=1 SV=2	PF05524//PF04632	PEP-utilising enzyme, N-terminal//Fusaric acid resistance protein family	GO:0009401//GO:0006810	phosphoenolpyruvate-dependent sugar phosphotransferase system//transport	--	--	GO:0005886	plasma membrane	KOG2687	Spindle pole body protein, contains UNC-84 domain
Cluster-22178.73916	335.307	788.771	-1.2341	0.00053354	0.00242	10427	831560668	XP_012731450.1	7965	0	PREDICTED: thrombospondin type-1 domain-containing protein 7A isoform X1 [Fundulus heteroclitus]	923870085	XR_001290612.1	2788	0	PREDICTED: Pundamilia nyererei thrombospondin, type I, domain containing 7A (thsd7a), transcript variant X5, misc_RNA	--	--	--	Q9UPZ6	5954	0	Thrombospondin type-1 domain-containing protein 7A OS=Homo sapiens GN=THSD7A PE=1 SV=4	PF00400	WD domain, G-beta repeat	--	--	GO:0005515	protein binding	--	--	KOG1983	Tomosyn and related SNARE-interacting proteins
Cluster-22178.79067	205.431	483.377	-1.2345	0.00035334	0.0016713	8082	808860985	KKF12901.1	6286	0	Multidrug resistance-associated protein 7 [Larimichthys crocea]	734636123	XM_010748385.1	2386	0	PREDICTED: Larimichthys crocea ATP-binding cassette, sub-family C (CFTR/MRP), member 10 (abcc10), mRNA	K05674	ABCC10	ATP-binding cassette, subfamily C (CFTR/MRP), member 10	Q5T3U5	3390	0	Multidrug resistance-associated protein 7 OS=Homo sapiens GN=ABCC10 PE=1 SV=1	PF00437//PF00005//PF00595//PF00664//PF01637//PF13180//PF06414//PF13304//PF01926//PF05478//PF00032//PF03193	Type II/IV secretion system protein//ABC transporter//PDZ domain (Also known as DHR or GLGF)//ABC transporter transmembrane region//Archaeal ATPase//PDZ domain//Zeta toxin//AAA domain, putative AbiEii toxin, Type IV TA system//50S ribosome-binding GTPase//Prominin//Cytochrome b(C-terminal)/b6/petD//Protein of unknown function, DUF258	GO:0055085//GO:0006810//GO:0006118	transmembrane transport//transport//obsolete electron transport	GO:0005524//GO:0016887//GO:0003924//GO:0016491//GO:0005525//GO:0009055//GO:0042626//GO:0016301//GO:0005515	ATP binding//ATPase activity//GTPase activity//oxidoreductase activity//GTP binding//electron carrier activity//ATPase activity, coupled to transmembrane movement of substances//kinase activity//protein binding	GO:0016021//GO:0016020	integral component of membrane//membrane	KOG0054	Multidrug resistance-associated protein/mitoxantrone resistance protein, ABC superfamily
Cluster-22178.61191	721.56	1698.05	-1.2347	8.1818e-07	6.3669e-06	3329	734643228	XP_010750589.1	3076	0	PREDICTED: abnormal spindle-like microcephaly-associated protein [Larimichthys crocea]	734643227	XM_010752287.1	1021	0	PREDICTED: Larimichthys crocea asp (abnormal spindle) homolog, microcephaly associated (Drosophila) (aspm), mRNA	K16743	ASPM, ASP	abnormal spindle-like microcephaly-associated protein	Q8IZT6	1475	8.3e-162	Abnormal spindle-like microcephaly-associated protein OS=Homo sapiens GN=ASPM PE=1 SV=2	PF00789//PF00612	UBX domain//IQ calmodulin-binding motif	--	--	GO:0005515	protein binding	--	--	KOG0165	Microtubule-associated protein Asp
Cluster-22178.83252	334.707	788.344	-1.2359	5.3506e-05	0.00030275	3099	734629765	XP_010743191.1	1581	9.5e-173	PREDICTED: cytosolic 5'-nucleotidase 3A isoform X1 [Larimichthys crocea]	734629764	XM_010744889.1	703	0	PREDICTED: Larimichthys crocea 5'-nucleotidase, cytosolic IIIA (nt5c3a), transcript variant X1, mRNA	K01081	E3.1.3.5	5'-nucleotidase	Q7SYN4	1357	3.7e-148	Cytosolic 5'-nucleotidase 3 OS=Danio rerio GN=nt5c3 PE=2 SV=2	PF05822	Pyrimidine 5'-nucleotidase (UMPH-1)	--	--	GO:0000287//GO:0008253	magnesium ion binding//5'-nucleotidase activity	GO:0005737	cytoplasm	--	--
Cluster-22178.62060	333.262	785.557	-1.2371	4.5527e-05	0.0002617	7639	808874246	KKF23408.1	6198	0	Ras GTPase-activating-like protein IQGAP1 [Larimichthys crocea]	657550019	XM_008281451.1	2873	0	PREDICTED: Stegastes partitus IQ motif containing GTPase activating protein 2 (iqgap2), mRNA	--	--	--	P46940	4348	0	Ras GTPase-activating-like protein IQGAP1 OS=Homo sapiens GN=IQGAP1 PE=1 SV=1	PF00307//PF00001//PF00616//PF00397//PF03983//PF04901//PF01004//PF03836//PF01782//PF00612//PF02118	Calponin homology (CH) domain//7 transmembrane receptor (rhodopsin family)//GTPase-activator protein for Ras-like GTPase//WW domain//SLA1 homology domain 1, SHD1//Receptor activity modifying family//Flavivirus envelope glycoprotein M//RasGAP C-terminus//RimM N-terminal domain//IQ calmodulin-binding motif//Srg family chemoreceptor	GO:0043087//GO:0015031//GO:0007186//GO:0019058//GO:0007165//GO:0006364//GO:0007264//GO:0008277//GO:0006886//GO:0007606	regulation of GTPase activity//protein transport//G-protein coupled receptor signaling pathway//viral life cycle//signal transduction//rRNA processing//small GTPase mediated signal transduction//regulation of G-protein coupled receptor protein signaling pathway//intracellular protein transport//sensory perception of chemical stimulus	GO:0004930//GO:0043130//GO:0005096//GO:0008565//GO:0030674//GO:0008092//GO:0005515//GO:0042802//GO:0004888	G-protein coupled receptor activity//ubiquitin binding//GTPase activator activity//protein transporter activity//protein binding, bridging//cytoskeletal protein binding//protein binding//identical protein binding//transmembrane signaling receptor activity	GO:0016020//GO:0016021//GO:0019031	membrane//integral component of membrane//viral envelope	KOG2128	Ras GTPase-activating protein family - IQGAP
Cluster-22178.52560	239.479	566.048	-1.241	0.00017208	0.00087271	3561	548475786	XP_005748616.1	815	7.2e-84	PREDICTED: CB1 cannabinoid receptor-interacting protein 1-like isoform X1 [Pundamilia nyererei]	939306074	XM_004538652.3	344	1.10218e-177	PREDICTED: Maylandia zebra CB1 cannabinoid receptor-interacting protein 1-like (LOC101465016), mRNA	--	--	--	Q9GKT6	601	2e-60	CB1 cannabinoid receptor-interacting protein 1 OS=Macaca fascicularis GN=CNRIP1 PE=2 SV=1	PF00646//PF12937//PF08107//PF15966	F-box domain//F-box-like//Pleurocidin family//F-box	GO:0042742	defense response to bacterium	GO:0005515	protein binding	--	--	--	--
Cluster-22178.66799	1090.64	2582.06	-1.2433	1.865e-08	1.8247e-07	5419	657538131	XP_008275421.1	2748	7.9e-308	PREDICTED: TSC22 domain family protein 1-like [Stegastes partitus]	657538130	XM_008277199.1	2216	0	PREDICTED: Stegastes partitus TSC22 domain family protein 1-like (LOC103353982), mRNA	--	--	--	Q91012	436	4.1e-41	TSC22 domain family protein 1 OS=Gallus gallus GN=TSC22D1 PE=2 SV=2	PF11365//PF01486//PF06005//PF01166//PF07716//PF06156//PF04977	Protein of unknown function (DUF3166)//K-box region//Protein of unknown function (DUF904)//TSC-22/dip/bun family//Basic region leucine zipper//Protein of unknown function (DUF972)//Septum formation initiator	GO:0010506//GO:0007049//GO:0006260//GO:0006355//GO:0043093//GO:0000917	regulation of autophagy//cell cycle//DNA replication//regulation of transcription, DNA-templated//FtsZ-dependent cytokinesis//barrier septum assembly	GO:0043565//GO:0003700	sequence-specific DNA binding//transcription factor activity, sequence-specific DNA binding	GO:0005737//GO:0005615//GO:0005667//GO:0005634	cytoplasm//extracellular space//transcription factor complex//nucleus	KOG4797	Transcriptional regulator
Cluster-22178.78496	251.76	596.259	-1.2439	0.00011394	0.00060127	3565	657567875	XP_008287343.1	2901	0	PREDICTED: forkhead box protein K1 [Stegastes partitus]>gi|657567877|ref|XP_008287344.1| PREDICTED: forkhead box protein K1 [Stegastes partitus]	734609308	XM_010733651.1	1447	0	PREDICTED: Larimichthys crocea forkhead box K1 (foxk1), mRNA	--	--	--	P42128	1623	6.1e-179	Forkhead box protein K1 OS=Mus musculus GN=Foxk1 PE=1 SV=2	PF00250//PF00498//PF06457	Forkhead domain//FHA domain//Ectatomin	GO:0009405//GO:0006355//GO:0006811	pathogenesis//regulation of transcription, DNA-templated//ion transport	GO:0005515//GO:0005216//GO:0003700//GO:0043565	protein binding//ion channel activity//transcription factor activity, sequence-specific DNA binding//sequence-specific DNA binding	GO:0005667//GO:0005576	transcription factor complex//extracellular region	KOG2294	Transcription factor of the Forkhead/HNF3 family
Cluster-22178.47384	349.021	827.356	-1.2452	3.8434e-05	0.00022435	3902	657548315	XP_008279077.1	2109	7.1e-234	PREDICTED: transmembrane and coiled-coil domains protein 3 [Stegastes partitus]	657548314	XM_008280855.1	906	0	PREDICTED: Stegastes partitus transmembrane and coiled-coil domain family 3 (tmcc3), mRNA	--	--	--	Q9ULS5	1300	1.9e-141	Transmembrane and coiled-coil domains protein 3 OS=Homo sapiens GN=TMCC3 PE=2 SV=3	PF02601//PF01322//PF01496//PF05929//PF01544//PF08702	Exonuclease VII, large subunit//Cytochrome C'//V-type ATPase 116kDa subunit family//Phage capsid scaffolding protein (GPO) serine peptidase//CorA-like Mg2+ transporter protein//Fibrinogen alpha/beta chain family	GO:0006118//GO:0030001//GO:0015991//GO:0051258//GO:0006308//GO:0007165//GO:0019069//GO:0055085//GO:0030168//GO:0015992	obsolete electron transport//metal ion transport//ATP hydrolysis coupled proton transport//protein polymerization//DNA catabolic process//signal transduction//viral capsid assembly//transmembrane transport//platelet activation//proton transport	GO:0020037//GO:0015078//GO:0009055//GO:0046873//GO:0005506//GO:0030674//GO:0005102//GO:0008855	heme binding//hydrogen ion transmembrane transporter activity//electron carrier activity//metal ion transmembrane transporter activity//iron ion binding//protein binding, bridging//receptor binding//exodeoxyribonuclease VII activity	GO:0009318//GO:0033179//GO:0016020//GO:0005577	exodeoxyribonuclease VII complex//proton-transporting V-type ATPase, V0 domain//membrane//fibrinogen complex	KOG3850	Predicted membrane protein
Cluster-22178.56004	267.675	634.681	-1.2455	8.7489e-05	0.00047319	4497	657557982	XP_008283098.1	3696	0	PREDICTED: insulin-like growth factor 1 receptor [Stegastes partitus]	657557981	XM_008284876.1	1601	0	PREDICTED: Stegastes partitus insulin-like growth factor 1 receptor (LOC103359504), mRNA	--	--	--	P08069	2326	2.3e-260	Insulin-like growth factor 1 receptor OS=Homo sapiens GN=IGF1R PE=1 SV=1	PF00757//PF00041//PF16934//PF07533	Furin-like cysteine rich region//Fibronectin type III domain//Two-component Enterococcus faecalis cytolysin (EFC)//BRK domain	GO:0007169//GO:0050830//GO:0006468	transmembrane receptor protein tyrosine kinase signaling pathway//defense response to Gram-positive bacterium//protein phosphorylation	GO:0005524//GO:0016817//GO:0004714//GO:0005515	ATP binding//hydrolase activity, acting on acid anhydrides//transmembrane receptor protein tyrosine kinase activity//protein binding	GO:0016020	membrane	KOG4258	Insulin/growth factor receptor (contains protein kinase domain)
Cluster-22178.74339	568.984	1350.91	-1.2475	1.9133e-06	1.4027e-05	7005	542218708	XP_005449375.1	4350	0	PREDICTED: Fanconi anemia group A protein-like isoform X2 [Oreochromis niloticus]	930743013	XM_014335531.1	1038	0	PREDICTED: Haplochromis burtoni Fanconi anemia, complementation group A (fanca), mRNA	K10888	FANCA	fanconi anemia group A protein	O15360	1729	6.2e-191	Fanconi anemia group A protein OS=Homo sapiens GN=FANCA PE=1 SV=2	PF07776//PF00096//PF05191//PF01155//PF13465	Zinc-finger associated domain (zf-AD)//Zinc finger, C2H2 type//Adenylate kinase, active site lid//Hydrogenase/urease nickel incorporation, metallochaperone, hypA//Zinc-finger double domain	GO:0046034//GO:0006464//GO:0006144	ATP metabolic process//cellular protein modification process//purine nucleobase metabolic process	GO:0016151//GO:0046872//GO:0008270//GO:0004017	nickel cation binding//metal ion binding//zinc ion binding//adenylate kinase activity	GO:0005634	nucleus	--	--
Cluster-22178.72914	246.016	584.291	-1.2479	0.00016601	0.00084474	3872	--	--	--	--	--	657579111	XM_008295239.1	64	5.37175e-22	PREDICTED: Stegastes partitus plexin B3 (plxnb3), mRNA	--	--	--	--	--	--	--	--	--	--	--	--	--	--	--	--	--
Cluster-22178.78727	252.085	600.136	-1.2514	0.0001444	0.00074504	6898	542218121	XP_005449147.1	1324	1.3e-142	PREDICTED: dipeptidyl aminopeptidase-like protein 6-like isoform X5 [Oreochromis niloticus]	1007741361	XM_015955500.1	452	0	PREDICTED: Nothobranchius furzeri dipeptidyl aminopeptidase-like protein 6 (LOC107383076), transcript variant X4, mRNA	--	--	--	P46101	876	4.9e-92	Dipeptidyl aminopeptidase-like protein 6 OS=Rattus norvegicus GN=Dpp6 PE=1 SV=1	PF02129//PF07722//PF00326//PF01738	X-Pro dipeptidyl-peptidase (S15 family)//Peptidase C26//Prolyl oligopeptidase family//Dienelactone hydrolase family	GO:0006508//GO:0006541	proteolysis//glutamine metabolic process	GO:0016787//GO:0008236	hydrolase activity//serine-type peptidase activity	--	--	KOG2100	Dipeptidyl aminopeptidase
Cluster-22178.80806	373.823	890.12	-1.2516	0.0024419	0.009314	6802	808873894	KKF23109.1	3067	0	Zinc finger protein 106 [Larimichthys crocea]	908513894	XM_005474968.2	577	0	PREDICTED: Oreochromis niloticus zinc finger protein 106-like (LOC100694945), transcript variant X2, mRNA	--	--	--	Q9H2Y7	1464	3.2e-160	Zinc finger protein 106 OS=Homo sapiens GN=ZNF106 PE=1 SV=1	PF00034//PF06573//PF03626//PF01873//PF00400//PF05495//PF00412	Cytochrome c//Churchill protein//Prokaryotic Cytochrome C oxidase subunit IV//Domain found in IF2B/IF5//WD domain, G-beta repeat//CHY zinc finger//LIM domain	GO:0045893//GO:0006413//GO:0006118//GO:0006446//GO:0007275	positive regulation of transcription, DNA-templated//translational initiation//obsolete electron transport//regulation of translational initiation//multicellular organismal development	GO:0008270//GO:0009055//GO:0003743//GO:0020037//GO:0005515	zinc ion binding//electron carrier activity//translation initiation factor activity//heme binding//protein binding	GO:0016021//GO:0005840	integral component of membrane//ribosome	KOG0274	Cdc4 and related F-box and WD-40 proteins
Cluster-22178.83835	135.007	321.472	-1.2517	0.0014117	0.0057446	8014	657587066	XP_008297807.1	3891	0	PREDICTED: rho guanine nucleotide exchange factor 4 isoform X1 [Stegastes partitus]>gi|657587068|ref|XP_008297808.1| PREDICTED: rho guanine nucleotide exchange factor 4 isoform X1 [Stegastes partitus]	657587067	XM_008299586.1	1538	0	PREDICTED: Stegastes partitus Rho guanine nucleotide exchange factor (GEF) 4 (arhgef4), transcript variant X2, mRNA	K05769	ARHGEF4, ASEF	Rho guanine nucleotide exchange factor 4	Q9NR80	2172	3e-242	Rho guanine nucleotide exchange factor 4 OS=Homo sapiens GN=ARHGEF4 PE=1 SV=3	PF14604//PF00018//PF00621	Variant SH3 domain//SH3 domain//RhoGEF domain	GO:0043087//GO:0035023	regulation of GTPase activity//regulation of Rho protein signal transduction	GO:0005089//GO:0005515	Rho guanyl-nucleotide exchange factor activity//protein binding	--	--	KOG3519	Invasion-inducing protein TIAM1/CDC24 and related RhoGEF GTPases
Cluster-22178.58400	280.217	667.994	-1.2533	0.00011322	0.00059799	6785	657530403	XP_008297845.1	3563	0	PREDICTED: rho GTPase-activating protein SYDE2 [Stegastes partitus]	734621224	XM_010740199.1	1434	0	PREDICTED: Larimichthys crocea synapse defective 1, Rho GTPase, homolog 2 (C. elegans) (syde2), mRNA	--	--	--	Q5VT97	2116	7.9e-236	Rho GTPase-activating protein SYDE2 OS=Homo sapiens GN=SYDE2 PE=1 SV=2	PF00168//PF00620//PF07503	C2 domain//RhoGAP domain//HypF finger	GO:0007165	signal transduction	GO:0005515//GO:0008270	protein binding//zinc ion binding	--	--	KOG1452	Predicted Rho GTPase-activating protein
Cluster-22178.77144	132.652	316.259	-1.2535	0.0016907	0.0067396	5966	--	--	--	--	--	554842108	XM_005931399.1	143	1.00746e-65	PREDICTED: Haplochromis burtoni immunoglobulin superfamily DCC subclass member 3-like (LOC102301051), mRNA	--	--	--	--	--	--	--	PF06459	Ryanodine Receptor TM 4-6	GO:0006816//GO:0006874	calcium ion transport//cellular calcium ion homeostasis	GO:0005219	ryanodine-sensitive calcium-release channel activity	GO:0005622//GO:0016021	intracellular//integral component of membrane	--	--
Cluster-22178.69034	882.19	2105.12	-1.2547	1.5246e-06	1.1364e-05	4929	657550416	XP_008279814.1	3063	0	PREDICTED: M-phase phosphoprotein 8 [Stegastes partitus]	734626327	XM_010742999.1	1297	0	PREDICTED: Larimichthys crocea M-phase phosphoprotein 8 (mphosph8), transcript variant X1, mRNA	--	--	--	Q99549	1282	2.9e-139	M-phase phosphoprotein 8 OS=Homo sapiens GN=MPHOSPH8 PE=1 SV=2	PF13606//PF04771//PF00023//PF14719	Ankyrin repeat//Chicken anaemia virus VP-3 protein//Ankyrin repeat//Phosphotyrosine interaction domain (PTB/PID)	GO:0019051	induction by virus of host apoptotic process	GO:0005515	protein binding	GO:0042025	host cell nucleus	KOG4177	Ankyrin
Cluster-22178.83303	111.12	265.283	-1.2554	0.0025834	0.0097747	4761	657534289	XP_008274037.1	2762	0	PREDICTED: epidermal growth factor receptor substrate 15-like 1 isoform X4 [Stegastes partitus]	657534288	XM_008275815.1	1196	0	PREDICTED: Stegastes partitus epidermal growth factor receptor substrate 15-like 1 (LOC103353056), transcript variant X4, mRNA	K12472	EPS15	epidermal growth factor receptor substrate 15	Q9UBC2	1853	1.8e-205	Epidermal growth factor receptor substrate 15-like 1 OS=Homo sapiens GN=EPS15L1 PE=1 SV=1	PF00036//PF06160//PF07851//PF10186//PF12763//PF13499//PF13405//PF04111//PF03836	EF hand//Septation ring formation regulator, EzrA//TMPIT-like protein//Vacuolar sorting 38 and autophagy-related subunit 14//Cytoskeletal-regulatory complex EF hand//EF-hand domain pair//EF-hand domain//Autophagy protein Apg6//RasGAP C-terminus	GO:0006914//GO:0000921//GO:0007264//GO:0010508	autophagy//septin ring assembly//small GTPase mediated signal transduction//positive regulation of autophagy	GO:0005096//GO:0005509//GO:0005515	GTPase activator activity//calcium ion binding//protein binding	GO:0005940//GO:0016021	septin ring//integral component of membrane	KOG0998	Synaptic vesicle protein EHS-1 and related EH domain proteins
Cluster-22178.42711	161.504	385.876	-1.2566	0.00080701	0.0034994	2224	657584070	XP_008296172.1	1670	3.2e-183	PREDICTED: host cell factor 2 [Stegastes partitus]	939294373	XM_004568908.3	340	1.14568e-175	PREDICTED: Maylandia zebra host cell factor C2 (hcfc2), transcript variant X1, mRNA	--	--	--	Q5RKG2	767	6.9e-80	Host cell factor 2 OS=Rattus norvegicus GN=Hcfc2 PE=2 SV=1	PF16656//PF00041//PF08716	Purple acid Phosphatase, N-terminal domain//Fibronectin type III domain//nsp7 replicase	GO:0019497//GO:0006508//GO:0006771	hexachlorocyclohexane metabolic process//proteolysis//riboflavin metabolic process	GO:0008242//GO:0046872//GO:0003993//GO:0016740//GO:0005515//GO:0004197	omega peptidase activity//metal ion binding//acid phosphatase activity//transferase activity//protein binding//cysteine-type endopeptidase activity	--	--	KOG4152	Host cell transcription factor HCFC1
Cluster-22178.79240	449.817	1076.47	-1.2589	9.1869e-06	6.007e-05	5680	657568939	XP_008287926.1	4304	0	PREDICTED: anoctamin-5 isoform X4 [Stegastes partitus]	657568938	XM_008289704.1	1669	0	PREDICTED: Stegastes partitus anoctamin 5 (ano5), transcript variant X4, mRNA	--	--	--	Q75V66	2776	1.9e-312	Anoctamin-5 OS=Homo sapiens GN=ANO5 PE=1 SV=1	PF00001//PF16178	7 transmembrane receptor (rhodopsin family)//Dimerisation domain of Ca+-activated chloride-channel, anoctamin	GO:0007186	G-protein coupled receptor signaling pathway	GO:0004930//GO:0046983	G-protein coupled receptor activity//protein dimerization activity	GO:0016021	integral component of membrane	KOG2514	Uncharacterized conserved protein
Cluster-22178.57001	167.057	399.787	-1.2589	0.00062319	0.0027802	2812	657561664	XP_008284420.1	383	7.1e-34	PREDICTED: SNF-related serine/threonine-protein kinase [Stegastes partitus]	657561663	XM_008286198.1	425	0	PREDICTED: Stegastes partitus SNF related kinase (snrk), mRNA	K08802	SNRK	SNF related kinase	Q9NRH2	190	7.1e-13	SNF-related serine/threonine-protein kinase OS=Homo sapiens GN=SNRK PE=1 SV=2	PF02177	Amyloid A4 N-terminal heparin-binding	--	--	GO:0008201	heparin binding	--	--	--	--
Cluster-22178.88929	146.458	350.707	-1.2598	0.00074228	0.0032488	6754	734618719	XP_010737123.1	4804	0	PREDICTED: SLIT-ROBO Rho GTPase-activating protein 2 [Larimichthys crocea]	734618718	XM_010738821.1	1980	0	PREDICTED: Larimichthys crocea SLIT-ROBO Rho GTPase activating protein 2 (srgap2), mRNA	K07526	SRGAP	SLIT-ROBO Rho GTPase activating protein	B0S6J3	4183	0	SLIT-ROBO Rho GTPase-activating protein 2 OS=Danio rerio GN=srgap2 PE=2 SV=1	PF15812//PF00620//PF00018//PF00779//PF14604//PF00204	Melanoregulin//RhoGAP domain//SH3 domain//BTK motif//Variant SH3 domain//DNA gyrase B	GO:0007165//GO:0032402//GO:0035556//GO:0006265	signal transduction//melanosome transport//intracellular signal transduction//DNA topological change	GO:0005515//GO:0003677//GO:0003918//GO:0005524	protein binding//DNA binding//DNA topoisomerase type II (ATP-hydrolyzing) activity//ATP binding	GO:0042470	melanosome	KOG1453	Chimaerin and related Rho GTPase activating proteins
Cluster-22178.57249	317.913	761.51	-1.2602	4.4834e-05	0.0002581	2392	657561914	XP_008284515.1	1773	4e-195	PREDICTED: uroporphyrinogen decarboxylase [Stegastes partitus]	657561913	XM_008286293.1	668	0	PREDICTED: Stegastes partitus uroporphyrinogen decarboxylase (urod), mRNA	--	--	--	Q9PTS2	1609	1.7e-177	Uroporphyrinogen decarboxylase OS=Danio rerio GN=urod PE=2 SV=1	PF01208	Uroporphyrinogen decarboxylase (URO-D)	GO:0006779//GO:0015994	porphyrin-containing compound biosynthetic process//chlorophyll metabolic process	GO:0004853	uroporphyrinogen decarboxylase activity	--	--	KOG2872	Uroporphyrinogen decarboxylase
Cluster-22178.78530	786.432	1884.51	-1.2608	1.1663e-07	1.0254e-06	10470	657595863	XP_008302614.1	6924	0	PREDICTED: nuclear pore complex protein Nup98-Nup96 isoform X4 [Stegastes partitus]	657595862	XM_008304392.1	2558	0	PREDICTED: Stegastes partitus nucleoporin 98kDa (nup98), transcript variant X4, mRNA	K14297	NUP98, ADAR2, NUP116	nuclear pore complex protein Nup98-Nup96	Q6PFD9	4355	0	Nuclear pore complex protein Nup98-Nup96 OS=Mus musculus GN=Nup98 PE=1 SV=2	PF00895//PF06495//PF16588//PF04096	ATP synthase protein 8//Fruit fly transformer protein//C2H2 zinc-finger//Nucleoporin autopeptidase	GO:0046660//GO:0015992//GO:0006810//GO:0006397//GO:0015986	female sex differentiation//proton transport//transport//mRNA processing//ATP synthesis coupled proton transport	GO:0015078//GO:0003676//GO:0008270	hydrogen ion transmembrane transporter activity//nucleic acid binding//zinc ion binding	GO:0005643//GO:0000276//GO:0005634	nuclear pore//mitochondrial proton-transporting ATP synthase complex, coupling factor F(o)//nucleus	KOG0845	Nuclear pore complex, Nup98 component (sc Nup145/Nup100/Nup116)
Cluster-22178.73494	1539.54	3691.38	-1.2617	1.7629e-09	1.9513e-08	2895	768949982	XP_003974977.2	1024	3.4e-108	PREDICTED: 60S ribosomal protein L6 isoform X1 [Takifugu rubripes]	734610393	XM_010734251.1	526	0	PREDICTED: Larimichthys crocea ribosomal protein L6 (rpl6), mRNA	K02934	RP-L6e, RPL6	large subunit ribosomal protein L6e	Q02878	911	1.8e-96	60S ribosomal protein L6 OS=Homo sapiens GN=RPL6 PE=1 SV=3	PF03868//PF06457//PF04542//PF00443//PF00843//PF01221//PF01159	Ribosomal protein L6, N-terminal domain//Ectatomin//Sigma-70 region 2//Ubiquitin carboxyl-terminal hydrolase//Arenavirus nucleocapsid protein//Dynein light chain type 1//Ribosomal protein L6e	GO:0009405//GO:0006412//GO:0006355//GO:0007017//GO:0006811//GO:0006352//GO:0042254//GO:0016579	pathogenesis//translation//regulation of transcription, DNA-templated//microtubule-based process//ion transport//DNA-templated transcription, initiation//ribosome biogenesis//protein deubiquitination	GO:0003700//GO:0036459//GO:0003677//GO:0003735//GO:0005216//GO:0016987	transcription factor activity, sequence-specific DNA binding//ubiquitinyl hydrolase activity//DNA binding//structural constituent of ribosome//ion channel activity//sigma factor activity	GO:0005875//GO:0005576//GO:0005840//GO:0019013//GO:0005667//GO:0005622	microtubule associated complex//extracellular region//ribosome//viral nucleocapsid//transcription factor complex//intracellular	KOG1694	60s ribosomal protein L6
Cluster-22178.83953	105.911	253.963	-1.2618	0.0020996	0.0081536	1773	657537061	XP_008275030.1	1485	7.3e-162	PREDICTED: circadian-associated transcriptional repressor-like [Stegastes partitus]	657537060	XM_008276808.1	798	0	PREDICTED: Stegastes partitus circadian-associated transcriptional repressor-like (LOC103353701), mRNA	--	--	--	Q8N365	323	1.7e-28	Circadian-associated transcriptional repressor OS=Homo sapiens GN=CIART PE=1 SV=1	PF15673	Domain of unknown function (DUF4664)	GO:0032922	circadian regulation of gene expression	GO:0000976	transcription regulatory region sequence-specific DNA binding	--	--	--	--
Cluster-22178.64776	413.857	992.571	-1.262	1.1114e-05	7.1663e-05	853	--	--	--	--	--	--	--	--	--	--	--	--	--	--	--	--	--	--	--	--	--	--	--	--	--	--	--
Cluster-22178.56007	223.607	536.334	-1.2622	0.0001935	0.0009705	3318	808869019	KKF19197.1	1287	1.3e-138	Protein FAM117A [Larimichthys crocea]	734641439	XM_010751302.1	652	0	PREDICTED: Larimichthys crocea protein FAM117A-like (LOC104935463), mRNA	--	--	--	Q7TNF9	452	3.5e-43	Protein FAM117A OS=Mus musculus GN=Fam117a PE=1 SV=1	PF01506	Hepatitis C virus non-structural 5a protein membrane anchor	GO:0006508//GO:0006144	proteolysis//purine nucleobase metabolic process	GO:0004197//GO:0017111//GO:0003968//GO:0004252	cysteine-type endopeptidase activity//nucleoside-triphosphatase activity//RNA-directed RNA polymerase activity//serine-type endopeptidase activity	GO:0031379	RNA-directed RNA polymerase complex	--	--
Cluster-22178.68951	162.58	389.97	-1.2622	0.00054467	0.002465	1015	734615742	XP_010735477.1	749	9.3e-77	PREDICTED: PHD finger protein 23 [Larimichthys crocea]>gi|808867743|gb|KKF18250.1| PHD finger protein 23B [Larimichthys crocea]	736183548	XM_010771086.1	498	0	PREDICTED: Notothenia coriiceps PHD finger protein 23 (phf23), mRNA	--	--	--	Q7SXB5	572	1.3e-57	PHD finger protein 23B OS=Danio rerio GN=phf23b PE=2 SV=1	PF00628//PF01213//PF07496//PF04767//PF00130	PHD-finger//Adenylate cyclase associated (CAP) N terminal//CW-type Zinc Finger//DNA-binding 11 kDa phosphoprotein//Phorbol esters/diacylglycerol binding domain (C1 domain)	GO:0019082//GO:0035556//GO:0007010	viral protein processing//intracellular signal transduction//cytoskeleton organization	GO:0003779//GO:0008270//GO:0005515//GO:0003677	actin binding//zinc ion binding//protein binding//DNA binding	--	--	--	--
Cluster-22178.65661	617.316	1481.15	-1.2626	1.3095e-06	9.865e-06	4764	734596691	XP_010738235.1	2483	3.7e-277	PREDICTED: cyclin-dependent kinase 12 [Larimichthys crocea]	734596690	XM_010739933.1	1346	0	PREDICTED: Larimichthys crocea cyclin-dependent kinase 12 (cdk12), mRNA	--	--	--	D2H526	1884	4.5e-209	Cyclin-dependent kinase 12 OS=Ailuropoda melanoleuca GN=CDK12 PE=3 SV=1	PF00069//PF06293//PF07714	Protein kinase domain//Lipopolysaccharide kinase (Kdo/WaaP) family//Protein tyrosine kinase	GO:0006468	protein phosphorylation	GO:0016773//GO:0005524//GO:0004672	phosphotransferase activity, alcohol group as acceptor//ATP binding//protein kinase activity	GO:0016020	membrane	KOG0600	Cdc2-related protein kinase
Cluster-22178.62409	149.438	358.915	-1.2641	0.0015329	0.0061777	2670	657526626	XP_008284766.1	1305	8.2e-141	PREDICTED: tetraspanin-5 isoform X1 [Stegastes partitus]	657526625	XM_008286544.1	551	0	PREDICTED: Stegastes partitus tetraspanin-5 (LOC103360687), transcript variant X1, mRNA	K17345	TSPAN5	tetraspanin-5	Q17QJ5	1194	2.6e-129	Tetraspanin-5 OS=Bos taurus GN=TSPAN5 PE=1 SV=1	PF00335//PF06480	Tetraspanin family//FtsH Extracellular	--	--	GO:0004222//GO:0005524//GO:0008270	metalloendopeptidase activity//ATP binding//zinc ion binding	GO:0016021	integral component of membrane	KOG3882	Tetraspanin family integral membrane protein
Cluster-22178.58165	374.551	899.837	-1.2645	1.3181e-05	8.3957e-05	3614	542245295	XP_003454907.2	2305	1.2e-256	PREDICTED: importin subunit alpha-6-like isoform X1 [Oreochromis niloticus]	734633232	XM_010746788.1	902	0	PREDICTED: Larimichthys crocea karyopherin alpha 5 (importin alpha 6) (kpna5), mRNA	--	--	--	Q503E9	2276	1.2e-254	Importin subunit alpha-6 OS=Danio rerio GN=kpna5 PE=2 SV=2	PF02944//PF11698//PF16006//PF02985//PF00514//PF07168//PF01749	BESS motif//V-ATPase subunit H//Nucleolar and spindle-associated protein//HEAT repeat//Armadillo/beta-catenin-like repeat//Ureide permease//Importin beta binding domain	GO:0040001//GO:0000226//GO:0006606//GO:0071705//GO:0000281//GO:0015031//GO:0015991	establishment of mitotic spindle localization//microtubule cytoskeleton organization//protein import into nucleus//nitrogen compound transport//mitotic cytokinesis//protein transport//ATP hydrolysis coupled proton transport	GO:0008565//GO:0003677//GO:0016820//GO:0005515	protein transporter activity//DNA binding//hydrolase activity, acting on acid anhydrides, catalyzing transmembrane movement of substances//protein binding	GO:0000221//GO:0005874//GO:0005737//GO:0005634//GO:0005819	vacuolar proton-transporting V-type ATPase, V1 domain//microtubule//cytoplasm//nucleus//spindle	KOG0166	Karyopherin (importin) alpha
Cluster-22178.49679	136.262	327.403	-1.2647	0.00089352	0.0038319	4581	657544415	XP_008277670.1	944	1e-98	PREDICTED: insulin-induced gene 2 protein [Stegastes partitus]>gi|657544418|ref|XP_008277671.1| PREDICTED: insulin-induced gene 2 protein [Stegastes partitus]	657544417	XM_008279449.1	393	0	PREDICTED: Stegastes partitus insulin induced gene 2 (insig2), transcript variant X2, mRNA	--	--	--	Q6PQZ3	790	3.1e-82	Insulin-induced gene 2 protein OS=Sus scrofa GN=INSIG2 PE=2 SV=2	PF03595	Voltage-dependent anion channel	GO:0055085	transmembrane transport	--	--	GO:0016021	integral component of membrane	--	--
Cluster-22178.45123	114.513	275.146	-1.2647	0.0018021	0.007128	3041	657523943	XP_008275327.1	2327	2.9e-259	PREDICTED: cysteine protease ATG4D [Stegastes partitus]	657523942	XM_008277105.1	787	0	PREDICTED: Stegastes partitus autophagy related 4D, cysteine peptidase (atg4d), mRNA	K08342	ATG4	cysteine protease ATG4	Q684M2	1299	1.9e-141	Cysteine protease ATG4D OS=Sus scrofa GN=ATG4D PE=3 SV=1	--	--	--	--	--	--	--	--	KOG2674	Cysteine protease required for autophagy - Apg4p/Aut2p
Cluster-22178.90214	165.442	397.897	-1.2661	0.00059925	0.0026846	3435	734616286	XP_010735778.1	2699	2.4e-302	PREDICTED: TNFAIP3-interacting protein 1 isoform X1 [Larimichthys crocea]>gi|734616288|ref|XP_010735779.1| PREDICTED: TNFAIP3-interacting protein 1 isoform X1 [Larimichthys crocea]>gi|734616290|ref|XP_010735780.1| PREDICTED: TNFAIP3-interacting protein 1 isoform X1 [Larimichthys crocea]	734616285	XM_010737476.1	1394	0	PREDICTED: Larimichthys crocea TNFAIP3 interacting protein 1 (tnip1), transcript variant X1, mRNA	--	--	--	Q15025	1037	5.3e-111	TNFAIP3-interacting protein 1 OS=Homo sapiens GN=TNIP1 PE=1 SV=2	PF06156//PF10473	Protein of unknown function (DUF972)//Leucine-rich repeats of kinetochore protein Cenp-F/LEK1	GO:0006260	DNA replication	GO:0045502//GO:0008134//GO:0042803	dynein binding//transcription factor binding//protein homodimerization activity	GO:0030286//GO:0005667	dynein complex//transcription factor complex	--	--
Cluster-22178.66199	1106.84	2663.1	-1.2667	1.8044e-08	1.7694e-07	2148	348530012	XP_003452505.1	1019	9.7e-108	PREDICTED: hepatoma-derived growth factor-like [Oreochromis niloticus]	734623920	XM_010741678.1	666	0	PREDICTED: Larimichthys crocea hepatoma-derived growth factor (hdgf), mRNA	K16641	HDGF	hepatoma-derived growth factor	Q8VHK7	601	1.2e-60	Hepatoma-derived growth factor OS=Rattus norvegicus GN=Hdgf PE=1 SV=2	--	--	--	--	--	--	--	--	KOG1904	Transcription coactivator
Cluster-22178.53931	360.189	866.957	-1.2672	1.6111e-05	0.00010095	4256	657547017	XP_008278613.1	5220	0	PREDICTED: tubulin-specific chaperone D isoform X2 [Stegastes partitus]	734603434	XM_010730424.1	1927	0	PREDICTED: Larimichthys crocea tubulin folding cofactor D (tbcd), mRNA	--	--	--	Q8BYA0	3903	0	Tubulin-specific chaperone D OS=Mus musculus GN=Tbcd PE=1 SV=1	PF02985//PF01602//PF08064	HEAT repeat//Adaptin N terminal region//UME (NUC010) domain	GO:0009069//GO:0016310//GO:0016192//GO:0006886	serine family amino acid metabolic process//phosphorylation//vesicle-mediated transport//intracellular protein transport	GO:0004674//GO:0005515	protein serine/threonine kinase activity//protein binding	GO:0030117	membrane coat	KOG1943	Beta-tubulin folding cofactor D
Cluster-22178.54929	242.123	583.37	-1.2687	0.00011079	0.00058627	5965	734631504	XP_010744141.1	3490	0	PREDICTED: phosphatidylinositol 3-kinase regulatory subunit alpha isoform X3 [Larimichthys crocea]	657589339	XM_008300831.1	1897	0	PREDICTED: Stegastes partitus phosphatidylinositol 3-kinase regulatory subunit alpha (LOC103371488), transcript variant X1, mRNA	--	--	--	P27986	2825	0	Phosphatidylinositol 3-kinase regulatory subunit alpha OS=Homo sapiens GN=PIK3R1 PE=1 SV=2	PF00986//PF00584//PF06444//PF14604//PF02601//PF03811//PF06008//PF00018//PF00620	DNA gyrase B subunit, carboxyl terminus//SecE/Sec61-gamma subunits of protein translocation complex//NADH dehydrogenase subunit 2 C-terminus//Variant SH3 domain//Exonuclease VII, large subunit//InsA N-terminal domain//Laminin Domain I//SH3 domain//RhoGAP domain	GO:0006814//GO:0006886//GO:0006265//GO:0055114//GO:0006308//GO:0045995//GO:0006120//GO:0007165//GO:0006605//GO:0006313//GO:0030155//GO:0015992//GO:0030334//GO:0006744	sodium ion transport//intracellular protein transport//DNA topological change//oxidation-reduction process//DNA catabolic process//regulation of embryonic development//mitochondrial electron transport, NADH to ubiquinone//signal transduction//protein targeting//transposition, DNA-mediated//regulation of cell adhesion//proton transport//regulation of cell migration//ubiquinone biosynthetic process	GO:0008137//GO:0005515//GO:0003677//GO:0005524//GO:0008855//GO:0003918//GO:0005102	NADH dehydrogenase (ubiquinone) activity//protein binding//DNA binding//ATP binding//exodeoxyribonuclease VII activity//DNA topoisomerase type II (ATP-hydrolyzing) activity//receptor binding	GO:0009318//GO:0016020	exodeoxyribonuclease VII complex//membrane	KOG4637	Adaptor for phosphoinositide 3-kinase
Cluster-22178.68644	355.524	856.767	-1.269	1.0657e-05	6.8904e-05	6572	765118012	XP_011472516.1	6358	0	PREDICTED: abnormal spindle-like microcephaly-associated protein isoform X1 [Oryzias latipes]	734643227	XM_010752287.1	2034	0	PREDICTED: Larimichthys crocea asp (abnormal spindle) homolog, microcephaly associated (Drosophila) (aspm), mRNA	K16743	ASPM, ASP	abnormal spindle-like microcephaly-associated protein	P62290	3300	0	Abnormal spindle-like microcephaly-associated protein homolog OS=Hylobates lar GN=ASPM PE=3 SV=1	PF00612//PF16851//PF02537//PF00307	IQ calmodulin-binding motif//Stomagen//CrcB-like protein, Camphor Resistance (CrcB)//Calponin homology (CH) domain	GO:2000123	positive regulation of stomatal complex development	GO:0005515	protein binding	GO:0016021	integral component of membrane	KOG0165	Microtubule-associated protein Asp
Cluster-22178.50115	341.552	823.099	-1.269	2.3223e-05	0.00014135	1196	736301904	XP_010793436.1	467	5.5e-44	PREDICTED: recQ-mediated genome instability protein 2 [Notothenia coriiceps]	930732900	XM_005920263.2	160	7.00001e-76	PREDICTED: Haplochromis burtoni RecQ mediated genome instability 2 (rmi2), mRNA	--	--	--	Q3UPE3	278	1.9e-23	RecQ-mediated genome instability protein 2 OS=Mus musculus GN=Rmi2 PE=2 SV=1	--	--	--	--	--	--	--	--	--	--
Cluster-22178.60107	432.916	1043.54	-1.2693	1.5509e-05	9.7503e-05	4954	734643081	XP_010750506.1	2800	0	PREDICTED: nuclear pore complex protein Nup214 [Larimichthys crocea]	734643080	XM_010752204.1	956	0	PREDICTED: Larimichthys crocea nucleoporin 214kDa (nup214), mRNA	--	--	--	P35658	1118	3.1e-120	Nuclear pore complex protein Nup214 OS=Homo sapiens GN=NUP214 PE=1 SV=2	PF13867	Sin3 binding region of histone deacetylase complex subunit SAP30	--	--	GO:0005515	protein binding	--	--	--	--
Cluster-22178.81691	521.092	1256.28	-1.2696	2.5839e-06	1.8559e-05	2244	--	--	--	--	--	--	--	--	--	--	--	--	--	--	--	--	--	--	--	--	--	--	--	--	--	--	--
Cluster-22178.71276	213.909	516.535	-1.2719	0.00019962	0.00099766	3416	799541238	AKA66304.1	948	2.6e-99	caspase-3-like protein [Siniperca chuatsi]	799541237	KP121427.1	248	2.45537e-124	Siniperca chuatsi caspase-3-like protein mRNA, complete cds	--	--	--	Q08DY9	779	4.3e-81	Caspase-3 OS=Bos taurus GN=CASP3 PE=2 SV=1	PF00656	Caspase domain	GO:0006508	proteolysis	GO:0004197	cysteine-type endopeptidase activity	--	--	KOG3573	Caspase, apoptotic cysteine protease
Cluster-22178.79641	480.764	1161.44	-1.2725	4.2254e-06	2.9303e-05	4873	657526755	XP_008285194.1	749	4.5e-76	PREDICTED: RING finger protein 24 isoform X3 [Stegastes partitus]	657526760	XM_008286980.1	488	0	PREDICTED: Stegastes partitus ring finger protein 24 (rnf24), transcript variant X4, mRNA	--	--	--	Q9Y225	664	1.3e-67	RING finger protein 24 OS=Homo sapiens GN=RNF24 PE=1 SV=1	PF12861//PF17122//PF05975//PF00097//PF14634//PF17123//PF08052//PF13639//PF00628//PF12678//PF12906	Anaphase-promoting complex subunit 11 RING-H2 finger//Zinc-finger//Bacterial ABC transporter protein EcsB//Zinc finger, C3HC4 type (RING finger)//zinc-RING finger domain//RING-like zinc finger//PyrBI operon leader peptide//Ring finger domain//PHD-finger//RING-H2 zinc finger//RING-variant domain	GO:0016567//GO:0019856	protein ubiquitination//pyrimidine nucleobase biosynthetic process	GO:0046872//GO:0008270//GO:0004842//GO:0005515	metal ion binding//zinc ion binding//ubiquitin-protein transferase activity//protein binding	GO:0016021//GO:0005680	integral component of membrane//anaphase-promoting complex	KOG0800	FOG: Predicted E3 ubiquitin ligase
Cluster-22178.81587	279.562	675.347	-1.2725	5.3999e-05	0.00030524	2608	499000390	XP_004554718.1	697	2.6e-70	PREDICTED: egl nine homolog 3 isoform X1 [Maylandia zebra]>gi|499000394|ref|XP_004554719.1| PREDICTED: egl nine homolog 3 isoform X1 [Maylandia zebra]	939314848	XM_004554662.2	193	7.01138e-94	PREDICTED: Maylandia zebra egl-9 family hypoxia-inducible factor 3 (egln3), transcript variant X2, mRNA	K09592	EGLN, HPH	hypoxia-inducible factor prolyl hydroxylase	P59722	331	2.9e-29	Egl nine homolog 1 (Fragment) OS=Rattus norvegicus GN=Egln1 PE=2 SV=2	--	--	--	--	--	--	--	--	--	--
Cluster-22178.66400	138.859	335.656	-1.2734	0.0022057	0.0085075	16412	465996600	EMP40055.1	796	5.3e-81	hypothetical protein UY3_02711 [Chelonia mydas]	734613247	XM_010735820.1	1385	0	PREDICTED: Larimichthys crocea CAS1 domain containing 1 (casd1), mRNA	--	--	--	Q96PB1	2676	2.2e-300	CAS1 domain-containing protein 1 OS=Homo sapiens GN=CASD1 PE=2 SV=1	PF00595//PF15473//PF13465//PF00856//PF09020//PF13912//PF00096//PF13180//PF00641//PF16622//PF05510//PF02861//PF08088//PF02468	PDZ domain (Also known as DHR or GLGF)//PEST, proteolytic signal-containing nuclear protein family//Zinc-finger double domain//SET domain//YopE, N terminal//C2H2-type zinc finger//Zinc finger, C2H2 type//PDZ domain//Zn-finger in Ran binding protein and others//zinc-finger C2H2-type//Sarcoglycan alpha/epsilon//Clp amino terminal domain, pathogenicity island component//Conotoxin I-superfamily//Phot…	GO:0015979//GO:0019538//GO:0050765//GO:0009405//GO:0016567	photosynthesis//protein metabolic process//negative regulation of phagocytosis//pathogenesis//protein ubiquitination	GO:0046872//GO:0008270//GO:0005515	metal ion binding//zinc ion binding//protein binding	GO:0009539//GO:0009523//GO:0016020//GO:0016012//GO:0005576	photosystem II reaction center//photosystem II//membrane//sarcoglycan complex//extracellular region	--	--
Cluster-22178.92884	105.047	253.951	-1.2735	0.0020237	0.0078937	1257	734602922	XP_010728441.1	1109	2.1e-118	PREDICTED: DEP domain-containing protein 1B-like isoform X1 [Larimichthys crocea]	583999727	XM_006794867.1	428	0	PREDICTED: Neolamprologus brichardi DEP domain-containing protein 1B-like (LOC102797069), mRNA	--	--	--	Q8WUY9	720	1.1e-74	DEP domain-containing protein 1B OS=Homo sapiens GN=DEPDC1B PE=1 SV=2	PF00620	RhoGAP domain	GO:0007165	signal transduction	--	--	--	--	--	--
Cluster-22178.55940	751.743	1817.51	-1.2736	2.1464e-07	1.815e-06	2548	831565729	XP_012733132.1	2593	3.5e-290	PREDICTED: tRNA-splicing ligase RtcB homolog [Fundulus heteroclitus]	734632500	XM_010746386.1	1021	0	PREDICTED: Larimichthys crocea RNA 2',3'-cyclic phosphate and 5'-OH ligase (rtcb), mRNA	K14415	RTCB, rtcB	tRNA-splicing ligase RtcB	A7RKF6	2311	7.3e-259	tRNA-splicing ligase RtcB homolog OS=Nematostella vectensis GN=v1g198406 PE=3 SV=1	PF08541//PF01139	3-Oxoacyl-[acyl-carrier-protein (ACP)] synthase III C terminal//tRNA-splicing ligase RtcB	GO:0008610//GO:0006396	lipid biosynthetic process//RNA processing	GO:0016747//GO:0008452	transferase activity, transferring acyl groups other than amino-acyl groups//RNA ligase activity	--	--	KOG3833	Uncharacterized conserved protein, contains RtcB domain
Cluster-22178.75506	313.471	758.532	-1.2749	3.4879e-05	0.0002054	4804	548350044	XP_005727357.1	1311	3e-141	PREDICTED: coiled-coil domain-containing protein 104-like isoform X1 [Pundamilia nyererei]	908510582	XM_005474352.2	441	0	PREDICTED: Oreochromis niloticus cilia and flagella associated protein 36 (cfap36), transcript variant X1, mRNA	--	--	--	Q1RM35	723	1.9e-74	Cilia- and flagella-associated protein 36 OS=Danio rerio GN=cfap36 PE=2 SV=2	PF14833	NAD-binding of NADP-dependent 3-hydroxyisobutyrate dehydrogenase	--	--	GO:0051287	NAD binding	--	--	KOG2175	Protein predicted to be involved in carbohydrate metabolism
Cluster-22178.65497	1064.31	2576.43	-1.2755	1.2607e-08	1.2607e-07	6403	734624121	XP_010740094.1	4383	0	PREDICTED: TBC1 domain family member 1 [Larimichthys crocea]	657541539	XM_008278422.1	1598	0	PREDICTED: Stegastes partitus TBC1 (tre-2/USP6, BUB2, cdc16) domain family, member 1 (tbc1d1), transcript variant X1, mRNA	K18341	TBC1D1	TBC1 domain family member 1	O97790	1973	2.9e-219	TBC1 domain family member 1 OS=Bos taurus GN=TBC1D1 PE=2 SV=2	PF05023//PF15306//PF00640	Phytochelatin synthase//LIN37//Phosphotyrosine interaction domain (PTB/PID)	GO:0046938//GO:0007049//GO:0010038	phytochelatin biosynthetic process//cell cycle//response to metal ion	GO:0016756//GO:0005515//GO:0046872	glutathione gamma-glutamylcysteinyltransferase activity//protein binding//metal ion binding	GO:0017053	transcriptional repressor complex	KOG4436	Predicted GTPase activator NB4S/EVI5 (contains TBC domain)/Calmodulin-binding protein Pollux (contains PTB and TBC domains)
Cluster-22178.57777	108.8	263.391	-1.2755	0.0019647	0.0076891	6331	542236267	XP_005456082.1	710	1.9e-71	PREDICTED: mucin-2-like isoform X1 [Oreochromis niloticus]>gi|542236269|ref|XP_005456083.1| PREDICTED: mucin-2-like isoform X2 [Oreochromis niloticus]>gi|542236271|ref|XP_005456084.1| PREDICTED: mucin-2-like isoform X3 [Oreochromis niloticus]>gi|542236273|ref|XP_005456085.1| PREDICTED: mucin-2-like isoform X4 [Oreochromis niloticus]	908493416	XM_003443650.3	45	3.21418e-11	PREDICTED: Oreochromis niloticus mal, T-cell differentiation protein 2 (mal2), mRNA	--	--	--	Q8BI08	400	7.1e-37	Protein MAL2 OS=Mus musculus GN=Mal2 PE=1 SV=1	PF06156//PF02322//PF01284//PF00643//PF04513	Protein of unknown function (DUF972)//Cytochrome bd terminal oxidase subunit II//Membrane-associating domain//B-box zinc finger//Baculovirus polyhedron envelope protein, PEP, C terminus	GO:0006260//GO:0055114	DNA replication//oxidation-reduction process	GO:0005198//GO:0008270	structural molecule activity//zinc ion binding	GO:0016020//GO:0019028//GO:0019031//GO:0005622	membrane//viral capsid//viral envelope//intracellular	--	--
Cluster-22178.86736	129.265	312.978	-1.2757	0.0010655	0.0044812	3075	657585636	XP_008297024.1	1367	6.1e-148	PREDICTED: mitochondrial carnitine/acylcarnitine carrier protein CACL-like [Stegastes partitus]>gi|657598362|ref|XP_008303958.1| PREDICTED: mitochondrial carnitine/acylcarnitine carrier protein CACL-like [Stegastes partitus]	734617442	XM_010738115.1	547	0	PREDICTED: Larimichthys crocea mitochondrial basic amino acids transporter-like (LOC104924690), mRNA	--	--	--	Q8N8R3	1059	1.3e-113	Mitochondrial basic amino acids transporter OS=Homo sapiens GN=SLC25A29 PE=1 SV=2	--	--	--	--	--	--	--	--	KOG0762	Mitochondrial carrier protein
Cluster-22178.60338	870.866	2108.99	-1.276	5.0884e-08	4.6977e-07	5036	734615292	XP_010735231.1	3814	0	PREDICTED: serine/threonine-protein phosphatase 6 regulatory subunit 2-like isoform X1 [Larimichthys crocea]	734615291	XM_010736929.1	2691	0	PREDICTED: Larimichthys crocea serine/threonine-protein phosphatase 6 regulatory subunit 2-like (LOC104923754), transcript variant X1, mRNA	K15500	PPP6R2, SAPS2	serine/threonine-protein phosphatase 6 regulatory subunit 2	O75170	2379	1.9e-266	Serine/threonine-protein phosphatase 6 regulatory subunit 2 OS=Homo sapiens GN=PPP6R2 PE=1 SV=2	--	--	--	--	--	--	--	--	KOG2073	SAP family cell cycle dependent phosphatase-associated protein
Cluster-22178.55170	787.917	1908.3	-1.2762	1.102e-07	9.7242e-07	3920	734631581	XP_010744182.1	2047	1.1e-226	PREDICTED: beclin-1 [Larimichthys crocea]	734631580	XM_010745880.1	848	0	PREDICTED: Larimichthys crocea beclin 1, autophagy related (becn1), mRNA	K08334	BECN1, VPS30, ATG6	beclin 1	Q4A1L5	1806	4.1e-200	Beclin-1 OS=Sus scrofa GN=BECN1 PE=2 SV=1	PF02601//PF15191//PF00069//PF05130//PF07714//PF04111	Exonuclease VII, large subunit//Synaptonemal complex central element protein 3//Protein kinase domain//FlgN protein//Protein tyrosine kinase//Autophagy protein Apg6	GO:0044780//GO:0006468//GO:0007283//GO:0007130//GO:0006308//GO:0006914//GO:0007131	bacterial-type flagellum assembly//protein phosphorylation//spermatogenesis//synaptonemal complex assembly//DNA catabolic process//autophagy//reciprocal meiotic recombination	GO:0005524//GO:0004672//GO:0008855	ATP binding//protein kinase activity//exodeoxyribonuclease VII activity	GO:0009318	exodeoxyribonuclease VII complex	KOG2751	Beclin-like protein
Cluster-22178.83606	1675.4	4058.16	-1.2763	1.6786e-10	2.0776e-09	9550	657556099	XP_008282373.1	4084	0	PREDICTED: breakpoint cluster region protein [Stegastes partitus]	657556098	XM_008284151.1	1734	0	PREDICTED: Stegastes partitus breakpoint cluster region (bcr), mRNA	K08878	BCR1, BCR	breakpoint cluster region protein	P11274	3014	0	Breakpoint cluster region protein OS=Homo sapiens GN=BCR PE=1 SV=2	PF02742//PF02454//PF07926//PF00711//PF00168//PF01007//PF00621//PF12464//PF09036//PF00620//PF02185	Iron dependent repressor, metal binding and dimerisation domain//Sigma 1s protein//TPR/MLP1/MLP2-like protein//Beta defensin//C2 domain//Inward rectifier potassium channel//RhoGEF domain//Maltose acetyltransferase//Bcr-Abl oncoprotein oligomerisation domain//RhoGAP domain//Hr1 repeat	GO:0016310//GO:0035023//GO:0019048//GO:0006813//GO:0006468//GO:0006606//GO:0042967//GO:0043087//GO:0007165//GO:0006952//GO:0009069	phosphorylation//regulation of Rho protein signal transduction//modulation by virus of host morphology or physiology//potassium ion transport//protein phosphorylation//protein import into nucleus//acyl-carrier-protein biosynthetic process//regulation of GTPase activity//signal transduction//defense response//serine family amino acid metabolic process	GO:0046914//GO:0005515//GO:0004674//GO:0016407//GO:0005089//GO:0046983//GO:0005096//GO:0005242	transition metal ion binding//protein binding//protein serine/threonine kinase activity//acetyltransferase activity//Rho guanyl-nucleotide exchange factor activity//protein dimerization activity//GTPase activator activity//inward rectifier potassium channel activity	GO:0016021//GO:0005576//GO:0008076	integral component of membrane//extracellular region//voltage-gated potassium channel complex	KOG1450	Predicted Rho GTPase-activating protein
Cluster-22178.47725	307.239	744.254	-1.2764	3.895e-05	0.00022707	4137	617409977	XP_007555113.1	1123	1.6e-119	PREDICTED: solute carrier family 25 member 48 isoform X1 [Poecilia formosa]>gi|617409981|ref|XP_007555114.1| PREDICTED: solute carrier family 25 member 48 isoform X1 [Poecilia formosa]>gi|617409985|ref|XP_007555115.1| PREDICTED: solute carrier family 25 member 48 isoform X1 [Poecilia formosa]>gi|658872222|ref|XP_008419055.1| PREDICTED: solute carrier family 25 member 48 [Poecilia reticulata]	657532349	XM_008306254.1	399	0	PREDICTED: Stegastes partitus solute carrier family 25, member 48 (slc25a48), mRNA	--	--	--	Q6DHS9	986	5.2e-105	Solute carrier family 25 member 48 OS=Danio rerio GN=slc25a48 PE=2 SV=1	PF01589//PF07178	Alphavirus E1 glycoprotein//TraL protein	GO:0000746	conjugation	GO:0004252	serine-type endopeptidase activity	GO:0055036//GO:0019028//GO:0019867	virion membrane//viral capsid//outer membrane	KOG0758	Mitochondrial carnitine-acylcarnitine carrier protein
Cluster-22178.63799	952.244	2306.91	-1.2766	0.0012676	0.0052272	9586	657561262	XP_008284276.1	2585	1.1e-288	PREDICTED: glycerol kinase-like isoform X1 [Stegastes partitus]	734613811	XM_010736128.1	1014	0	PREDICTED: Larimichthys crocea actin-related protein 3-like (LOC104923131), mRNA	K18584	ACTR3, ARP3	actin-related protein 3	O73723	2188	5e-244	Actin-related protein 3 OS=Takifugu rubripes GN=actr3 PE=3 SV=1	PF00370//PF04147//PF02782//PF00270//PF06723	FGGY family of carbohydrate kinases, N-terminal domain//Nop14-like family//FGGY family of carbohydrate kinases, C-terminal domain//DEAD/DEAH box helicase//MreB/Mbl protein	GO:0005975//GO:0000902	carbohydrate metabolic process//cell morphogenesis	GO:0016773//GO:0005524//GO:0003676	phosphotransferase activity, alcohol group as acceptor//ATP binding//nucleic acid binding	GO:0032040	small-subunit processome	KOG0678	Actin-related protein Arp2/3 complex, subunit Arp3
Cluster-22178.40015	190.221	461.048	-1.2772	0.00021992	0.0010899	4517	768937644	XP_011609035.1	1915	2.6e-211	PREDICTED: LOW QUALITY PROTEIN: kinesin-like protein KIF3A [Takifugu rubripes]	657556594	XM_008284371.1	1004	0	PREDICTED: Stegastes partitus kinesin family member 3A (kif3a), transcript variant X3, mRNA	K10394	KIF3_17	kinesin family member 3/17	Q4R628	1741	1.6e-192	Kinesin-like protein KIF3A OS=Macaca fascicularis GN=KIF3A PE=2 SV=1	PF04739//PF00225//PF04805//PF00412//PF05970	5'-AMP-activated protein kinase beta subunit, interaction domain//Kinesin motor domain//E10-like protein conserved region//LIM domain//PIF1-like helicase	GO:0055114//GO:0000723//GO:0007017//GO:0006281//GO:0007018	oxidation-reduction process//telomere maintenance//microtubule-based process//DNA repair//microtubule-based movement	GO:0005524//GO:0008270//GO:0016972//GO:0003678//GO:0008017//GO:0003777//GO:0005515	ATP binding//zinc ion binding//thiol oxidase activity//DNA helicase activity//microtubule binding//microtubule motor activity//protein binding	GO:0045298//GO:0005874//GO:0005657	tubulin complex//microtubule//replication fork	KOG4280	Kinesin-like protein
Cluster-22178.47673	207.456	503.041	-1.2779	0.00015685	0.00080248	4661	554858339	XP_005939315.1	1775	4.6e-195	PREDICTED: poly [ADP-ribose] polymerase 12-like [Haplochromis burtoni]	734617019	XM_010737881.1	482	0	PREDICTED: Larimichthys crocea poly [ADP-ribose] polymerase 12-like (LOC104924514), transcript variant X2, mRNA	K15259	PARP7S	poly	Q9H0J9	561	1.1e-55	Poly [ADP-ribose] polymerase 12 OS=Homo sapiens GN=PARP12 PE=1 SV=1	PF00642//PF00644	Zinc finger C-x8-C-x5-C-x3-H type (and similar)//Poly(ADP-ribose) polymerase catalytic domain	--	--	GO:0046872//GO:0003950	metal ion binding//NAD+ ADP-ribosyltransferase activity	--	--	--	--
Cluster-22178.59081	260.035	630.717	-1.2783	6.117e-05	0.0003422	4960	542219878	XP_005449826.1	5311	0	PREDICTED: ATPase family AAA domain-containing protein 2B-like isoform X1 [Oreochromis niloticus]	657544925	XM_008279632.1	2572	0	PREDICTED: Stegastes partitus ATPase family, AAA domain containing 2B (atad2b), partial mRNA	--	--	--	Q9ULI0	3262	0	ATPase family AAA domain-containing protein 2B OS=Homo sapiens GN=ATAD2B PE=1 SV=3	PF07724//PF12356//PF05496//PF01695//PF00439//PF07728//PF00910//PF00004//PF06068	AAA domain (Cdc48 subfamily)//Protein of unknown function (DUF3643)//Holliday junction DNA helicase ruvB N-terminus//IstB-like ATP binding protein//Bromodomain//AAA domain (dynein-related subfamily)//RNA helicase//ATPase family associated with various cellular activities (AAA)//TIP49 C-terminus	GO:0006281//GO:0006915//GO:0032465//GO:0016567//GO:0006310	DNA repair//apoptotic process//regulation of cytokinesis//protein ubiquitination//DNA recombination	GO:0009378//GO:0003723//GO:0005515//GO:0005524//GO:0016887//GO:0004842//GO:0003724//GO:0003678	four-way junction helicase activity//RNA binding//protein binding//ATP binding//ATPase activity//ubiquitin-protein transferase activity//RNA helicase activity//DNA helicase activity	GO:0009379//GO:0005657	Holliday junction helicase complex//replication fork	KOG0732	AAA+-type ATPase containing the bromodomain
Cluster-22178.71863	376.744	913.967	-1.2786	7.6707e-06	5.0881e-05	4651	808865754	KKF16569.1	2988	0	glucose-regulated protein [Larimichthys crocea]	734596474	XM_010738795.1	1479	0	PREDICTED: Larimichthys crocea heat shock 70kDa protein 5 (glucose-regulated protein, 78kDa) (hspa5), mRNA	K09490	HSPA5, BIP	heat shock 70kDa protein 5	Q91883	2874	0	78 kDa glucose-regulated protein OS=Xenopus laevis GN=hspa5 PE=2 SV=1	PF01344//PF06723//PF01968//PF06058//PF02782//PF06455//PF07646//PF05049	Kelch motif//MreB/Mbl protein//Hydantoinase/oxoprolinase//Dcp1-like decapping family//FGGY family of carbohydrate kinases, C-terminal domain//NADH dehydrogenase subunit 5 C-terminus//Kelch motif//Interferon-inducible GTPase (IIGP)	GO:0055114//GO:0005975//GO:0043085//GO:0006120//GO:0006814//GO:0000902//GO:0015992//GO:0006744//GO:0000290//GO:0042773	oxidation-reduction process//carbohydrate metabolic process//positive regulation of catalytic activity//mitochondrial electron transport, NADH to ubiquinone//sodium ion transport//cell morphogenesis//proton transport//ubiquinone biosynthetic process//deadenylation-dependent decapping of nuclear-transcribed mRNA//ATP synthesis coupled electron transport	GO:0008047//GO:0005525//GO:0005515//GO:0008137//GO:0016773//GO:0016787	enzyme activator activity//GTP binding//protein binding//NADH dehydrogenase (ubiquinone) activity//phosphotransferase activity, alcohol group as acceptor//hydrolase activity	GO:0016020	membrane	KOG0100	Molecular chaperones GRP78/BiP/KAR2, HSP70 superfamily
Cluster-22178.65664	253.555	616.118	-1.2809	7.3654e-05	0.00040493	3039	498970191	XP_004547339.1	1219	8.8e-131	PREDICTED: heterogeneous nuclear ribonucleoprotein K isoform X1 [Maylandia zebra]>gi|548338938|ref|XP_005722099.1| PREDICTED: heterogeneous nuclear ribonucleoprotein K-like [Pundamilia nyererei]>gi|554810744|ref|XP_005916241.1| PREDICTED: heterogeneous nuclear ribonucleoprotein K-like isoform X1 [Haplochromis burtoni]>gi|554810746|ref|XP_005916242.1| PREDICTED: heterogeneous nuclear ribonucleopro…	657577897	XM_008294578.1	796	0	PREDICTED: Stegastes partitus heterogeneous nuclear ribonucleoprotein K (hnrnpk), mRNA	--	--	--	Q5ZIQ3	890	5.2e-94	Heterogeneous nuclear ribonucleoprotein K OS=Gallus gallus GN=HNRNPK PE=2 SV=1	PF06743//PF07650//PF13184//PF03808//PF05435//PF00013//PF13014	FAST kinase-like protein, subdomain 1//KH domain//NusA-like KH domain//Glycosyl transferase WecB/TagA/CpsF family//Phi-29 DNA terminal protein GP3//KH domain//KH domain	GO:0009058//GO:0006260//GO:0006269//GO:0018142	biosynthetic process//DNA replication//DNA replication, synthesis of RNA primer//protein-DNA covalent cross-linking	GO:0003723//GO:0004672	RNA binding//protein kinase activity	--	--	KOG2192	PolyC-binding hnRNP-K protein HRB57A/hnRNP, contains KH domain
Cluster-22178.42275	128.811	313.01	-1.281	0.0014173	0.005764	2155	--	--	--	--	--	736296148	XM_010793160.1	354	0	PREDICTED: Notothenia coriiceps zinc finger protein 609 (znf609), mRNA	--	--	--	--	--	--	--	--	--	--	--	--	--	--	--	--	--
Cluster-22178.56741	232.289	565.086	-1.2825	0.00010134	0.00054073	4443	808872213	KKF21697.1	1981	5.6e-219	Transforming growth factor beta regulator 1 [Larimichthys crocea]	734600649	XM_010757125.1	959	0	PREDICTED: Larimichthys crocea transforming growth factor beta regulator 1 (tbrg1), transcript variant X2, mRNA	K05970	SIAE	sialate O-acetylesterase	Q5RFU0	932	1e-98	Sialate O-acetylesterase OS=Pongo abelii GN=SIAE PE=2 SV=1	PF05964//PF05965//PF05066	F/Y-rich N-terminus//F/Y rich C-terminus//HB1, ASXL, restriction endonuclease HTH domain	GO:0006355//GO:0006351	regulation of transcription, DNA-templated//transcription, DNA-templated	--	--	GO:0005634	nucleus	KOG1246	DNA-binding protein jumonji/RBP2/SMCY, contains JmjC domain
Cluster-22178.82576	119.937	291.865	-1.283	0.0011469	0.0047834	1329	657529855	XP_008295905.1	593	1.5e-58	PREDICTED: cell division cycle-associated protein 2 isoform X3 [Stegastes partitus]	734620412	XM_010739753.1	121	3.73406e-54	PREDICTED: Larimichthys crocea cell division cycle associated 2 (cdca2), transcript variant X2, mRNA	--	--	--	--	--	--	--	--	--	--	--	--	--	--	--	--	--
Cluster-22178.44160	262.04	637.701	-1.2831	7.9913e-05	0.00043582	3359	548447185	XP_005746422.1	3452	0	PREDICTED: uncharacterized protein LOC102203668 [Pundamilia nyererei]	908538503	XM_013276135.1	1146	0	PREDICTED: Oreochromis niloticus uncharacterized LOC100704906 (LOC100704906), mRNA	--	--	--	A0ZSK3	196	1.7e-13	Neoverrucotoxin subunit alpha OS=Synanceia verrucosa PE=1 SV=1	PF04548//PF01580//PF03983//PF16656//PF03193//PF00005//PF00437//PF00735//PF01926//PF00041//PF08112	AIG1 family//FtsK/SpoIIIE family//SLA1 homology domain 1, SHD1//Purple acid Phosphatase, N-terminal domain//Protein of unknown function, DUF258//ABC transporter//Type II/IV secretion system protein//Septin//50S ribosome-binding GTPase//Fibronectin type III domain//ATP synthase epsilon subunit	GO:0006810//GO:0006771//GO:0015986//GO:0019497	transport//riboflavin metabolic process//ATP synthesis coupled proton transport//hexachlorocyclohexane metabolic process	GO:0003677//GO:0030674//GO:0042626//GO:0003993//GO:0043130//GO:0016887//GO:0005524//GO:0042802//GO:0005515//GO:0000166//GO:0005525//GO:0008092//GO:0003924//GO:0046872	DNA binding//protein binding, bridging//ATPase activity, coupled to transmembrane movement of substances//acid phosphatase activity//ubiquitin binding//ATPase activity//ATP binding//identical protein binding//protein binding//nucleotide binding//GTP binding//cytoskeletal protein binding//GTPase activity//metal ion binding	GO:0033178	proton-transporting two-sector ATPase complex, catalytic domain	KOG0613	Projectin/twitchin and related proteins
Cluster-22178.72895	153.403	373.356	-1.2832	0.0003116	0.0014917	5195	835974408	XP_012778838.1	1704	8.7e-187	PREDICTED: interactor protein for cytohesin exchange factors 1 isoform X1 [Maylandia zebra]	734604979	XM_010731269.1	1445	0	PREDICTED: Larimichthys crocea SR-related CTD-associated factor 8 (scaf8), transcript variant X2, mRNA	K13191	RBM16, SCAF8	RNA-binding protein 16	Q9UPN6	901	4.7e-95	Protein SCAF8 OS=Homo sapiens GN=SCAF8 PE=1 SV=1	PF00076//PF06495//PF12409	RNA recognition motif. (a.k.a. RRM, RBD, or RNP domain)//Fruit fly transformer protein//P5-type ATPase cation transporter	GO:0046660//GO:0006812//GO:0006397	female sex differentiation//cation transport//mRNA processing	GO:0003676//GO:0016887	nucleic acid binding//ATPase activity	GO:0016021//GO:0005634	integral component of membrane//nucleus	KOG0132	RNA polymerase II C-terminal domain-binding protein RA4, contains RPR and RRM domains
Cluster-22178.95145	126.383	307.583	-1.2832	0.0014184	0.005768	4998	657535486	XP_008274473.1	3515	0	PREDICTED: zinc finger X-chromosomal protein isoform X1 [Stegastes partitus]	657535485	XM_008276251.1	2088	0	PREDICTED: Stegastes partitus zinc finger protein, X-linked (zfx), transcript variant X1, mRNA	--	--	--	Q01611	1688	2.5e-186	Zinc finger Y-chromosomal protein 1 OS=Xenopus laevis GN=zfy1 PE=2 SV=1	PF00096//PF16622//PF05443//PF04704//PF13465	Zinc finger, C2H2 type//zinc-finger C2H2-type//ROS/MUCR transcriptional regulator protein//Zfx / Zfy transcription activation region//Zinc-finger double domain	GO:0006355	regulation of transcription, DNA-templated	GO:0003677//GO:0046872//GO:0008270	DNA binding//metal ion binding//zinc ion binding	GO:0005634	nucleus	--	--
Cluster-22178.45130	93.4576	227.7	-1.2848	0.0021997	0.008487	3385	742232952	XP_010901660.1	2846	0	PREDICTED: diacylglycerol kinase delta isoform X1 [Esox lucius]	657598114	XM_008305602.1	1160	0	PREDICTED: Stegastes partitus diacylglycerol kinase, delta 130kDa (dgkd), transcript variant X2, mRNA	K00901	dgkA, DGK	diacylglycerol kinase (ATP)	Q16760	2692	6.4e-303	Diacylglycerol kinase delta OS=Homo sapiens GN=DGKD PE=1 SV=4	PF00781//PF07649//PF12814//PF00130	Diacylglycerol kinase catalytic domain//C1-like domain//Meiotic cell cortex C-terminal pleckstrin homology//Phorbol esters/diacylglycerol binding domain (C1 domain)	GO:0035556//GO:0032065//GO:0055114	intracellular signal transduction//cortical protein anchoring//oxidation-reduction process	GO:0016301//GO:0005515//GO:0047134//GO:0005543	kinase activity//protein binding//protein-disulfide reductase activity//phospholipid binding	GO:0005938	cell cortex	KOG1170	Diacylglycerol kinase
Cluster-22178.45996	260.182	634.351	-1.2858	5.4002e-05	0.00030524	1298	734596208	XP_010735710.1	1238	2.4e-133	PREDICTED: putative monooxygenase p33MONOX isoform X3 [Larimichthys crocea]	930727672	XM_005915989.2	391	0	PREDICTED: Haplochromis burtoni putative monooxygenase p33MONOX (LOC102298681), transcript variant X2, mRNA	--	--	--	A4QNZ7	854	3.3e-90	Putative monooxygenase p33MONOX OS=Danio rerio GN=p33monox PE=1 SV=1	PF02232	Alpha trans-inducing protein (Alpha-TIF)	GO:0006355	regulation of transcription, DNA-templated	GO:0003677	DNA binding	--	--	--	--
Cluster-22178.52213	682.248	1665.97	-1.288	2.1772e-07	1.8391e-06	3407	542218807	XP_005449415.1	1958	2e-216	PREDICTED: rab GTPase-activating protein 1-like isoform X1 [Oreochromis niloticus]	908466635	XM_005449359.2	492	0	PREDICTED: Oreochromis niloticus TBC1 domain family member 10B-like (LOC100693935), transcript variant X2, mRNA	--	--	--	Q8C9V1	286	6.3e-24	Carabin OS=Mus musculus GN=Tbc1d10c PE=1 SV=1	--	--	--	--	--	--	--	--	KOG2058	Ypt/Rab GTPase activating protein
Cluster-22178.63501	392.349	958.574	-1.2888	1.134e-05	7.3045e-05	1730	--	--	--	--	--	908462747	XM_013264428.1	593	0	PREDICTED: Oreochromis niloticus transportin-2 (LOC100707662), transcript variant X2, mRNA	--	--	--	--	--	--	--	--	--	--	--	--	--	--	--	--	--
Cluster-22178.82118	109.317	267.23	-1.2896	0.0020359	0.007935	2739	734643449	XP_010750711.1	2252	1.3e-250	PREDICTED: polypyrimidine tract-binding protein 3 [Larimichthys crocea]	908472967	XM_005470566.2	891	0	PREDICTED: Oreochromis niloticus polypyrimidine tract binding protein 3 (ptbp3), mRNA	--	--	--	O95758	1556	2.8e-171	Polypyrimidine tract-binding protein 3 OS=Homo sapiens GN=PTBP3 PE=1 SV=2	PF00076	RNA recognition motif. (a.k.a. RRM, RBD, or RNP domain)	--	--	GO:0003676	nucleic acid binding	--	--	KOG1190	Polypyrimidine tract-binding protein
Cluster-22178.70417	244.794	598.462	-1.2897	0.0023685	0.0090638	7620	169261416	ACA52288.1	2923	0	nuclear ribonuclease III protein [Xenopus (Silurana) tropicalis]	657575765	XM_008293411.1	1343	0	PREDICTED: Stegastes partitus drosha, ribonuclease type III (drosha), mRNA	--	--	--	P55280	1966	2.2e-218	Cadherin-6 OS=Rattus norvegicus GN=Cdh6 PE=1 SV=1	PF14622//PF00028//PF00636	Ribonuclease-III-like//Cadherin domain//Ribonuclease III domain	GO:0007156//GO:0051252//GO:0006396	homophilic cell adhesion via plasma membrane adhesion molecules//regulation of RNA metabolic process//RNA processing	GO:0003723//GO:0004525//GO:0005509	RNA binding//ribonuclease III activity//calcium ion binding	GO:0016020	membrane	KOG1817	Ribonuclease
Cluster-22178.47663	281.274	688.076	-1.2906	3.383e-05	0.00019971	3003	657573420	XP_008290368.1	1490	3.3e-162	PREDICTED: NAD-dependent protein deacetylase sirtuin-2 [Stegastes partitus]	657573419	XM_008292146.1	641	0	PREDICTED: Stegastes partitus sirtuin 2 (sirt2), mRNA	--	--	--	Q7ZVK3	1329	6.4e-145	NAD-dependent protein deacetylase sirtuin-2 OS=Danio rerio GN=sirt2 PE=2 SV=1	PF00782//PF02146	Dual specificity phosphatase, catalytic domain//Sir2 family	GO:0006470	protein dephosphorylation	GO:0008138//GO:0070403	protein tyrosine/serine/threonine phosphatase activity//NAD+ binding	--	--	KOG2682	NAD-dependent histone deacetylases and class I sirtuins (SIR2 family)
Cluster-22178.68596	1013.18	2480.48	-1.2917	1.5986e-08	1.5785e-07	4488	657545097	XP_008277917.1	2366	1.3e-263	PREDICTED: ubiquitin carboxyl-terminal hydrolase CYLD-like [Stegastes partitus]	657545096	XM_008279695.1	1142	0	PREDICTED: Stegastes partitus ubiquitin carboxyl-terminal hydrolase CYLD-like (LOC103355780), mRNA	--	--	--	Q80TQ2	1295	8.3e-141	Ubiquitin carboxyl-terminal hydrolase CYLD OS=Mus musculus GN=Cyld PE=1 SV=2	PF00628//PF00443	PHD-finger//Ubiquitin carboxyl-terminal hydrolase	GO:0016579	protein deubiquitination	GO:0005515//GO:0036459	protein binding//ubiquitinyl hydrolase activity	--	--	--	--
Cluster-22178.96292	206.958	506.65	-1.2917	0.00020431	0.0010192	4099	808880196	KKF28127.1	2815	0	Amyloid beta A4 precursor protein-binding family A member 2 [Larimichthys crocea]	930746809	XM_005931421.2	1194	0	PREDICTED: Haplochromis burtoni amyloid beta A4 precursor protein-binding family A member 2-like (LOC102306122), transcript variant X2, mRNA	--	--	--	O35431	2148	9.3e-240	Amyloid beta A4 precursor protein-binding family A member 2 OS=Rattus norvegicus GN=Apba2 PE=1 SV=1	PF00595//PF13180//PF00640	PDZ domain (Also known as DHR or GLGF)//PDZ domain//Phosphotyrosine interaction domain (PTB/PID)	--	--	GO:0005515	protein binding	--	--	KOG3605	Beta amyloid precursor-binding protein
Cluster-22178.61743	290.831	712.041	-1.2918	3.5601e-05	0.00020926	2343	657539762	XP_008276014.1	1940	1.7e-214	PREDICTED: [Pyruvate dehydrogenase (acetyl-transferring)] kinase isozyme 2, mitochondrial-like [Stegastes partitus]	736300788	XM_010794724.1	677	0	PREDICTED: Notothenia coriiceps pyruvate dehydrogenase (acetyl-transferring) kinase isozyme 2, mitochondrial-like (LOC104965721), transcript variant X1, mRNA	--	--	--	Q9JK42	1625	2.4e-179	[Pyruvate dehydrogenase (acetyl-transferring)] kinase isozyme 2, mitochondrial OS=Mus musculus GN=Pdk2 PE=1 SV=2	--	--	--	--	--	--	--	--	KOG0787	Dehydrogenase kinase
Cluster-22178.58748	259.251	634.757	-1.2919	8.6362e-05	0.00046767	4202	548431592	XP_005744085.1	2946	0	PREDICTED: antigen peptide transporter 1-like isoform X1 [Pundamilia nyererei]>gi|548431597|ref|XP_005744086.1| PREDICTED: antigen peptide transporter 1-like isoform X2 [Pundamilia nyererei]>gi|548431603|ref|XP_005744087.1| PREDICTED: antigen peptide transporter 1-like isoform X3 [Pundamilia nyererei]	332380493	HQ328079.1	1142	0	Dicentrarchus labrax transporter-associated with antigen processing 1 (Dila-TAP1) mRNA, Dila-TAP1*02 allele, complete cds	--	--	--	Q28433	1342	2.8e-146	Antigen peptide transporter 1 OS=Gorilla gorilla gorilla GN=TAP1 PE=2 SV=2	PF00503//PF00005//PF03248//PF00664	G-protein alpha subunit//ABC transporter//Rer1 family//ABC transporter transmembrane region	GO:0007186//GO:0007165//GO:0006810//GO:0055085	G-protein coupled receptor signaling pathway//signal transduction//transport//transmembrane transport	GO:0003924//GO:0016887//GO:0019001//GO:0005524//GO:0031683//GO:0042626//GO:0004871	GTPase activity//ATPase activity//guanyl nucleotide binding//ATP binding//G-protein beta/gamma-subunit complex binding//ATPase activity, coupled to transmembrane movement of substances//signal transducer activity	GO:0016021	integral component of membrane	KOG0058	Peptide exporter, ABC superfamily
Cluster-22178.67172	178.489	437.486	-1.2934	0.00029811	0.0014343	1527	--	--	--	--	--	734633021	XM_010746671.1	242	2.34686e-121	PREDICTED: Larimichthys crocea splicing factor 3b, subunit 4, 49kDa (sf3b4), mRNA	--	--	--	--	--	--	--	--	--	--	--	--	--	--	--	--	--
Cluster-22178.45909	411.836	1010.51	-1.2949	3.6398e-06	2.5489e-05	3247	734637113	XP_010747226.1	2435	9.3e-272	PREDICTED: interleukin-6 receptor subunit beta-like isoform X2 [Larimichthys crocea]	930761597	XM_014340326.1	388	0	PREDICTED: Haplochromis burtoni interleukin 6 signal transducer (il6st), transcript variant X9, mRNA	K05060	IL6ST, GP130	interleukin 6 signal transducer	P40189	959	5.5e-102	Interleukin-6 receptor subunit beta OS=Homo sapiens GN=IL6ST PE=1 SV=2	PF16656//PF00041	Purple acid Phosphatase, N-terminal domain//Fibronectin type III domain	GO:0006771//GO:0019497	riboflavin metabolic process//hexachlorocyclohexane metabolic process	GO:0046872//GO:0005515//GO:0003993	metal ion binding//protein binding//acid phosphatase activity	--	--	--	--
Cluster-22178.48953	236.447	580.558	-1.2959	9.5464e-05	0.00051211	2423	348538591	XP_003456774.1	431	1.7e-39	PREDICTED: dnaJ homolog subfamily B member 6-like [Oreochromis niloticus]	734642637	XM_010751961.1	673	0	PREDICTED: Larimichthys crocea dnaJ homolog subfamily B member 6-like (LOC104936025), transcript variant X1, mRNA	--	--	--	Q0III6	357	2.6e-32	DnaJ homolog subfamily B member 6 OS=Bos taurus GN=DNAJB6 PE=2 SV=1	PF05439	Jumping translocation breakpoint protein (JTB)	--	--	--	--	GO:0016021	integral component of membrane	KOG0714	Molecular chaperone (DnaJ superfamily)
Cluster-22178.51662	171.626	421.881	-1.2976	0.0002414	0.0011854	8742	657592904	XP_008301000.1	2847	0	PREDICTED: aryl hydrocarbon receptor nuclear translocator-like protein 1 [Stegastes partitus]	734646323	XM_010753995.1	1315	0	PREDICTED: Larimichthys crocea aryl hydrocarbon receptor nuclear translocator-like protein 2 (LOC104937695), transcript variant X1, mRNA	--	--	--	Q9I8T7	1625	8.8e-179	Aryl hydrocarbon receptor nuclear translocator-like protein 1 OS=Gallus gallus GN=ARNTL PE=1 SV=1	PF08447//PF02186//PF13202//PF13405//PF08446//PF00010//PF00895//PF00036//PF00989//PF13833//PF10591//PF13499	PAS fold//TFIIE beta subunit core domain//EF hand//EF-hand domain//PAS fold//Helix-loop-helix DNA-binding domain//ATP synthase protein 8//EF hand//PAS fold//EF-hand domain pair//Secreted protein acidic and rich in cysteine Ca binding region//EF-hand domain pair	GO:0015986//GO:0006355//GO:0006367//GO:0007165//GO:0015992	ATP synthesis coupled proton transport//regulation of transcription, DNA-templated//transcription initiation from RNA polymerase II promoter//signal transduction//proton transport	GO:0005515//GO:0005509//GO:0046983//GO:0015078	protein binding//calcium ion binding//protein dimerization activity//hydrogen ion transmembrane transporter activity	GO:0005578//GO:0000276	proteinaceous extracellular matrix//mitochondrial proton-transporting ATP synthase complex, coupling factor F(o)	KOG3561	Aryl-hydrocarbon receptor nuclear translocator
Cluster-22178.37194	263.346	648.49	-1.3001	5.781e-05	0.00032493	2337	734647840	XP_010753128.1	845	1.6e-87	PREDICTED: WW domain binding protein 1-like [Larimichthys crocea]>gi|808868428|gb|KKF18751.1| Outcome predictor in acute leukemia 1 [Larimichthys crocea]	734647839	XM_010754826.1	325	2.62454e-167	PREDICTED: Larimichthys crocea WW domain binding protein 1-like (LOC104938436), mRNA	--	--	--	Q9NX94	414	6.2e-39	WW domain binding protein 1-like OS=Homo sapiens GN=WBP1L PE=1 SV=2	--	--	--	--	--	--	--	--	--	--
Cluster-22178.56492	199.513	491.727	-1.3014	0.00015944	0.0008145	9403	734597747	XP_010743796.1	5111	0	PREDICTED: disks large homolog 5-like isoform X2 [Larimichthys crocea]	657542567	XM_008278793.1	5246	0	PREDICTED: Stegastes partitus discs, large homolog 5 (Drosophila) (dlg5), transcript variant X1, mRNA	--	--	--	Q8TDM6	2551	4e-286	Disks large homolog 5 OS=Homo sapiens GN=DLG5 PE=1 SV=4	PF13180//PF07926//PF00018//PF13417//PF00595//PF00619	PDZ domain//TPR/MLP1/MLP2-like protein//SH3 domain//Glutathione S-transferase, N-terminal domain//PDZ domain (Also known as DHR or GLGF)//Caspase recruitment domain	GO:0006606//GO:0042981	protein import into nucleus//regulation of apoptotic process	GO:0005515	protein binding	--	--	KOG0708	Membrane-associated guanylate kinase MAGUK (contains PDZ, SH3, HOOK and GUK domains)
Cluster-22178.67719	233.285	575.002	-1.3015	8.971e-05	0.00048413	2458	657550972	XP_008280018.1	1779	8.3e-196	PREDICTED: zinc finger CCCH domain-containing protein 3 [Stegastes partitus]	657550971	XM_008281796.1	458	0	PREDICTED: Stegastes partitus zinc finger CCCH-type containing 3 (zc3h3), mRNA	--	--	--	Q8CHP0	827	8.5e-87	Zinc finger CCCH domain-containing protein 3 OS=Mus musculus GN=Zc3h3 PE=1 SV=1	PF00642//PF08027	Zinc finger C-x8-C-x5-C-x3-H type (and similar)//Albumin I chain b	GO:0009405	pathogenesis	GO:0045735//GO:0046872	nutrient reservoir activity//metal ion binding	--	--	KOG1492	C3H1-type Zn-finger protein
Cluster-22178.58234	120.62	297.318	-1.3015	0.0010084	0.0042656	4723	542247204	XP_005460177.1	2692	2.1e-301	PREDICTED: sulfhydryl oxidase 2-like [Oreochromis niloticus]	908507418	XM_005460120.2	755	0	PREDICTED: Oreochromis niloticus quiescin Q6 sulfhydryl oxidase 2 (qsox2), mRNA	K10758	QSOX	thiol oxidase	Q3TMX7	1630	1.3e-179	Sulfhydryl oxidase 2 OS=Mus musculus GN=Qsox2 PE=1 SV=1	PF00085//PF04777	Thioredoxin//Erv1 / Alr family	GO:0045454//GO:0055114	cell redox homeostasis//oxidation-reduction process	GO:0016972	thiol oxidase activity	--	--	KOG0191	Thioredoxin/protein disulfide isomerase
Cluster-22178.63520	167.311	412.621	-1.3023	0.00033218	0.0015804	4238	657568727	XP_008287810.1	4040	0	PREDICTED: fibroblast growth factor receptor 3 isoform X5 [Stegastes partitus]	657568726	XM_008289588.1	1773	0	PREDICTED: Stegastes partitus fibroblast growth factor receptor 3 (fgfr3), transcript variant X5, mRNA	K05094	FGFR3	fibroblast growth factor receptor 3	Q9I8X3	3485	0	Fibroblast growth factor receptor 3 OS=Danio rerio GN=fgfr3 PE=2 SV=1	PF13895//PF06558//PF07714//PF03568//PF00069	Immunoglobulin domain//Secretion monitor precursor protein (SecM)//Protein tyrosine kinase//Peptidase family C50//Protein kinase domain	GO:0006468//GO:0006508	protein phosphorylation//proteolysis	GO:0004672//GO:0005524//GO:0045182//GO:0008233//GO:0005515	protein kinase activity//ATP binding//translation regulator activity//peptidase activity//protein binding	GO:0005634	nucleus	--	--
Cluster-22178.55014	475.794	1174.23	-1.3033	1.5187e-06	1.1325e-05	1062	642127685	CDQ60056.1	651	2.2e-65	unnamed protein product [Oncorhynchus mykiss]	657524206	XM_008278127.1	398	0	PREDICTED: Stegastes partitus polyglutamine binding protein 1 (pqbp1), mRNA	--	--	--	Q6PCT5	551	3.7e-55	Polyglutamine-binding protein 1 OS=Rattus norvegicus GN=Pqbp1 PE=2 SV=1	PF02724//PF00397	CDC45-like protein//WW domain	GO:0006270	DNA replication initiation	GO:0005515	protein binding	--	--	KOG3427	Polyglutamine tract-binding protein PQBP-1
Cluster-22178.51371	220.283	543.716	-1.3035	0.00010288	0.00054825	4092	657551649	XP_008280267.1	3967	0	PREDICTED: leucine-zipper-like transcriptional regulator 1 isoform X1 [Stegastes partitus]	657551648	XM_008282045.1	1538	0	PREDICTED: Stegastes partitus leucine-zipper-like transcription regulator 1 (lztr1), transcript variant X1, mRNA	--	--	--	Q5R4Q7	2061	1.1e-229	Leucine-zipper-like transcriptional regulator 1 OS=Pongo abelii GN=LZTR1 PE=2 SV=1	PF03089//PF07646//PF00651//PF01344	Recombination activating protein 2//Kelch motif//BTB/POZ domain//Kelch motif	GO:0006310	DNA recombination	GO:0003677//GO:0005515	DNA binding//protein binding	GO:0005634	nucleus	KOG4693	Uncharacterized conserved protein, contains kelch repeat
Cluster-22178.79413	235.293	581.144	-1.3044	9.2058e-05	0.00049539	5835	808882149	KKF29569.1	2209	2.7e-245	Microtubule-associated serine/threonine-protein kinase 3 [Larimichthys crocea]	734608822	XM_010733383.1	1242	0	PREDICTED: Larimichthys crocea microtubule-associated serine/threonine-protein kinase 3-like (LOC104920969), mRNA	K08789	MAST	microtubule-associated serine/threonine kinase	Q6AX33	655	1.8e-66	Microtubule-associated serine/threonine-protein kinase 3 OS=Xenopus laevis GN=mast3 PE=2 SV=1	PF00595//PF13180	PDZ domain (Also known as DHR or GLGF)//PDZ domain	--	--	GO:0005515	protein binding	--	--	KOG0606	Microtubule-associated serine/threonine kinase and related proteins
Cluster-22178.58613	348.476	860.858	-1.3047	8.812e-06	5.7828e-05	3463	657532440	XP_008304798.1	3296	0	PREDICTED: nuclear pore complex protein Nup153 isoform X1 [Stegastes partitus]	657532439	XM_008306576.1	1178	0	PREDICTED: Stegastes partitus nucleoporin 153kDa (nup153), transcript variant X1, mRNA	K14296	NUP153	nuclear pore complex protein Nup153	P49790	1483	1e-162	Nuclear pore complex protein Nup153 OS=Homo sapiens GN=NUP153 PE=1 SV=2	PF00641	Zn-finger in Ran binding protein and others	--	--	GO:0008270	zinc ion binding	--	--	KOG0864	Ran-binding protein RANBP1 and related RanBD domain proteins
Cluster-22178.50110	292.406	722.961	-1.3059	2.9043e-05	0.00017354	1066	835967499	XP_012778298.1	590	2.7e-58	PREDICTED: LOW QUALITY PROTEIN: ornithine decarboxylase antizyme 2-like [Maylandia zebra]	734628334	XM_010744096.1	281	3.38841e-143	PREDICTED: Larimichthys crocea ornithine decarboxylase antizyme 2-like (LOC104929548), mRNA	--	--	--	O95190	378	4.3e-35	Ornithine decarboxylase antizyme 2 OS=Homo sapiens GN=OAZ2 PE=1 SV=1	PF02100	Ornithine decarboxylase antizyme	GO:0019467	ornithine catabolic process, by decarboxylation	GO:0008073//GO:0004857	ornithine decarboxylase inhibitor activity//enzyme inhibitor activity	--	--	--	--
Cluster-22178.48199	167.105	413.361	-1.3067	0.00031776	0.0015184	4542	551503899	XP_005803488.1	3921	0	PREDICTED: tetratricopeptide repeat protein 13-like [Xiphophorus maculatus]	908544497	XM_003456617.3	1762	0	PREDICTED: Oreochromis niloticus tetratricopeptide repeat domain 13 (ttc13), transcript variant X1, mRNA	--	--	--	Q8NBP0	3263	0	Tetratricopeptide repeat protein 13 OS=Homo sapiens GN=TTC13 PE=2 SV=3	PF13174//PF13414//PF13374//PF00515//PF13181//PF13371//PF13176//PF10579	Tetratricopeptide repeat//TPR repeat//Tetratricopeptide repeat//Tetratricopeptide repeat//Tetratricopeptide repeat//Tetratricopeptide repeat//Tetratricopeptide repeat//Rapsyn N-terminal myristoylation and linker region	GO:0007268	synaptic transmission	GO:0005515//GO:0043495//GO:0033130	protein binding//protein anchor//acetylcholine receptor binding	--	--	KOG1124	FOG: TPR repeat
Cluster-22178.61295	1347.68	3334.46	-1.307	0.00084556	0.0036482	5921	808869452	KKF19494.1	1839	2.2e-202	Glucose-6-phosphate translocase [Larimichthys crocea]	734609176	XM_010733578.1	844	0	PREDICTED: Larimichthys crocea solute carrier family 37 (glucose-6-phosphate transporter), member 4 (slc37a4), mRNA	--	--	--	O43826	1543	1.9e-169	Glucose-6-phosphate exchanger SLC37A4 OS=Homo sapiens GN=SLC37A4 PE=1 SV=1	PF04099//PF00595//PF07690//PF05745//PF00854//PF00083//PF04628	Sybindin-like family//PDZ domain (Also known as DHR or GLGF)//Major Facilitator Superfamily//Chlamydia 15 kDa cysteine-rich outer membrane protein (CRPA)//POT family//Sugar (and other) transporter//Sedlin, N-terminal conserved region	GO:0055085//GO:0006888//GO:0006810	transmembrane transport//ER to Golgi vesicle-mediated transport//transport	GO:0022857//GO:0005215//GO:0005515	transmembrane transporter activity//transporter activity//protein binding	GO:0005801//GO:0019867//GO:0016021//GO:0005622//GO:0016020	cis-Golgi network//outer membrane//integral component of membrane//intracellular//membrane	KOG2533	Permease of the major facilitator superfamily
Cluster-22178.65550	742.836	1839.61	-1.3083	1.4063e-07	1.2206e-06	6973	657530485	XP_008298131.1	4081	0	PREDICTED: protein phosphatase Slingshot homolog 2 [Stegastes partitus]	734619130	XM_010739049.1	1569	0	PREDICTED: Larimichthys crocea protein phosphatase Slingshot homolog 2-like (LOC104925428), mRNA	--	--	--	Q76I76	2047	8.2e-228	Protein phosphatase Slingshot homolog 2 OS=Homo sapiens GN=SSH2 PE=1 SV=1	PF00782//PF00102//PF06357//PF00010	Dual specificity phosphatase, catalytic domain//Protein-tyrosine phosphatase//Omega-atracotoxin//Helix-loop-helix DNA-binding domain	GO:0006570//GO:0006810//GO:0009405//GO:0006952//GO:0006470	tyrosine metabolic process//transport//pathogenesis//defense response//protein dephosphorylation	GO:0008138//GO:0046983//GO:0019855//GO:0004725	protein tyrosine/serine/threonine phosphatase activity//protein dimerization activity//calcium channel inhibitor activity//protein tyrosine phosphatase activity	GO:0005576	extracellular region	KOG1716	Dual specificity phosphatase
Cluster-22178.62097	101.882	252.324	-1.3084	0.0019172	0.0075252	1625	657579146	XP_008293479.1	1259	1.1e-135	PREDICTED: uncharacterized protein LOC103367276 [Stegastes partitus]	734609886	XM_010733970.1	473	0	PREDICTED: Larimichthys crocea adrenocorticotropic hormone receptor-like (LOC104921444), mRNA	--	--	--	--	--	--	--	--	--	--	--	--	--	--	--	--	--
Cluster-22178.49541	487.563	1207.83	-1.3088	1.2004e-06	9.0933e-06	7436	831496894	XP_012709187.1	2261	3.2e-251	PREDICTED: tetratricopeptide repeat protein 30A-like isoform X1 [Fundulus heteroclitus]	734614390	XM_010736448.1	773	0	PREDICTED: Larimichthys crocea tetratricopeptide repeat protein 30A-like (LOC104923377), transcript variant X2, mRNA	--	--	--	A7YE96	1956	3.1e-217	Tetratricopeptide repeat protein 30A OS=Danio rerio GN=ttc30a PE=2 SV=2	PF13181//PF13371//PF13176//PF13374//PF13414//PF13174//PF00515//PF15319	Tetratricopeptide repeat//Tetratricopeptide repeat//Tetratricopeptide repeat//Tetratricopeptide repeat//TPR repeat//Tetratricopeptide repeat//Tetratricopeptide repeat//RAD9, RAD1, HUS1-interacting nuclear orphan protein	GO:0071479//GO:0000077	cellular response to ionizing radiation//DNA damage checkpoint	GO:0005515	protein binding	GO:0005634	nucleus	KOG4340	Uncharacterized conserved protein
Cluster-22178.60318	574.802	1424.96	-1.3098	5.4101e-07	4.3223e-06	3039	548541052	XP_005753129.1	2190	2.2e-243	PREDICTED: F-box/WD repeat-containing protein 2-like isoform X1 [Pundamilia nyererei]	734621510	XM_010740358.1	975	0	PREDICTED: Larimichthys crocea F-box and WD repeat domain containing 2 (fbxw2), transcript variant X2, mRNA	--	--	--	B2RZ17	1868	2e-207	F-box/WD repeat-containing protein 2 OS=Rattus norvegicus GN=Fbxw2 PE=2 SV=1	PF05195//PF00400//PF00646//PF12937	Aminopeptidase P, N-terminal domain//WD domain, G-beta repeat//F-box domain//F-box-like	--	--	GO:0030145//GO:0004177//GO:0005515	manganese ion binding//aminopeptidase activity//protein binding	--	--	KOG0274	Cdc4 and related F-box and WD-40 proteins
Cluster-22178.46901	231.78	574.982	-1.3108	7.6223e-05	0.00041757	3349	348520138	XP_003447586.1	4068	0	PREDICTED: phosphatidylinositol 3-kinase catalytic subunit type 3-like [Oreochromis niloticus]	734635890	XM_010748254.1	1731	0	PREDICTED: Larimichthys crocea phosphatidylinositol 3-kinase, catalytic subunit type 3 (pik3c3), transcript variant X1, mRNA	--	--	--	Q6PF93	3718	0	Phosphatidylinositol 3-kinase catalytic subunit type 3 OS=Mus musculus GN=Pik3c3 PE=1 SV=1	PF00454	Phosphatidylinositol 3- and 4-kinase	--	--	GO:0016773	phosphotransferase activity, alcohol group as acceptor	--	--	KOG0906	Phosphatidylinositol 3-kinase VPS34, involved in signal transduction
Cluster-22178.58206	138.313	343.114	-1.3108	0.0008394	0.0036247	2634	657559140	XP_008283508.1	2237	6.9e-249	PREDICTED: zinc finger protein 236 isoform X1 [Stegastes partitus]	657559139	XM_008285286.1	916	0	PREDICTED: Stegastes partitus zinc finger protein 236 (znf236), transcript variant X1, mRNA	--	--	--	Q9UL36	1036	5.3e-111	Zinc finger protein 236 OS=Homo sapiens GN=ZNF236 PE=2 SV=2	PF13912//PF00096//PF13465//PF08036	C2H2-type zinc finger//Zinc finger, C2H2 type//Zinc-finger double domain//Diapausin family of antimicrobial peptide	GO:0050832	defense response to fungus	GO:0046872	metal ion binding	GO:0005576	extracellular region	--	--
Cluster-22178.48201	185.688	461.033	-1.312	0.00014694	0.00075666	3621	657533723	XP_008273836.1	2744	1.5e-307	PREDICTED: B-cell CLL/lymphoma 9 protein [Stegastes partitus]	657533722	XM_008275614.1	2425	0	PREDICTED: Stegastes partitus B-cell CLL/lymphoma 9 (bcl9), mRNA	--	--	--	O00512	992	9.2e-106	B-cell CLL/lymphoma 9 protein OS=Homo sapiens GN=BCL9 PE=1 SV=4	PF09243	Mitochondrial small ribosomal subunit Rsm22	GO:0006412	translation	GO:0008168	methyltransferase activity	--	--	--	--
Cluster-22178.42763	106.419	264.432	-1.3131	0.0012456	0.0051477	1819	542230273	XP_005453793.1	1655	1.5e-181	PREDICTED: antigen peptide transporter 2-like [Oreochromis niloticus]	736179578	XM_010769971.1	372	0	PREDICTED: Notothenia coriiceps antigen peptide transporter 2-like (LOC104944438), mRNA	--	--	--	P36372	649	2.7e-66	Antigen peptide transporter 2 OS=Rattus norvegicus GN=Tap2 PE=1 SV=1	PF00664	ABC transporter transmembrane region	GO:0055085//GO:0006810	transmembrane transport//transport	GO:0005524//GO:0042626	ATP binding//ATPase activity, coupled to transmembrane movement of substances	GO:0016021	integral component of membrane	KOG0058	Peptide exporter, ABC superfamily
Cluster-22178.55669	99.1001	246.258	-1.3132	0.0019526	0.0076464	2091	657570409	XP_008288735.1	434	6.4e-40	PREDICTED: FUN14 domain-containing protein 1 isoform X1 [Stegastes partitus]	736221905	XM_010781792.1	238	5.41164e-119	PREDICTED: Notothenia coriiceps FUN14 domain containing 1 (fundc1), transcript variant X1, mRNA	K17986	FUNDC1	FUN14 domain-containing protein 1	Q4RY26	421	8.6e-40	FUN14 domain-containing protein 1 OS=Tetraodon nigroviridis GN=fundc1 PE=3 SV=1	PF07952//PF04005//PF00324//PF03854	Clostridium neurotoxin, Translocation domain//Hus1-like protein//Amino acid permease//P-11 zinc finger	GO:0006810//GO:0009405//GO:0006281//GO:0000077//GO:0055085	transport//pathogenesis//DNA repair//DNA damage checkpoint//transmembrane transport	GO:0003723//GO:0004222//GO:0008270	RNA binding//metalloendopeptidase activity//zinc ion binding	GO:0016020//GO:0005576//GO:0030896	membrane//extracellular region//checkpoint clamp complex	--	--
Cluster-22178.64991	2663.25	6623.67	-1.3144	7.1254e-13	1.1105e-11	1826	831570445	XP_012734719.1	2458	1.1e-274	PREDICTED: T-complex protein 1 subunit gamma [Fundulus heteroclitus]	657586046	XM_008299025.1	931	0	PREDICTED: Stegastes partitus chaperonin containing TCP1, subunit 3 (gamma) (cct3), mRNA	--	--	--	P50143	2318	8.1e-260	T-complex protein 1 subunit gamma OS=Xenopus laevis GN=cct3 PE=2 SV=2	PF00118//PF02109	TCP-1/cpn60 chaperonin family//DAD family	GO:0018279	protein N-linked glycosylation via asparagine	GO:0005524//GO:0004579	ATP binding//dolichyl-diphosphooligosaccharide-protein glycotransferase activity	GO:0016021//GO:0008250	integral component of membrane//oligosaccharyltransferase complex	KOG0364	Chaperonin complex component, TCP-1 gamma subunit (CCT3)
Cluster-22178.56958	105.599	262.729	-1.315	0.0017186	0.0068364	1398	--	--	--	--	--	657556283	XM_008284219.1	142	8.33503e-66	PREDICTED: Stegastes partitus chloride intracellular channel 4 (clic4), mRNA	--	--	--	--	--	--	--	--	--	--	--	--	--	--	--	--	--
Cluster-22178.73304	96.7874	240.876	-1.3154	0.0013262	0.0054388	5983	657528344	XP_008290703.1	5819	0	PREDICTED: tripeptidyl-peptidase 2 isoform X2 [Stegastes partitus]	657528343	XM_008292481.1	2335	0	PREDICTED: Stegastes partitus tripeptidyl peptidase II (tpp2), transcript variant X2, mRNA	K01280	TPP2	tripeptidyl-peptidase II	P29144	4778	0	Tripeptidyl-peptidase 2 OS=Homo sapiens GN=TPP2 PE=1 SV=4	PF00168//PF00082	C2 domain//Subtilase family	GO:0006508	proteolysis	GO:0005515//GO:0004252	protein binding//serine-type endopeptidase activity	--	--	KOG1114	Tripeptidyl peptidase II
Cluster-22178.58383	428.582	1066.81	-1.3157	2.0251e-06	1.479e-05	2076	554810675	XP_005916208.1	1364	9.2e-148	PREDICTED: coiled-coil domain-containing protein 112-like isoform X1 [Haplochromis burtoni]	657561954	XM_008286310.1	608	0	PREDICTED: Stegastes partitus coiled-coil domain containing 112 (ccdc112), mRNA	--	--	--	Q4R8R3	466	5.2e-45	Coiled-coil domain-containing protein 112 OS=Macaca fascicularis GN=CCDC112 PE=2 SV=1	--	--	--	--	--	--	--	--	--	--
Cluster-22178.58661	643.996	1603.69	-1.3163	2.1806e-07	1.8416e-06	4725	808868367	KKF18698.1	3412	0	Protein inturned [Larimichthys crocea]	657562168	XM_008286386.1	1383	0	PREDICTED: Stegastes partitus inturned planar cell polarity protein (intu), mRNA	--	--	--	E7FCN8	2661	3.5e-299	Protein inturned OS=Danio rerio GN=intu PE=3 SV=1	PF13180//PF00595//PF04795//PF05695//PF15306	PDZ domain//PDZ domain (Also known as DHR or GLGF)//PAPA-1-like conserved region//Plant protein of unknown function (DUF825)//LIN37	GO:0007049	cell cycle	GO:0005524//GO:0005515	ATP binding//protein binding	GO:0009507//GO:0031011//GO:0017053	chloroplast//Ino80 complex//transcriptional repressor complex	--	--
Cluster-22178.85555	547.428	1364.01	-1.3171	6.9311e-07	5.4551e-06	6161	734631377	XP_010744072.1	3256	0	PREDICTED: niban-like protein 1 [Larimichthys crocea]	734631376	XM_010745770.1	1156	0	PREDICTED: Larimichthys crocea niban-like protein 1 (LOC104930882), mRNA	--	--	--	B4F7E8	1950	1.3e-216	Niban-like protein 1 OS=Rattus norvegicus GN=Fam129b PE=1 SV=1	PF05073//PF04145	Baculovirus P24 capsid protein//Ctr copper transporter family	GO:0035434//GO:0006825	copper ion transmembrane transport//copper ion transport	GO:0005375	copper ion transmembrane transporter activity	GO:0019028//GO:0016021	viral capsid//integral component of membrane	KOG3386	Copper transporter
Cluster-22178.85207	164.818	410.693	-1.3172	0.00026169	0.0012756	4242	657584450	XP_008296376.1	2025	4.2e-224	PREDICTED: casein kinase I isoform delta-B isoform X3 [Stegastes partitus]	657555905	XM_008284081.1	975	0	PREDICTED: Stegastes partitus forkhead box N3 (foxn3), mRNA	K08959	CSNK1D	casein kinase 1, delta	Q6P3K7	1987	4.5e-221	Casein kinase I isoform delta-B OS=Danio rerio GN=csnk1db PE=2 SV=1	PF00069//PF05445//PF06293//PF07714	Protein kinase domain//Poxvirus serine/threonine protein kinase//Lipopolysaccharide kinase (Kdo/WaaP) family//Protein tyrosine kinase	GO:0006468	protein phosphorylation	GO:0016773//GO:0005524//GO:0004672	phosphotransferase activity, alcohol group as acceptor//ATP binding//protein kinase activity	GO:0016020	membrane	KOG1164	Casein kinase (serine/threonine/tyrosine protein kinase)
Cluster-22178.71487	586.684	1462.51	-1.3178	3.2723e-07	2.6984e-06	2302	734613516	XP_010734270.1	2367	5.1e-264	PREDICTED: methylcrotonoyl-CoA carboxylase beta chain, mitochondrial [Larimichthys crocea]	734613515	XM_010735968.1	955	0	PREDICTED: Larimichthys crocea methylcrotonoyl-CoA carboxylase 2 (beta) (mccc2), mRNA	K01969	E6.4.1.4B	3-methylcrotonyl-CoA carboxylase beta subunit	Q3ULD5	2164	7.3e-242	Methylcrotonoyl-CoA carboxylase beta chain, mitochondrial OS=Mus musculus GN=Mccc2 PE=1 SV=1	--	--	--	--	--	--	--	--	KOG0540	3-Methylcrotonyl-CoA carboxylase, non-biotin containing subunit/Acetyl-CoA carboxylase carboxyl transferase, subunit beta
Cluster-22178.73301	1269	3164.67	-1.3184	7.6133e-10	8.772e-09	2779	657588898	XP_008298811.1	2694	7.4e-302	PREDICTED: transmembrane protein 209 [Stegastes partitus]	734598426	XM_010749117.1	1000	0	PREDICTED: Larimichthys crocea transmembrane protein 209 (tmem209), mRNA	--	--	--	Q96SK2	2020	4.4e-225	Transmembrane protein 209 OS=Homo sapiens GN=TMEM209 PE=1 SV=2	--	--	--	--	--	--	--	--	KOG4670	Uncharacterized conserved membrane protein
Cluster-22178.63330	160.87	401.324	-1.3189	0.00037179	0.0017492	3314	734635209	XP_010746180.1	2268	2.2e-252	PREDICTED: rap guanine nucleotide exchange factor 4-like [Larimichthys crocea]	657591225	XM_008301865.1	1088	0	PREDICTED: Stegastes partitus rap guanine nucleotide exchange factor 4-like (LOC103372267), mRNA	--	--	--	Q8WZA2	1742	9.1e-193	Rap guanine nucleotide exchange factor 4 OS=Homo sapiens GN=RAPGEF4 PE=1 SV=1	PF00617//PF00788	RasGEF domain//Ras association (RalGDS/AF-6) domain	GO:0007264//GO:0043087//GO:0007165	small GTPase mediated signal transduction//regulation of GTPase activity//signal transduction	GO:0005085	guanyl-nucleotide exchange factor activity	--	--	KOG2378	cAMP-regulated guanine nucleotide exchange factor
Cluster-22178.75190	86.5724	216.072	-1.3195	0.0022765	0.008749	2488	808883570	KKF30682.1	1059	2.6e-112	Receptor-type tyrosine-protein phosphatase beta [Larimichthys crocea]	657577552	XM_008294389.1	538	0	PREDICTED: Stegastes partitus fibroblast growth factor receptor substrate 2 (frs2), transcript variant X1, mRNA	K12461	FRS2	fibroblast growth factor receptor substrate 2	Q8WU20	771	2.7e-80	Fibroblast growth factor receptor substrate 2 OS=Homo sapiens GN=FRS2 PE=1 SV=4	PF02174//PF00102//PF00782	PTB domain (IRS-1 type)//Protein-tyrosine phosphatase//Dual specificity phosphatase, catalytic domain	GO:0007165//GO:0006470//GO:0006570	signal transduction//protein dephosphorylation//tyrosine metabolic process	GO:0005158//GO:0008138//GO:0004725	insulin receptor binding//protein tyrosine/serine/threonine phosphatase activity//protein tyrosine phosphatase activity	GO:0005899	insulin receptor complex	KOG4228	Protein tyrosine phosphatase
Cluster-22178.53430	216.758	541.083	-1.3198	0.00055118	0.0024914	4255	554847067	XP_005933851.1	1605	2.1e-175	PREDICTED: serine/threonine-protein kinase Nek7-like isoform X1 [Haplochromis burtoni]	657557643	XM_008284756.1	999	0	PREDICTED: Stegastes partitus NIMA-related kinase 7 (nek7), mRNA	--	--	--	D3ZBE5	1429	2.3e-156	Serine/threonine-protein kinase Nek7 OS=Rattus norvegicus GN=Nek7 PE=2 SV=1	PF07714//PF06293//PF00069	Protein tyrosine kinase//Lipopolysaccharide kinase (Kdo/WaaP) family//Protein kinase domain	GO:0006468	protein phosphorylation	GO:0016773//GO:0005524//GO:0004672	phosphotransferase activity, alcohol group as acceptor//ATP binding//protein kinase activity	GO:0016020	membrane	KOG0591	NIMA (never in mitosis)-related G2-specific serine/threonine protein kinase
Cluster-22178.64824	135.071	337.243	-1.3201	0.00057676	0.0025949	2767	808873699	KKF22935.1	1241	2.3e-133	Nucleoprotein TPR [Larimichthys crocea]	734638094	XM_010749467.1	1272	0	PREDICTED: Larimichthys crocea nucleoprotein TPR-like (LOC104933918), mRNA	K09291	TPR, MLP1, MLP2	nucleoprotein TPR	Q5EE04	462	2e-44	Nucleoprotein TPR (Fragment) OS=Xenopus laevis GN=tpr PE=1 SV=1	PF00524//PF06005//PF00769//PF08702//PF07195//PF05531//PF10186//PF06156//PF02050//PF02601//PF05791//PF07926//PF09606//PF04513//PF00038//PF06160//PF10473//PF05679//PF06424//PF04871//PF07989//PF13851//PF04111//PF01544//PF00664	E1 Protein, N terminal domain//Protein of unknown function (DUF904)//Ezrin/radixin/moesin family//Fibrinogen alpha/beta chain family//Flagellar hook-associated protein 2 C-terminus//Nucleopolyhedrovirus P10 protein//Vacuolar sorting 38 and autophagy-related subunit 14//Protein of unknown function (DUF972)//Flagellar FliJ protein//Exonuclease VII, large subunit//Bacillus haemolytic enterotoxin (HB…	GO:0030001//GO:0009405//GO:0010508//GO:0006886//GO:0043093//GO:0007155//GO:0006357//GO:0006914//GO:0006606//GO:0000917//GO:0000398//GO:0051258//GO:0006935//GO:0048870//GO:0006308//GO:0006810//GO:0007165//GO:0071973//GO:0030168//GO:0015031//GO:0000921//GO:0006260//GO:0055085	metal ion transport//pathogenesis//positive regulation of autophagy//intracellular protein transport//FtsZ-dependent cytokinesis//cell adhesion//regulation of transcription from RNA polymerase II promoter//autophagy//protein import into nucleus//barrier septum assembly//mRNA splicing, via spliceosome//protein polymerization//chemotaxis//cell motility//DNA catabolic process//transport//signal tran…	GO:0042803//GO:0001104//GO:0005198//GO:0016817//GO:0005524//GO:0003774//GO:0008565//GO:0042626//GO:0045502//GO:0008376//GO:0008134//GO:0008092//GO:0046873//GO:0030674//GO:0008855//GO:0005102	protein homodimerization activity//RNA polymerase II transcription cofactor activity//structural molecule activity//hydrolase activity, acting on acid anhydrides//ATP binding//motor activity//protein transporter activity//ATPase activity, coupled to transmembrane movement of substances//dynein binding//acetylgalactosaminyltransferase activity//transcription factor binding//cytoskeletal protein bi…	GO:0005634//GO:0009288//GO:0005737//GO:0032580//GO:0005667//GO:0016020//GO:0005577//GO:0019028//GO:0009318//GO:0031514//GO:0019031//GO:0016021//GO:0005882//GO:0016592//GO:0030286//GO:0005940//GO:0005815//GO:0019898	nucleus//bacterial-type flagellum//cytoplasm//Golgi cisterna membrane//transcription factor complex//membrane//fibrinogen complex//viral capsid//exodeoxyribonuclease VII complex//motile cilium//viral envelope//integral component of membrane//intermediate filament//mediator complex//dynein complex//septin ring//microtubule organizing center//extrinsic component of membrane	KOG4674	Uncharacterized conserved coiled-coil protein
Cluster-22178.84119	334.824	836.333	-1.3207	1.2689e-05	8.1096e-05	4369	657594110	XP_008301652.1	4766	0	PREDICTED: centrosomal protein of 135 kDa [Stegastes partitus]	657594109	XM_008303430.1	1646	0	PREDICTED: Stegastes partitus centrosomal protein 135kDa (cep135), mRNA	K16461	CEP135, CEP4	centrosomal protein CEP135	Q5RG45	3871	0	Centrosomal protein of 135 kDa OS=Danio rerio GN=cep135 PE=3 SV=2	--	--	--	--	--	--	--	--	KOG0161	Myosin class II heavy chain
Cluster-22178.45347	93.0108	232.355	-1.3209	0.0023343	0.0089456	2987	499036175	XP_004568755.1	1653	4.1e-181	PREDICTED: ankyrin repeat and SOCS box protein 7 [Maylandia zebra]>gi|554871666|ref|XP_005945784.1| PREDICTED: ankyrin repeat and SOCS box protein 7-like isoform X1 [Haplochromis burtoni]>gi|554871668|ref|XP_005945785.1| PREDICTED: ankyrin repeat and SOCS box protein 7-like isoform X2 [Haplochromis burtoni]	657595593	XM_008304242.1	655	0	PREDICTED: Stegastes partitus ankyrin repeat and SOCS box containing 7 (asb7), transcript variant X2, mRNA	K10329	ASB7	ankyrin repeat and SOCS box protein 7	Q91ZU0	1535	8.2e-169	Ankyrin repeat and SOCS box protein 7 OS=Mus musculus GN=Asb7 PE=2 SV=2	PF00023//PF13606//PF07525//PF05749	Ankyrin repeat//Ankyrin repeat//SOCS box//Rubella membrane glycoprotein E2	GO:0035556	intracellular signal transduction	GO:0005515	protein binding	GO:0019013//GO:0016021	viral nucleocapsid//integral component of membrane	KOG4177	Ankyrin
Cluster-22178.53199	372.523	930.876	-1.3213	8.3686e-06	5.5142e-05	3558	808860041	KKF12104.1	2280	9.6e-254	Cyclic AMP-dependent transcription factor ATF-6 alpha [Larimichthys crocea]	734603081	XM_010730227.1	881	0	PREDICTED: Larimichthys crocea activating transcription factor 6 (atf6), mRNA	K09054	ATF6A	cyclic AMP-dependent transcription factor ATF-6 alpha	G3V909	1054	5.8e-113	Cyclic AMP-dependent transcription factor ATF-6 alpha OS=Rattus norvegicus GN=Atf6 PE=2 SV=1	PF03131//PF00170//PF07716//PF06005	bZIP Maf transcription factor//bZIP transcription factor//Basic region leucine zipper//Protein of unknown function (DUF904)	GO:0000917//GO:0006355//GO:0043093	barrier septum assembly//regulation of transcription, DNA-templated//FtsZ-dependent cytokinesis	GO:0003677//GO:0003700//GO:0043565	DNA binding//transcription factor activity, sequence-specific DNA binding//sequence-specific DNA binding	GO:0005634//GO:0005667//GO:0005737	nucleus//transcription factor complex//cytoplasm	--	--
Cluster-22178.73544	2717.53	6794.55	-1.3221	4.9404e-13	7.8211e-12	8172	734635541	XP_010746363.1	5659	0	PREDICTED: tudor domain-containing protein 6-like [Larimichthys crocea]	736193057	XM_010773625.1	962	0	PREDICTED: Notothenia coriiceps tudor domain-containing protein 6-like (LOC104947580), partial mRNA	--	--	--	B5MCY1	1428	5.7e-156	Tudor domain-containing protein 15 OS=Homo sapiens GN=TDRD15 PE=2 SV=1	PF13508//PF15216//PF06003	Acetyltransferase (GNAT) domain//Thymic stromal lymphopoietin//Survival motor neuron protein (SMN)	GO:0007165//GO:0006397//GO:0042967	signal transduction//mRNA processing//acyl-carrier-protein biosynthetic process	GO:0003723//GO:0008080//GO:0005125	RNA binding//N-acetyltransferase activity//cytokine activity	GO:0005634//GO:0005737	nucleus//cytoplasm	KOG2039	Transcriptional coactivator p100
Cluster-22178.83314	231.329	578.825	-1.3232	4.7372e-05	0.00027116	1927	657756784	XP_008313901.1	2483	1.5e-277	PREDICTED: voltage-dependent calcium channel subunit alpha-2/delta-1-like isoform X1 [Cynoglossus semilaevis]	657574557	XM_008292769.1	768	0	PREDICTED: Stegastes partitus voltage-dependent calcium channel subunit alpha-2/delta-1-like (LOC103365348), mRNA	K04858	CACNA2D1	voltage-dependent calcium channel alpha-2/delta-1	P54289	2070	4.9e-231	Voltage-dependent calcium channel subunit alpha-2/delta-1 OS=Homo sapiens GN=CACNA2D1 PE=1 SV=3	--	--	--	--	--	--	--	--	KOG2353	L-type voltage-dependent Ca2+ channel, alpha2/delta subunit
Cluster-22178.51430	167.946	420.814	-1.3252	0.00032372	0.0015439	9370	734597747	XP_010743796.1	5111	0	PREDICTED: disks large homolog 5-like isoform X2 [Larimichthys crocea]	657542573	XM_008278796.1	5219	0	PREDICTED: Stegastes partitus discs, large homolog 5 (Drosophila) (dlg5), transcript variant X3, mRNA	--	--	--	Q8TDM6	2474	3.4e-277	Disks large homolog 5 OS=Homo sapiens GN=DLG5 PE=1 SV=4	PF13180//PF07926//PF00018//PF13417//PF00595//PF00619	PDZ domain//TPR/MLP1/MLP2-like protein//SH3 domain//Glutathione S-transferase, N-terminal domain//PDZ domain (Also known as DHR or GLGF)//Caspase recruitment domain	GO:0042981//GO:0006606	regulation of apoptotic process//protein import into nucleus	GO:0005515	protein binding	--	--	KOG0708	Membrane-associated guanylate kinase MAGUK (contains PDZ, SH3, HOOK and GUK domains)
Cluster-22178.67936	824.193	2065.23	-1.3253	3.6559e-08	3.4379e-07	4589	657534659	XP_008274174.1	2178	8.3e-242	PREDICTED: beta-secretase 2 [Stegastes partitus]	657534658	XM_008275952.1	792	0	PREDICTED: Stegastes partitus beta-site APP-cleaving enzyme 2 (bace2), mRNA	K07747	BACE2	beta-site APP-cleaving enzyme 2 (memapsin 1)	Q9JL18	1462	3.7e-160	Beta-secretase 2 OS=Mus musculus GN=Bace2 PE=2 SV=1	PF16851//PF00026	Stomagen//Eukaryotic aspartyl protease	GO:2000123//GO:0006508	positive regulation of stomatal complex development//proteolysis	GO:0004190	aspartic-type endopeptidase activity	--	--	KOG1339	Aspartyl protease
Cluster-22178.73186	243.995	611.694	-1.326	4.6551e-05	0.00026687	1737	348543650	XP_003459296.1	740	1.8e-75	PREDICTED: high mobility group protein B2-like isoform 1 [Oreochromis niloticus]>gi|584029539|ref|XP_006809276.1| PREDICTED: high mobility group protein B2-like [Neolamprologus brichardi]	584029538	XM_006809213.1	381	0	PREDICTED: Neolamprologus brichardi high mobility group protein B2-like (LOC102793636), mRNA	K11295	HMGB2	high mobility group protein B2	P17741	509	4.5e-50	High mobility group protein B2 OS=Sus scrofa GN=HMGB2 PE=1 SV=2	PF04931//PF09026//PF06524	DNA polymerase phi//Centromere protein B dimerisation domain//NOA36 protein	GO:0006260//GO:0006351//GO:0006355	DNA replication//transcription, DNA-templated//regulation of transcription, DNA-templated	GO:0008270//GO:0003887//GO:0003677//GO:0003682	zinc ion binding//DNA-directed DNA polymerase activity//DNA binding//chromatin binding	GO:0000775//GO:0000785//GO:0042575//GO:0005634	chromosome, centromeric region//chromatin//DNA polymerase complex//nucleus	KOG0381	HMG box-containing protein
Cluster-22178.60717	187.629	470.522	-1.3264	0.00011888	0.00062497	2290	657588434	XP_008298558.1	1512	7e-165	PREDICTED: calmodulin-binding transcription activator 2 [Stegastes partitus]	939296935	XM_014411536.1	662	0	PREDICTED: Maylandia zebra calmodulin binding transcription activator 2 (camta2), transcript variant X2, mRNA	--	--	--	O94983	799	1.4e-83	Calmodulin-binding transcription activator 2 OS=Homo sapiens GN=CAMTA2 PE=1 SV=3	PF02798//PF04135//PF00612	Glutathione S-transferase, N-terminal domain//Nucleolar RNA-binding protein, Nop10p family//IQ calmodulin-binding motif	GO:0042254//GO:0001522	ribosome biogenesis//pseudouridine synthesis	GO:0005515//GO:0030515	protein binding//snoRNA binding	GO:0072588	box H/ACA RNP complex	KOG0520	Uncharacterized conserved protein, contains IPT/TIG domain
Cluster-22178.60759	512.361	1285.06	-1.3266	8.7279e-07	6.7569e-06	1142	657589996	XP_008299416.1	501	6e-48	PREDICTED: mitotic-spindle organizing protein 2-like isoform X2 [Stegastes partitus]	657589995	XM_008301194.1	278	1.69268e-141	PREDICTED: Stegastes partitus mitotic-spindle organizing protein 2-like (LOC103371760), transcript variant X2, mRNA	--	--	--	Q6DC17	414	3e-39	Mitotic-spindle organizing protein 2 OS=Danio rerio GN=mzt2 PE=2 SV=1	--	--	--	--	--	--	--	--	--	--
Cluster-22178.54433	172.284	432.19	-1.3269	0.00023925	0.0011758	3922	--	--	--	--	--	554822617	XM_005921939.1	378	0	PREDICTED: Haplochromis burtoni mitogen-activated protein kinase 1 (mapk1), mRNA	--	--	--	--	--	--	--	PF15761	Immortalisation up-regulated protein	--	--	--	--	GO:0005634	nucleus	--	--
Cluster-22178.79661	315.557	792.179	-1.3279	8.0413e-06	5.3125e-05	5262	657540368	XP_008276233.1	5714	0	PREDICTED: multidrug resistance-associated protein 4 [Stegastes partitus]	657540367	XM_008278011.1	1869	0	PREDICTED: Stegastes partitus ATP-binding cassette, sub-family C (CFTR/MRP), member 4 (abcc4), mRNA	--	--	--	O15439	4444	0	Multidrug resistance-associated protein 4 OS=Homo sapiens GN=ABCC4 PE=1 SV=3	PF00437//PF06357//PF00005//PF03266//PF00664//PF01637//PF13304//PF01926//PF03193	Type II/IV secretion system protein//Omega-atracotoxin//ABC transporter//NTPase//ABC transporter transmembrane region//Archaeal ATPase//AAA domain, putative AbiEii toxin, Type IV TA system//50S ribosome-binding GTPase//Protein of unknown function, DUF258	GO:0009405//GO:0006810//GO:0006952//GO:0055085	pathogenesis//transport//defense response//transmembrane transport	GO:0098519//GO:0005524//GO:0016887//GO:0003924//GO:0005525//GO:0019855//GO:0042626	nucleotide phosphatase activity, acting on free nucleotides//ATP binding//ATPase activity//GTPase activity//GTP binding//calcium channel inhibitor activity//ATPase activity, coupled to transmembrane movement of substances	GO:0005576//GO:0016021	extracellular region//integral component of membrane	KOG0054	Multidrug resistance-associated protein/mitoxantrone resistance protein, ABC superfamily
Cluster-22178.42838	131.34	329.827	-1.3284	0.00059554	0.0026703	3165	657534116	XP_008273975.1	1744	1.2e-191	PREDICTED: N-acetylaspartylglutamate synthase A [Stegastes partitus]	657534115	XM_008275753.1	722	0	PREDICTED: Stegastes partitus ribosomal modification protein rimK-like family member A (rimkla), mRNA	K18310	RIMKLB, NAAGS-I	beta-citrylglutamate/N-acetylaspartylglutamate synthase	Q66HZ2	1427	2.9e-156	Beta-citrylglutamate synthase B OS=Danio rerio GN=rimklb PE=2 SV=1	PF07478//PF02786//PF02955//PF02655	D-ala D-ala ligase C-terminus//Carbamoyl-phosphate synthase L chain, ATP binding domain//Prokaryotic glutathione synthetase, ATP-grasp domain//ATP-grasp domain	GO:0009252//GO:0046436//GO:0006750	peptidoglycan biosynthetic process//D-alanine metabolic process//glutathione biosynthetic process	GO:0004363//GO:0008716//GO:0046872//GO:0005524	glutathione synthase activity//D-alanine-D-alanine ligase activity//metal ion binding//ATP binding	--	--	--	--
Cluster-22178.74278	537.132	1351.79	-1.3315	6.3181e-07	5.0039e-06	3639	657568901	XP_008287905.1	856	1.3e-88	PREDICTED: proline-rich nuclear receptor coactivator 1 [Stegastes partitus]	657568900	XM_008289683.1	347	2.42141e-179	PREDICTED: Stegastes partitus proline-rich nuclear receptor coactivator 1 (pnrc1), mRNA	--	--	--	Q12796	154	1.4e-08	Proline-rich nuclear receptor coactivator 1 OS=Homo sapiens GN=PNRC1 PE=1 SV=1	--	--	--	--	--	--	--	--	--	--
Cluster-22178.75228	110.033	277.03	-1.3321	0.00096382	0.0040989	2655	657585416	XP_008296904.1	2991	0	PREDICTED: SID1 transmembrane family member 2 [Stegastes partitus]	295792209	GU126373.1	1254	0	Siniperca chuatsi clone C138 systemic RNAi deficient-1 mRNA, complete cds	--	--	--	Q8CIF6	2211	3e-247	SID1 transmembrane family member 2 OS=Mus musculus GN=Sidt2 PE=1 SV=1	PF13965//PF05875	dsRNA-gated channel SID-1//Ceramidase	GO:0033227//GO:0006807//GO:0006672//GO:0015931	dsRNA transport//nitrogen compound metabolic process//ceramide metabolic process//nucleobase-containing compound transport	GO:0016811//GO:0051033	hydrolase activity, acting on carbon-nitrogen (but not peptide) bonds, in linear amides//RNA transmembrane transporter activity	GO:0016021	integral component of membrane	--	--
Cluster-22178.63321	191.11	481.632	-1.3335	0.0001181	0.00062137	3053	657580577	XP_008294259.1	3107	0	PREDICTED: inhibitor of nuclear factor kappa-B kinase subunit epsilon isoform X1 [Stegastes partitus]>gi|657580579|ref|XP_008294260.1| PREDICTED: inhibitor of nuclear factor kappa-B kinase subunit epsilon isoform X1 [Stegastes partitus]	736244973	XM_010787883.1	1065	0	PREDICTED: Notothenia coriiceps inhibitor of kappa light polypeptide gene enhancer in B-cells, kinase epsilon (ikbke), mRNA	--	--	--	Q14164	1645	1.5e-181	Inhibitor of nuclear factor kappa-B kinase subunit epsilon OS=Homo sapiens GN=IKBKE PE=1 SV=1	PF00069//PF00240//PF07714	Protein kinase domain//Ubiquitin family//Protein tyrosine kinase	GO:0006468	protein phosphorylation	GO:0005524//GO:0004672//GO:0005515	ATP binding//protein kinase activity//protein binding	--	--	KOG0595	Serine/threonine-protein kinase involved in autophagy
Cluster-22178.88495	94.9238	239.584	-1.3357	0.0018082	0.0071486	2700	736205776	XP_010775771.1	979	5.3e-103	PREDICTED: hemicentin-1-like isoform X1 [Notothenia coriiceps]	736205778	XM_010777470.1	151	1.6171e-70	PREDICTED: Notothenia coriiceps hemicentin-1-like (LOC104950878), transcript variant X2, mRNA	--	--	--	Q28260	141	3.3e-07	Vascular cell adhesion protein 1 OS=Canis lupus familiaris GN=VCAM1 PE=2 SV=1	PF04092//PF13895	SRS domain//Immunoglobulin domain	--	--	GO:0005515	protein binding	GO:0016020	membrane	--	--
Cluster-22178.80179	139.433	352.179	-1.3367	0.00044447	0.0020546	4469	657529522	XP_008294783.1	1164	3.1e-124	PREDICTED: la-related protein 4-like isoform X2 [Stegastes partitus]	657529521	XM_008296561.1	1225	0	PREDICTED: Stegastes partitus la-related protein 4-like (LOC103368251), transcript variant X2, mRNA	--	--	--	Q71RC2	857	5.1e-90	La-related protein 4 OS=Homo sapiens GN=LARP4 PE=1 SV=3	--	--	--	--	--	--	--	--	KOG2591	c-Mpl binding protein, contains La domain
Cluster-22178.46307	131.771	332.89	-1.337	0.00057325	0.0025811	2368	348529842	XP_003452421.1	1997	4.2e-221	PREDICTED: phenylalanine--tRNA ligase, mitochondrial-like isoform X1 [Oreochromis niloticus]>gi|542176852|ref|XP_005468183.1| PREDICTED: phenylalanine--tRNA ligase, mitochondrial-like isoform X4 [Oreochromis niloticus]>gi|542176855|ref|XP_005468184.1| PREDICTED: phenylalanine--tRNA ligase, mitochondrial-like isoform X5 [Oreochromis niloticus]>gi|542176859|ref|XP_005468185.1| PREDICTED: phenylalan…	908436118	XM_005468130.2	659	0	PREDICTED: Oreochromis niloticus phenylalanyl-tRNA synthetase 2, mitochondrial (fars2), transcript variant X7, mRNA	K01889	FARSA, pheS	phenylalanyl-tRNA synthetase alpha chain	Q99M01	1590	2.7e-175	Phenylalanine--tRNA ligase, mitochondrial OS=Mus musculus GN=Fars2 PE=1 SV=1	PF00152//PF03147//PF01409	tRNA synthetases class II (D, K and N)//Ferredoxin-fold anticodon binding domain//tRNA synthetases class II core domain (F)	GO:0008033//GO:0006418//GO:0009094//GO:0000162//GO:0006571//GO:0006432//GO:0043039	tRNA processing//tRNA aminoacylation for protein translation//L-phenylalanine biosynthetic process//tryptophan biosynthetic process//tyrosine biosynthetic process//phenylalanyl-tRNA aminoacylation//tRNA aminoacylation	GO:0005524//GO:0004826//GO:0000287//GO:0004812//GO:0000049//GO:0000166	ATP binding//phenylalanine-tRNA ligase activity//magnesium ion binding//aminoacyl-tRNA ligase activity//tRNA binding//nucleotide binding	GO:0009328//GO:0005737	phenylalanine-tRNA ligase complex//cytoplasm	KOG2783	Phenylalanyl-tRNA synthetase
Cluster-22178.77335	219.456	554.531	-1.3373	6.1769e-05	0.00034514	3630	657550539	XP_008279862.1	2618	6.3e-293	PREDICTED: nuclear factor of activated T-cells, cytoplasmic 3-like isoform X1 [Stegastes partitus]	657550544	XM_008281642.1	860	0	PREDICTED: Stegastes partitus nuclear factor of activated T-cells, cytoplasmic 3-like (LOC103357201), transcript variant X3, mRNA	K17333	NFATC3, NFAT4	nuclear factor of activated T-cells, cytoplasmic 3	Q12968	1006	2.2e-107	Nuclear factor of activated T-cells, cytoplasmic 3 OS=Homo sapiens GN=NFATC3 PE=1 SV=1	PF00554//PF01833	Rel homology DNA-binding domain//IPT/TIG domain	GO:0006355	regulation of transcription, DNA-templated	GO:0003677//GO:0003700//GO:0005515	DNA binding//transcription factor activity, sequence-specific DNA binding//protein binding	GO:0005667	transcription factor complex	--	--
Cluster-22178.69440	540.863	1367.8	-1.3385	3.759e-07	3.0722e-06	6027	734621285	XP_010738535.1	4419	0	PREDICTED: bone morphogenetic protein receptor type-2 [Larimichthys crocea]	734621284	XM_010740233.1	2001	0	PREDICTED: Larimichthys crocea bone morphogenetic protein receptor, type II (serine/threonine kinase) (bmpr2), mRNA	K04671	BMPR2	bone morphogenetic protein receptor type-2	Q13873	2410	5.7e-270	Bone morphogenetic protein receptor type-2 OS=Homo sapiens GN=BMPR2 PE=1 SV=2	PF06293//PF01064//PF07714//PF00069//PF07821	Lipopolysaccharide kinase (Kdo/WaaP) family//Activin types I and II receptor domain//Protein tyrosine kinase//Protein kinase domain//Alpha-amylase C-terminal beta-sheet domain	GO:0016310//GO:0005975//GO:0007178//GO:0005982//GO:0005985//GO:0006468//GO:0009069	phosphorylation//carbohydrate metabolic process//transmembrane receptor protein serine/threonine kinase signaling pathway//starch metabolic process//sucrose metabolic process//protein phosphorylation//serine family amino acid metabolic process	GO:0016773//GO:0004672//GO:0005524//GO:0004556//GO:0005509//GO:0004675	phosphotransferase activity, alcohol group as acceptor//protein kinase activity//ATP binding//alpha-amylase activity//calcium ion binding//transmembrane receptor protein serine/threonine kinase activity	GO:0016020	membrane	KOG3653	Transforming growth factor beta/activin receptor subfamily of serine/threonine kinases
Cluster-22178.71559	131.585	332.942	-1.3393	0.00045798	0.0021096	5345	542219176	XP_005449551.1	1682	3.2e-184	PREDICTED: set1/Ash2 histone methyltransferase complex subunit ASH2-like isoform X2 [Oreochromis niloticus]	930767566	XM_005947901.2	652	0	PREDICTED: Haplochromis burtoni ash2 (absent, small, or homeotic)-like (Drosophila) (ash2l), transcript variant X1, mRNA	--	--	--	Q91X20	1574	4.4e-173	Set1/Ash2 histone methyltransferase complex subunit ASH2 OS=Mus musculus GN=Ash2l PE=1 SV=1	PF00622	SPRY domain	--	--	GO:0005515	protein binding	--	--	KOG2626	Histone H3 (Lys4) methyltransferase complex, subunit CPS60/ASH2/BRE2
Cluster-22178.83613	156.025	395.047	-1.3402	0.00032809	0.0015631	5807	657537569	XP_008275215.1	3283	0	PREDICTED: ankyrin repeat and IBR domain-containing protein 1 [Stegastes partitus]>gi|657537572|ref|XP_008275216.1| PREDICTED: ankyrin repeat and IBR domain-containing protein 1 [Stegastes partitus]	657537571	XM_008276994.1	1179	0	PREDICTED: Stegastes partitus ankyrin repeat and IBR domain containing 1 (ankib1), transcript variant X2, mRNA	K11967	ANKIB1	ankyrin repeat and IBR domain-containing protein 1	Q9P2G1	2193	8e-245	Ankyrin repeat and IBR domain-containing protein 1 OS=Homo sapiens GN=ANKIB1 PE=1 SV=3	PF05393//PF10439//PF05111//PF05433//PF01169	Human adenovirus early E3A glycoprotein//Bacteriocin class II with double-glycine leader peptide//Ameloblastin precursor (Amelin)//Glycine zipper 2TM domain//Uncharacterized protein family UPF0016	GO:0042475//GO:0042742//GO:0042476	odontogenesis of dentin-containing tooth//defense response to bacterium//odontogenesis	GO:0030345	structural constituent of tooth enamel	GO:0016020//GO:0005578//GO:0016021//GO:0019867	membrane//proteinaceous extracellular matrix//integral component of membrane//outer membrane	KOG1815	Predicted E3 ubiquitin ligase
Cluster-22178.77280	167.652	425.122	-1.3424	0.00015833	0.0008094	5025	657589181	XP_008298966.1	3834	0	PREDICTED: BTB/POZ domain-containing protein KCTD3 [Stegastes partitus]	734600059	XM_010756802.1	1575	0	PREDICTED: Larimichthys crocea potassium channel tetramerization domain containing 3 (kctd3), mRNA	--	--	--	Q8BFX3	2841	0	BTB/POZ domain-containing protein KCTD3 OS=Mus musculus GN=Kctd3 PE=2 SV=1	PF00400//PF02214	WD domain, G-beta repeat//BTB/POZ domain	GO:0051260	protein homooligomerization	GO:0005515	protein binding	--	--	KOG2714	SETA binding protein SB1 and related proteins, contain BTB/POZ domain
Cluster-22178.47427	792.691	2010.22	-1.3425	2.0967e-08	2.0354e-07	1211	734639309	XP_010748436.1	345	7.8e-30	PREDICTED: RIIa domain-containing protein 1 [Larimichthys crocea]>gi|734639311|ref|XP_010748437.1| PREDICTED: RIIa domain-containing protein 1 [Larimichthys crocea]	--	--	--	--	--	--	--	--	A6NNX1	216	2.9e-16	RIIa domain-containing protein 1 OS=Homo sapiens GN=RIIAD1 PE=4 SV=1	--	--	--	--	--	--	--	--	--	--
Cluster-22178.49031	385.515	979.048	-1.3446	5.0532e-06	3.4595e-05	3709	808885684	KKF32391.1	1845	2.8e-203	Bardet-Biedl syndrome 10 protein [Larimichthys crocea]	657554512	XM_008283503.1	432	0	PREDICTED: Stegastes partitus Bardet-Biedl syndrome 10 (bbs10), mRNA	--	--	--	Q5R8P3	433	6.2e-41	Bardet-Biedl syndrome 10 protein homolog OS=Pongo abelii GN=BBS10 PE=2 SV=1	PF13724//PF00118	DNA-binding domain//TCP-1/cpn60 chaperonin family	--	--	GO:0005524//GO:0003677	ATP binding//DNA binding	--	--	KOG0361	Chaperonin complex component, TCP-1 eta subunit (CCT7)
Cluster-22178.59459	312.459	794.243	-1.3459	1.08e-05	6.9768e-05	4168	808860098	KKF12152.1	4328	0	Vacuolar protein sorting-associated protein 11 [Larimichthys crocea]>gi|808860099|gb|KKF12153.1| Vacuolar protein sorting-associated protein 11 [Larimichthys crocea]	939307540	XM_004574910.3	1444	0	PREDICTED: Maylandia zebra vacuolar protein sorting 11 homolog (S. cerevisiae) (vps11), mRNA	--	--	--	Q9H270	3577	0	Vacuolar protein sorting-associated protein 11 homolog OS=Homo sapiens GN=VPS11 PE=1 SV=1	PF13414//PF00637//PF13639//PF11789//PF12678//PF12861//PF17122//PF14634//PF00097	TPR repeat//Region in Clathrin and VPS//Ring finger domain//Zinc-finger of the MIZ type in Nse subunit//RING-H2 zinc finger//Anaphase-promoting complex subunit 11 RING-H2 finger//Zinc-finger//zinc-RING finger domain//Zinc finger, C3HC4 type (RING finger)	GO:0016192//GO:0006886//GO:0016567	vesicle-mediated transport//intracellular protein transport//protein ubiquitination	GO:0005515//GO:0004842//GO:0046872//GO:0008270	protein binding//ubiquitin-protein transferase activity//metal ion binding//zinc ion binding	GO:0005680	anaphase-promoting complex	KOG2114	Vacuolar assembly/sorting protein PEP5/VPS11
Cluster-22178.81787	1118.32	2843.51	-1.3463	0.0018335	0.007234	1726	--	--	--	--	--	--	--	--	--	--	--	--	--	--	--	--	--	--	--	--	--	--	--	--	--	--	--
Cluster-22178.82693	101.723	258.7	-1.3466	0.00089331	0.0038313	4941	641799926	XP_008162880.1	7306	0	PREDICTED: transformation/transcription domain-associated protein isoform X7 [Chrysemys picta bellii]	734602056	XM_010729663.1	3279	0	PREDICTED: Larimichthys crocea transformation/transcription domain-associated protein (trrap), mRNA	K08874	TRRAP	transformation/transcription domain-associated protein	Q9Y4A5	5022	0	Transformation/transcription domain-associated protein OS=Homo sapiens GN=TRRAP PE=1 SV=3	--	--	--	--	--	--	--	--	KOG0889	Histone acetyltransferase SAGA, TRRAP/TRA1 component, PI-3 kinase superfamily
Cluster-22178.67381	995.483	2531.93	-1.3468	2.6858e-09	2.9136e-08	3710	734625780	XP_010741003.1	2193	1.2e-243	PREDICTED: mothers against decapentaplegic homolog 2-like [Larimichthys crocea]>gi|808868146|gb|KKF18562.1| Mothers against decapentaplegic [Larimichthys crocea]	734625779	XM_010742701.1	1002	0	PREDICTED: Larimichthys crocea mothers against decapentaplegic homolog 2-like (LOC104928414), mRNA	K04500	SMAD2_3	mothers against decapentaplegic homolog 2/3	Q62432	2034	1.4e-226	Mothers against decapentaplegic homolog 2 OS=Mus musculus GN=Smad2 PE=1 SV=2	PF10401//PF03166//PF07478//PF03165	Interferon-regulatory factor 3//MH2 domain//D-ala D-ala ligase C-terminus//MH1 domain	GO:0006355//GO:0009252//GO:0046436	regulation of transcription, DNA-templated//peptidoglycan biosynthetic process//D-alanine metabolic process	GO:0003700//GO:0008716	transcription factor activity, sequence-specific DNA binding//D-alanine-D-alanine ligase activity	GO:0005622//GO:0005667	intracellular//transcription factor complex	KOG3701	TGFbeta receptor signaling protein SMAD and related proteins
Cluster-22178.73602	591.421	1504.33	-1.3469	0.00010714	0.00056887	11032	808875926	KKF24621.1	3163	0	Disintegrin and metalloproteinase domain-containing protein 11 [Larimichthys crocea]	734631599	XM_010745890.1	1268	0	PREDICTED: Larimichthys crocea ADAM metallopeptidase domain 11 (adam11), transcript variant X2, mRNA	K16067	ADAM11	disintegrin and metalloproteinase domain-containing protein 11	Q9P0K1	2013	1.1e-223	Disintegrin and metalloproteinase domain-containing protein 22 OS=Homo sapiens GN=ADAM22 PE=1 SV=1	PF01562//PF08516//PF07535//PF01421	Reprolysin family propeptide//ADAM cysteine-rich//DBF zinc finger//Reprolysin (M12B) family zinc metalloprotease	GO:0006508	proteolysis	GO:0004222//GO:0003676//GO:0008270	metalloendopeptidase activity//nucleic acid binding//zinc ion binding	--	--	--	--
Cluster-22178.81542	98.2023	249.821	-1.3471	0.001175	0.0048872	2927	657552250	XP_008280485.1	2696	4.6e-302	PREDICTED: calpain-10 [Stegastes partitus]>gi|657552252|ref|XP_008280486.1| PREDICTED: calpain-10 [Stegastes partitus]	734640690	XM_010750895.1	1020	0	PREDICTED: Larimichthys crocea calpain 10 (capn10), mRNA	--	--	--	Q9ES66	1572	4.1e-173	Calpain-10 OS=Rattus norvegicus GN=Capn10 PE=2 SV=1	PF00648	Calpain family cysteine protease	GO:0006508	proteolysis	GO:0004198	calcium-dependent cysteine-type endopeptidase activity	GO:0005622	intracellular	KOG0045	Cytosolic Ca2+-dependent cysteine protease (calpain), large subunit (EF-Hand protein superfamily)
Cluster-22178.42758	193.943	493.493	-1.3474	0.00011868	0.00062413	8300	808872755	KKF22155.1	1502	3.7e-163	Synaptotagmin-1 [Larimichthys crocea]	734630791	XM_010745453.1	953	0	PREDICTED: Larimichthys crocea uncharacterized LOC104930616 (LOC104930616), mRNA	--	--	--	P68246	389	1.8e-35	Troponin I, fast skeletal muscle OS=Gallus gallus GN=TNNI2 PE=1 SV=2	PF00992//PF05236//PF00782	Troponin//Transcription initiation factor TFIID component TAF4 family//Dual specificity phosphatase, catalytic domain	GO:0006352//GO:0006470	DNA-templated transcription, initiation//protein dephosphorylation	GO:0008138	protein tyrosine/serine/threonine phosphatase activity	GO:0005861//GO:0005669	troponin complex//transcription factor TFIID complex	KOG3977	Troponin I
Cluster-22178.73119	932.982	2375.36	-1.3482	4.7132e-09	4.9662e-08	768	--	--	--	--	--	--	--	--	--	--	--	--	--	--	--	--	--	--	--	--	--	--	--	--	--	--	--
Cluster-22178.40092	386.059	983.568	-1.3492	2.6564e-06	1.9046e-05	6852	657551037	XP_008280041.1	4028	0	PREDICTED: 2-oxoglutarate dehydrogenase, mitochondrial isoform X3 [Stegastes partitus]	736195057	XM_010774165.1	1423	0	PREDICTED: Notothenia coriiceps oxoglutarate (alpha-ketoglutarate) dehydrogenase (lipoamide) (ogdh), mRNA	--	--	--	Q6P6Z8	3821	0	2-oxoglutarate dehydrogenase, mitochondrial OS=Xenopus laevis GN=ogdh PE=2 SV=1	PF02285//PF05028//PF00676//PF08519	Cytochrome oxidase c subunit VIII//Poly (ADP-ribose) glycohydrolase (PARG)//Dehydrogenase E1 component//Replication factor RFC1 C terminal domain	GO:0008152//GO:0006260//GO:0006123//GO:0015992//GO:0005975	metabolic process//DNA replication//mitochondrial electron transport, cytochrome c to oxygen//proton transport//carbohydrate metabolic process	GO:0016624//GO:0004129//GO:0004649//GO:0005524//GO:0003689	oxidoreductase activity, acting on the aldehyde or oxo group of donors, disulfide as acceptor//cytochrome-c oxidase activity//poly(ADP-ribose) glycohydrolase activity//ATP binding//DNA clamp loader activity	GO:0042575//GO:0005663//GO:0045277	DNA polymerase complex//DNA replication factor C complex//respiratory chain complex IV	KOG0450	2-oxoglutarate dehydrogenase, E1 subunit
Cluster-22178.84776	89.461	228.032	-1.3499	0.0019689	0.007704	3154	657554640	XP_008281793.1	1344	2.9e-145	PREDICTED: SWI/SNF-related matrix-associated actin-dependent regulator of chromatin subfamily D member 2 [Stegastes partitus]	657554639	XM_008283571.1	569	0	PREDICTED: Stegastes partitus SWI/SNF related, matrix associated, actin dependent regulator of chromatin, subfamily d, member 2 (smarcd2), mRNA	--	--	--	Q92925	1198	1e-129	SWI/SNF-related matrix-associated actin-dependent regulator of chromatin subfamily D member 2 OS=Homo sapiens GN=SMARCD2 PE=1 SV=3	PF02201	SWIB/MDM2 domain	--	--	GO:0005515	protein binding	--	--	KOG2570	SWI/SNF transcription activation complex subunit
Cluster-22178.54364	438.423	1117.86	-1.3504	9.8393e-07	7.556e-06	1934	808882190	KKF29610.1	1715	1.7e-188	RNA polymerase II subunit B1 CTD phosphatase Rpap2 [Larimichthys crocea]	734608739	XM_010733338.1	260	2.94509e-131	PREDICTED: Larimichthys crocea RNA polymerase II associated protein 2 (rpap2), mRNA	--	--	--	B0UYH6	1180	7.8e-128	Putative RNA polymerase II subunit B1 CTD phosphatase rpap2 OS=Danio rerio GN=rpap2 PE=3 SV=1	PF06220	U1 zinc finger	--	--	GO:0008270	zinc ion binding	--	--	KOG4780	Uncharacterized conserved protein
Cluster-22178.70883	143.135	365.218	-1.3514	0.00030579	0.0014668	4572	808847695	KKF08733.1	926	1.3e-96	Heterogeneous nuclear ribonucleoprotein M [Larimichthys crocea]	734607119	XM_010732434.1	826	0	PREDICTED: Larimichthys crocea heterogeneous nuclear ribonucleoprotein M (hnrnpm), transcript variant X2, mRNA	K12887	HNRNPM	heterogeneous nuclear ribonucleoprotein M	Q9D0E1	533	1.9e-52	Heterogeneous nuclear ribonucleoprotein M OS=Mus musculus GN=Hnrnpm PE=1 SV=3	PF08777//PF00076//PF00895//PF10152	RNA binding motif//RNA recognition motif. (a.k.a. RRM, RBD, or RNP domain)//ATP synthase protein 8//Predicted coiled-coil domain-containing protein (DUF2360)	GO:0015992//GO:0015986	proton transport//ATP synthesis coupled proton transport	GO:0015078//GO:0003676//GO:0003723	hydrogen ion transmembrane transporter activity//nucleic acid binding//RNA binding	GO:0071203//GO:0000276	WASH complex//mitochondrial proton-transporting ATP synthase complex, coupling factor F(o)	KOG4212	RNA-binding protein hnRNP-M
Cluster-22178.53461	102.972	262.817	-1.3518	0.00098806	0.0041887	1444	657587735	XP_008298173.1	2371	1.1e-264	PREDICTED: aconitate hydratase, mitochondrial-like [Stegastes partitus]	734633978	XM_010747200.1	954	0	PREDICTED: Larimichthys crocea aconitate hydratase, mitochondrial (LOC104932057), mRNA	K01681	ACO, acnA	aconitate hydratase	Q9ER34	2163	6e-242	Aconitate hydratase, mitochondrial OS=Rattus norvegicus GN=Aco2 PE=1 SV=2	PF00694//PF00330	Aconitase C-terminal domain//Aconitase family (aconitate hydratase)	GO:0008152	metabolic process	--	--	--	--	KOG0453	Aconitase/homoaconitase (aconitase superfamily)
Cluster-22178.82907	81.2225	207.349	-1.3521	0.0022374	0.0086152	5326	734608283	XP_010731385.1	1087	3.1e-115	PREDICTED: probable crossover junction endonuclease EME2 [Larimichthys crocea]	657597216	XM_008305118.1	205	3.07769e-100	PREDICTED: Stegastes partitus SPRY domain-containing SOCS box protein 3-like (LOC103374951), mRNA	--	--	--	Q5NVA9	469	6e-45	Crossover junction endonuclease EME1 OS=Pongo abelii GN=EME1 PE=3 SV=1	PF06459//PF07525//PF02724//PF01080//PF02732	Ryanodine Receptor TM 4-6//SOCS box//CDC45-like protein//Presenilin//ERCC4 domain	GO:0006270//GO:0006816//GO:0006874//GO:0035556	DNA replication initiation//calcium ion transport//cellular calcium ion homeostasis//intracellular signal transduction	GO:0003677//GO:0004518//GO:0004190//GO:0005219	DNA binding//nuclease activity//aspartic-type endopeptidase activity//ryanodine-sensitive calcium-release channel activity	GO:0016021//GO:0005622	integral component of membrane//intracellular	--	--
Cluster-22178.74699	103.07	263.168	-1.3524	0.0010072	0.0042614	10076	808857257	KKF09864.1	9862	0	Low-density lipoprotein receptor-related protein 2 [Larimichthys crocea]	657542375	XM_008278726.1	3748	0	PREDICTED: Stegastes partitus low density lipoprotein receptor-related protein 2 (lrp2), mRNA	K06233	LRP2	low density lipoprotein-related protein 2	A2ARV4	7138	0	Low-density lipoprotein receptor-related protein 2 OS=Mus musculus GN=Lrp2 PE=1 SV=1	PF00110//PF07645//PF00057//PF13885//PF00008	wnt family//Calcium-binding EGF domain//Low-density lipoprotein receptor domain class A//Keratin, high sulfur B2 protein//EGF-like domain	GO:0007275//GO:0007165//GO:0016055	multicellular organismal development//signal transduction//Wnt signaling pathway	GO:0005515//GO:0005509//GO:0005102	protein binding//calcium ion binding//receptor binding	GO:0045095//GO:0005576	keratin filament//extracellular region	KOG1215	Low-density lipoprotein receptors containing Ca2+-binding EGF-like domains
Cluster-22178.61950	99.0829	253.112	-1.3531	0.0016854	0.0067214	5844	734643615	XP_010750802.1	1436	1.2e-155	PREDICTED: metastasis-associated protein MTA2 [Larimichthys crocea]	734643614	XM_010752500.1	529	0	PREDICTED: Larimichthys crocea metastasis associated 1 family, member 2 (mta2), mRNA	--	--	--	O94776	983	1.6e-104	Metastasis-associated protein MTA2 OS=Homo sapiens GN=MTA2 PE=1 SV=1	PF00320	GATA zinc finger	GO:0006355	regulation of transcription, DNA-templated	GO:0003700//GO:0043565//GO:0008270	transcription factor activity, sequence-specific DNA binding//sequence-specific DNA binding//zinc ion binding	GO:0005667	transcription factor complex	--	--
Cluster-22178.68151	162.476	415.391	-1.3542	0.00023862	0.001173	8192	317419148	CBN81185.1	1987	2.1e-219	Arf-GAP with dual PH domain-containing protein 1 [Dicentrarchus labrax]	908479951	XM_003438673.3	1036	0	PREDICTED: Oreochromis niloticus ArfGAP with dual PH domains 1 (adap1), mRNA	--	--	--	O75689	1602	3.8e-176	Arf-GAP with dual PH domain-containing protein 1 OS=Homo sapiens GN=ADAP1 PE=1 SV=2	PF10541//PF01412//PF07933//PF13895	Nuclear envelope localisation domain//Putative GTPase activating protein for Arf//Protein of unknown function (DUF1681)//Immunoglobulin domain	GO:0006897	endocytosis	GO:0005096//GO:0005515	GTPase activator activity//protein binding	GO:0016020//GO:0016021	membrane//integral component of membrane	KOG0703	Predicted GTPase-activating protein
Cluster-22178.60393	100.68	257.475	-1.3547	0.0011491	0.0047915	1230	--	--	--	--	--	--	--	--	--	--	--	--	--	--	--	--	--	--	--	--	--	--	--	--	--	--	--
Cluster-22178.73188	803.01	2055.06	-1.3557	1.7221e-08	1.6931e-07	2011	542236516	XP_005456178.1	401	4.1e-36	PREDICTED: uncharacterized protein LOC102081985 [Oreochromis niloticus]	--	--	--	--	--	--	--	--	--	--	--	--	--	--	--	--	--	--	--	--	--	--
Cluster-22178.61478	679.709	1740.55	-1.3566	5.7496e-08	5.2777e-07	5357	835864775	XP_012774271.1	5629	0	PREDICTED: LOW QUALITY PROTEIN: nodal modulator 1-like [Maylandia zebra]	734623428	XM_010741410.1	2288	0	PREDICTED: Larimichthys crocea nodal modulator 1-like (LOC104927351), mRNA	--	--	--	Q15155	4263	0	Nodal modulator 1 OS=Homo sapiens GN=NOMO1 PE=1 SV=5	PF01105//PF00775	emp24/gp25L/p24 family/GOLD//Dioxygenase	GO:0055114//GO:0006725//GO:0006810	oxidation-reduction process//cellular aromatic compound metabolic process//transport	GO:0008199//GO:0003824	ferric iron binding//catalytic activity	GO:0016021	integral component of membrane	KOG1948	Metalloproteinase-related collagenase pM5
Cluster-22178.71003	146.628	375.74	-1.3576	0.00026051	0.0012707	1729	657573482	XP_008290402.1	1596	9.6e-175	PREDICTED: 5'-AMP-activated protein kinase subunit gamma-1-like isoform X1 [Stegastes partitus]	657573481	XM_008292180.1	693	0	PREDICTED: Stegastes partitus 5'-AMP-activated protein kinase subunit gamma-1-like (LOC103364894), transcript variant X1, mRNA	--	--	--	Q9UGJ0	1079	3.6e-116	5'-AMP-activated protein kinase subunit gamma-2 OS=Homo sapiens GN=PRKAG2 PE=1 SV=1	PF05460	Origin recognition complex subunit 6 (ORC6)	GO:0006260	DNA replication	GO:0003677	DNA binding	GO:0005664	nuclear origin of replication recognition complex	KOG1764	5'-AMP-activated protein kinase, gamma subunit
Cluster-22178.55593	289.292	741.364	-1.3577	1.3929e-05	8.8287e-05	3384	657530834	XP_008299292.1	2118	5.6e-235	PREDICTED: E3 ubiquitin-protein ligase MYLIP [Stegastes partitus]	657530833	XM_008301070.1	959	0	PREDICTED: Stegastes partitus myosin regulatory light chain interacting protein (mylip), mRNA	--	--	--	Q6TEM9	1850	2.8e-205	E3 ubiquitin-protein ligase MYLIP-A OS=Danio rerio GN=mylipa PE=1 SV=2	PF01108//PF14634//PF04710	Tissue factor//zinc-RING finger domain//Pellino	GO:0008063	Toll signaling pathway	GO:0008270//GO:0005515	zinc ion binding//protein binding	--	--	KOG3530	FERM domain protein EHM2
Cluster-22178.51737	129.558	332.338	-1.3591	0.00056049	0.0025297	5055	734604469	XP_010729291.1	3051	0	PREDICTED: serine/threonine-protein kinase Nek1 isoform X1 [Larimichthys crocea]	734604468	XM_010730989.1	1380	0	PREDICTED: Larimichthys crocea NIMA-related kinase 1 (nek1), transcript variant X1, mRNA	K08857	NEK	NIMA (never in mitosis gene a)-related kinase	Q96PY6	1358	4.6e-148	Serine/threonine-protein kinase Nek1 OS=Homo sapiens GN=NEK1 PE=1 SV=2	PF07850//PF07714//PF00069	Renin receptor-like protein//Protein tyrosine kinase//Protein kinase domain	GO:0007165//GO:0006468	signal transduction//protein phosphorylation	GO:0004872//GO:0004672//GO:0005524	receptor activity//protein kinase activity//ATP binding	GO:0016021	integral component of membrane	KOG0589	Serine/threonine protein kinase
Cluster-22178.77201	848.553	2177.5	-1.3596	9.6339e-09	9.7821e-08	2489	831556360	XP_012730023.1	717	1.2e-72	PREDICTED: serine/arginine-rich splicing factor 1 [Fundulus heteroclitus]	930747604	XM_005932047.2	767	0	PREDICTED: Haplochromis burtoni serine/arginine-rich splicing factor 1 (LOC102300118), mRNA	K12890	SFRS1_9	splicing factor, arginine/serine-rich 1/9	Q6NYA0	674	4.7e-69	Serine/arginine-rich splicing factor 1B OS=Danio rerio GN=srsf1b PE=2 SV=1	PF16367//PF00937//PF00076//PF08777	RNA recognition motif//Coronavirus nucleocapsid protein//RNA recognition motif. (a.k.a. RRM, RBD, or RNP domain)//RNA binding motif	--	--	GO:0003676//GO:0003723	nucleic acid binding//RNA binding	GO:0019013	viral nucleocapsid	KOG0105	Alternative splicing factor ASF/SF2 (RRM superfamily)
Cluster-22178.76876	200.377	514.491	-1.3604	7.4191e-05	0.00040761	5866	734600930	XP_010755575.1	1695	1.1e-185	PREDICTED: HMG box-containing protein 1 [Larimichthys crocea]	734600929	XM_010757273.1	808	0	PREDICTED: Larimichthys crocea HMG-box transcription factor 1 (hbp1), mRNA	--	--	--	Q2KJ34	1084	3.2e-116	HMG box-containing protein 1 OS=Bos taurus GN=HBP1 PE=2 SV=1	PF00767//PF00001//PF08517	Potyvirus coat protein//7 transmembrane receptor (rhodopsin family)//Ataxin-1 and HBP1 module (AXH)	GO:0007186	G-protein coupled receptor signaling pathway	GO:0005515//GO:0004930//GO:0003723	protein binding//G-protein coupled receptor activity//RNA binding	GO:0016021//GO:0019028	integral component of membrane//viral capsid	--	--
Cluster-22178.61590	571.074	1466.43	-1.3606	1.984e-07	1.6854e-06	2759	542219644	XP_005449739.1	1247	4.5e-134	PREDICTED: peptidyl-prolyl cis-trans isomerase FKBP6-like isoform X3 [Oreochromis niloticus]	923784192	XM_005725023.2	429	0	PREDICTED: Pundamilia nyererei FK506 binding protein 6, 36kDa (fkbp6), transcript variant X4, mRNA	--	--	--	A6QQ71	745	3.1e-77	Inactive peptidyl-prolyl cis-trans isomerase FKBP6 OS=Bos taurus GN=FKBP6 PE=2 SV=1	PF00515//PF13414//PF00254//PF13181	Tetratricopeptide repeat//TPR repeat//FKBP-type peptidyl-prolyl cis-trans isomerase//Tetratricopeptide repeat	GO:0006457	protein folding	GO:0005515	protein binding	--	--	KOG0543	FKBP-type peptidyl-prolyl cis-trans isomerase
Cluster-22178.85041	118.576	304.668	-1.3614	0.00057137	0.0025732	7165	657539289	XP_008275839.1	8921	0	PREDICTED: protein dopey-1 [Stegastes partitus]	657539288	XM_008277617.1	3810	0	PREDICTED: Stegastes partitus dopey family member 1 (dopey1), mRNA	--	--	--	Q5JWR5	4304	0	Protein dopey-1 OS=Homo sapiens GN=DOPEY1 PE=2 SV=1	PF15015	Spermatogenesis-associated, N-terminal	GO:0007283	spermatogenesis	--	--	GO:0005794	Golgi apparatus	KOG3613	Dopey and related predicted leucine zipper transcription factors
Cluster-22178.79696	243.983	627.228	-1.3622	2.9661e-05	0.00017694	4408	734597565	XP_010742875.1	2997	0	PREDICTED: Hermansky-Pudlak syndrome 1 protein isoform X2 [Larimichthys crocea]	734597564	XM_010744573.1	1220	0	PREDICTED: Larimichthys crocea Hermansky-Pudlak syndrome 1 (hps1), transcript variant X2, mRNA	--	--	--	Q60HF3	1854	1.2e-205	Hermansky-Pudlak syndrome 1 protein homolog OS=Macaca fascicularis GN=HPS1 PE=2 SV=1	PF00777	Glycosyltransferase family 29 (sialyltransferase)	GO:0006486	protein glycosylation	GO:0008373	sialyltransferase activity	--	--	--	--
Cluster-22178.80031	278.843	717.007	-1.3625	0.00075621	0.0033032	8421	657565416	XP_008286006.1	3888	0	PREDICTED: protein EFR3 homolog A [Stegastes partitus]	930750165	XM_014337374.1	1574	0	PREDICTED: Haplochromis burtoni EFR3 homolog A (efr3a), transcript variant X3, mRNA	--	--	--	Q641A2	3180	0	Protein EFR3 homolog A OS=Xenopus laevis GN=efr3a PE=2 SV=1	PF08496//PF12326//PF06495//PF00001//PF02993	Peptidase family S49 N-terminal//N-glycosylation protein//Fruit fly transformer protein//7 transmembrane receptor (rhodopsin family)//Minor capsid protein VI	GO:0007186//GO:0006397//GO:0046660//GO:0034599	G-protein coupled receptor signaling pathway//mRNA processing//female sex differentiation//cellular response to oxidative stress	GO:0004252//GO:0004930	serine-type endopeptidase activity//G-protein coupled receptor activity	GO:0019028//GO:0005634//GO:0016021//GO:0005789//GO:0005886	viral capsid//nucleus//integral component of membrane//endoplasmic reticulum membrane//plasma membrane	KOG1877	Putative transmembrane protein cmp44E
Cluster-22178.68533	99.9795	257.236	-1.3634	0.00076448	0.0033354	2336	734603903	XP_010728983.1	2477	9e-277	PREDICTED: rho GTPase-activating protein 17-like isoform X2 [Larimichthys crocea]>gi|734603905|ref|XP_010728984.1| PREDICTED: rho GTPase-activating protein 17-like isoform X2 [Larimichthys crocea]	734603904	XM_010730682.1	1040	0	PREDICTED: Larimichthys crocea rho GTPase-activating protein 17-like (LOC104918819), transcript variant X3, mRNA	--	--	--	Q99N37	1741	8.3e-193	Rho GTPase-activating protein 17 OS=Rattus norvegicus GN=Arhgap17 PE=1 SV=1	PF03114//PF00620	BAR domain//RhoGAP domain	GO:0007165	signal transduction	GO:0005515	protein binding	GO:0005737	cytoplasm	KOG4270	GTPase-activator protein
Cluster-22178.76889	131.453	338.374	-1.3641	0.00038907	0.0018223	8042	657735061	XP_008310680.1	3780	0	PREDICTED: ribosomal protein S6 kinase alpha-5 [Cynoglossus semilaevis]	657578771	XM_008295052.1	1733	0	PREDICTED: Stegastes partitus ribosomal protein S6 kinase, 90kDa, polypeptide 5 (rps6ka5), mRNA	K04445	MSK1, RPS6KA5	ribosomal protein S6 kinase alpha-5	O75582	3064	0	Ribosomal protein S6 kinase alpha-5 OS=Homo sapiens GN=RPS6KA5 PE=1 SV=1	PF06293//PF00433//PF07714//PF00069	Lipopolysaccharide kinase (Kdo/WaaP) family//Protein kinase C terminal domain//Protein tyrosine kinase//Protein kinase domain	GO:0016310//GO:0009069//GO:0006468	phosphorylation//serine family amino acid metabolic process//protein phosphorylation	GO:0005524//GO:0004672//GO:0016773//GO:0004674	ATP binding//protein kinase activity//phosphotransferase activity, alcohol group as acceptor//protein serine/threonine kinase activity	GO:0016020	membrane	KOG0603	Ribosomal protein S6 kinase
Cluster-22178.55560	565.695	1457.57	-1.3655	2.0773e-07	1.7591e-06	2467	657599351	XP_008304484.1	2453	5.8e-274	PREDICTED: alkaline phosphatase, tissue-nonspecific isozyme [Stegastes partitus]>gi|657599353|ref|XP_008304485.1| PREDICTED: alkaline phosphatase, tissue-nonspecific isozyme [Stegastes partitus]	93138707	AY266359.1	831	0	Sparus aurata alkaline phosphatase mRNA, complete cds	--	--	--	P83456	2162	1.3e-241	Alkaline phosphatase OS=Gadus morhua PE=1 SV=1	PF01676//PF00245//PF04750	Metalloenzyme superfamily//Alkaline phosphatase//FAR-17a/AIG1-like protein	GO:0008152	metabolic process	GO:0016791//GO:0003824//GO:0046872	phosphatase activity//catalytic activity//metal ion binding	GO:0016021	integral component of membrane	KOG4126	Alkaline phosphatase
Cluster-22178.51801	89.1866	229.818	-1.3656	0.0015701	0.0063103	1916	--	--	--	--	--	657557881	XM_008284838.1	158	1.46706e-74	PREDICTED: Stegastes partitus vacuole membrane protein 1 (vmp1), mRNA	--	--	--	--	--	--	--	PF01708	Geminivirus putative movement protein	GO:0046740	transport of virus in host, cell to cell	--	--	GO:0016021	integral component of membrane	--	--
Cluster-22178.57314	166.194	428.379	-1.366	0.00022449	0.0011103	2988	734607140	XP_010730747.1	260	1.4e-19	PREDICTED: TGF-beta-activated kinase 1 and MAP3K7-binding protein 3 [Larimichthys crocea]	734607139	XM_010732445.1	262	3.53802e-132	PREDICTED: Larimichthys crocea TGF-beta activated kinase 1/MAP3K7 binding protein 3 (tab3), mRNA	--	--	--	Q8N5C8	191	5.8e-13	TGF-beta-activated kinase 1 and MAP3K7-binding protein 3 OS=Homo sapiens GN=TAB3 PE=1 SV=2	PF00641//PF04810	Zn-finger in Ran binding protein and others//Sec23/Sec24 zinc finger	GO:0006886//GO:0006888	intracellular protein transport//ER to Golgi vesicle-mediated transport	GO:0008270	zinc ion binding	GO:0030127	COPII vesicle coat	--	--
Cluster-22178.85736	161.066	415.552	-1.3674	0.0010945	0.0045908	4447	736181029	XP_010768657.1	837	2.5e-86	PREDICTED: glutamate-rich protein 1 [Notothenia coriiceps]	930735414	XR_001336306.1	240	8.9725e-120	PREDICTED: Haplochromis burtoni uncharacterized LOC102290690 (LOC102290690), ncRNA	--	--	--	--	--	--	--	PF00895//PF03006	ATP synthase protein 8//Haemolysin-III related	GO:0015986//GO:0015992	ATP synthesis coupled proton transport//proton transport	GO:0015078	hydrogen ion transmembrane transporter activity	GO:0000276//GO:0016021	mitochondrial proton-transporting ATP synthase complex, coupling factor F(o)//integral component of membrane	--	--
Cluster-22178.60161	655.61	1691.65	-1.3675	5.1795e-08	4.7804e-07	1108	831482835	XP_012732456.1	885	1.7e-92	PREDICTED: dynactin subunit 6-like isoform X3 [Fundulus heteroclitus]	939288661	XM_004554479.3	348	2.00559e-180	PREDICTED: Maylandia zebra dynactin subunit 6-like (LOC101469849), mRNA	--	--	--	Q502J7	824	8.5e-87	Dynactin subunit 6 OS=Danio rerio GN=dctn6 PE=2 SV=1	PF00323//PF07959	Mammalian defensin//L-fucokinase	GO:0006952	defense response	GO:0016772	transferase activity, transferring phosphorus-containing groups	GO:0005576	extracellular region	--	--
Cluster-22178.67271	126.615	326.726	-1.3676	0.00049128	0.002248	1937	657585331	XP_008296859.1	192	6.9e-12	PREDICTED: semaphorin-4B-like [Stegastes partitus]	734650988	XM_010756545.1	105	4.30337e-45	PREDICTED: Larimichthys crocea semaphorin-4B-like (LOC104939990), mRNA	--	--	--	--	--	--	--	PF01403	Sema domain	--	--	GO:0005515	protein binding	--	--	--	--
Cluster-22178.61486	394.886	1019.39	-1.3682	2.0979e-06	1.5291e-05	6614	734642734	XP_010750317.1	9805	0	PREDICTED: CCR4-NOT transcription complex subunit 1 isoform X7 [Larimichthys crocea]	657589140	XM_008300721.1	4362	0	PREDICTED: Stegastes partitus CCR4-NOT transcription complex, subunit 1 (cnot1), transcript variant X7, mRNA	--	--	--	A1A5H6	9347	0	CCR4-NOT transcription complex subunit 1 OS=Danio rerio GN=cnot1 PE=2 SV=1	PF04999//PF13833	Cell division protein FtsL//EF-hand domain pair	GO:0051301//GO:0007049	cell division//cell cycle	GO:0005509	calcium ion binding	GO:0016021	integral component of membrane	KOG1831	Negative regulator of transcription
Cluster-22178.66164	750.726	1938.24	-1.3684	4.1792e-08	3.9025e-07	3773	657578937	XP_008293365.1	1927	8.7e-213	PREDICTED: protein ELYS isoform X4 [Stegastes partitus]	734600055	XM_010756799.1	394	0	PREDICTED: Larimichthys crocea AT hook containing transcription factor 1 (ahctf1), mRNA	--	--	--	--	--	--	--	PF03092	BT1 family	GO:0006810	transport	--	--	GO:0016021	integral component of membrane	--	--
Cluster-22178.41074	111.121	287.006	-1.3689	0.00077477	0.0033754	1845	542232429	XP_003449654.2	1966	1.3e-217	PREDICTED: kynurenine--oxoglutarate transaminase 1-like isoform X1 [Oreochromis niloticus]	657590051	XM_008301225.1	616	0	PREDICTED: Stegastes partitus cysteine conjugate-beta lyase, cytoplasmic (ccbl1), transcript variant X2, mRNA	--	--	--	Q16773	1353	6.4e-148	Kynurenine--oxoglutarate transaminase 1 OS=Homo sapiens GN=KYAT1 PE=1 SV=1	PF01053//PF00155//PF00202	Cys/Met metabolism PLP-dependent enzyme//Aminotransferase class I and II//Aminotransferase class-III	GO:0009058	biosynthetic process	GO:0008483//GO:0030170	transaminase activity//pyridoxal phosphate binding	--	--	KOG0257	Kynurenine aminotransferase, glutamine transaminase K
Cluster-22178.69157	317.756	820.834	-1.3692	8.6035e-06	5.6537e-05	8954	734598877	XP_010749762.1	8813	0	PREDICTED: dynein heavy chain 12, axonemal [Larimichthys crocea]	734598876	XM_010751460.1	3162	0	PREDICTED: Larimichthys crocea dynein, axonemal, heavy chain 12 (dnah12), mRNA	K10408	DNAH	dynein heavy chain, axonemal	Q6ZR08	6788	0	Dynein heavy chain 12, axonemal OS=Homo sapiens GN=DNAH12 PE=2 SV=2	PF07728//PF08964//PF00910//PF08513//PF00004	AAA domain (dynein-related subfamily)//Beta/Gamma crystallin//RNA helicase//LisH//ATPase family associated with various cellular activities (AAA)	GO:0016337	single organismal cell-cell adhesion	GO:0005515//GO:0003724//GO:0003723//GO:0016887//GO:0005524	protein binding//RNA helicase activity//RNA binding//ATPase activity//ATP binding	GO:0016020	membrane	KOG3595	Dyneins, heavy chain
Cluster-22178.81782	641.695	1657.83	-1.3693	4.0694e-08	3.8046e-07	2466	736159412	XP_010782693.1	1588	1.2e-173	PREDICTED: annexin A11-like isoform X2 [Notothenia coriiceps]	734597740	XM_010745461.1	733	0	PREDICTED: Larimichthys crocea annexin A11-like (LOC104930614), transcript variant X2, mRNA	K17095	ANXA7_11	annexin A7/11	P50995	1258	8.9e-137	Annexin A11 OS=Homo sapiens GN=ANXA11 PE=1 SV=1	PF00191//PF06403	Annexin//Lamprin	--	--	GO:0005544//GO:0005509//GO:0005198	calcium-dependent phospholipid binding//calcium ion binding//structural molecule activity	GO:0005578	proteinaceous extracellular matrix	KOG0819	Annexin
Cluster-22178.83734	152.089	393.373	-1.371	0.00032779	0.0015619	2572	734644122	XP_010751085.1	2144	4.1e-238	PREDICTED: cullin-9 isoform X1 [Larimichthys crocea]	734644123	XM_010752784.1	704	0	PREDICTED: Larimichthys crocea cullin 9 (cul9), transcript variant X2, mRNA	K11970	CUL9, PARC	p53-associated parkin-like cytoplasmic protein	Q8IWT3	1063	3.8e-114	Cullin-9 OS=Homo sapiens GN=CUL9 PE=1 SV=2	PF06112//PF00888	Gammaherpesvirus capsid protein//Cullin family	GO:0006511	ubiquitin-dependent protein catabolic process	GO:0031625	ubiquitin protein ligase binding	GO:0019028	viral capsid	KOG2166	Cullins
Cluster-22178.52051	389.745	1009.76	-1.3734	1.7477e-06	1.2895e-05	6985	348540118	XP_003457535.1	2148	3.8e-238	PREDICTED: serine/threonine-protein phosphatase 2A 56 kDa regulatory subunit delta isoform [Oreochromis niloticus]	908524225	XM_005455929.2	1323	0	PREDICTED: Oreochromis niloticus protein phosphatase 2, regulatory subunit B', epsilon isoform (ppp2r5e), transcript variant X2, mRNA	K11584	PPP2R5	serine/threonine-protein phosphatase 2A regulatory subunit B'	Q28653	1952	8.5e-217	Serine/threonine-protein phosphatase 2A 56 kDa regulatory subunit delta isoform OS=Oryctolagus cuniculus GN=PPP2R5D PE=2 SV=1	PF02831//PF01603//PF06910	gpW//Protein phosphatase 2A regulatory B subunit (B56 family)//Male enhanced antigen 1 (MEA1)	GO:0019058//GO:0007283//GO:0007165	viral life cycle//spermatogenesis//signal transduction	GO:0008601	protein phosphatase type 2A regulator activity	GO:0000159	protein phosphatase type 2A complex	KOG2085	Serine/threonine protein phosphatase 2A, regulatory subunit
Cluster-22178.50119	163.739	424.336	-1.3738	9.3966e-05	0.00050468	3441	808881209	KKF28880.1	3133	0	Nipped-B-like protein [Larimichthys crocea]	734607197	XM_010732478.1	2384	0	PREDICTED: Larimichthys crocea nipped-B-like protein A (LOC104920270), transcript variant X1, mRNA	--	--	--	F1QBY1	1337	8.6e-146	Nipped-B-like protein B OS=Danio rerio GN=nipblb PE=2 SV=1	--	--	--	--	--	--	--	--	--	--
Cluster-22178.71939	195.108	506.19	-1.3754	9.7438e-05	0.00052174	3766	734641550	XP_010749665.1	1946	5.5e-215	PREDICTED: cat eye syndrome critical region protein 5 [Larimichthys crocea]	734641549	XM_010751363.1	634	0	PREDICTED: Larimichthys crocea cat eye syndrome chromosome region, candidate 5 (cecr5), mRNA	--	--	--	Q9BXW7	1074	3e-115	Cat eye syndrome critical region protein 5 OS=Homo sapiens GN=CECR5 PE=1 SV=1	PF00071//PF08477//PF00025	Ras family//Ras of Complex, Roc, domain of DAPkinase//ADP-ribosylation factor family	GO:0007264	small GTPase mediated signal transduction	GO:0005525	GTP binding	--	--	KOG1618	Predicted phosphatase
Cluster-22178.65666	1096.91	2846.49	-1.3757	4.6199e-10	5.4521e-09	2762	432931333	XP_004081660.1	1904	3e-210	PREDICTED: succinyl-CoA ligase [ADP-forming] subunit beta, mitochondrial [Oryzias latipes]	657584465	XM_008298162.1	964	0	PREDICTED: Stegastes partitus succinate-CoA ligase, ADP-forming, beta subunit (sucla2), mRNA	K01900	LSC2	succinyl-CoA synthetase beta subunit	Q9YI37	1713	1.7e-189	Succinate--CoA ligase [ADP-forming] subunit beta, mitochondrial (Fragment) OS=Columba livia GN=SUCLA2 PE=1 SV=1	PF02786//PF00549	Carbamoyl-phosphate synthase L chain, ATP binding domain//CoA-ligase	GO:0008152	metabolic process	GO:0003824//GO:0005524	catalytic activity//ATP binding	--	--	KOG2799	Succinyl-CoA synthetase, beta subunit
Cluster-22178.78339	110.282	286.191	-1.3758	0.00049965	0.0022832	3518	808860653	KKF12627.1	5377	0	Unconventional myosin-Va [Larimichthys crocea]	734594021	XM_010740602.1	2182	0	PREDICTED: Larimichthys crocea unconventional myosin-Va-like (LOC104926382), mRNA	--	--	--	Q02440	4256	0	Unconventional myosin-Va OS=Gallus gallus GN=MYO5A PE=1 SV=1	PF00612//PF08917//PF00063	IQ calmodulin-binding motif//Transforming growth factor beta receptor 2 ectodomain//Myosin head (motor domain)	GO:0016310//GO:0007178//GO:0006468//GO:0009069	phosphorylation//transmembrane receptor protein serine/threonine kinase signaling pathway//protein phosphorylation//serine family amino acid metabolic process	GO:0005026//GO:0046872//GO:0003774//GO:0005524//GO:0005515	transforming growth factor beta receptor activity, type II//metal ion binding//motor activity//ATP binding//protein binding	GO:0016020//GO:0016459	membrane//myosin complex	KOG0160	Myosin class V heavy chain
Cluster-22178.89806	192.578	499.928	-1.3763	0.00012081	0.00063401	2315	657539004	XP_008275739.1	506	3.2e-48	PREDICTED: neurogenic locus notch homolog protein 2-like [Stegastes partitus]	657539003	XM_008277517.1	277	1.25389e-140	PREDICTED: Stegastes partitus neurogenic locus notch homolog protein 2-like (LOC103354216), mRNA	--	--	--	Q04721	183	3.8e-12	Neurogenic locus notch homolog protein 2 OS=Homo sapiens GN=NOTCH2 PE=1 SV=3	--	--	--	--	--	--	--	--	--	--
Cluster-22178.91577	174.247	453.291	-1.3793	0.00011913	0.00062597	5258	657534509	XP_008274118.1	1325	7.8e-143	PREDICTED: cyclin-Y isoform X2 [Stegastes partitus]	657534508	XM_008275896.1	523	0	PREDICTED: Stegastes partitus cyclin Y (ccny), transcript variant X2, mRNA	--	--	--	Q8BGU5	1249	2.1e-135	Cyclin-Y OS=Mus musculus GN=Ccny PE=1 SV=1	PF00476//PF08613//PF00498	DNA polymerase family A//Cyclin//FHA domain	GO:0006260//GO:0000079	DNA replication//regulation of cyclin-dependent protein serine/threonine kinase activity	GO:0019901//GO:0005515//GO:0003677//GO:0003887	protein kinase binding//protein binding//DNA binding//DNA-directed DNA polymerase activity	GO:0042575	DNA polymerase complex	KOG1675	Predicted cyclin
Cluster-22178.78456	130.507	339.829	-1.3807	0.00030611	0.0014681	11985	734594662	XP_010755411.1	3026	0	PREDICTED: protein FAM208A-like [Larimichthys crocea]	734594661	XM_010757109.1	1022	0	PREDICTED: Larimichthys crocea protein FAM208A-like (LOC104940492), mRNA	--	--	--	Q69ZR9	1046	1.7e-111	Protein TASOR OS=Mus musculus GN=Fam208a PE=1 SV=2	PF02175	Serpentine type 7TM GPCR chemoreceptor Srb	GO:0007606//GO:0007165	sensory perception of chemical stimulus//signal transduction	GO:0004888	transmembrane signaling receptor activity	GO:0016021	integral component of membrane	--	--
Cluster-22178.98596	69.5159	181.2	-1.3822	0.0025366	0.0096226	4636	808861106	KKF12999.1	1525	4.4e-166	Dual specificity mitogen-activated protein kinase kinase 5 [Larimichthys crocea]	851968294	KM657202.1	937	0	Lutjanus sanguineus mitogen-activated protein kinase kinase 5 mRNA, complete cds	--	--	--	Q13163	1373	7.8e-150	Dual specificity mitogen-activated protein kinase kinase 5 OS=Homo sapiens GN=MAP2K5 PE=1 SV=2	PF07714//PF00564//PF00069	Protein tyrosine kinase//PB1 domain//Protein kinase domain	GO:0006468	protein phosphorylation	GO:0005524//GO:0004672//GO:0005515	ATP binding//protein kinase activity//protein binding	--	--	KOG0581	Mitogen-activated protein kinase kinase (MAP2K)
Cluster-22178.75776	134.548	350.88	-1.3829	0.00054289	0.0024578	4581	657590497	XP_008299689.1	1217	2.3e-130	PREDICTED: ankyrin repeat and SOCS box protein 13-like [Stegastes partitus]>gi|657590499|ref|XP_008299690.1| PREDICTED: ankyrin repeat and SOCS box protein 13-like [Stegastes partitus]>gi|657590501|ref|XP_008299691.1| PREDICTED: ankyrin repeat and SOCS box protein 13-like [Stegastes partitus]	908510878	XM_003443889.3	374	0	PREDICTED: Oreochromis niloticus neuroepithelial cell-transforming gene 1 protein-like (LOC100701906), mRNA	--	--	--	Q8VBX0	874	5.6e-92	Ankyrin repeat and SOCS box protein 13 OS=Mus musculus GN=Asb13 PE=2 SV=1	PF02402//PF00023//PF13606//PF07525//PF00621	Lysis protein//Ankyrin repeat//Ankyrin repeat//SOCS box//RhoGEF domain	GO:0035556//GO:0035023//GO:0043087//GO:0009405//GO:0019835	intracellular signal transduction//regulation of Rho protein signal transduction//regulation of GTPase activity//pathogenesis//cytolysis	GO:0005089//GO:0005515	Rho guanyl-nucleotide exchange factor activity//protein binding	GO:0019867	outer membrane	KOG4177	Ankyrin
Cluster-22178.61014	645.098	1682.83	-1.3833	3.7818e-08	3.55e-07	3187	657572278	XP_008289747.1	2504	9.1e-280	PREDICTED: phosphatidylinositol-binding clathrin assembly protein-like isoform X4 [Stegastes partitus]	657572277	XM_008291525.1	2211	0	PREDICTED: Stegastes partitus phosphatidylinositol-binding clathrin assembly protein-like (LOC103364408), transcript variant X4, mRNA	--	--	--	O55012	1869	1.6e-207	Phosphatidylinositol-binding clathrin assembly protein OS=Rattus norvegicus GN=Picalm PE=1 SV=1	PF07651	ANTH domain	--	--	GO:0005543	phospholipid binding	--	--	KOG0251	Clathrin assembly protein AP180 and related proteins, contain ENTH domain
Cluster-22178.77589	416.479	1086.72	-1.3837	9.6493e-07	7.4186e-06	3119	542217543	XP_005448932.1	2356	1.3e-262	PREDICTED: serine/threonine-protein kinase OSR1-like isoform X1 [Oreochromis niloticus]	908487411	XM_005448875.2	1192	0	PREDICTED: Oreochromis niloticus serine/threonine-protein kinase OSR1-like (LOC100700798), transcript variant X1, mRNA	--	--	--	Q863I2	2107	4e-235	Serine/threonine-protein kinase OSR1 OS=Sus scrofa GN=OXSR1 PE=2 SV=1	PF06293//PF12202//PF07714//PF00069	Lipopolysaccharide kinase (Kdo/WaaP) family//Oxidative-stress-responsive kinase 1 C terminal//Protein tyrosine kinase//Protein kinase domain	GO:0016310//GO:0009069//GO:0006468	phosphorylation//serine family amino acid metabolic process//protein phosphorylation	GO:0005524//GO:0004672//GO:0016773//GO:0004674	ATP binding//protein kinase activity//phosphotransferase activity, alcohol group as acceptor//protein serine/threonine kinase activity	GO:0016020	membrane	KOG0582	Ste20-like serine/threonine protein kinase
Cluster-22178.49805	408.964	1067.16	-1.3837	1.135e-06	8.629e-06	3070	734608309	XP_010731399.1	797	7.6e-82	PREDICTED: protein FAM219B [Larimichthys crocea]>gi|808868475|gb|KKF18789.1| Hypothetical protein EH28_14303 [Larimichthys crocea]	734608308	XM_010733097.1	388	0	PREDICTED: Larimichthys crocea family with sequence similarity 219, member B (fam219b), mRNA	--	--	--	Q5XKK7	316	1.9e-27	Protein FAM219B OS=Homo sapiens GN=FAM219B PE=1 SV=1	--	--	--	--	--	--	--	--	--	--
Cluster-22178.44988	99.8945	260.703	-1.3839	0.0011893	0.00494	1043	--	--	--	--	--	734640018	XM_010750526.1	516	0	PREDICTED: Larimichthys crocea Pim-3 proto-oncogene, serine/threonine kinase (pim3), mRNA	--	--	--	--	--	--	--	--	--	--	--	--	--	--	--	--	--
Cluster-22178.84358	158.182	413.052	-1.3847	0.00016012	0.00081754	7192	657595988	XP_008302677.1	2542	8.1e-284	PREDICTED: trafficking kinesin-binding protein 1 isoform X1 [Stegastes partitus]	657595992	XM_008304457.1	1093	0	PREDICTED: Stegastes partitus trafficking protein, kinesin binding 1 (trak1), transcript variant X4, mRNA	K15369	TRAK1	trafficking kinesin-binding protein 1	Q9UPV9	1768	1.9e-195	Trafficking kinesin-binding protein 1 OS=Homo sapiens GN=TRAK1 PE=1 SV=1	PF06005//PF04632//PF10186//PF06156	Protein of unknown function (DUF904)//Fusaric acid resistance protein family//Vacuolar sorting 38 and autophagy-related subunit 14//Protein of unknown function (DUF972)	GO:0043093//GO:0006810//GO:0000917//GO:0006260//GO:0010508	FtsZ-dependent cytokinesis//transport//barrier septum assembly//DNA replication//positive regulation of autophagy	--	--	GO:0005886//GO:0005737	plasma membrane//cytoplasm	KOG4360	Uncharacterized coiled coil protein
Cluster-22178.87314	829.146	2166.26	-1.3855	4.8714e-09	5.1223e-08	5869	734620089	XP_010737876.1	2308	9e-257	PREDICTED: sentrin-specific protease 5-like [Larimichthys crocea]>gi|734620091|ref|XP_010737877.1| PREDICTED: sentrin-specific protease 5-like [Larimichthys crocea]	734620090	XM_010739575.1	670	0	PREDICTED: Larimichthys crocea sentrin-specific protease 5-like (LOC104925855), transcript variant X2, mRNA	K08594	SENP5	sentrin-specific protease 5	Q6NXL6	875	5.5e-92	Sentrin-specific protease 5 OS=Mus musculus GN=Senp5 PE=2 SV=1	PF02902	Ulp1 protease family, C-terminal catalytic domain	GO:0006508	proteolysis	GO:0008234	cysteine-type peptidase activity	--	--	KOG0778	Protease, Ulp1 family
Cluster-22178.57705	91.9929	240.341	-1.3855	0.0011866	0.0049304	2314	765160006	XP_011489560.1	1768	1.5e-194	PREDICTED: protein phosphatase 1 regulatory subunit 12A isoform X1 [Oryzias latipes]	657536134	XM_008276477.1	1059	0	PREDICTED: Stegastes partitus protein phosphatase 1, regulatory subunit 12A (ppp1r12a), transcript variant X7, mRNA	--	--	--	Q6DRG7	1565	2.1e-172	Protein phosphatase 1 regulatory subunit 12A OS=Danio rerio GN=ppp1r12a PE=2 SV=2	PF06632//PF11744//PF15168//PF13606//PF00023	DNA double-strand break repair and V(D)J recombination protein XRCC4//Aluminium activated malate transporter//Triple QxxK/R motif-containing protein family//Ankyrin repeat//Ankyrin repeat	GO:0006310//GO:0015743//GO:0006302	DNA recombination//malate transport//double-strand break repair	GO:0003677//GO:0005515	DNA binding//protein binding	GO:0005789//GO:0005634	endoplasmic reticulum membrane//nucleus	KOG0505	Myosin phosphatase, regulatory subunit
Cluster-22178.62421	348.436	911.512	-1.3874	2.7692e-06	1.9797e-05	7242	542216994	XP_005448722.1	7981	0	PREDICTED: nuclear pore membrane glycoprotein 210-like isoform X2 [Oreochromis niloticus]	734599997	XM_010756769.1	2955	0	PREDICTED: Larimichthys crocea nucleoporin 210kDa (nup210), transcript variant X2, mRNA	K14314	NUP210, GP210	nuclear pore complex protein Nup210	Q8TEM1	5639	0	Nuclear pore membrane glycoprotein 210 OS=Homo sapiens GN=NUP210 PE=1 SV=3	PF08686//PF07967	PLAC (protease and lacunin) domain//C3HC zinc finger-like	--	--	GO:0008233//GO:0008270	peptidase activity//zinc ion binding	GO:0005634	nucleus	KOG1833	Nuclear pore complex, gp210 component
Cluster-22178.55512	206.882	541.254	-1.3875	3.9495e-05	0.00023	12763	657583563	XP_008295894.1	6509	0	PREDICTED: receptor-type tyrosine-protein phosphatase zeta-like [Stegastes partitus]	734636597	XM_010748644.1	1365	0	PREDICTED: Larimichthys crocea receptor-type tyrosine-protein phosphatase zeta-like (LOC104933243), mRNA	--	--	--	Q62656	2216	3.8e-247	Receptor-type tyrosine-protein phosphatase zeta OS=Rattus norvegicus GN=Ptprz1 PE=1 SV=1	PF00041//PF00102//PF03854//PF03600//PF16656//PF00845//PF00939//PF00782//PF02297	Fibronectin type III domain//Protein-tyrosine phosphatase//P-11 zinc finger//Citrate transporter//Purple acid Phosphatase, N-terminal domain//Geminivirus BL1 movement protein//Sodium:sulfate symporter transmembrane region//Dual specificity phosphatase, catalytic domain//Cytochrome oxidase c subunit VIb	GO:0046740//GO:0006771//GO:0006810//GO:0015992//GO:0006123//GO:0055085//GO:0006570//GO:0006814//GO:0019497//GO:0006470	transport of virus in host, cell to cell//riboflavin metabolic process//transport//proton transport//mitochondrial electron transport, cytochrome c to oxygen//transmembrane transport//tyrosine metabolic process//sodium ion transport//hexachlorocyclohexane metabolic process//protein dephosphorylation	GO:0008138//GO:0003677//GO:0008270//GO:0003993//GO:0003723//GO:0005515//GO:0046872//GO:0005215//GO:0004725//GO:0004129	protein tyrosine/serine/threonine phosphatase activity//DNA binding//zinc ion binding//acid phosphatase activity//RNA binding//protein binding//metal ion binding//transporter activity//protein tyrosine phosphatase activity//cytochrome-c oxidase activity	GO:0005739//GO:0016020//GO:0033644//GO:0045277//GO:0016021	mitochondrion//membrane//host cell membrane//respiratory chain complex IV//integral component of membrane	KOG4228	Protein tyrosine phosphatase
Cluster-22178.88399	151.175	395.573	-1.3877	0.00013961	0.00072254	4415	657578048	XP_008292880.1	5650	0	PREDICTED: phosphatidylinositol 4,5-bisphosphate 3-kinase catalytic subunit alpha isoform [Stegastes partitus]	734636653	XM_010748676.1	2366	0	PREDICTED: Larimichthys crocea phosphatidylinositol 4,5-bisphosphate 3-kinase catalytic subunit alpha isoform (LOC104933269), mRNA	--	--	--	P42336	5235	0	Phosphatidylinositol 4,5-bisphosphate 3-kinase catalytic subunit alpha isoform OS=Homo sapiens GN=PIK3CA PE=1 SV=2	PF00168//PF00454//PF00312	C2 domain//Phosphatidylinositol 3- and 4-kinase//Ribosomal protein S15	GO:0042254//GO:0006412	ribosome biogenesis//translation	GO:0016773//GO:0005515//GO:0003735	phosphotransferase activity, alcohol group as acceptor//protein binding//structural constituent of ribosome	GO:0005622//GO:0005840	intracellular//ribosome	KOG0905	Phosphoinositide 3-kinase
Cluster-22178.44806	158.638	415.398	-1.3888	0.00013646	0.0007076	1173	657575916	XP_008291717.1	623	4.4e-62	PREDICTED: serine/arginine-rich splicing factor 6-like isoform X2 [Stegastes partitus]	657575917	XM_008293496.1	332	1.66777e-171	PREDICTED: Stegastes partitus serine/arginine-rich splicing factor 6-like (LOC103365921), transcript variant X3, mRNA	--	--	--	Q08170	551	4.1e-55	Serine/arginine-rich splicing factor 4 OS=Homo sapiens GN=SRSF4 PE=1 SV=2	PF08777//PF00076	RNA binding motif//RNA recognition motif. (a.k.a. RRM, RBD, or RNP domain)	--	--	GO:0003723//GO:0003676	RNA binding//nucleic acid binding	--	--	KOG0106	Alternative splicing factor SRp55/B52/SRp75 (RRM superfamily)
Cluster-22178.56755	123.797	324.175	-1.3888	0.0008685	0.003736	6783	659495005	AID66629.1	3478	0	Tdrd1 [Monopterus albus]	734624614	XM_010742063.1	1364	0	PREDICTED: Larimichthys crocea coiled-coil domain containing 186 (ccdc186), mRNA	--	--	--	A9CPT4	2942	0	Tudor domain-containing protein 1 OS=Oryzias latipes GN=tdrd1 PE=2 SV=1	PF04513//PF07926//PF05634//PF04111//PF03586//PF16719//PF06003	Baculovirus polyhedron envelope protein, PEP, C terminus//TPR/MLP1/MLP2-like protein//APO RNA-binding//Autophagy protein Apg6//Herpesvirus UL36 tegument protein//SAWADEE domain//Survival motor neuron protein (SMN)	GO:0006397//GO:0006508//GO:0006606//GO:0039693//GO:0006914	mRNA processing//proteolysis//protein import into nucleus//viral DNA genome replication//autophagy	GO:0005198//GO:0003682//GO:0003723//GO:0019784	structural molecule activity//chromatin binding//RNA binding//NEDD8-specific protease activity	GO:0019028//GO:0005634//GO:0019031//GO:0000785//GO:0005737	viral capsid//nucleus//viral envelope//chromatin//cytoplasm	KOG0992	Uncharacterized conserved protein
Cluster-22178.56775	1363.92	3573.25	-1.3895	5.4854e-11	7.1306e-10	1242	657545575	XP_008278096.1	951	4.3e-100	PREDICTED: phosphatidylethanolamine-binding protein 1 [Stegastes partitus]	657545574	XM_008279874.1	326	3.82897e-168	PREDICTED: Stegastes partitus phosphatidylethanolamine binding protein 1 (pebp1), mRNA	--	--	--	P13696	835	5.1e-88	Phosphatidylethanolamine-binding protein 1 OS=Bos taurus GN=PEBP1 PE=1 SV=2	--	--	--	--	--	--	--	--	KOG3346	Phosphatidylethanolamine binding protein
Cluster-22178.52309	203.306	532.654	-1.3895	4.1453e-05	0.00024034	3589	512393030	AGO01984.1	3244	0	heat shock 70kDa protein 4-like protein, partial [Monopterus albus]	512393029	KC455497.1	1640	0	Monopterus albus heat shock 70kDa protein 4-like protein (hsp4L) mRNA, partial cds	--	--	--	P48722	2520	6e-283	Heat shock 70 kDa protein 4L OS=Mus musculus GN=Hspa4l PE=1 SV=2	PF06723	MreB/Mbl protein	GO:0000902	cell morphogenesis	--	--	--	--	KOG0103	Molecular chaperones HSP105/HSP110/SSE1, HSP70 superfamily
Cluster-22178.66290	95.5493	250.362	-1.3897	0.00093644	0.0039963	2098	835981157	XP_012779270.1	1447	2.2e-157	PREDICTED: host cell factor 1 [Maylandia zebra]	908546656	XM_013265644.1	250	1.15889e-125	PREDICTED: Oreochromis niloticus host cell factor C1 (hcfc1), transcript variant X3, mRNA	--	--	--	P51611	973	8.5e-104	Host cell factor 1 OS=Mesocricetus auratus GN=HCFC1 PE=1 SV=1	PF00041//PF03859	Fibronectin type III domain//CG-1 domain	--	--	GO:0005515//GO:0003677	protein binding//DNA binding	GO:0005634	nucleus	KOG4152	Host cell transcription factor HCFC1
Cluster-22178.63282	419.313	1098.79	-1.3898	5.4822e-07	4.3774e-06	2417	657741587	XP_008305889.1	3593	0	PREDICTED: 6-phosphofructokinase type C isoform X5 [Cynoglossus semilaevis]	734617482	XM_010738137.1	1406	0	PREDICTED: Larimichthys crocea ATP-dependent 6-phosphofructokinase, platelet type-like (LOC104924699), transcript variant X6, mRNA	K00850	pfkA, PFK	6-phosphofructokinase 1	Q01813	2964	0	ATP-dependent 6-phosphofructokinase, platelet type OS=Homo sapiens GN=PFKP PE=1 SV=2	PF00365//PF00781	Phosphofructokinase//Diacylglycerol kinase catalytic domain	GO:0006098//GO:0006094//GO:0006096//GO:0006013//GO:0006000//GO:0006012	pentose-phosphate shunt//gluconeogenesis//glycolytic process//mannose metabolic process//fructose metabolic process//galactose metabolic process	GO:0016301//GO:0003872	kinase activity//6-phosphofructokinase activity	GO:0005945	6-phosphofructokinase complex	KOG2440	Pyrophosphate-dependent phosphofructo-1-kinase
Cluster-22178.51864	106.368	279.169	-1.3921	0.00077175	0.0033641	4301	657563507	XP_008285085.1	1075	6.2e-114	PREDICTED: N-alpha-acetyltransferase 40 [Stegastes partitus]	734594818	XM_010729756.1	523	0	PREDICTED: Larimichthys crocea N(alpha)-acetyltransferase 40, NatD catalytic subunit (naa40), mRNA	--	--	--	Q568K5	1013	4e-108	N-alpha-acetyltransferase 40 OS=Danio rerio GN=naa40 PE=2 SV=1	PF00583//PF08445	Acetyltransferase (GNAT) family//FR47-like protein	GO:0042967	acyl-carrier-protein biosynthetic process	GO:0008080//GO:0016747	N-acetyltransferase activity//transferase activity, transferring acyl groups other than amino-acyl groups	--	--	KOG2488	Acetyltransferase (GNAT) domain-containing protein
Cluster-22178.47069	128.057	336.198	-1.3925	0.0018799	0.0073946	10067	808857257	KKF09864.1	9862	0	Low-density lipoprotein receptor-related protein 2 [Larimichthys crocea]	657542375	XM_008278726.1	3748	0	PREDICTED: Stegastes partitus low density lipoprotein receptor-related protein 2 (lrp2), mRNA	K06233	LRP2	low density lipoprotein-related protein 2	A2ARV4	7138	0	Low-density lipoprotein receptor-related protein 2 OS=Mus musculus GN=Lrp2 PE=1 SV=1	PF00008//PF13885//PF00057//PF07645//PF00110	EGF-like domain//Keratin, high sulfur B2 protein//Low-density lipoprotein receptor domain class A//Calcium-binding EGF domain//wnt family	GO:0016055//GO:0007275//GO:0007165	Wnt signaling pathway//multicellular organismal development//signal transduction	GO:0005102//GO:0005515//GO:0005509	receptor binding//protein binding//calcium ion binding	GO:0005576//GO:0045095	extracellular region//keratin filament	KOG1215	Low-density lipoprotein receptors containing Ca2+-binding EGF-like domains
Cluster-22178.84209	79.0748	207.722	-1.3934	0.001988	0.0077705	3821	808874863	KKF23849.1	1853	3.4e-204	HMG box-containing protein 1 [Larimichthys crocea]	584023813	XM_006806475.1	600	0	PREDICTED: Neolamprologus brichardi HMG box-containing protein 1-like (LOC102775593), mRNA	--	--	--	Q2KJ34	1275	1.5e-138	HMG box-containing protein 1 OS=Bos taurus GN=HBP1 PE=2 SV=1	PF04769//PF08517	Mating-type protein MAT alpha 1 HMG-box//Ataxin-1 and HBP1 module (AXH)	GO:0007531//GO:0045895	mating type determination//positive regulation of mating-type specific transcription, DNA-templated	GO:0005515//GO:0008301//GO:0003723	protein binding//DNA binding, bending//RNA binding	GO:0005634	nucleus	KOG2746	HMG-box transcription factor Capicua and related proteins
Cluster-22178.47652	246.293	647.247	-1.3939	1.5384e-05	9.678e-05	5912	657546677	XP_008278493.1	2932	0	PREDICTED: transmembrane channel-like protein 6 [Stegastes partitus]	734629968	XM_010745001.1	842	0	PREDICTED: Larimichthys crocea transmembrane channel-like 6 (tmc6), transcript variant X2, mRNA	--	--	--	Q7Z403	1619	3e-178	Transmembrane channel-like protein 6 OS=Homo sapiens GN=TMC6 PE=1 SV=2	PF02245//PF03283//PF07810	Methylpurine-DNA glycosylase (MPG)//Pectinacetylesterase//TMC domain	GO:0006284	base-excision repair	GO:0016787//GO:0003677//GO:0003905	hydrolase activity//DNA binding//alkylbase DNA N-glycosylase activity	GO:0016021	integral component of membrane	--	--
Cluster-22178.68444	489.193	1285.87	-1.3943	2.7226e-07	2.2703e-06	4768	808882430	KKF29821.1	6837	0	Transformation/transcription domain-associated protein [Larimichthys crocea]	657573909	XM_008292417.1	2831	0	PREDICTED: Stegastes partitus transformation/transcription domain-associated protein (trrap), mRNA	K08874	TRRAP	transformation/transcription domain-associated protein	Q80YV3	6521	0	Transformation/transcription domain-associated protein OS=Mus musculus GN=Trrap PE=1 SV=2	PF13181//PF02259//PF02260//PF00454	Tetratricopeptide repeat//FAT domain//FATC domain//Phosphatidylinositol 3- and 4-kinase	--	--	GO:0016773//GO:0005515	phosphotransferase activity, alcohol group as acceptor//protein binding	--	--	KOG0889	Histone acetyltransferase SAGA, TRRAP/TRA1 component, PI-3 kinase superfamily
Cluster-22178.86444	103.183	271.228	-1.3943	0.00073289	0.0032124	4574	734640101	XP_010748874.1	775	4e-79	PREDICTED: fat storage-inducing transmembrane protein 1-like [Larimichthys crocea]>gi|808859155|gb|KKF11350.1| Fat storage-inducing transmembrane protein 1 [Larimichthys crocea]	554856167	XM_005938196.1	264	4.2045e-133	PREDICTED: Haplochromis burtoni fat storage-inducing transmembrane protein 1-like (LOC102294302), mRNA	--	--	--	Q5CZN0	684	6e-70	Fat storage-inducing transmembrane protein 1 OS=Danio rerio GN=fitm1 PE=2 SV=1	PF01004//PF02736//PF10261	Flavivirus envelope glycoprotein M//Myosin N-terminal SH3-like domain//Inositol phospholipid synthesis and fat-storage-inducing TM	GO:0019915//GO:0019058	lipid storage//viral life cycle	GO:0005524//GO:0003774	ATP binding//motor activity	GO:0016459//GO:0019031//GO:0005789	myosin complex//viral envelope//endoplasmic reticulum membrane	--	--
Cluster-22178.82568	497.097	1308.16	-1.3959	1.4805e-07	1.2816e-06	2619	734625698	XP_010740958.1	185	6e-11	PREDICTED: vesicle-associated membrane protein-associated protein B/C [Larimichthys crocea]	374428414	FQ310506.3	544	0	Dicentrarchus labrax chromosome sequence corresponding to linkage group 1, top part, complete sequence	--	--	--	--	--	--	--	--	--	--	--	--	--	--	--	--	--
Cluster-22178.51742	79.2557	208.616	-1.3963	0.0021406	0.0082884	1907	--	--	--	--	--	908530448	XM_005461983.2	194	1.41931e-94	PREDICTED: Oreochromis niloticus protein argonaute-2 (LOC100708747), mRNA	--	--	--	--	--	--	--	PF08655	DASH complex subunit Ask1	GO:0008608	attachment of spindle microtubules to kinetochore	--	--	GO:0072686//GO:0042729	mitotic spindle//DASH complex	--	--
Cluster-22178.84507	119.291	314.071	-1.3966	0.00040335	0.0018826	2365	734633846	XP_010745428.1	2255	5.1e-251	PREDICTED: retinoblastoma-like protein 1 [Larimichthys crocea]	734633845	XM_010747126.1	666	0	PREDICTED: Larimichthys crocea retinoblastoma-like 1 (rbl1), mRNA	K04681	RBL1	retinoblastoma-like protein 1	Q64701	1516	1e-166	Retinoblastoma-like protein 1 OS=Mus musculus GN=Rbl1 PE=1 SV=3	PF05324//PF01858	Sperm antigen HE2//Retinoblastoma-associated protein A domain	GO:0051726	regulation of cell cycle	--	--	GO:0005576//GO:0005634	extracellular region//nucleus	KOG1010	Rb (Retinoblastoma tumor suppressor)-related protein
Cluster-22178.63754	400.789	1056.31	-1.3981	8.8678e-07	6.8583e-06	5955	348533203	XP_003454095.1	3919	0	PREDICTED: signal transducer and activator of transcription 5B-like isoformX1 [Oreochromis niloticus]>gi|542192056|ref|XP_005471267.1| PREDICTED: signal transducer and activator of transcription 5B-like isoform X2 [Oreochromis niloticus]	657544078	XM_008279329.1	1446	0	PREDICTED: Stegastes partitus signal transducer and activator of transcription 5B-like (LOC103355496), mRNA	K11224	STAT5B	signal transducer and activator of transcription 5B	Q9TUZ0	3213	0	Signal transducer and activator of transcription 5B OS=Sus scrofa GN=STAT5B PE=2 SV=1	PF02864//PF02865//PF01017//PF09297	STAT protein, DNA binding domain//STAT protein, protein interaction domain//STAT protein, all-alpha domain//NADH pyrophosphatase zinc ribbon domain	GO:0006355//GO:0007165	regulation of transcription, DNA-templated//signal transduction	GO:0046872//GO:0004871//GO:0003700//GO:0016787	metal ion binding//signal transducer activity//transcription factor activity, sequence-specific DNA binding//hydrolase activity	GO:0005667//GO:0005634	transcription factor complex//nucleus	KOG3667	STAT protein
Cluster-22178.53348	551.447	1454.01	-1.3987	8.9657e-08	8.0141e-07	2482	551514717	XP_005808867.1	2375	6.5e-265	PREDICTED: serine hydroxymethyltransferase, cytosolic-like [Xiphophorus maculatus]	657593963	XM_008303355.1	911	0	PREDICTED: Stegastes partitus serine hydroxymethyltransferase 1 (soluble) (shmt1), mRNA	--	--	--	P07511	2043	8.5e-228	Serine hydroxymethyltransferase, cytosolic OS=Oryctolagus cuniculus GN=SHMT1 PE=1 SV=2	PF00464	Serine hydroxymethyltransferase	--	--	GO:0016740	transferase activity	--	--	KOG2467	Glycine/serine hydroxymethyltransferase
Cluster-22178.58608	284.699	750.813	-1.399	7.7638e-06	5.1451e-05	3598	734626859	XP_010741591.1	2028	1.6e-224	PREDICTED: DDB1- and CUL4-associated factor 12 [Larimichthys crocea]>gi|808864465|gb|KKF15538.1| DDB1- and CUL4-associated factor 12 [Larimichthys crocea]	657547345	XM_008280513.1	840	0	PREDICTED: Stegastes partitus DDB1 and CUL4 associated factor 12 (dcaf12), mRNA	K11803	WDR40A	WD repeat-containing protein 40A	Q08BB3	1706	1.5e-188	DDB1- and CUL4-associated factor 12 OS=Danio rerio GN=dcaf12 PE=2 SV=1	PF00400	WD domain, G-beta repeat	--	--	GO:0005515	protein binding	--	--	--	--
Cluster-22178.75792	166.5	439.176	-1.3993	0.00010636	0.00056521	772	734642161	XP_010750001.1	1286	3.8e-139	PREDICTED: cullin-associated NEDD8-dissociated protein 1 isoform X1 [Larimichthys crocea]>gi|734642163|ref|XP_010750003.1| PREDICTED: cullin-associated NEDD8-dissociated protein 1 isoform X2 [Larimichthys crocea]>gi|808885356|gb|KKF32170.1| Cullin-associated NEDD8-dissociated protein 1 [Larimichthys crocea]	657581321	XM_008296448.1	523	0	PREDICTED: Stegastes partitus cullin-associated and neddylation-dissociated 1 (cand1), mRNA	--	--	--	Q6ZQ38	1233	2.2e-134	Cullin-associated NEDD8-dissociated protein 1 OS=Mus musculus GN=Cand1 PE=1 SV=2	PF02985//PF01602	HEAT repeat//Adaptin N terminal region	GO:0016192//GO:0006886	vesicle-mediated transport//intracellular protein transport	GO:0005515	protein binding	GO:0030117	membrane coat	KOG1824	TATA-binding protein-interacting protein
Cluster-22178.49916	88.4478	233.331	-1.3995	0.001086	0.0045583	4372	657574270	XP_008290834.1	3249	0	PREDICTED: nuclear receptor coactivator 2 isoform X2 [Stegastes partitus]	657574269	XM_008292612.1	1708	0	PREDICTED: Stegastes partitus nuclear receptor coactivator 2 (ncoa2), transcript variant X2, mRNA	K11255	NCOA2, TIF2, KAT13C	nuclear receptor coactivator 2	Q98TW1	2260	1e-252	Nuclear receptor coactivator 2 OS=Danio rerio GN=ncoa2 PE=1 SV=1	PF00010//PF00989//PF05992//PF08447//PF09142	Helix-loop-helix DNA-binding domain//PAS fold//SbmA/BacA-like family//PAS fold//tRNA Pseudouridine synthase II, C terminal	GO:0006810//GO:0001522//GO:0009451//GO:0006355	transport//pseudouridine synthesis//RNA modification//regulation of transcription, DNA-templated	GO:0005515//GO:0003723//GO:0005215//GO:0009982//GO:0046983	protein binding//RNA binding//transporter activity//pseudouridine synthase activity//protein dimerization activity	GO:0016021	integral component of membrane	--	--
Cluster-22178.49549	201.089	530.563	-1.3997	0.0018604	0.0073259	2813	410912470	XP_003969712.1	3034	0	PREDICTED: cullin-4A [Takifugu rubripes]	657533447	XM_008275511.1	1342	0	PREDICTED: Stegastes partitus cullin 4A (cul4a), transcript variant X3, mRNA	--	--	--	Q13620	2689	1.2e-302	Cullin-4B OS=Homo sapiens GN=CUL4B PE=1 SV=4	PF00888	Cullin family	GO:0006511	ubiquitin-dependent protein catabolic process	GO:0031625	ubiquitin protein ligase binding	--	--	KOG2167	Cullins
Cluster-22178.59028	631.971	1667.73	-1.4	4.3005e-08	4.0092e-07	4459	499035876	XP_004568607.1	1779	1.5e-195	PREDICTED: pre-B-cell leukemia transcription factor 1-like [Maylandia zebra]	908499159	XM_003443146.3	1232	0	PREDICTED: Oreochromis niloticus pre-B-cell leukemia transcription factor 1-like (LOC100704063), mRNA	K15609	PBX2	pre-B-cell leukemia transcription factor 2	B3DM47	1205	2.3e-130	Pre-B-cell leukemia transcription factor 2 OS=Xenopus tropicalis GN=pbx2 PE=2 SV=1	PF00046//PF05920//PF12844//PF03792//PF02188//PF01381	Homeobox domain//Homeobox KN domain//Helix-turn-helix domain//PBC domain//GoLoco motif//Helix-turn-helix	GO:0006355	regulation of transcription, DNA-templated	GO:0003700//GO:0030695//GO:0003677//GO:0043565	transcription factor activity, sequence-specific DNA binding//GTPase regulator activity//DNA binding//sequence-specific DNA binding	GO:0005634//GO:0005667	nucleus//transcription factor complex	KOG0774	Transcription factor PBX and related HOX domain proteins
Cluster-22178.77258	705.001	1860.75	-1.4002	1.1343e-08	1.1411e-07	3970	808860049	KKF12112.1	2092	6.8e-232	Fatty-acid amide hydrolase 1 [Larimichthys crocea]	908532458	XM_013266560.1	663	0	PREDICTED: Oreochromis niloticus vitamin D3 hydroxylase-associated protein-like (LOC100712443), transcript variant X6, mRNA	--	--	--	O08914	1227	5.7e-133	Fatty-acid amide hydrolase 1 OS=Mus musculus GN=Faah PE=1 SV=1	--	--	--	--	--	--	--	--	KOG1212	Amidases
Cluster-22178.60833	583.455	1539.99	-1.4002	5.5704e-08	5.1206e-07	2600	542242159	XP_005458301.1	1237	6.2e-133	PREDICTED: probable E3 ubiquitin-protein ligase DTX2-like isoform X2 [Oreochromis niloticus]	498986162	XM_004551159.1	539	0	PREDICTED: Maylandia zebra probable E3 ubiquitin-protein ligase DTX2 (LOC101480294), transcript variant X1, mRNA	--	--	--	Q86UW9	855	5.1e-90	Probable E3 ubiquitin-protein ligase DTX2 OS=Homo sapiens GN=DTX2 PE=1 SV=3	PF12678//PF13639//PF00628//PF17123//PF07840//PF00097//PF14634//PF12861	RING-H2 zinc finger//Ring finger domain//PHD-finger//RING-like zinc finger//FadR C-terminal domain//Zinc finger, C3HC4 type (RING finger)//zinc-RING finger domain//Anaphase-promoting complex subunit 11 RING-H2 finger	GO:0019217//GO:0016567	regulation of fatty acid metabolic process//protein ubiquitination	GO:0005515//GO:0046872//GO:0008270//GO:0004842//GO:0000062	protein binding//metal ion binding//zinc ion binding//ubiquitin-protein transferase activity//fatty-acyl-CoA binding	GO:0005680	anaphase-promoting complex	--	--
Cluster-22178.67565	488.435	1289.41	-1.4005	4.2217e-07	3.4271e-06	6849	734628314	XP_010742387.1	1578	4.7e-172	PREDICTED: WD repeat-containing protein 89 [Larimichthys crocea]	908524181	XM_003451195.3	503	0	PREDICTED: Oreochromis niloticus WD repeat domain 89 (wdr89), mRNA	--	--	--	Q9D0R9	858	6e-90	WD repeat-containing protein 89 OS=Mus musculus GN=Wdr89 PE=2 SV=1	PF00400//PF00540	WD domain, G-beta repeat//gag gene protein p17 (matrix protein)	--	--	GO:0005198//GO:0005515	structural molecule activity//protein binding	--	--	KOG1188	WD40 repeat protein
Cluster-22178.82377	315.749	833.775	-1.4009	5.5105e-06	3.7495e-05	6149	808879011	KKF27162.1	2783	0	Smith-Magenis syndrome chromosomal region candidate 8 protein [Larimichthys crocea]	734609290	XM_010733641.1	541	0	PREDICTED: Larimichthys crocea smith-Magenis syndrome chromosomal region candidate gene 8 protein homolog (LOC104921180), mRNA	--	--	--	Q8TEV9	740	2.6e-76	Smith-Magenis syndrome chromosomal region candidate gene 8 protein OS=Homo sapiens GN=SMCR8 PE=1 SV=2	--	--	--	--	--	--	--	--	--	--
Cluster-22178.84523	185.176	489.149	-1.4014	4.7828e-05	0.00027359	1799	657593185	XP_008301152.1	1476	8.2e-161	PREDICTED: LIM/homeobox protein Lhx5 [Stegastes partitus]	736296788	XM_010793386.1	820	0	PREDICTED: Notothenia coriiceps LIM homeobox 5 (lhx5), transcript variant X1, mRNA	--	--	--	P52889	1270	2.6e-138	LIM/homeobox protein Lhx5 OS=Danio rerio GN=lhx5 PE=2 SV=1	PF05920//PF00046//PF00412	Homeobox KN domain//Homeobox domain//LIM domain	GO:0006355	regulation of transcription, DNA-templated	GO:0003677//GO:0008270	DNA binding//zinc ion binding	--	--	KOG0490	Transcription factor, contains HOX domain
Cluster-22178.66801	1364.61	3607.3	-1.4024	1.245e-11	1.7299e-10	7052	657589763	XP_008299288.1	1943	2.3e-214	PREDICTED: casein kinase II subunit alpha-like [Stegastes partitus]>gi|657589765|ref|XP_008299289.1| PREDICTED: casein kinase II subunit alpha-like [Stegastes partitus]	657589764	XM_008301067.1	1658	0	PREDICTED: Stegastes partitus casein kinase II subunit alpha-like (LOC103371668), transcript variant X2, mRNA	K03097	CSNK2A	casein kinase II subunit alpha	P21868	1747	5.1e-193	Casein kinase II subunit alpha OS=Gallus gallus GN=CSNK2A1 PE=2 SV=1	PF00069//PF01699//PF06293//PF01731//PF00041//PF07714//PF03088//PF01047	Protein kinase domain//Sodium/calcium exchanger protein//Lipopolysaccharide kinase (Kdo/WaaP) family//Arylesterase//Fibronectin type III domain//Protein tyrosine kinase//Strictosidine synthase//MarR family	GO:0006355//GO:0006468//GO:0016114//GO:0042432//GO:0009058//GO:0055085	regulation of transcription, DNA-templated//protein phosphorylation//terpenoid biosynthetic process//indole biosynthetic process//biosynthetic process//transmembrane transport	GO:0005515//GO:0004672//GO:0003700//GO:0004064//GO:0016844//GO:0005524//GO:0016773	protein binding//protein kinase activity//transcription factor activity, sequence-specific DNA binding//arylesterase activity//strictosidine synthase activity//ATP binding//phosphotransferase activity, alcohol group as acceptor	GO:0016021//GO:0005667//GO:0016020	integral component of membrane//transcription factor complex//membrane	KOG0668	Casein kinase II, alpha subunit
Cluster-22178.77929	620.233	1640.38	-1.4032	3.9808e-08	3.7275e-07	2216	499029913	XP_004565671.1	1357	6.4e-147	PREDICTED: IQ calmodulin-binding motif-containing protein 1 [Maylandia zebra]	657596206	XM_008304574.1	175	6.0321e-84	PREDICTED: Stegastes partitus IQ motif containing B1 (iqcb1), mRNA	--	--	--	Q8BP00	552	5.9e-55	IQ calmodulin-binding motif-containing protein 1 OS=Mus musculus GN=Iqcb1 PE=1 SV=2	PF00612	IQ calmodulin-binding motif	--	--	GO:0005515	protein binding	--	--	--	--
Cluster-22178.79015	116.763	308.818	-1.4032	0.00040017	0.001869	2401	657544692	XP_008277769.1	2612	2.1e-292	PREDICTED: bifunctional 3'-phosphoadenosine 5'-phosphosulfate synthase 2-like [Stegastes partitus]>gi|657563303|ref|XP_008285016.1| PREDICTED: bifunctional 3'-phosphoadenosine 5'-phosphosulfate synthase 2-like [Stegastes partitus]	734597502	XM_010744246.1	968	0	PREDICTED: Larimichthys crocea 3'-phosphoadenosine 5'-phosphosulfate synthase 2 (papss2), mRNA	K13811	PAPSS	3'-phosphoadenosine 5'-phosphosulfate synthase	O95340	2288	3.2e-256	Bifunctional 3'-phosphoadenosine 5'-phosphosulfate synthase 2 OS=Homo sapiens GN=PAPSS2 PE=1 SV=2	PF01583//PF05821//PF01747	Adenylylsulphate kinase//NADH-ubiquinone oxidoreductase ASHI subunit (CI-ASHI or NDUFB8)//ATP-sulfurylase	GO:0006118//GO:0006814//GO:0015992//GO:0006144//GO:0006790//GO:0006120//GO:0000103//GO:0006744	obsolete electron transport//sodium ion transport//proton transport//purine nucleobase metabolic process//sulfur compound metabolic process//mitochondrial electron transport, NADH to ubiquinone//sulfate assimilation//ubiquinone biosynthetic process	GO:0004781//GO:0003954//GO:0008137//GO:0005524//GO:0004020	sulfate adenylyltransferase (ATP) activity//NADH dehydrogenase activity//NADH dehydrogenase (ubiquinone) activity//ATP binding//adenylylsulfate kinase activity	GO:0005739	mitochondrion	KOG0635	Adenosine 5'-phosphosulfate kinase
Cluster-22178.68104	317.594	840.252	-1.4036	2.4196e-06	1.7457e-05	4006	657568529	XP_008287703.1	6126	0	PREDICTED: nipped-B-like protein A isoform X4 [Stegastes partitus]	657568528	XM_008289481.1	2702	0	PREDICTED: Stegastes partitus nipped-B-like protein A (LOC103362938), transcript variant X4, mRNA	K06672	SCC2, NIPBL	cohesin loading factor subunit SCC2	F1QBY1	5497	0	Nipped-B-like protein B OS=Danio rerio GN=nipblb PE=2 SV=1	PF02985//PF01679	HEAT repeat//Proteolipid membrane potential modulator	--	--	GO:0005515	protein binding	GO:0016021	integral component of membrane	KOG1020	Sister chromatid cohesion protein SCC2/Nipped-B
Cluster-22178.77253	240.48	636.417	-1.4041	1.244e-05	7.9596e-05	2994	657533762	XP_008273849.1	2080	1.3e-230	PREDICTED: immunoglobulin superfamily member 3-like [Stegastes partitus]	930734213	XM_014333323.1	234	1.30244e-116	PREDICTED: Haplochromis burtoni immunoglobulin superfamily member 3-like (LOC102298931), mRNA	--	--	--	O75054	856	4.5e-90	Immunoglobulin superfamily member 3 OS=Homo sapiens GN=IGSF3 PE=2 SV=3	PF13895//PF01258//PF01835	Immunoglobulin domain//Prokaryotic dksA/traR C4-type zinc finger//MG2 domain	--	--	GO:0004866//GO:0005515//GO:0008270	endopeptidase inhibitor activity//protein binding//zinc ion binding	--	--	--	--
Cluster-22178.66626	141.776	375.214	-1.4041	0.00021831	0.0010831	1887	657585927	XP_008297181.1	549	2.7e-53	PREDICTED: SH3 domain-binding protein 2 isoform X2 [Stegastes partitus]	734645800	XM_010753707.1	178	1.10094e-85	PREDICTED: Larimichthys crocea SH3-domain binding protein 2 (sh3bp2), transcript variant X2, mRNA	K07984	SH3BP2	SH3-domain binding protein 2	Q06649	365	2.4e-33	SH3 domain-binding protein 2 OS=Mus musculus GN=Sh3bp2 PE=1 SV=1	--	--	--	--	--	--	--	--	--	--
Cluster-22178.47142	244.423	647.469	-1.4054	1.193e-05	7.6547e-05	6957	734606869	XP_010730598.1	5750	0	PREDICTED: arf-GAP with Rho-GAP domain, ANK repeat and PH domain-containing protein 1 isoform X1 [Larimichthys crocea]	734606868	XM_010732296.1	1831	0	PREDICTED: Larimichthys crocea ArfGAP with RhoGAP domain, ankyrin repeat and PH domain 1 (arap1), transcript variant X1, mRNA	--	--	--	Q96P48	3426	0	Arf-GAP with Rho-GAP domain, ANK repeat and PH domain-containing protein 1 OS=Homo sapiens GN=ARAP1 PE=1 SV=3	PF00788//PF07647//PF01412//PF00620//PF00536//PF05192	Ras association (RalGDS/AF-6) domain//SAM domain (Sterile alpha motif)//Putative GTPase activating protein for Arf//RhoGAP domain//SAM domain (Sterile alpha motif)//MutS domain III	GO:0006298//GO:0007165	mismatch repair//signal transduction	GO:0005515//GO:0030983//GO:0005524//GO:0005096	protein binding//mismatched DNA binding//ATP binding//GTPase activator activity	--	--	KOG0705	GTPase-activating protein Centaurin gamma (contains Ras-like GTPase, PH and ankyrin repeat domains)
Cluster-22178.44822	71.7238	190.001	-1.4055	0.0023743	0.0090837	1197	657574455	XP_008290935.1	526	7.9e-51	PREDICTED: enhancer of polycomb homolog 1 isoform X2 [Stegastes partitus]	939310432	XM_004551815.3	578	0	PREDICTED: Maylandia zebra enhancer of polycomb homolog 1-like (LOC101478310), transcript variant X3, mRNA	K11322	EPC	enhancer of polycomb-like protein	Q8C9X6	247	7.4e-20	Enhancer of polycomb homolog 1 OS=Mus musculus GN=Epc1 PE=1 SV=1	--	--	--	--	--	--	--	--	--	--
Cluster-22178.47575	63.0635	167.098	-1.4058	0.0024464	0.0093288	2157	548419170	XP_005742364.1	2683	1.1e-300	PREDICTED: glutamate receptor-interacting protein 1-like isoform X5 [Pundamilia nyererei]	548419169	XM_005742307.1	1147	0	PREDICTED: Pundamilia nyererei glutamate receptor interacting protein 1 (grip1), transcript variant X6, mRNA	--	--	--	Q9Y3R0	2029	3.1e-226	Glutamate receptor-interacting protein 1 OS=Homo sapiens GN=GRIP1 PE=1 SV=3	PF00595//PF13180	PDZ domain (Also known as DHR or GLGF)//PDZ domain	--	--	GO:0005515	protein binding	--	--	KOG3528	FOG: PDZ domain
Cluster-22178.45399	151.041	400.579	-1.4071	0.00013957	0.00072237	3089	657551505	XP_008280213.1	1211	7.6e-130	PREDICTED: cholesterol 24-hydroxylase [Stegastes partitus]	908515382	XM_005449917.2	376	0	PREDICTED: Oreochromis niloticus cholesterol 24-hydroxylase-like (LOC102076821), mRNA	--	--	--	Q9WVK8	778	5.1e-81	Cholesterol 24-hydroxylase OS=Mus musculus GN=Cyp46a1 PE=1 SV=1	PF07429//PF00067	4-alpha-L-fucosyltransferase glycosyl transferase group 56//Cytochrome P450	GO:0036065//GO:0009246//GO:0055114	fucosylation//enterobacterial common antigen biosynthetic process//oxidation-reduction process	GO:0020037//GO:0016705//GO:0008417//GO:0005506	heme binding//oxidoreductase activity, acting on paired donors, with incorporation or reduction of molecular oxygen//fucosyltransferase activity//iron ion binding	--	--	KOG0157	Cytochrome P450 CYP4/CYP19/CYP26 subfamilies
Cluster-22178.90348	78.6074	208.71	-1.4088	0.0019381	0.0075959	2211	734596401	XP_010736726.1	637	2e-63	PREDICTED: mitochondrial fission process protein 1 [Larimichthys crocea]>gi|808868226|gb|KKF18589.1| Mitochondrial fission process protein 1 [Larimichthys crocea]	657581650	XM_008296630.1	272	7.20226e-138	PREDICTED: Stegastes partitus mitochondrial fission process 1 (mtfp1), mRNA	K17981	MTFP1, MTP18	mitochondrial fission process protein 1	Q6PCS6	560	6.9e-56	Mitochondrial fission process protein 1 OS=Danio rerio GN=mtfp1 PE=2 SV=1	--	--	--	--	--	--	--	--	--	--
Cluster-22178.73725	227.815	605.178	-1.4095	1.7287e-05	0.0001077	8537	657577574	XP_008292622.1	3548	0	PREDICTED: uncharacterized protein C2orf71 homolog [Stegastes partitus]	657577573	XM_008294400.1	1124	0	PREDICTED: Stegastes partitus chromosome unknown open reading frame, human C2orf71 (LOC103366630), mRNA	--	--	--	Q9BVS5	761	1.3e-78	tRNA (adenine(58)-N(1))-methyltransferase, mitochondrial OS=Homo sapiens GN=TRMT61B PE=1 SV=2	PF08704//PF01127//PF06974//PF04989//PF01135//PF02184	tRNA methyltransferase complex GCD14 subunit//Succinate dehydrogenase/Fumarate reductase transmembrane subunit//Protein of unknown function (DUF1298)//Cephalosporin hydroxylase//Protein-L-isoaspartate(D-aspartate) O-methyltransferase (PCMT)//HAT (Half-A-TPR) repeat	GO:0008033//GO:0006479//GO:0009451//GO:0008610//GO:0006464//GO:0030488//GO:0006396//GO:0042967//GO:0046500//GO:0046486	tRNA processing//protein methylation//RNA modification//lipid biosynthetic process//cellular protein modification process//tRNA methylation//RNA processing//acyl-carrier-protein biosynthetic process//S-adenosylmethionine metabolic process//glycerolipid metabolic process	GO:0004719//GO:0016627//GO:0008168//GO:0016429//GO:0004144	protein-L-isoaspartate (D-aspartate) O-methyltransferase activity//oxidoreductase activity, acting on the CH-CH group of donors//methyltransferase activity//tRNA (adenine-N1-)-methyltransferase activity//diacylglycerol O-acyltransferase activity	GO:0005622//GO:0031515	intracellular//tRNA (m1A) methyltransferase complex	KOG2915	tRNA(1-methyladenosine) methyltransferase, subunit GCD14
Cluster-22178.85242	446.289	1185.83	-1.4098	2.6565e-07	2.2178e-06	3571	808863230	KKF14627.1	1457	2.6e-158	Suppression of tumorigenicity 5 protein [Larimichthys crocea]	734595043	XM_010731017.1	535	0	PREDICTED: Larimichthys crocea serine/threonine kinase 33 (stk33), mRNA	K08813	STK33	serine/threonine kinase 33	Q9BYT3	855	7e-90	Serine/threonine-protein kinase 33 OS=Homo sapiens GN=STK33 PE=1 SV=1	PF00069//PF00631//PF07714//PF06293	Protein kinase domain//GGL domain//Protein tyrosine kinase//Lipopolysaccharide kinase (Kdo/WaaP) family	GO:0006468//GO:0007165//GO:0007186	protein phosphorylation//signal transduction//G-protein coupled receptor signaling pathway	GO:0004672//GO:0005524//GO:0016773//GO:0004871	protein kinase activity//ATP binding//phosphotransferase activity, alcohol group as acceptor//signal transducer activity	GO:0005834//GO:0016020	heterotrimeric G-protein complex//membrane	KOG0032	Ca2+/calmodulin-dependent protein kinase, EF-Hand protein superfamily
Cluster-22178.62304	608.538	1617.32	-1.4102	2.3312e-08	2.2509e-07	3922	831287664	XP_012675200.1	2877	0	PREDICTED: eukaryotic translation initiation factor 5B [Clupea harengus]	928060590	XM_014024316.1	1628	0	PREDICTED: Austrofundulus limnaeus eukaryotic translation initiation factor 5B (eif5b), transcript variant X2, mRNA	K03243	EIF5B	translation initiation factor 5B	O60841	2834	0	Eukaryotic translation initiation factor 5B OS=Homo sapiens GN=EIF5B PE=1 SV=4	PF08477//PF03144//PF03193//PF01926	Ras of Complex, Roc, domain of DAPkinase//Elongation factor Tu domain 2//Protein of unknown function, DUF258//50S ribosome-binding GTPase	GO:0007264	small GTPase mediated signal transduction	GO:0005525//GO:0003924	GTP binding//GTPase activity	--	--	KOG1144	Translation initiation factor 5B (eIF-5B)
Cluster-22178.84770	64.6064	171.801	-1.411	0.0021609	0.0083577	2375	808869676	KKF19672.1	2085	2.6e-231	E3 ubiquitin-protein ligase Arkadia [Larimichthys crocea]	734616554	XM_010737623.1	1344	0	PREDICTED: Larimichthys crocea ring finger protein 111 (rnf111), transcript variant X4, mRNA	K10635	RNF111	E3 ubiquitin-protein ligase Arkadia	Q6ZNA4	760	4.8e-79	E3 ubiquitin-protein ligase Arkadia OS=Homo sapiens GN=RNF111 PE=1 SV=3	--	--	--	--	--	--	--	--	--	--
Cluster-22178.59229	274.541	730.942	-1.4127	4.8255e-06	3.3129e-05	10744	808872126	KKF21635.1	3315	0	NADPH--cytochrome P450 reductase [Larimichthys crocea]	657545808	XM_008279961.1	1849	0	PREDICTED: Stegastes partitus DEAD (Asp-Glu-Ala-Asp) box helicase 3, X-linked (ddx3x), transcript variant X3, mRNA	K00327	POR	NADPH-ferrihemoprotein reductase	Q3SYT8	2768	3.2e-311	NADPH--cytochrome P450 reductase OS=Bos taurus GN=POR PE=2 SV=3	PF03808//PF00175//PF00258//PF08030//PF00667//PF04851//PF00270	Glycosyl transferase WecB/TagA/CpsF family//Oxidoreductase NAD-binding domain//Flavodoxin//Ferric reductase NAD binding domain//FAD binding domain//Type III restriction enzyme, res subunit//DEAD/DEAH box helicase	GO:0055114//GO:0009058	oxidation-reduction process//biosynthetic process	GO:0003676//GO:0005524//GO:0016491//GO:0003677//GO:0010181//GO:0016787	nucleic acid binding//ATP binding//oxidoreductase activity//DNA binding//FMN binding//hydrolase activity	--	--	KOG1158	NADP/FAD dependent oxidoreductase
Cluster-22178.47373	112.955	300.754	-1.4128	0.0005087	0.0023201	1784	--	--	--	--	--	--	--	--	--	--	--	--	--	--	--	--	--	--	--	--	--	--	--	--	--	--	--
Cluster-22178.70200	675.202	1800.35	-1.4149	1.1954e-08	1.1993e-07	7849	657579590	XP_008293719.1	2375	2e-264	PREDICTED: polypeptide N-acetylgalactosaminyltransferase 4-like [Stegastes partitus]	734611365	XM_010734780.1	923	0	PREDICTED: Larimichthys crocea polypeptide N-acetylgalactosaminyltransferase 4-like (LOC104922064), mRNA	--	--	--	Q8N4A0	2048	7.1e-228	Polypeptide N-acetylgalactosaminyltransferase 4 OS=Homo sapiens GN=GALNT4 PE=1 SV=2	PF00005//PF13304	ABC transporter//AAA domain, putative AbiEii toxin, Type IV TA system	--	--	GO:0005524//GO:0016887	ATP binding//ATPase activity	--	--	KOG3736	Polypeptide N-acetylgalactosaminyltransferase
Cluster-22178.33977	171.983	458.668	-1.4152	0.00010212	0.00054451	1151	--	--	--	--	--	736203578	XM_010776883.1	428	0	PREDICTED: Notothenia coriiceps arginine-glutamic acid dipeptide repeats protein-like (LOC104950364), transcript variant X2, mRNA	--	--	--	--	--	--	--	--	--	--	--	--	--	--	--	--	--
Cluster-22178.58508	422.496	1127.49	-1.4161	7.817e-07	6.101e-06	1373	808885973	KKF32650.1	563	4.6e-55	Extracellular matrix protein 1 [Larimichthys crocea]	--	--	--	--	--	--	--	--	Q61508	225	3e-17	Extracellular matrix protein 1 OS=Mus musculus GN=Ecm1 PE=1 SV=2	PF05782//PF00273	Extracellular matrix protein 1 (ECM1)//Serum albumin family	--	--	--	--	GO:0005615//GO:0005576	extracellular space//extracellular region	--	--
Cluster-22178.84116	138.3	369.27	-1.4169	0.00021702	0.0010771	3529	657593572	XP_008301362.1	1684	1.2e-184	PREDICTED: E3 ubiquitin-protein ligase RNF19B [Stegastes partitus]	908527337	XM_005459096.2	877	0	PREDICTED: Oreochromis niloticus ring finger protein 19B (rnf19b), transcript variant X2, mRNA	K11973	RNF19B	E3 ubiquitin-protein ligase RNF19B	Q1L8L6	1505	2.9e-165	E3 ubiquitin-protein ligase RNF19B OS=Danio rerio GN=rnf19b PE=3 SV=2	--	--	--	--	--	--	--	--	--	--
Cluster-22178.60230	265.056	708.03	-1.4175	9.3764e-06	6.1202e-05	2624	734623404	XP_010739699.1	2066	4.6e-229	PREDICTED: E3 ubiquitin-protein ligase CBL-C isoform X1 [Larimichthys crocea]	734623403	XM_010741397.1	699	0	PREDICTED: Larimichthys crocea Cbl proto-oncogene C, E3 ubiquitin protein ligase (cblc), transcript variant X1, mRNA	--	--	--	P22682	1324	2.1e-144	E3 ubiquitin-protein ligase CBL OS=Mus musculus GN=Cbl PE=1 SV=3	PF02262//PF13639//PF00097//PF09297//PF12678//PF02761//PF14634	CBL proto-oncogene N-terminal domain 1//Ring finger domain//Zinc finger, C3HC4 type (RING finger)//NADH pyrophosphatase zinc ribbon domain//RING-H2 zinc finger//CBL proto-oncogene N-terminus, EF hand-like domain//zinc-RING finger domain	GO:0007166//GO:0007165	cell surface receptor signaling pathway//signal transduction	GO:0008270//GO:0046872//GO:0004871//GO:0016787//GO:0005509//GO:0005515	zinc ion binding//metal ion binding//signal transducer activity//hydrolase activity//calcium ion binding//protein binding	GO:0005634	nucleus	--	--
Cluster-22178.45706	222.639	594.791	-1.4177	1.7756e-05	0.00011042	2977	657579415	XP_008293623.1	3158	0	PREDICTED: leishmanolysin-like peptidase [Stegastes partitus]	657579414	XM_008295401.1	1249	0	PREDICTED: Stegastes partitus leishmanolysin-like (metallopeptidase M8 family) (lmln), mRNA	--	--	--	Q8BMN4	2255	2.7e-252	Leishmanolysin-like peptidase OS=Mus musculus GN=Lmln PE=2 SV=1	PF01457//PF01667	Leishmanolysin//Ribosomal protein S27	GO:0006508//GO:0007155//GO:0042254//GO:0006412	proteolysis//cell adhesion//ribosome biogenesis//translation	GO:0003735//GO:0004222	structural constituent of ribosome//metalloendopeptidase activity	GO:0016020//GO:0005622//GO:0005840	membrane//intracellular//ribosome	--	--
Cluster-22178.67431	237.553	635.21	-1.419	1.5006e-05	9.4582e-05	1331	--	--	--	--	--	--	--	--	--	--	--	--	--	--	--	--	--	PF05715	Piccolo Zn-finger	--	--	GO:0046872	metal ion binding	GO:0045202	synapse	--	--
Cluster-22178.53650	179.355	479.778	-1.4195	5.4587e-05	0.0003082	2485	657544101	XP_008277559.1	2835	0	PREDICTED: NAD-dependent malic enzyme, mitochondrial [Stegastes partitus]	734604937	XM_010731245.1	1105	0	PREDICTED: Larimichthys crocea malic enzyme 2, NAD(+)-dependent, mitochondrial (me2), mRNA	--	--	--	P23368	2361	1.1e-264	NAD-dependent malic enzyme, mitochondrial OS=Homo sapiens GN=ME2 PE=1 SV=1	PF08236//PF03949//PF00390//PF04716//PF16622	SRI (Set2 Rpb1 interacting) domain//Malic enzyme, NAD binding domain//Malic enzyme, N-terminal domain//ETC complex I subunit conserved region//zinc-finger C2H2-type	GO:0006355//GO:0006099//GO:0006479//GO:0006108//GO:0055114//GO:0015976//GO:0006090//GO:0034968//GO:0022904//GO:0006554	regulation of transcription, DNA-templated//tricarboxylic acid cycle//protein methylation//malate metabolic process//oxidation-reduction process//carbon utilization//pyruvate metabolic process//histone lysine methylation//respiratory electron transport chain//lysine catabolic process	GO:0018024//GO:0004471//GO:0046872//GO:0051287//GO:0016651	histone-lysine N-methyltransferase activity//malate dehydrogenase (decarboxylating) (NAD+) activity//metal ion binding//NAD binding//oxidoreductase activity, acting on NAD(P)H	GO:0005743//GO:0005694	mitochondrial inner membrane//chromosome	KOG1257	NADP+-dependent malic enzyme
Cluster-22178.57265	395.646	1058.5	-1.4197	7.3687e-07	5.7756e-06	2001	657592382	XP_008300714.1	464	2e-43	PREDICTED: mannosyl-oligosaccharide 1,2-alpha-mannosidase IB-like [Stegastes partitus]	734610017	XM_010734043.1	300	1.77125e-153	PREDICTED: Larimichthys crocea mannosidase, alpha, class 1A, member 2 (man1a2), mRNA	K01230	MAN1	mannosyl-oligosaccharide alpha-1,2-mannosidase	O60476	379	6.1e-35	Mannosyl-oligosaccharide 1,2-alpha-mannosidase IB OS=Homo sapiens GN=MAN1A2 PE=1 SV=1	PF01532	Glycosyl hydrolase family 47	GO:0005975	carbohydrate metabolic process	GO:0005509//GO:0004571	calcium ion binding//mannosyl-oligosaccharide 1,2-alpha-mannosidase activity	GO:0016020	membrane	KOG2431	1, 2-alpha-mannosidase
Cluster-22178.73937	245.69	657.307	-1.4197	1.3177e-05	8.3931e-05	4565	657559832	XP_008283759.1	432	2.4e-39	PREDICTED: serine/arginine-rich splicing factor 5 isoform X2 [Stegastes partitus]	734623753	XR_797256.1	582	0	PREDICTED: Larimichthys crocea serine/arginine-rich splicing factor 7 (srsf7), transcript variant X2, misc_RNA	K12893	SFRS4_5_6	splicing factor, arginine/serine-rich 4/5/6	O35326	376	3.1e-34	Serine/arginine-rich splicing factor 5 OS=Mus musculus GN=Srsf5 PE=1 SV=2	PF00076//PF08777	RNA recognition motif. (a.k.a. RRM, RBD, or RNP domain)//RNA binding motif	--	--	GO:0003723//GO:0003676	RNA binding//nucleic acid binding	--	--	KOG0106	Alternative splicing factor SRp55/B52/SRp75 (RRM superfamily)
Cluster-22178.71503	903.005	2417.82	-1.4209	8.3232e-10	9.5498e-09	8749	657561216	XP_008284260.1	4154	0	PREDICTED: inactive ubiquitin carboxyl-terminal hydrolase 53 [Stegastes partitus]>gi|657561220|ref|XP_008284261.1| PREDICTED: inactive ubiquitin carboxyl-terminal hydrolase 53 [Stegastes partitus]	908524524	XM_013271814.1	1003	0	PREDICTED: Oreochromis niloticus OTU deubiquitinase 5 (otud5), transcript variant X1, mRNA	--	--	--	Q70EK8	1919	7.1e-213	Inactive ubiquitin carboxyl-terminal hydrolase 53 OS=Homo sapiens GN=USP53 PE=1 SV=2	PF00443	Ubiquitin carboxyl-terminal hydrolase	GO:0016579	protein deubiquitination	GO:0036459	ubiquitinyl hydrolase activity	--	--	KOG2605	OTU (ovarian tumor)-like cysteine protease
Cluster-22178.84806	113.568	304.347	-1.4222	0.00034694	0.0016434	2833	498970674	XP_004547458.1	3662	0	PREDICTED: plasma membrane calcium-transporting ATPase 1-like isoform X2 [Maylandia zebra]>gi|548355005|ref|XP_005729694.1| PREDICTED: plasma membrane calcium-transporting ATPase 1-like isoform X2 [Pundamilia nyererei]	734615188	XM_010736872.1	954	0	PREDICTED: Larimichthys crocea plasma membrane calcium-transporting ATPase 1-like (LOC104923708), transcript variant X2, mRNA	K05850	ATP2B	Ca2+ transporting ATPase, plasma membrane	P23220	3499	0	Plasma membrane calcium-transporting ATPase 1 OS=Sus scrofa GN=ATP2B1 PE=2 SV=1	PF03739//PF00122	Predicted permease YjgP/YjgQ family//E1-E2 ATPase	--	--	GO:0000166//GO:0046872	nucleotide binding//metal ion binding	GO:0016021	integral component of membrane	KOG0204	Calcium transporting ATPase
Cluster-22178.50074	237.198	636.348	-1.4237	9.7245e-06	6.3312e-05	13940	657568574	XP_008287727.1	2589	5.6e-289	PREDICTED: F-box only protein 40 [Stegastes partitus]>gi|657568576|ref|XP_008287728.1| PREDICTED: F-box only protein 40 [Stegastes partitus]	734620333	XM_010739709.1	1173	0	PREDICTED: Larimichthys crocea poliovirus receptor-related 1 (herpesvirus entry mediator C) (pvrl1), mRNA	K10315	FBXO40	F-box protein 40	P62932	1727	2.1e-190	F-box only protein 40 OS=Mus musculus GN=Fbxo40 PE=1 SV=1	PF15965//PF13176//PF12937//PF04319//PF15966//PF13181//PF13371//PF13895//PF03798//PF00646//PF00515//PF13174//PF13414//PF13374	TRAF-like zinc-finger//Tetratricopeptide repeat//F-box-like//NifZ domain//F-box//Tetratricopeptide repeat//Tetratricopeptide repeat//Immunoglobulin domain//TLC domain//F-box domain//Tetratricopeptide repeat//Tetratricopeptide repeat//TPR repeat//Tetratricopeptide repeat	GO:0009399	nitrogen fixation	GO:0005515//GO:0008270	protein binding//zinc ion binding	GO:0016021	integral component of membrane	KOG4555	TPR repeat-containing protein
[truncated: 15,610 more rows]
