# Supplementary material for: Transcriptomic analysis of female and male gonads in juvenile snakeskin gourami (Trichopodus pectoralis)
Source: Sci Rep. 2020 Mar 23;10:5240. doi: 10.1038/s41598-020-61738-0 (PMC7090014; doi:10.1038/s41598-020-61738-0)
Supplement: Supplementary file 8 — Table S8. [file 41598_2020_61738_MOESM8_ESM.xlsx]

## Sheet: Paper Information
Transcriptomic analysis of female and male gonads in juvenile snakeskin gourami (Trichopodus pectoralis)
Surintorn Boonanuntanasarn1*, Araya Jangprai1, Uthairat Na-Nakorn2*
1 School of Animal Technology and Innovation, Institute of Agricultural Technology, Suranaree University of Technology, 111 University Avenue, Muang, Nakhon Ratchasima, 30000, Thailand
2 Department of Aquaculture, Faculty of Fisheries, Kasetsart University, 50 Paholyothin Road, Chatujak, Bangkok 10900, Thailand
*Corresponding author:
S. Boonanuntanasarn; surinton@sut.ac.th, Tel: +6644224371, Fax: +6644224150
Uthairat Na-Nakorn; e-mail: ffisurn@ku.ac.th
Table S8 Read count and FPKM for each DEGs of each sample that were upregulated in ovary.

## Sheet: TAble S8 JOvsJY_DEG_UP_FPKM
	JO1		JO2		JO3		JO4		JT1		JT2		JT3		JT4
gene_id	Read_count	RPKM/FPKM	Read_count	RPKM/FPKM	Read_count	RPKM/FPKM	Read_count	RPKM/FPKM	Read_count	RPKM/FPKM	Read_count	RPKM/FPKM	Read_count	RPKM/FPKM	Read_count	RPKM/FPKM	Gene Length
Cluster-1644.0	20	1.61	22	1.71	13	1.11	12	1.04	1	0.08	2	0.17	2	0.19	0	0	890
Cluster-21788.0	29.34	2.47	31.62	2.58	13	1.16	11.68	1.06	0	0	0	0	0	0	0	0	861
Cluster-22178.10000	24.5	1.79	26.17	1.86	34.66	2.69	30.72	2.41	0	0	0	0	0.13	0.01	0	0	951
Cluster-22178.100071	10	0.36	21.08	0.74	15.24	0.58	24	0.92	2.9	0.11	0	0	1.47	0.06	0	0	1664
Cluster-22178.10038	50.44	2.52	30.24	1.47	12.99	0.68	42.36	2.26	0	0	0	0	18.52	1.11	7.46	0.47	1274
Cluster-22178.10042	8.1	0.38	4.56	0.21	5.77	0.29	6.39	0.32	0	0	0	0	0	0	0	0	1336
Cluster-22178.10047	175.31	2.2	145.98	1.78	115.76	1.53	162.91	2.18	49.91	0.66	0	0	0	0	21	0.33	4292
Cluster-22178.100589	69.68	2.54	83.21	2.95	86.03	3.31	62.07	2.42	1.25	0.05	0	0	0	0	0	0	1646
Cluster-22178.10079	38	1.3	38.79	1.29	36	1.3	34.66	1.26	0	0	0	0	0	0	3	0.13	1742
Cluster-22178.10086	33.78	2.81	50	4.02	12	1.06	16	1.43	3	0.26	0	0	0	0	0	0	869
Cluster-22178.10088	7.5	0.55	7.8	0.55	0	0	10.06	0.79	0	0	0	0	0	0	0	0	951
Cluster-22178.100964	133.03	0.76	207	1.15	244.2	1.46	232.52	1.41	0	0	0	0	0	0	0	0	9169
Cluster-22178.10101	68.81	2.62	113.94	4.21	65.57	2.63	86.08	3.5	9.67	0.39	31.56	1.26	0	0	0	0	1590
Cluster-22178.10118	21	5.22	27	6.4	47	12.62	29	7.87	0	0	0	0	1	0.3	0	0	464
Cluster-22178.10119	7.22	1.89	7	1.74	10	2.83	5	1.43	0	0	0	0	0	0	0	0	454
Cluster-22178.10154	2	0.11	16	0.84	11	0.63	6	0.35	0	0	0	0	0	0	1	0.07	1201
Cluster-22178.10171	12.1	0.33	16.34	0.44	6.35	0.18	5.47	0.16	1	0.03	0	0	0	0	0	0	2108
Cluster-22178.102006	19.76	1.39	12.89	0.88	35.09	2.62	26.23	1.98	0	0	0	0	0	0	0	0	979
Cluster-22178.10213	0	0	6.82	0.11	29.19	0.49	13.79	0.24	0	0	0	0	0	0	0	0	3408
Cluster-22178.10221	3.06	0.4	3	0.38	11.22	1.58	9.23	1.31	0	0	0	0	0	0	0	0	644
Cluster-22178.10230	11.05	0.95	5.09	0.42	9.03	0.82	10.64	0.98	0	0	0	0	1	0.1	0	0	848
Cluster-22178.10241	5	0.38	12	0.87	3.77	0.3	10	0.8	0	0	0	0	0	0	0	0	935
Cluster-22178.10245	14	1.37	11	1.04	19	1.97	20	2.1	0	0	0	0	0	0	0	0	778
Cluster-22178.10257	26.32	0.77	35.16	1	20.64	0.64	19.16	0.6	3.84	0.12	1	0.03	0	0	2.14	0.08	1985
Cluster-22178.10259	23.44	1.31	33.34	1.8	20.95	1.23	16.5	0.98	5.48	0.32	1.2	0.07	0	0	2.73	0.19	1168
Cluster-22178.102601	0	0	6.23	0.13	10.6	0.24	7.87	0.18	0	0	0	0	0	0	0	0	2615
Cluster-22178.102623	0	0	5.62	0.08	9	0.14	14	0.22	0	0	0	0	0	0	0	0	3681
Cluster-22178.102770	11	4.68	9.51	3.79	8.73	4.07	11	5.19	0	0	0	0	0	0	0	0	379
Cluster-22178.10286	180	6.86	154	5.71	81	3.26	56	2.28	4	0.16	2	0.08	0	0	2	0.1	1587
Cluster-22178.10291	20.8	4.25	22.49	4.4	18.07	3.97	14	3.11	1	0.21	0	0	0	0	0	0	508
Cluster-22178.10292	45.06	1.89	33.49	1.37	0	0	4.71	0.21	0	0	0	0	0	0	0	0	1465
Cluster-22178.103096	19.35	0.22	0	0	6.12	0.07	8.71	0.11	0	0	0	0	0	0	0	0	4672
Cluster-22178.103146	20.18	0.27	0	0	27.36	0.38	22.75	0.32	0	0	0	0	0	0	0	0	4068
Cluster-22178.10322	10.62	1.02	5.51	0.51	12	1.22	16	1.64	0	0	0	0	0	0	0	0	790
Cluster-22178.10327	16.36	1.93	14	1.59	0	0	7.98	1.02	0	0	0	0	0	0	0	0	689
Cluster-22178.103290	27.43	0.51	18.31	0.33	29.83	0.59	0.58	0.01	0	0	0	0	0	0	6.5	0.15	2965
Cluster-22178.10337	42	3.21	32	2.37	7	0.57	19	1.56	0	0	0	0	0	0	0	0	922
Cluster-22178.103372	246.77	13.52	241.04	12.81	340.38	19.71	205.14	12.03	129.25	7.43	137.32	7.88	115.34	7.58	118.04	8.09	1184
Cluster-22178.10368	129.85	4.94	136.54	5.05	200.6	8.05	204.66	8.32	22.05	0.88	32.7	1.3	26.4	1.2	8.18	0.39	1591
Cluster-22178.10379	86.64	3.82	62.7	2.68	78.49	3.65	102.75	4.84	0	0	3.57	0.16	2.97	0.16	0	0	1409
Cluster-22178.10397	80	2.73	90	2.99	37	1.33	45	1.64	15.95	0.57	22.39	0.8	13	0.53	11.62	0.5	1743
Cluster-22178.10416	76	7.22	77	7.07	56	5.65	71	7.25	0	0	1	0.1	1	0.11	0	0	793
Cluster-22178.10428	16.85	0.83	42.68	2.03	17.21	0.89	33.63	1.77	0	0	0	0	0	0	0	0	1292
Cluster-22178.104348	32.04	1.28	38.62	1.5	18.02	0.76	46.31	1.98	0	0	0	0	0	0	0	0	1527
Cluster-22178.104545	19.98	0.32	21.49	0.33	21.75	0.36	10.89	0.18	0	0	0	0	0	0	0	0	3453
Cluster-22178.10457	38.38	3.06	33.46	2.58	14.55	1.23	24.57	2.1	1	0.08	1.07	0.09	2.09	0.2	1.04	0.1	896
Cluster-22178.104592	29.34	0.26	36.03	0.31	28.79	0.27	31.19	0.29	0	0	0	0	0	0	0	0	6008
Cluster-22178.10460	13.12	0.91	11.64	0.79	12.69	0.94	12.08	0.9	0	0	0	0	0	0	0.01	0	987
Cluster-22178.10465	5.63	0.09	16.84	0.27	12.22	0.21	3.19	0.06	0	0	0	0	0	0	0	0	3333
Cluster-22178.10473	11.24	1.25	17.21	1.85	15.13	1.79	8.42	1.01	0	0	0	0	0	0	0	0	715
Cluster-22178.104842	20	1.36	5.93	0.39	8	0.58	3	0.22	0	0	0	0	0	0	0	0	1004
Cluster-22178.10485	115.81	9.08	105.22	7.99	106.22	8.82	77.77	6.54	0	0	0	0	0	0	0	0	906
Cluster-22178.10490	32.93	0.88	27.32	0.71	49.09	1.38	65.54	1.86	0	0	0	0	0	0	0	0	2161
Cluster-22178.10507	68	10.84	79.44	12.16	53.65	9.14	58.2	10.04	0	0	8.14	1.34	0	0	0	0	578
Cluster-22178.10513	56	5.1	49	4.32	87	8.41	69	6.75	3	0.29	8	0.76	3	0.33	4	0.46	816
Cluster-22178.10525	76.43	1.85	85.69	2.02	14.05	0.36	30.1	0.78	0	0	0.98	0.03	0	0	0	0	2348
Cluster-22178.10526	4.83	0.82	9.45	1.55	8.87	1.62	10.06	1.86	0	0	0	0	0	0	0	0	557
Cluster-22178.105373	67.26	1.18	118.9	2.03	256.44	4.74	204.41	3.83	0	0	0	0	17.43	0.37	0	0	3142
Cluster-22178.105519	39.52	2.55	46.14	2.88	27.44	1.87	37.1	2.56	6	0.41	6.04	0.41	5.04	0.39	8.43	0.68	1045
Cluster-22178.10556	73.59	5.13	67.08	4.53	35.4	2.61	51.66	3.86	0	0	0	0	0	0	0	0	986
Cluster-22178.105590	22.27	0.29	0	0	21.63	0.29	3.66	0.05	0	0	0	0	0	0	0	0	4162
Cluster-22178.105594	74.61	1.27	110.2	1.83	102.13	1.83	88.39	1.61	22.13	0.4	39.17	0.7	6.33	0.13	27.39	0.58	3231
Cluster-22178.10572	40.02	2.92	29.72	2.1	18.34	1.42	11.01	0.86	0	0	1	0.08	0	0	0	0	955
Cluster-22178.105724	27.71	0.32	14.56	0.16	30.06	0.36	37.05	0.45	0	0	0	0	0	0	0	0	4685
Cluster-22178.105831	47.12	1.26	49.76	1.29	54.14	1.52	41.07	1.17	0	0	0	0	0	0	0	0	2157
Cluster-22178.10588	212.38	7.53	140.52	4.84	470.21	17.57	436.77	16.54	26.15	0.97	3.61	0.13	47.14	2	35.79	1.59	1688
Cluster-22178.10596	15	0.56	16	0.58	26	1.02	16	0.63	0	0	0	0	0	0	0	0	1625
Cluster-22178.10601	67.27	4.58	34.52	2.28	63.83	4.6	19.05	1.39	2.81	0.2	0	0	0	0	0	0	1004
Cluster-22178.10602	166.39	11.28	162.74	10.69	61.46	4.41	120.35	8.75	35.49	2.52	24.13	1.71	36.94	3.01	10.92	0.93	1007
Cluster-22178.10607	11	1.45	9	1.14	3	0.42	5	0.71	0	0	0	0	0	0	0	0	644
Cluster-22178.10612	18.7	0.83	36.9	1.6	18.5	0.87	24.51	1.17	0	0	2.54	0.12	0	0	2.52	0.14	1397
Cluster-22178.106167	60.8	3.51	24.9	1.4	38.32	2.34	26.1	1.62	3.18	0.19	0	0	0	0	0	0	1136
Cluster-22178.106168	6.2	0.31	22.1	1.06	6.68	0.35	10.9	0.57	0	0	0	0	0	0	0	0	1289
Cluster-22178.10620	275.73	17.99	262.46	16.6	238.57	16.47	229.98	16.08	7	0.48	6	0.41	5	0.39	4	0.33	1036
Cluster-22178.10622	11.75	2.29	12.25	2.29	6	1.26	4	0.85	0	0	0	0	0	0	0	0	520
Cluster-22178.10624	49	2.77	54	2.97	17	1.02	15	0.91	0	0	0	0	1	0.07	0	0	1154
Cluster-22178.106263	328.15	7.25	290.28	6.25	287.85	6.7	308.81	7.29	0	0	0	0	0	0	0	0	2549
Cluster-22178.10628	25	2.4	14	1.3	9	0.92	12	1.24	0	0	0	0	1	0.12	0	0	787
Cluster-22178.10632	22.46	1.14	24.12	1.19	24.08	1.3	11.13	0.61	1	0.05	2.54	0.14	1	0.06	1	0.06	1254
Cluster-22178.10642	166.93	3.84	155.94	3.49	138.45	3.36	88.8	2.18	0	0	0	0	0	0	0	0	2458
Cluster-22178.10649	14	0.49	7.29	0.25	9.21	0.34	11.53	0.43	0	0	0	0	0	0	0	0	1714
Cluster-22178.10674	10	0.97	17.08	1.6	11	1.13	7.36	0.77	1	0.1	0	0	0	0	0	0	783
Cluster-22178.10676	67	2.29	89.81	2.98	36	1.3	48.51	1.77	0	0	0	0	0	0	0	0	1743
Cluster-22178.106901	3.5	0.04	14	0.17	5	0.07	4.5	0.06	0	0	0	0	0	0	0	0	4324
Cluster-22178.10699	40.41	0.61	58.04	0.86	25.75	0.41	0	0	0	0	0	0	0	0	1.19	0.02	3591
Cluster-22178.10705	25.42	3.99	26.76	4.04	20.62	3.46	15.01	2.55	0	0	0	0	0	0	0	0	583
Cluster-22178.10714	9	11.47	6	6.82	19	26.79	6	8.88	0	0	0	0	0	0	0	0	291
Cluster-22178.10724	59	3.33	58	3.18	20	1.19	28	1.69	5	0.3	15	0.89	13	0.88	5	0.35	1157
Cluster-22178.10732	11.28	0.74	15.08	0.96	2.4	0.17	5.86	0.41	0	0	0	0	0	0	0	0	1033
Cluster-22178.10737	47	13.87	40	11.19	31	9.92	19	6.15	0	0	0	0	0	0	0	0	432
Cluster-22178.10760	8.47	0.52	7.2	0.43	11.2	0.72	13.78	0.9	0	0	0	0	0	0	0	0	1088
Cluster-22178.10767	6.96	0.4	14.05	0.78	13.43	0.81	10.43	0.64	0	0	0	0	0	0	0	0	1146
Cluster-22178.1081	12.74	0.27	39.63	0.83	21.92	0.5	40.59	0.93	4	0.09	1	0.02	0	0	2	0.05	2614
Cluster-22178.108203	8.22	0.24	10.2	0.29	12.39	0.38	10.28	0.32	0	0	0	0	0	0	0	0	1978
Cluster-22178.108360	29.94	0.62	26.28	0.53	18.51	0.4	20.57	0.45	1.77	0.04	7.19	0.16	0	0	0	0	2722
Cluster-22178.108363	29.27	0.57	21.87	0.42	15.62	0.32	23.17	0.48	0	0	2.07	0.04	0	0	0	0	2853
Cluster-22178.109007	24.26	0.73	17.85	0.52	17.12	0.54	25.87	0.83	0	0	0	0	6.19	0.22	0	0	1946
Cluster-22178.109292	17.75	1.34	20.82	1.52	11.29	0.9	15.76	1.28	0	0	0	0	0	0	0	0	930
Cluster-22178.109594	292.74	9.78	248.69	8.08	5.84	0.21	3.31	0.12	0	0	0	0	0	0	0	0	1774
Cluster-22178.109810	86.87	4.17	96.78	4.51	51.82	2.63	73.23	3.76	2.1	0.11	3.26	0.16	6.03	0.35	1.48	0.09	1315
Cluster-22178.11015	85.45	1.21	27.8	0.38	103.52	1.54	91.3	1.38	0	0	0	0	0	0	0	0	3827
Cluster-22178.110316	32.23	0.77	40.86	0.96	76.16	1.93	48.77	1.25	7.1	0.18	9.26	0.23	2.81	0.08	10.07	0.3	2364
Cluster-22178.110380	51.76	2.52	48.62	2.3	74.82	3.85	50.09	2.61	1.65	0.08	0	0	0	0	0	0	1298
Cluster-22178.110472	32	0.75	30	0.68	5	0.12	9	0.22	1.06	0.03	1	0.02	1.14	0.03	1	0.03	2424
Cluster-22178.110484	68.96	2.37	72.85	2.44	62.09	2.25	57.98	2.13	5.4	0.2	0	0	22.68	0.94	15.57	0.67	1731
Cluster-22178.11054	5	2.75	10	5.11	12	7.29	4	2.47	0	0	0	0	0	0	0	0	351
Cluster-22178.110799	46.59	0.83	24.56	0.43	29.62	0.56	16.02	0.31	0	0	0	0	0	0	0	0	3094
Cluster-22178.11081	11	1.16	10	1.02	1	0.11	9	1.02	0	0	0	0	0	0	0	0	739
Cluster-22178.110963	95	5.1	99	5.16	72	4.09	59	3.39	3	0.17	6	0.34	6	0.39	4	0.27	1202
Cluster-22178.111819	5.2	0.1	5.2	0.1	18.21	0.38	9.04	0.19	0	0	0.05	0	0	0	0	0	2814
Cluster-22178.112111	19	1.14	36.5	2.13	46.58	2.97	30.64	1.98	5	0.32	7	0.44	4	0.29	3.47	0.26	1101
Cluster-22178.11213	16.68	1.04	20.21	1.22	20.53	1.35	20.31	1.36	3.05	0.2	0	0	0	0	0	0	1072
Cluster-22178.112204	18.65	0.24	30.69	0.39	8.91	0.12	2.94	0.04	0	0	0	0	0	0	0	0	4169
Cluster-22178.11225	49.37	2.17	53.36	2.28	90.19	4.19	57.3	2.7	0	0	0	0	3.87	0.2	0	0	1410
Cluster-22178.112415	17	1.02	24	1.39	18	1.14	17	1.09	0	0	0	0	0	0	0	0	1106
Cluster-22178.112493	15.45	4.22	9.17	2.38	23.87	7.05	11.62	3.47	0	0	0	0	0	0	0	0	446
Cluster-22178.112681	35.47	2.24	45	2.75	18	1.2	25	1.69	4.83	0.32	4.07	0.27	5.88	0.45	0	0	1062
Cluster-22178.113531	3.63	0.48	7.62	0.98	10.17	1.44	10.02	1.44	0	0	0	0	0	0	0	0	641
Cluster-22178.113904	105.21	6.32	101.19	5.89	40.76	2.59	54.12	3.48	0	0	3.33	0.21	2.15	0.15	1.12	0.08	1103
Cluster-22178.114192	21.08	0.83	25.05	0.96	0	0	12.91	0.54	0	0	4.89	0.2	0	0	0	0	1544
Cluster-22178.114199	15.6	1.12	24.7	1.71	26.84	2.03	4.36	0.33	0	0	1.09	0.08	2	0.17	3	0.27	968
Cluster-22178.11424	89.86	1.91	73.23	1.52	135.98	3.04	120.17	2.73	9.37	0.21	3.39	0.08	3.81	0.1	10.97	0.29	2641
Cluster-22178.114296	68.52	4.91	78.91	5.48	0	0	0	0	0	0	0	0	0	0	0	0	966
Cluster-22178.114359	8.81	0.54	7.88	0.47	12.93	0.83	10.32	0.67	0	0	0	0	0	0	0	0	1090
Cluster-22178.114408	12	0.27	9.24	0.2	26	0.61	20	0.47	0	0	3.05	0.07	0	0	4.01	0.11	2541
Cluster-22178.114420	14.36	0.31	0	0	12.08	0.28	25.07	0.58	0	0	0	0	0	0	0	0	2597
Cluster-22178.114591	65.52	2.36	49.35	1.73	20.28	0.77	21.61	0.83	2.66	0.1	0	0	0	0	0	0	1667
Cluster-22178.114708	124.81	2.04	90.26	1.44	21.27	0.37	53.23	0.93	22.33	0.38	0	0	0	0	20.81	0.43	3357
Cluster-22178.115125	29.14	0.88	31.67	0.93	37.17	1.18	30.33	0.98	6.01	0.19	0	0	0	0	2.33	0.09	1936
Cluster-22178.115868	4.93	0.19	6.68	0.25	5.28	0.22	17.44	0.72	1.15	0.05	0	0	0	0	0	0	1569
Cluster-22178.116090	32.47	0.81	20.63	0.5	28.73	0.76	4.61	0.12	0	0	0	0	0	0	0	0	2278
Cluster-22178.116245	27.61	3.31	1.57	0.18	16.64	2.13	62.11	8.04	0	0	0	0	0	0	1	0.15	682
Cluster-22178.116252	216.2	2.54	216.43	2.48	92.99	1.15	112.7	1.41	70.78	0.87	115.36	1.43	56.93	0.8	19.99	0.29	4560
Cluster-22178.116253	35.47	0.88	25.85	0.63	26.39	0.69	19.34	0.52	0	0	0	0	0	0	0	0	2288
Cluster-22178.116256	6.92	0.44	15.86	0.98	39.34	2.64	27.03	1.84	0	0	0	0	0	0	0	0	1058
Cluster-22178.116283	172.37	4.31	135.64	3.3	178.93	4.71	161.29	4.31	27.05	0.71	15.32	0.4	20	0.6	29.23	0.92	2283
Cluster-22178.116328	67	0.99	55	0.8	27.5	0.43	54	0.85	0	0	0	0	0	0	0	0	3669
Cluster-22178.116347	11	1.77	13	2.01	1	0.17	5	0.87	0	0	0	0	0	0	0	0	575
Cluster-22178.116355	47.86	2.05	50.59	2.11	35.66	1.61	45.96	2.11	0	0	0	0	0	0	0	0	1441
Cluster-22178.116362	37.16	1.16	11.79	0.36	24.51	0.8	15.72	0.52	3.64	0.12	0	0	0	0	6.07	0.24	1887
Cluster-22178.116364	50.58	1.73	91.53	3.05	25.31	0.91	13.6	0.5	0	0	0	0	0	0	0	0	1739
Cluster-22178.116378	8.91	1.52	19.66	3.22	9.94	1.82	2.77	0.51	0	0	0	0	0	0	0	0	557
Cluster-22178.116379	30.79	1.64	0	0	13.42	0.76	8.75	0.5	0	0	0	0	0	0	0	0	1209
Cluster-22178.116381	39.53	4.75	56.91	6.59	132.33	16.91	105.72	13.68	3.06	0.39	8.62	1.08	6.14	0.89	4	0.6	682
Cluster-22178.116401	144.22	10.8	117.89	8.55	6.77	0.54	3.41	0.27	0	0	0	0	0	0	0	0	936
Cluster-22178.116405	19.74	2.22	15.75	1.71	13.97	1.67	9.55	1.16	0	0	0	0	0	0	0	0	710
Cluster-22178.116408	7.02	0.31	12.23	0.52	29.06	1.34	13.37	0.63	0	0	0	0	0	0	0	0	1417
Cluster-22178.116449	65.67	2.14	59.9	1.9	51.45	1.77	48.42	1.69	0	0	0	0	0	0	0	0	1813
Cluster-22178.116475	194	17.8	186	16.5	159	15.48	124	12.23	14	1.35	16	1.53	14	1.54	9	1.03	812
Cluster-22178.116502	13	1.21	15	1.36	13	1.29	6	0.6	2	0.2	0	0	0	0	0	0	802
Cluster-22178.116520	22.86	0.47	19	0.38	36	0.78	26	0.57	1.79	0.04	1	0.02	0	0	1	0.03	2733
Cluster-22178.116536	26.05	1.65	14.72	0.91	5.48	0.37	0	0	0	0	0	0	0	0	0	0	1057
Cluster-22178.116537	31	6.75	28	5.82	9	2.11	4	0.95	2	0.46	2	0.45	0	0	2	0.54	493
Cluster-22178.116557	90.73	4.18	41.43	1.85	47.71	2.32	54.46	2.68	17.59	0.85	35.12	1.69	13	0.72	0	0	1359
Cluster-22178.116567	7.64	0.24	7.87	0.24	8.56	0.28	10.28	0.34	0	0	0	0	0	0	0	0	1898
Cluster-22178.116568	27.56	0.9	16.44	0.52	10.44	0.36	2.67	0.09	0	0	3	0.1	0	0	2	0.08	1811
Cluster-22178.116574	11.27	0.34	12.97	0.38	6.02	0.19	6.8	0.22	0	0	0	0	0	0	0	0	1931
Cluster-22178.116634	14.61	0.42	36	1	10.45	0.31	22	0.67	1	0.03	0	0	0	0	0	0	2039
Cluster-22178.116635	16.39	1.44	15.23	1.3	12.8	1.2	13.38	1.27	2.33	0.21	0	0	1.13	0.12	0	0	835
Cluster-22178.116641	56.72	1.45	74.53	1.85	64	1.72	77.94	2.12	6.34	0.17	9	0.24	0	0	2.37	0.08	2245
Cluster-22178.116706	86	1.51	73	1.25	51	0.94	52	0.97	14	0.26	14.76	0.27	17	0.36	10	0.22	3147
Cluster-22178.116708	10	0.3	5	0.15	28	0.9	16	0.52	0	0	5	0.16	0	0	0	0	1925
Cluster-22178.116712	12.62	0.61	0	0	25.33	1.3	11.75	0.61	0	0	0	0	0	0	0	0	1305
Cluster-22178.116728	253.94	13.38	238.51	12.19	116	6.46	168.29	9.49	6	0.33	8	0.44	8	0.51	3	0.2	1221
Cluster-22178.116729	29.73	1.52	36.27	1.8	24.54	1.33	30.1	1.65	1.61	0.09	0.17	0.01	2.54	0.16	4.18	0.27	1248
Cluster-22178.116751	92.6	2.18	56.08	1.29	36.6	0.91	54.89	1.38	0	0	0	0	0	0	0	0	2405
Cluster-22178.116782	15	1.28	22	1.82	6	0.54	2	0.18	0	0	0	0	0	0	0	0	852
Cluster-22178.116786	11.85	0.37	7.99	0.24	18.24	0.6	0	0	0	0	1.34	0.04	0	0	0	0	1884
Cluster-22178.116796	16.5	1.87	11.38	1.24	7.15	0.86	7.12	0.87	0	0	0	0	0	0	0	0	707
Cluster-22178.116818	20	0.8	17.01	0.66	19.21	0.81	11.32	0.49	0	0	0	0	0	0	0	0	1520
Cluster-22178.116821	28	3.94	22	2.98	21	3.15	23.12	3.51	3	0.44	2	0.29	0	0	2	0.35	620
Cluster-22178.116836	2.84	0.39	7.66	1.02	4.47	0.66	9.18	1.36	0	0	0	0	0	0	0	0	628
Cluster-22178.116852	19.93	0.5	30.78	0.74	48.1	1.26	35.48	0.94	0	0	0	0	0	0	0	0	2295
Cluster-22178.116870	12.69	0.27	12.84	0.26	15.74	0.35	12.16	0.27	0	0	0	0	0	0	0	0	2671
Cluster-22178.116897	18.68	0.65	16.17	0.55	2.15	0.08	12.98	0.48	0	0	0	0	1.03	0.04	0	0	1718
Cluster-22178.116910	21.15	2.64	18.32	2.2	34.27	4.55	30.28	4.07	0	0	3.2	0.42	1.02	0.15	2.28	0.35	666
Cluster-22178.116919	46.51	1.88	41.32	1.62	44.3	1.89	35.29	1.52	3.07	0.13	1.02	0.04	0	0	1.02	0.05	1514
Cluster-22178.116931	14.6	12.15	12	9.1	27.2	25.15	11	10.46	0	0	0	0	0	0	0	0	317
Cluster-22178.116951	19.36	1.33	18.62	1.24	61.62	4.47	50.84	3.74	0	0	0	0	0	0	0	0	999
Cluster-22178.116957	34	6.46	41.64	7.57	35.07	7.14	24.4	5.03	0	0	0	0	0	0	0	0	527
Cluster-22178.116976	17.75	1.25	19.56	1.34	36.02	2.69	43.37	3.28	0	0	0	0	0	0	0	0	977
Cluster-22178.116980	12	0.82	8	0.53	1.53	0.11	4	0.29	0	0	0	0	0	0	0	0	998
Cluster-22178.117006	5.54	0.27	12.64	0.6	0	0	5.2	0.27	0	0	0	0	0	0	0	0	1297
Cluster-22178.117007	11.29	0.5	0	0	11.78	0.55	5.08	0.24	0	0	0	0	0	0	0	0	1409
Cluster-22178.117009	123.46	8.28	164.14	10.67	92.06	6.53	89.82	6.46	15.97	1.12	0	0	0	0	0	0	1015
Cluster-22178.117024	7.67	0.47	10.6	0.63	13.95	0.9	13.18	0.86	0	0	0	0	0	0	0	0	1089
Cluster-22178.117025	0	0	43.37	1.01	30.93	0.78	33.05	0.84	0	0	0	0	0	0	0	0	2375
Cluster-22178.117086	7	11.33	10	14.27	4	7.12	6	11.38	0	0	0	0	0	0	0	0	279
Cluster-22178.117087	33	3.74	22.03	2.41	16.44	1.98	28	3.42	0	0	0	0	0	0	1	0.14	707
Cluster-22178.117091	9	1.15	5.73	0.7	8.75	1.19	8	1.1	0	0	0	0	0	0	0	0	657
Cluster-22178.117095	71.81	6.95	71.88	6.73	64.61	6.64	69.27	7.21	19.32	1.96	21.87	2.21	15.76	1.83	20.24	2.45	783
Cluster-22178.117104	21.86	0.71	9.71	0.31	16.74	0.57	17.8	0.62	5.84	0.2	0	0	0	0	0	0	1817
Cluster-22178.117147	0	0	16	0.28	9.82	0.19	16.83	0.32	2.48	0.05	0	0	0	0	0	0	3065
Cluster-22178.117196	43.55	2.8	57.39	3.58	8	0.54	8.91	0.61	0	0	0	0	0	0	0	0	1047
Cluster-22178.117213	25.41	1.23	28.62	1.34	4.32	0.22	6.35	0.33	0	0	0	0	0	0	1.13	0.07	1306
Cluster-22178.117218	32.65	2.87	37.31	3.17	7.23	0.67	11.2	1.06	0	0	0	0	0	0	0	0	837
Cluster-22178.117221	12.49	0.35	22.4	0.61	0	0	11	0.33	0	0	0	0	0	0	0	0	2072
Cluster-22178.117248	37.06	2.29	21.67	1.3	30.2	1.98	15.74	1.04	0	0	0	0	0	0	0	0	1078
Cluster-22178.117255	15	0.58	14	0.53	9	0.37	13	0.54	0	0	0	0	0	0	0	0	1561
Cluster-22178.117260	2	0.3	8.5	1.23	5.17	0.83	14.69	2.39	0	0	0	0	0	0	0	0	597
Cluster-22178.117261	0.35	0.01	12.06	0.48	6.29	0.27	11.74	0.51	0	0	0	0	0	0	0	0	1494
Cluster-22178.117279	23.84	1.09	18.76	0.83	21.28	1.02	25.67	1.25	0	0	0	0	0	0	2.02	0.12	1372
Cluster-22178.117285	26.14	1.95	29.49	2.13	5.07	0.4	10.29	0.82	1	0.08	2	0.16	1	0.09	0	0	938
Cluster-22178.117322	37.25	0.96	34.83	0.87	63.24	1.71	74.32	2.04	0	0	0	0	1.39	0.04	0	0	2228
Cluster-22178.117350	11.93	0.76	14	0.87	22	1.49	17	1.16	0	0	0	0	0	0	0	0	1053
Cluster-22178.117436	14.2	1.85	17.3	2.17	21.15	2.94	13.32	1.87	0	0	0	0	4	0.63	0	0	649
Cluster-22178.117440	19.94	0.91	27.82	1.23	25.86	1.24	15.35	0.75	0	0	3	0.14	2	0.11	0	0	1371
Cluster-22178.117445	16.12	0.91	28.6	1.57	15	0.9	0	0	0	0	0	0	0	0	0	0	1155
Cluster-22178.117447	9.93	0.15	10.97	0.16	5.96	0.1	15.19	0.25	0	0	0	0	0	0	0	0	3566
Cluster-22178.117461	19.91	0.38	10.88	0.2	17.16	0.35	6.5	0.13	0	0	3.47	0.07	0	0	0	0	2883
Cluster-22178.117509	22.67	0.43	32.36	0.59	3.82	0.08	13.63	0.27	0	0	3.74	0.07	0	0	0	0	2941
Cluster-22178.117533	0.93	0.03	0	0	294.8	10.09	348.35	12.08	2.28	0.08	1.9	0.06	0	0	0	0	1819
Cluster-22178.117598	59.49	1.26	103.58	2.14	29.87	0.67	40.16	0.91	0	0	2.63	0.06	0.04	0	0	0	2649
Cluster-22178.117624	5	0.19	3	0.11	13	0.51	8	0.32	0	0	0	0	0	0	0	0	1613
Cluster-22178.117637	8.9	0.17	0	0	18.66	0.37	5.82	0.12	0	0	0	0	0	0	0	0	2939
Cluster-22178.117690	29.77	5.83	36.27	6.8	24.46	5.14	20.03	4.26	6.83	1.4	0	0	0	0	9.5	2.31	519
Cluster-22178.117695	13.09	0.26	0	0	7.56	0.16	8.56	0.18	0	0	0	0	0	0	0	0	2784
Cluster-22178.117697	12.93	3.63	10.51	2.8	8.28	2.51	9.98	3.06	0	0	0	0	0	0	0	0	441
Cluster-22178.117716	3.76	0.37	0	0	219.51	22.97	171.4	18.16	0	0	0.37	0.04	0	0	1.7	0.21	774
Cluster-22178.117730	0	0	0	0	66.53	2.39	56.38	2.05	0	0	0	0	0	0	0	0	1744
Cluster-22178.117811	6.84	0.3	32.68	1.4	8.84	0.41	34.36	1.62	0	0	0	0	0	0	1.62	0.09	1408
Cluster-22178.117812	18.54	0.75	0	0	14.36	0.61	34	1.47	0	0	0	0	0	0	0	0	1511
Cluster-22178.117906	18.75	1.46	64.03	4.82	39.59	3.26	48.02	4	0	0	0	0	0	0	0	0	912
Cluster-22178.117911	24	1.7	11.82	0.81	137.22	10.27	139.03	10.54	0	0	1	0.07	1	0.08	0	0	976
Cluster-22178.117913	11.5	2.15	10.2	1.83	9.69	1.94	4.32	0.88	0	0	0	0	0	0	0	0	531
Cluster-22178.117952	18.58	2.68	18.49	2.56	22.69	3.49	15.06	2.34	1.25	0.19	1.59	0.24	0	0	2.03	0.36	612
Cluster-22178.117959	23	5.84	20	4.83	18	4.93	12	3.33	0	0	0	0	0	0	1	0.31	460
Cluster-22178.117969	30.16	0.94	27.21	0.82	20.07	0.66	9.33	0.31	0	0	0	0	0	0	4.73	0.18	1884
Cluster-22178.117975	19	2.33	13	1.54	3.68	0.48	7	0.93	0	0	0	0	0	0	0	0	673
Cluster-22178.118013	8.89	0.43	11.11	0.52	26.66	1.35	24.8	1.27	0	0	0	0	0	0	0	0	1318
Cluster-22178.118023	37.38	2.02	57.2	3	24.39	1.39	23.94	1.38	5.29	0.3	7.2	0.41	5.1	0.33	0	0	1197
Cluster-22178.118063	15.04	0.33	8.08	0.17	0.64	0.01	13.59	0.32	0	0	0	0	0	0	0	0	2570
Cluster-22178.118096	22	0.99	19	0.83	15.21	0.72	20.63	0.99	0	0	0	0	1	0.05	0	0	1388
Cluster-22178.118178	8.13	0.14	19.22	0.31	7.39	0.13	4.59	0.08	0	0	0	0	0	0	0	0	3274
Cluster-22178.118182	9.08	0.2	7.88	0.17	8.64	0.2	5.63	0.13	0	0	0	0	0	0	0	0	2586
Cluster-22178.118227	11.18	0.42	0	0	18.35	0.73	20.88	0.84	0	0	0	0	0	0	0	0	1604
Cluster-22178.118233	41.34	2.44	34.49	1.97	7.2	0.45	13.3	0.84	0	0	0	0	0	0	0	0	1119
Cluster-22178.118252	18.78	0.63	23.57	0.77	5.59	0.2	36.47	1.3	1.7	0.06	0.22	0.01	1.82	0.07	0	0	1773
Cluster-22178.118267	7.37	0.76	37.91	3.75	16.67	1.82	10.65	1.17	0	0	0	0	0	0	0	0	754
Cluster-22178.118279	17.89	1.24	16.84	1.13	31.22	2.29	20.6	1.53	2.16	0.16	6.03	0.44	0	0	2.23	0.19	991
Cluster-22178.118295	13.58	0.86	18.74	1.15	6.49	0.43	10.22	0.69	0	0	0	0	0	0	0	0	1060
Cluster-22178.118348	18.09	0.61	7.81	0.25	0	0	7.98	0.29	0	0	0	0	0	0	0	0	1768
Cluster-22178.118379	12	0.81	20	1.3	17	1.21	12	0.87	1	0.07	0	0	0	0	0	0	1013
Cluster-22178.118408	64.89	2.26	78.08	2.65	46	1.69	50.46	1.88	0	0	2.42	0.09	4.33	0.18	8	0.35	1712
Cluster-22178.118433	20.01	0.53	33.71	0.86	8.46	0.23	12.53	0.35	0	0	3.08	0.09	1	0.03	0	0	2184
Cluster-22178.118506	14	0.59	12	0.49	11	0.49	14	0.63	1	0.04	0	0	0	0	0	0	1460
Cluster-22178.118828	70	1.29	62	1.12	42	0.82	57	1.12	20	0.39	16	0.31	10	0.22	3.84	0.09	2997
Cluster-22178.118985	3.1	0.03	13.98	0.12	3.7	0.03	5.41	0.05	0	0	0	0	0	0	0	0	6251
Cluster-22178.119848	4	0.06	0	0	11	0.18	10	0.16	0	0	0	0	0	0	0	0	3572
Cluster-22178.120177	14.08	0.86	10.33	0.61	21.5	1.39	14.67	0.96	0	0	0	0	0	0	0	0	1085
Cluster-22178.121787	10	1.59	5	0.76	7	1.19	2	0.34	0	0	0	0	0	0	0	0	579
Cluster-22178.122196	9	1.39	4	0.59	6	0.99	5.88	0.98	0	0	0	0	0	0	0	0	588
Cluster-22178.122545	8.69	0.71	10.26	0.82	19.37	1.69	5.21	0.46	0	0	1	0.09	0	0	0	0	876
Cluster-22178.123701	19.82	0.23	27.99	0.32	7.97	0.1	39.81	0.49	0	0	0	0	0	0	0	0	4625
Cluster-22178.12593	11	0.79	14	0.97	15	1.14	16	1.23	0	0	3	0.22	0	0	1	0.09	966
Cluster-22178.13052	68.29	2.95	64.79	2.72	37.97	1.73	37.82	1.75	1.01	0.05	6.46	0.29	9.17	0.47	7.7	0.42	1433
Cluster-22178.13162	31.93	1.34	23.37	0.96	16.48	0.73	15	0.67	4.24	0.19	2.25	0.1	0	0	2.73	0.14	1463
Cluster-22178.13265	14.53	0.21	15.06	0.22	21.02	0.33	12.39	0.19	0	0	1.19	0.02	1.65	0.03	0	0	3694
Cluster-22178.13342	110.57	2.22	105.81	2.07	66.14	1.4	41.41	0.89	26.42	0.56	13.78	0.29	22.62	0.55	17.07	0.43	2775
Cluster-22178.13573	9.96	0.86	26.84	2.23	10	0.91	19.82	1.83	1	0.09	0	0	0	0	1	0.11	849
Cluster-22178.13838	29.74	0.54	22.06	0.39	25	0.48	23	0.45	0	0	0	0	0	0	0	0	3024
Cluster-22178.13859	40.78	1.46	34.81	1.21	46.74	1.77	43.45	1.66	0	0	4.2	0.16	4.28	0.18	0	0	1673
Cluster-22178.14085	14.8	0.76	23.9	1.19	28.71	1.56	17.81	0.98	0	0	0	0	0	0	0	0	1246
Cluster-22178.14160	74.59	7.06	66.86	6.12	38.85	3.9	21.03	2.14	0	0	0	0	0	0	13.75	1.63	795
Cluster-22178.14273	21.1	0.39	28.55	0.51	14.94	0.29	16.26	0.32	0	0	0	0	0	0	0	0	3028
Cluster-22178.14369	20	2.9	20	2.79	22	3.4	15	2.35	1	0.15	0	0	0	0	0	0	610
Cluster-22178.15065	18	0.83	33	1.47	6	0.29	16	0.79	0	0	0	0	1	0.06	0	0	1362
Cluster-22178.15415	44.04	1.07	41.15	0.97	45	1.15	28.68	0.74	8.12	0.21	0	0	0	0	12.83	0.39	2350
Cluster-22178.15681	17	1.42	12.39	1	17	1.51	13.61	1.22	1.56	0.14	1	0.09	0	0	0	0	866
Cluster-22178.16069	7.2	0.18	7.49	0.19	4.67	0.13	4.52	0.12	0	0	0	0	0	0	0	0	2240
Cluster-22178.16079	19.4	0.17	12	0.1	3.77	0.03	14.66	0.13	0	0	0	0	0	0	0	0	6131
Cluster-22178.16190	76.76	0.67	66.43	0.56	29.87	0.27	56.51	0.52	8.48	0.08	0	0	0	0	0	0	6093
Cluster-22178.16363	97	4.52	119	5.39	127.92	6.3	83	4.14	23.26	1.14	16.2	0.79	14.74	0.82	45.17	2.64	1345
Cluster-22178.16472	8.41	0.77	6.12	0.54	11	1.07	4.08	0.4	0	0	0	0	0	0	0	0	812
Cluster-22178.16923	23	0.77	28.52	0.92	7.58	0.27	22	0.78	0	0	0	0	0	0	1.69	0.07	1781
Cluster-22178.1733	27.29	6.12	20.77	4.45	18.47	4.46	15.8	3.86	0	0	0	0	0	0	0	0	486
Cluster-22178.17365	9	0.3	5.2	0.17	3.87	0.14	11.87	0.42	0	0	0	0	0	0	0	0	1783
Cluster-22178.17564	21.68	1.13	16.2	0.82	12.23	0.67	16.16	0.9	0	0	0	0	0	0	0	0	1229
Cluster-22178.17682	19	0.88	15	0.68	14	0.69	15	0.74	1	0.05	1	0.05	1	0.06	1	0.06	1351
Cluster-22178.17698	24.02	0.52	7.86	0.16	13.39	0.3	0	0	0	0	0	0	0	0	0	0	2606
Cluster-22178.18322	61.38	1.04	49.7	0.82	31.15	0.55	29.33	0.53	0	0	3.84	0.07	0	0	0	0	3258
Cluster-22178.18781	67.66	1.95	67.72	1.9	20.52	0.62	31	0.95	3.36	0.1	2.47	0.07	18.2	0.63	3.3	0.12	2017
Cluster-22178.18822	5.15	0.28	16.11	0.85	4.12	0.24	2.44	0.14	0	0	0	0	0	0	0	0	1195
Cluster-22178.19504	8	1.57	3	0.56	15	3.15	7	1.49	1	0.21	0	0	0	0	0	0	519
Cluster-22178.19847	33.51	1.29	39.35	1.47	28.38	1.15	23.85	0.98	0	0	0	0	6.68	0.31	0	0	1574
Cluster-22178.19936	33.13	1.04	0	0	25.5	0.84	10.63	0.36	0	0	0	0	0	0	0	0	1878
Cluster-22178.20420	5.52	0.46	11.76	0.95	4.07	0.36	4.67	0.42	0	0	0	0	0	0	0	0	868
Cluster-22178.20919	22.22	1.04	0	0	28.36	1.4	21.7	1.09	0	0	0	0	0	0	1.75	0.1	1343
Cluster-22178.21388	9.84	0.44	7.61	0.33	26.66	1.27	25.52	1.23	0	0	0	0	0	0	0	0	1380
Cluster-22178.21956	11.8	0.69	12.81	0.73	10.85	0.67	5.68	0.36	0	0	0	0	0	0	0	0	1125
Cluster-22178.22491	51.22	2.48	63.26	2.98	71.22	3.64	49.38	2.56	7.79	0.4	22.62	1.15	13.68	0.79	13.17	0.8	1305
Cluster-22178.22533	30.34	0.64	40.1	0.82	6.72	0.15	29.47	0.66	3.58	0.08	0	0	0	0	0	0	2661
Cluster-22178.22751	108.04	4.26	121.55	4.65	19.7	0.82	17.57	0.74	0	0	0	0	0	0	0	0	1545
Cluster-22178.23056	6	0.95	13	1.97	26	4.39	7	1.2	2	0.33	0	0	1	0.19	0	0	581
Cluster-22178.23123	6.58	0.09	23.18	0.31	17	0.24	9	0.13	0	0	0	0	0	0	0	0	3994
Cluster-22178.23452	14.04	0.42	10	0.29	11.01	0.34	16	0.51	0	0	4.01	0.12	0	0	0	0	1967
Cluster-22178.24588	26	1.23	27	1.24	2	0.1	5	0.25	0	0	0	0	0	0	0	0	1334
Cluster-22178.24849	15	0.49	10	0.32	16	0.55	11.38	0.4	0	0	0	0	3.09	0.12	0	0	1804
Cluster-22178.24965	10.65	0.11	17.33	0.18	9.92	0.11	16.81	0.19	0	0	0	0	0	0	0	0	5114
Cluster-22178.26519	11.69	0.4	2.68	0.09	2.66	0.09	7.76	0.28	0	0	0	0	0	0	0	0	1755
Cluster-22178.26857	58.79	0.73	74.94	0.91	22.42	0.29	28.46	0.38	0	0	7.04	0.09	0	0	6.34	0.1	4335
Cluster-22178.26931	16	0.21	14	0.18	15	0.21	10	0.14	0	0	0	0	0	0	0	0	4138
Cluster-22178.26937	17.93	0.22	8.06	0.1	6.52	0.09	3.58	0.05	0	0	0	0	0	0	0	0	4325
Cluster-22178.27624	22.43	0.95	24.49	1	14.87	0.66	18.22	0.82	0	0	0	0	0	0	0	0	1459
Cluster-22178.27744	22.15	0.99	17.74	0.77	67.41	3.18	49.88	2.38	0	0	0	0	0	0	0	0	1394
Cluster-22178.27839	10	0.75	1.8	0.13	11.25	0.89	6.1	0.49	0	0	0	0	0	0	0	0	936
Cluster-22178.27846	47.4	1.62	56	1.86	19.5	0.7	41.52	1.52	0	0	0	0	0	0	0	0	1742
Cluster-22178.27863	21	0.47	17	0.37	28	0.66	19	0.45	0	0	1	0.02	0	0	0	0	2517
Cluster-22178.27890	18.38	0.98	3.13	0.16	11.67	0.65	3.33	0.19	0	0	0	0	0	0	0	0	1214
Cluster-22178.28767	8.72	0.61	5.29	0.36	13.44	0.99	8.6	0.64	0	0	0	0	0	0	0	0	989
Cluster-22178.28941	13.77	0.38	18.99	0.51	41.45	1.21	22.24	0.66	5.45	0.16	7.09	0.21	0	0	0	0	2086
Cluster-22178.29204	12.89	0.38	21.02	0.6	32.92	1.02	34.18	1.07	0	0	0	0	2.83	0.1	5.63	0.21	1986
Cluster-22178.29481	55.68	2.04	43.56	1.56	31.33	1.21	18.9	0.74	6.54	0.25	3.6	0.14	1.9	0.08	3.71	0.17	1638
Cluster-22178.29486	7.27	0.91	11.67	1.4	23.42	3.1	10.37	1.39	1.76	0.23	1.24	0.16	0	0	0	0	667
Cluster-22178.29487	4.45	0.94	10.51	2.12	16.17	3.67	11.6	2.67	0	0	0	0	1	0.25	0	0	500
Cluster-22178.2976	5	0.93	4	0.71	9	1.79	6	1.21	0	0	0	0	0	0	0	0	533
Cluster-22178.30064	10	0.09	11	0.1	13	0.13	6.57	0.06	0	0	0	0	0	0	0	0	5785
Cluster-22178.30132	39	0.96	96.63	2.31	58.1	1.5	32.16	0.84	0	0	40.31	1.04	0	0	7.94	0.24	2323
Cluster-22178.30142	24.29	0.7	29.68	0.83	59	1.8	43	1.33	0	0	3.88	0.12	1.57	0.05	1.48	0.05	2011
Cluster-22178.30830	547.76	10.08	484.31	8.68	0	0	0	0	7.15	0.14	0	0	0.11	0	0	0	3009
Cluster-22178.31070	9.79	0.11	9.78	0.1	7.5	0.09	7.5	0.09	0	0	0	0	0	0	0	0	4908
Cluster-22178.31136	34.61	3.35	18.47	1.73	33.34	3.42	24.56	2.55	0	0	2.63	0.27	0	0	0	0	784
Cluster-22178.31232	71.35	1.92	78.17	2.05	35.06	0.99	33.58	0.97	0	0	0	0	0	0	0	0	2140
Cluster-22178.31293	37.54	0.56	45.53	0.67	19	0.3	21	0.34	6.68	0.11	4.38	0.07	4.33	0.08	3.44	0.06	3626
Cluster-22178.31864	30.62	4.25	34.9	4.66	27.31	4.04	29.9	4.48	6.72	0.98	8.99	1.3	5.81	0.97	0	0	625
Cluster-22178.31902	17.55	1.12	10.64	0.66	61.58	4.16	50.04	3.42	0	0	0	0	2.76	0.21	2.57	0.21	1053
Cluster-22178.31924	36.17	0.49	41.65	0.55	73.91	1.05	118.86	1.71	0	0	1.49	0.02	0	0	0	0	4016
Cluster-22178.31935	16	1.53	23	2.12	14	1.42	11	1.13	0	0	0	0	0	0	0	0	790
Cluster-22178.31980	56.48	0.9	39.26	0.61	54.86	0.92	56.1	0.96	0	0	0.01	0	0	0	0	0	3423
Cluster-22178.31990	91.49	8.52	81.96	7.38	68.4	6.76	67.44	6.75	0	0	1.33	0.13	0	0	6.68	0.78	804
Cluster-22178.32023	21.77	0.7	25.6	0.8	34.19	1.15	19.86	0.68	0	0	0	0	0	0	0	0	1843
Cluster-22178.32131	42.87	0.35	20.35	0.16	33.44	0.29	0	0	0	0	1	0.01	1.44	0.01	0	0	6405
Cluster-22178.32160	9	6.63	12	8.09	11	8.99	4	3.35	0	0	1	0.73	0	0	0	0	326
Cluster-22178.32166	44.38	3.24	53.7	3.8	59.1	4.57	39.37	3.09	6	0.46	13	0.99	7.09	0.62	4.43	0.4	953
Cluster-22178.32172	62.26	1.15	104.67	1.88	34.61	0.67	17.65	0.35	0	0	0	0	0	0	0	0	3009
Cluster-22178.32180	27	3.66	12	1.57	9	1.3	16	2.34	0	0	0	0	1	0.16	0	0	634
Cluster-22178.32207	58.97	10.56	58.51	10.05	90	17.27	117	22.72	2	0.38	0	0	0	0	0	0	543
Cluster-22178.32208	35	5.54	39	5.93	44	7.45	31	5.31	4	0.66	1	0.16	3	0.57	3	0.59	580
Cluster-22178.32212	20	0.68	14	0.47	6	0.22	2	0.07	0	0	0	0	0	0	1	0.04	1740
Cluster-22178.32312	24.76	2.38	32.2	2.99	25	2.55	14.96	1.55	0	0	0	0	0	0	0	0	787
Cluster-22178.32332	21	0.59	13.89	0.38	17.91	0.53	18.52	0.56	0	0	0	0	0	0	0	0	2054
Cluster-22178.32390	0	0	9.03	0.41	20	1	15.11	0.76	0	0	0	0	0	0	0	0	1334
Cluster-22178.32413	26	1.46	29	1.58	18	1.07	24	1.44	5	0.29	9	0.53	1	0.07	0	0	1164
Cluster-22178.32511	96.75	4.93	123.41	6.1	96.84	5.21	90.05	4.91	13	0.69	6	0.32	0.03	0	4	0.25	1254
Cluster-22178.32512	44.25	1.79	29.59	1.17	23.16	0.99	27.95	1.21	0	0	0	0	4.97	0.24	0	0	1508
Cluster-22178.32521	12.89	0.44	10.14	0.34	5.05	0.18	15.33	0.56	0	0	0	0	0	0	0	0	1741
Cluster-22178.32553	16	1.04	14	0.88	10	0.69	8	0.56	0	0	0	0	0	0	0	0	1040
Cluster-22178.32578	64.44	1.72	52.77	1.37	42	1.18	20.67	0.59	0	0	0	0	0	0	0	0	2153
Cluster-22178.32610	29.59	0.39	38.06	0.48	2.74	0.04	4.31	0.06	0	0	0	0	0	0	0	0	4145
Cluster-22178.32655	7	0.9	6	0.75	4	0.55	8	1.11	0	0	0	0	0	0	0	0	653
Cluster-22178.32662	394	24.69	440	26.73	285	18.89	328	22.02	123	8.08	114	7.47	106	7.97	102	7.99	1068
Cluster-22178.32663	40.95	1.57	38.18	1.42	19.78	0.8	38.09	1.56	4.8	0.19	5.71	0.23	3.44	0.16	8.27	0.4	1581
Cluster-22178.32674	22.77	0.97	15.51	0.64	19.24	0.86	25.24	1.15	0	0	0	0	0	0	0	0	1453
Cluster-22178.32675	99.51	6.81	111.73	7.41	246.6	17.86	219.43	16.1	1	0.07	0	0	0	0	0	0	1000
Cluster-22178.32676	12.48	0.48	11.96	0.44	13.43	0.54	14.1	0.58	0	0	0	0	1.87	0.09	0	0	1584
Cluster-22178.32677	117.26	3.72	85.22	2.63	105.91	3.54	53.9	1.83	18.51	0.62	9.66	0.32	3.7	0.14	0	0	1856
Cluster-22178.32701	46.11	5.96	63.63	7.92	100.67	13.86	142.42	19.86	0	0	0	0	0	0	0	0	652
Cluster-22178.32707	59	1.17	61	1.18	51	1.06	50	1.06	2	0.04	1	0.02	0	0	0	0	2813
Cluster-22178.32711	104.41	29.6	109.33	29.42	82.54	25.35	96.42	29.94	0	0	0	0	1	0.34	0	0	439
Cluster-22178.32729	85.93	2.02	38.37	0.88	52.61	1.3	68.84	1.73	9.97	0.25	13.27	0.33	21.21	0.6	15.9	0.47	2412
Cluster-22178.32759	67.61	1.52	66.81	1.46	102.87	2.43	99.25	2.38	2	0.05	2	0.05	0	0	0	0	2516
Cluster-22178.32760	18.46	0.41	25.08	0.54	44.48	1.04	33.49	0.79	0	0	0	0	0	0	0	0	2548
Cluster-22178.32761	44.93	1	61.11	1.32	85.66	2	53.26	1.26	0	0	0	0	0	0	0	0	2537
Cluster-22178.32762	36.33	0.36	27.18	0.26	8.81	0.09	27.78	0.29	16	0.17	0	0	0	0	0	0	5353
Cluster-22178.32788	76.42	1.92	72.42	1.77	54	1.43	42.58	1.14	0	0	0	0	0	0	0	0	2278
Cluster-22178.32789	19.58	0.49	11.58	0.28	0	0	18.42	0.5	0	0	0	0	0	0	0	0	2269
Cluster-22178.32794	54	6.98	51	6.35	52.46	7.22	37.96	5.29	0	0	0	0	0	0	0	0	652
Cluster-22178.32843	105.91	2.76	112.16	2.84	99.58	2.73	100.18	2.79	14.62	0.4	40.34	1.1	26.02	0.81	25.87	0.84	2203
Cluster-22178.32880	22.68	1.19	27.22	1.39	9.25	0.51	15.86	0.89	1.07	0.06	1	0.06	3	0.19	1	0.07	1222
Cluster-22178.32906	14.44	0.64	17.21	0.73	12.74	0.59	2.3	0.11	0	0	0	0	0	0	0	0	1411
Cluster-22178.32958	16	4.02	19	4.54	7	1.9	8.25	2.26	1	0.26	0	0	0	0	0	0	462
Cluster-22178.32997	37	1.71	30	1.35	26	1.27	19	0.94	1	0.05	5	0.24	0	0	1	0.06	1356
Cluster-22178.32998	16	1.32	19	1.52	3	0.26	13	1.15	3	0.26	0	0	0	0	0	0	873
Cluster-22178.33048	20.15	0.9	25.07	1.09	5.58	0.26	11.2	0.54	0	0	0	0	0	0	0	0	1393
Cluster-22178.33053	3.36	0.1	6.91	0.21	11.68	0.38	2.52	0.08	0	0	0	0	0	0	0	0	1892
Cluster-22178.33090	43.75	3.08	26.01	1.77	14.95	1.11	21.94	1.65	0	0	0	0	0	0	0	0	980
Cluster-22178.33093	10.02	0.88	10.04	0.85	0.76	0.07	2.54	0.24	0	0	0	0	0	0	0	0	837
Cluster-22178.33096	26.12	0.36	10.41	0.14	17.35	0.25	0	0	0	0	0	0	0	0	0	0	3892
Cluster-22178.33106	12	1.08	18	1.56	5	0.48	9	0.87	0	0	0	0	0	0	2	0.22	825
Cluster-22178.33118	125.76	3.46	88.54	2.37	97.78	2.83	49.47	1.45	0	0	0	0	0	0	0	0	2099
Cluster-22178.33119	5	2.81	9	4.69	16	9.94	11	6.94	0	0	0	0	0	0	0	0	349
Cluster-22178.33122	14.08	0.75	21.21	1.1	25.47	1.43	29.67	1.69	2.75	0.15	5	0.28	0	0	0	0	1211
Cluster-22178.33123	18	4.94	14	3.65	22	6.53	22	6.6	0	0	0	0	0	0	0	0	445
Cluster-22178.33211	80	2.57	80	2.5	88	2.97	91	3.12	5	0.17	5	0.17	6	0.23	7	0.28	1838
Cluster-22178.33273	14	1.25	10	0.86	3	0.28	4.66	0.45	0	0	0	0	0.38	0.04	0	0	829
Cluster-22178.33353	72	4.06	65	3.56	69	4.11	93.81	5.66	6	0.35	9	0.53	6	0.41	14	0.99	1158
Cluster-22178.33363	17.96	0.33	20.13	0.36	21.01	0.41	17.42	0.34	0	0	3	0.06	2.53	0.06	0	0	2991
Cluster-22178.33368	130.73	1.01	138.15	1.04	179.9	1.46	112.67	0.93	65.1	0.53	34.92	0.28	12.11	0.11	16.86	0.16	6798
Cluster-22178.33387	223	2.74	275	3.29	87	1.12	73	0.96	36	0.46	27	0.35	0	0	0	0	4382
Cluster-22178.33411	24.73	1.14	29.08	1.3	22.82	1.11	49.65	2.44	0	0	0	0	0	0	0	0	1362
Cluster-22178.33430	10.73	0.26	10.68	0.25	4.73	0.12	1.6	0.04	0	0	0	0	0	0	0	0	2376
Cluster-22178.33455	33.49	1.49	24.33	1.05	35.78	1.68	17.8	0.85	0	0	0	0	4.68	0.25	10.96	0.61	1400
Cluster-22178.33462	14.63	0.39	43.32	1.13	38.35	1.09	26.27	0.75	0	0	0	0	0	0	0	0	2141
Cluster-22178.33463	39.37	0.98	24.68	0.6	29.65	0.78	36.73	0.97	0	0	0	0	0	0	0	0	2298
Cluster-22178.33464	18	0.81	16	0.7	5	0.24	9	0.44	0	0	0	0	0	0	0	0	1378
Cluster-22178.33483	108	16.34	138	20.07	132	21.33	74	12.1	0	0	1	0.16	1	0.18	1	0.19	595
Cluster-22178.33489	69.04	3.14	67.07	2.96	28.45	1.37	30.44	1.48	0.07	0	1	0.05	0	0	1	0.06	1372
Cluster-22178.33525	109.88	1.89	69.59	1.17	23.75	0.43	71.08	1.31	25.42	0.46	0	0	1.3	0.03	13.6	0.29	3195
Cluster-22178.33545	55.3	1.58	30.49	0.85	21.19	0.64	14.33	0.44	5.9	0.18	2.84	0.08	4	0.14	7.81	0.28	2034
Cluster-22178.33588	11	1.85	6	0.97	10	1.8	16	2.91	0	0	0	0	0	0	0	0	562
Cluster-22178.33628	21.06	2.02	25.12	2.33	16.56	1.69	13.87	1.43	4.7	0.47	0	0	0.61	0.07	0	0	787
Cluster-22178.33630	15.87	1.09	22.51	1.49	9.44	0.68	5.23	0.38	0	0	0	0	0	0	0	0	1000
Cluster-22178.33660	25.56	2.55	47.62	4.6	18.63	1.98	23.61	2.54	0	0	0	0	0	0	0	0	767
Cluster-22178.33667	21.06	0.53	21	0.52	0	0	6	0.16	0	0	0	0	0	0	0	0	2254
Cluster-22178.33668	8	1.16	18	2.51	5	0.77	9	1.41	0	0	0	0	0	0	0	0	609
Cluster-22178.33670	7	0.82	7	0.79	7	0.88	5	0.63	0	0	0	0	0	0	0	0	691
Cluster-22178.33711	0.93	0.02	21.02	0.55	11.55	0.33	16.92	0.48	0	0	0	0	0	0	0	0	2150
Cluster-22178.33716	11.87	0.12	18.4	0.18	9.68	0.1	7.87	0.08	0	0	0	0	0	0	0	0	5319
Cluster-22178.33742	12.61	0.26	26.56	0.54	18.4	0.4	0	0	0	0	0	0	0	0	0	0	2698
Cluster-22178.33761	25.21	2.81	22.04	2.37	21	2.49	16.16	1.94	0	0	0	0	0	0	0	0	715
Cluster-22178.33771	87.27	0.82	52.17	0.48	50.28	0.5	40.23	0.41	0	0	0	0	0	0	0	0	5615
Cluster-22178.33792	19	0.41	20	0.42	15	0.34	11	0.26	0	0	0	0	1	0.03	0	0	2580
Cluster-22178.33821	8	0.33	16.75	0.67	12.61	0.55	15.47	0.69	1	0.04	0	0	0	0	0	0	1482
Cluster-22178.33825	45.56	3.16	86.23	5.79	41.36	3.03	14.65	1.09	0	0	4.49	0.32	0	0	1.13	0.1	991
Cluster-22178.33839	5.36	1.27	8.79	1.98	10.62	2.7	4.93	1.27	0	0	0	0	0	0	0	0	475
Cluster-22178.33889	34	3.92	26	2.89	25	3.07	17	2.11	0	0	0	0	0	0	0	0	699
Cluster-22178.33891	47.68	3.17	63.4	4.09	29.21	2.06	60.31	4.3	0	0	0	0	0	0	0	0	1021
Cluster-22178.33907	35	1.32	43.18	1.59	33.5	1.34	39.15	1.58	0	0	0	0	0	0	0	0	1597
Cluster-22178.33920	30	0.71	32.56	0.75	29.3	0.73	47.78	1.21	12.07	0.3	0	0	0	0	0	0	2391
Cluster-22178.33960	15.74	1.19	21.44	1.57	55.32	4.42	60.28	4.88	0	0	0	0	3.53	0.32	0	0	931
Cluster-22178.33993	8.08	0.56	14.03	0.94	16.85	1.23	9.95	0.74	0	0	0	0	0	0	0	0	994
Cluster-22178.34022	6	0.36	6	0.35	5	0.31	8	0.51	0	0	0	0	0	0	0	0	1110
Cluster-22178.34047	57.01	3.9	81.7	5.42	31.4	2.27	34.35	2.52	5.61	0.4	0	0	4.91	0.4	0	0	1000
Cluster-22178.34049	63.59	3.8	76.55	4.43	67.76	4.28	48.94	3.13	2.27	0.14	9.7	0.61	9.84	0.7	10.29	0.77	1108
Cluster-22178.34069	28.79	0.31	8.86	0.09	10.62	0.12	0	0	0	0	0	0	0	0	0	0	4962
Cluster-22178.34103	29.84	1.84	9.12	0.54	17.79	1.16	14.7	0.97	0	0	1	0.06	2	0.15	0	0	1083
Cluster-22178.34134	7.38	0.38	10.22	0.51	29.88	1.61	57.36	3.13	0	0	0	0	0	0	0	0	1254
Cluster-22178.34169	43.85	0.91	39.34	0.79	31.47	0.69	35.68	0.79	0	0	0	0	0	0	0	0	2700
Cluster-22178.34191	2.95	0.07	4.36	0.1	14.33	0.34	10.65	0.26	0	0	0	0	0	0	0	0	2509
Cluster-22178.34193	126	3.7	108	3.09	47	1.46	36	1.13	26	0.8	29	0.9	24	0.85	19	0.7	1981
Cluster-22178.34207	65.18	4.64	62.27	4.3	81.59	6.15	71.94	5.49	0	0	1	0.07	0	0	0	0	971
Cluster-22178.34253	8.42	0.66	11.82	0.89	7.79	0.64	8.08	0.68	0	0	0	0	0	0	0	0	909
Cluster-22178.34259	9	0.35	6	0.22	10	0.41	0	0	0	0	0	0	0	0	0	0	1578
Cluster-22178.34280	13.39	0.27	14.42	0.28	0	0	16.62	0.35	0	0	0	0	0	0	0	0	2810
Cluster-22178.34297	16.25	1.46	22.95	2	24.19	2.31	14.76	1.43	0	0	4	0.38	0	0	4	0.45	823
Cluster-22178.34299	17.65	0.31	44	0.75	51	0.94	35.16	0.66	0	0	17	0.31	0	0	0	0	3141
Cluster-22178.34302	7	1.46	12	2.39	5	1.12	5.79	1.31	0	0	0	0	0	0	0	0	503
Cluster-22178.34336	25.57	1.55	34.88	2.05	107	6.84	47.37	3.07	0	0	2	0.13	0	0	0	0	1097
Cluster-22178.34344	47	1.34	52	1.45	28	0.84	21	0.64	3	0.09	0	0	0	0	0	0	2030
Cluster-22178.34350	30.26	2.55	18.97	1.54	11.85	1.06	6.01	0.54	0	0	0	0	0	0	0	0	862
Cluster-22178.34406	72.93	5.79	50.56	3.88	79.95	6.72	79.15	6.74	0.41	0.03	0	0	5.1	0.49	0	0	898
Cluster-22178.34410	14.85	0.37	21.91	0.53	0	0	4.23	0.11	0	0	0	0	0	0	0	0	2297
Cluster-22178.34411	26.74	0.63	11	0.25	20.81	0.52	30.14	0.76	0	0	0	0	0	0	0	0	2409
Cluster-22178.34412	13.52	0.42	25.09	0.75	10.35	0.34	28.1	0.92	1	0.03	3	0.1	1	0.04	2	0.08	1903
Cluster-22178.34413	18.34	0.78	43.06	1.79	23	1.04	23	1.05	0	0	0	0	0	0	0	0	1443
Cluster-22178.34472	17.88	0.99	11.23	0.61	9.72	0.57	0	0	0	0	0	0	0	0	1.32	0.09	1171
Cluster-22178.34496	90	3.45	78	2.9	56.4	2.28	59.53	2.44	0	0	0	0	0	0	0	0	1581
Cluster-22178.34510	52	2.04	52	1.98	60	2.48	41	1.72	0	0	0	0	0	0	0	0	1552
Cluster-22178.34533	57	2.3	69	2.71	71	3.03	50	2.16	16	0.68	9	0.38	7	0.34	7	0.35	1512
Cluster-22178.34553	9.06	0.74	15.78	1.24	11.69	1.01	0	0	0	0	0	0	0	0	0	0	884
Cluster-22178.34573	160.22	4.61	252.27	7.06	58.75	1.78	53.66	1.65	0	0	10.91	0.33	0	0	4.03	0.15	2020
Cluster-22178.34574	507.78	11.35	426.73	9.28	243.25	5.72	277.34	6.62	19	0.45	18.09	0.42	14	0.38	8.97	0.25	2524
Cluster-22178.34583	42.78	1.07	73.41	1.78	16.86	0.44	42.12	1.12	11	0.29	4.34	0.11	0	0	4	0.12	2290
Cluster-22178.34613	30.18	1.74	57.02	3.19	173.75	10.6	107.55	6.65	0	0	10.71	0.65	0	0	11.66	0.84	1137
Cluster-22178.34630	25.49	1.8	33	2.25	20.63	1.54	32.08	2.43	0	0	0	0	0	0	0	0	978
Cluster-22178.34635	6.53	1.93	17.4	4.87	4.15	1.33	6.72	2.17	0	0	0	0	0	0	0	0	432
Cluster-22178.34636	29.47	8.96	36.6	10.54	64.85	21.39	50.28	16.77	1	0.32	0	0	1	0.37	0	0	427
Cluster-22178.34641	11.03	0.61	14.31	0.76	3.33	0.19	3.15	0.19	0	0	0	0	0	0	0	0	1180
Cluster-22178.34650	2	0.48	2.02	0.46	13.01	3.36	9.17	2.39	0	0	0	0	0	0	0	0	472
Cluster-22178.34656	22.34	0.24	6.48	0.07	32.77	0.36	32.51	0.37	0	0	6.1	0.07	0	0	0	0	5050
Cluster-22178.34681	56.4	1.16	18.42	0.37	14.14	0.31	24.18	0.53	0	0	0	0	0	0	0	0	2712
Cluster-22178.34688	9	1.28	13	1.78	15	2.27	10	1.53	0	0	0	0	0	0	0	0	617
Cluster-22178.34695	57.94	14.48	47.86	11.39	52	14.03	20	5.46	0	0	0	0	0	0	0	0	463
Cluster-22178.34714	27	5.41	25	4.79	11	2.37	3	0.65	0	0	0	0	1	0.24	0	0	513
Cluster-22178.34715	40	10.2	30	7.28	10	2.75	9	2.51	0	0	0	0	0	0	0	0	459
Cluster-22178.34725	2.59	0.09	11.82	0.42	12.03	0.46	9.24	0.36	0	0	0	0	0	0	0	0	1658
Cluster-22178.34727	12.71	0.41	10.32	0.32	10	0.34	7.78	0.27	0	0	0	0	0	0	0	0	1845
Cluster-22178.34736	233.61	6.96	190.91	5.53	219.85	6.9	225.42	7.17	94.94	2.97	76.04	2.38	53.09	1.9	79.26	2.96	1959
Cluster-22178.34745	203	20.48	197	19.2	87	9.32	89	9.66	6	0.63	5	0.53	2	0.24	4	0.5	762
Cluster-22178.34794	79.69	1.68	19.64	0.4	18.85	0.42	27.1	0.61	0	0	0	0	0	0	0	0	2666
Cluster-22178.34812	107.74	2.84	53.39	1.37	17.44	0.48	40.77	1.15	4.55	0.13	1.03	0.03	11.31	0.36	0	0	2178
Cluster-22178.34819	21	3.96	13	2.35	24	4.85	20	4.09	0	0	0	0	0	0	0	0	529
Cluster-22178.34822	6	1.01	9	1.45	5	0.9	12	2.19	0	0	0	0	0	0	0	0	561
Cluster-22178.34852	61	1.94	63	1.95	70	2.35	65	2.21	7	0.23	12	0.4	5	0.19	10	0.4	1847
Cluster-22178.34860	53.34	5.27	36.49	3.48	27.74	2.91	28.36	3.01	4.72	0.49	0	0	5.71	0.68	6.27	0.77	773
Cluster-22178.34897	207.13	2.97	195.93	2.73	196.63	2.96	131.86	2.01	72.94	1.1	65.5	0.99	55.46	0.95	57.61	1.03	3794
Cluster-22178.34917	117.45	2.73	116.5	2.63	52.2	1.28	72.66	1.8	12.65	0.31	10.52	0.26	18.26	0.51	0	0	2438
Cluster-22178.34932	29	0.77	34	0.88	31	0.87	28	0.8	0	0	0	0	0	0	0	0	2155
Cluster-22178.34964	0	0	23	0.46	23	0.5	21	0.46	0	0	0	0	0	0	3.33	0.09	2731
Cluster-22178.34971	14.79	1.95	14.36	1.83	13.99	1.97	9.55	1.36	0	0	0	0	0	0	0	0	644
Cluster-22178.34972	10.97	0.48	12.99	0.56	12.96	0.6	15.98	0.75	0	0	0	0	0	0	0	0	1409
Cluster-22178.35051	12.02	0.77	8.25	0.52	13.98	0.95	13.14	0.91	0	0	0	0	0	0	1.19	0.1	1045
Cluster-22178.35096	29.42	0.96	16.7	0.53	29	1	26.26	0.91	0	0	0	0	0	0	0	0	1813
Cluster-22178.35099	15.98	1.71	23.42	2.42	10.81	1.23	14.11	1.63	0	0	1.99	0.22	0	0	0	0	733
Cluster-22178.35100	27.02	4	28.58	4.07	19.19	3.04	16.89	2.71	3	0.47	2.01	0.31	1	0.18	1	0.18	602
Cluster-22178.35105	20.89	0.98	70.86	3.23	81.24	4.02	50.25	2.52	0	0	0	0	0	0	0	0	1339
Cluster-22178.35118	12.97	0.45	24.32	0.83	18.7	0.69	0	0	0	0	1.97	0.07	0	0	0	0	1710
Cluster-22178.35147	35.67	6.39	41.56	7.14	47.88	9.19	43.69	8.49	4.85	0.91	0	0	0.24	0.05	5	1.11	543
Cluster-22178.35226	13.73	0.15	4.74	0.05	12.39	0.14	8.96	0.1	0	0	0	0	0	0	0	0	4900
Cluster-22178.35240	32.86	0.88	35.48	0.92	12.79	0.36	0	0	0	0	0	0	0	0	0	0	2156
Cluster-22178.35279	57.56	4.63	53.64	4.18	92.66	7.91	77.9	6.73	1	0.08	3	0.25	1.27	0.12	1	0.1	889
Cluster-22178.35289	31	6.31	27	5.26	13	2.84	12	2.66	0	0	1	0.21	1	0.25	1	0.25	509
Cluster-22178.35334	98.61	2.34	157.43	3.64	243.17	6.09	273.66	6.95	0	0	0	0	0	0	0	0	2388
Cluster-22178.35352	45	3.92	42	3.54	40	3.69	50	4.67	8	0.73	1	0.09	4	0.42	5	0.54	842
Cluster-22178.35370	0	0	42.48	0.44	10.29	0.11	16.12	0.18	0	0	0	0	0	0	0	0	5071
Cluster-22178.35374	28	0.8	22.3	0.62	17	0.51	17	0.52	0	0	0	0	0.99	0.03	0	0	2021
Cluster-22178.35417	9.12	0.28	16.84	0.5	6.21	0.2	10.22	0.33	0	0	0	0	0	0	0	0	1926
Cluster-22178.35419	95	2.16	89	1.97	78	1.86	64	1.55	29	0.69	21	0.5	14	0.38	26	0.74	2489
Cluster-22178.35426	185.14	2.57	232.85	3.14	153	2.23	211.9	3.13	4.79	0.07	13.71	0.2	11.57	0.19	0	0	3910
Cluster-22178.35469	0	0	36.65	0.83	13.91	0.34	47.97	1.19	0	0	0	0	0	0	0	0	2437
Cluster-22178.35487	49	4.6	48	4.36	59	5.88	40	4.04	6	0.59	2	0.2	0	0	1	0.12	799
Cluster-22178.35511	13.91	1.34	7.18	0.67	10.06	1.03	15.08	1.57	0	0	0	0	0	0	1.6	0.19	784
Cluster-22178.35551	6.52	0.23	10.5	0.36	5.25	0.2	5.81	0.22	0	0	0	0	0	0	0	0	1695
Cluster-22178.35562	16.34	0.92	13.82	0.75	4.65	0.28	28.73	1.73	0	0	0	0	0	0	0	0	1162
Cluster-22178.35619	21.54	0.74	22.38	0.74	15.29	0.55	19.69	0.72	0	0	0	0	0	0	0	0	1741
Cluster-22178.35632	178.33	2.85	112.52	1.75	196.37	3.31	124.51	2.13	0	0	17.86	0.3	6.69	0.13	17.89	0.36	3422
Cluster-22178.35663	31.31	0.69	46.5	1	23.89	0.56	34.49	0.81	0	0	0	0	0	0	0	0	2553
Cluster-22178.35690	142.16	4.61	152.37	4.8	171.12	5.84	153.53	5.31	2.3	0.08	2.98	0.1	0	0	0	0	1822
Cluster-22178.35703	81.79	4.37	87.13	4.52	77.13	4.36	87.96	5.03	14	0.78	5.58	0.31	0	0	8	0.54	1207
Cluster-22178.35717	5.5	0.15	15.69	0.42	3.44	0.1	4.17	0.12	0	0	0	0	0	0	0	0	2110
Cluster-22178.35727	20.23	0.39	17.72	0.33	44.58	0.9	30.9	0.63	0	0	0	0	0	0	0	0	2891
Cluster-22178.35759	43.97	1.14	62.31	1.57	10	0.27	13.2	0.36	0	0	0	0	0	0	0	0	2218
Cluster-22178.35797	540.07	9.97	674.75	12.13	250.4	4.87	211.52	4.17	233.85	4.53	163.87	3.18	105	2.32	102.58	2.37	3001
Cluster-22178.35799	22	7.75	16	5.32	10	3.84	10	3.88	0	0	0	0	0	0	0	0	404
Cluster-22178.35801	26	0.27	24	0.24	18	0.19	26	0.28	3	0.03	2	0.02	0	0	0	0	5222
Cluster-22178.35811	71.55	0.57	85.85	0.66	57.38	0.48	49.53	0.42	5.69	0.05	25.23	0.21	6.97	0.07	24.68	0.25	6637
Cluster-22178.35816	11.82	0.3	15.6	0.39	6.36	0.17	14.23	0.39	0	0	0	0	0	0	0	0	2225
Cluster-22178.35818	200.7	5.26	200.06	5.1	108.71	3	86.62	2.42	17.44	0.48	0	0	4.53	0.14	10.83	0.36	2190
Cluster-22178.35851	34.87	1.75	39.34	1.91	63.75	3.37	88.15	4.73	0	0	0	0	0	0	0	0	1270
Cluster-22178.35853	49.32	1.65	65.87	2.14	18.53	0.65	27.13	0.97	0	0	2.11	0.07	0	0	0	0	1774
Cluster-22178.35874	49.71	1.46	33.56	0.96	33.87	1.05	30.25	0.95	0	0	10.92	0.34	4	0.14	0	0	1981
Cluster-22178.35887	305.62	8.35	301.1	8	227.83	6.56	256.84	7.49	118	3.38	100.04	2.87	80.57	2.64	37.03	1.27	2113
Cluster-22178.35907	58.59	0.51	57.57	0.49	8.98	0.08	20.11	0.19	8.37	0.08	0	0	0	0	6.35	0.07	6075
Cluster-22178.35921	35.35	2.16	42.06	2.49	27.54	1.78	17.36	1.13	0	0	0	0	2	0.15	0	0	1090
Cluster-22178.35922	9.61	0.22	5.72	0.13	0	0	11.53	0.28	0	0	0	0	0	0	0	0	2497
Cluster-22178.35939	198.8	3.11	170.78	2.6	191.86	3.16	109.83	1.83	6.56	0.11	9.21	0.15	0	0	0	0	3494
Cluster-22178.35943	26.25	1.03	18.52	0.7	24.82	1.02	6.2	0.26	0	0	2.06	0.08	0	0	7.1	0.35	1555
Cluster-22178.35987	106.03	8.39	149.78	11.47	123.44	10.35	121.08	10.28	0	0	0	0	0	0	0	0	900
Cluster-22178.36004	22.36	0.76	38.31	1.27	20.47	0.74	11.01	0.4	0	0	0	0	2.1	0.09	0	0	1739
Cluster-22178.36014	31	1.37	47	2.02	32	1.49	25	1.18	2	0.09	0	0	0	0	2	0.11	1404
Cluster-22178.36021	32	2.31	35	2.45	22	1.68	31	2.41	6	0.46	4	0.3	3	0.26	2	0.18	960
Cluster-22178.36043	14.4	1.26	19.36	1.63	34.22	3.17	13.02	1.22	0	0	0.25	0.02	0	0	6.81	0.74	840
Cluster-22178.36045	5.54	0.07	15.05	0.17	16.45	0.21	27.06	0.34	0	0	0	0	0	0	0	0	4529
Cluster-22178.36046	4.22	0.12	13.11	0.36	18.3	0.55	8.94	0.27	0	0	0	0	0.32	0.01	1.04	0.04	2038
Cluster-22178.36075	21.53	0.42	27.18	0.52	28.82	0.59	30.84	0.64	0	0	2.94	0.06	3.32	0.08	7.37	0.18	2859
Cluster-22178.36082	7	0.87	21	2.51	12	1.58	14	1.87	0	0	0	0	0	0	0	0	669
Cluster-22178.36100	23	0.66	25	0.7	6	0.18	3	0.09	2	0.06	2	0.06	0	0	0	0	2014
Cluster-22178.36149	918.2	8.49	918.27	8.28	1165.43	11.34	972.32	9.59	0	0	30.39	0.3	0	0	15.1	0.18	5728
Cluster-22178.36203	389	89.3	413	90.46	0	0	0	0	1	0.24	2	0.47	2	0.55	0	0	481
Cluster-22178.36204	208.85	15.48	227.16	16.31	0	0	0	0	0	0	0	0	0	0	2	0.19	943
Cluster-22178.36225	53.64	3.62	54.07	3.54	57.22	4.09	41.99	3.04	1	0.07	0	0	0	0	0	0	1010
Cluster-22178.36256	16.28	1.8	15.05	1.61	15.67	1.84	14.05	1.67	0	0	0	0	0	0	0	0	718
Cluster-22178.36267	12.91	0.55	9.21	0.38	29.15	1.3	27.24	1.23	0	0	1.65	0.07	0	0	0	0	1455
Cluster-22178.36284	38	1.09	29.46	0.82	13.26	0.4	15.52	0.48	3.04	0.09	2.02	0.06	4.33	0.15	5.2	0.19	2025
Cluster-22178.36287	59.08	3.68	44.74	2.7	58.76	3.87	32.66	2.18	0	0	0	0	0	0	0	0	1072
Cluster-22178.36310	168	9.23	167	8.91	279	16.21	234	13.77	40	2.31	45	2.59	21	1.39	31	2.13	1181
Cluster-22178.36318	124	86.76	111	71.3	155	120.24	87	68.97	0	0	0	0	1	0.85	0	0	330
Cluster-22178.36319	39.02	9.9	32.03	7.74	37.87	10.38	15.16	4.2	0	0	0	0	0	0	0	0	460
Cluster-22178.36320	126.98	85.6	106.97	66.31	126.13	94.22	133.84	102.08	0	0	2	1.33	2	1.63	0	0	333
Cluster-22178.36393	41.95	2.42	33.99	1.91	20.06	1.23	32.43	2.01	0	0	1.28	0.08	0	0	0	0	1136
Cluster-22178.36396	140.22	7.39	153.98	7.88	69.05	3.85	108.85	6.14	1.3	0.07	1	0.06	1.26	0.08	0	0	1220
Cluster-22178.36401	9.97	0.76	7.93	0.58	7.52	0.6	10.18	0.83	0	0	0	0	0	0	1.18	0.11	928
Cluster-22178.36403	11.41	0.39	13.08	0.43	49.11	1.75	68.79	2.49	0	0	0	0	3	0.12	0	0	1755
Cluster-22178.36404	42.59	1.42	36.92	1.2	107.89	3.8	92.21	3.29	0	0	0	0	0	0	0	0	1776
Cluster-22178.36431	48.35	2.07	52.69	2.19	98.98	4.48	75.04	3.44	26.87	1.21	33.69	1.51	3.47	0.18	10.91	0.59	1441
Cluster-22178.36450	29.86	1.29	45.1	1.89	33.41	1.52	65.03	3	0	0	0	0	0	0	0	0	1432
Cluster-22178.36457	10.37	0.32	16.35	0.49	44.64	1.45	31.96	1.06	0	0	0	0	0	0	0	0	1897
Cluster-22178.36475	230.7	25.57	263.58	28.2	315.97	37.24	245.42	29.29	75.81	8.81	88.64	10.23	93.25	12.42	61.1	8.45	717
Cluster-22178.36481	95.91	0.43	80.77	0.35	206.62	0.96	87.9	0.42	0	0	0	0	0	0	0	0	11661
Cluster-22178.36520	15	4.3	16	4.35	32	9.94	18	5.65	0	0	0	0	0	0	0	0	437
Cluster-22178.36522	42.55	1.71	36.89	1.44	64.88	2.75	78.67	3.37	2	0.08	0	0	2	0.1	0	0	1522
Cluster-22178.36545	141	6.22	123	5.27	39	1.81	38	1.79	3	0.14	8	0.37	3	0.16	2	0.11	1408
Cluster-22178.36573	18.53	1.56	10.94	0.89	14.37	1.28	16.71	1.51	1	0.09	0	0	0	0	0	0	861
Cluster-22178.36574	24.64	0.57	34.43	0.77	51.94	1.26	30.9	0.76	0	0	0	0	2	0.06	0	0	2457
Cluster-22178.36661	14.88	2.72	13.51	2.37	12.05	2.36	4.03	0.8	0.75	0.14	0	0	0	0	0	0	537
Cluster-22178.36676	9	0.3	19	0.62	11	0.39	18	0.65	0	0	0	0	3	0.12	2	0.08	1761
Cluster-22178.36703	19	3.72	31	5.81	11	2.31	6	1.28	1	0.21	1	0.2	1	0.24	0	0	519
Cluster-22178.36711	14.02	0.17	19.1	0.23	16.23	0.21	24.25	0.31	1.07	0.01	2.07	0.03	3.13	0.05	1.16	0.02	4421
Cluster-22178.36729	42	0.93	46	0.99	26	0.61	29	0.68	11	0.26	11	0.26	0	0	0	0	2548
Cluster-22178.36744	43	1.89	42	1.79	89	4.13	78	3.67	1	0.05	2	0.09	0	0	1	0.05	1412
Cluster-22178.36748	24.36	0.38	20.42	0.31	26.8	0.44	65	1.07	0	0	0	0	0	0	0	0	3526
Cluster-22178.36749	32.64	0.51	43.58	0.66	37.2	0.61	0	0	1	0.02	0	0	2	0.04	0	0	3491
Cluster-22178.36789	14	2.64	5	0.9	23	4.65	15	3.07	0	0	0	0	0	0	0	0	529
Cluster-22178.36790	15.37	0.72	39.9	1.81	29.22	1.44	10.11	0.5	0	0	0	0	0	0	12.76	0.75	1345
Cluster-22178.36792	182.4	4.74	157.74	3.99	186.96	5.12	237.82	6.61	43.46	1.19	58.15	1.59	50.07	1.56	57.81	1.88	2205
Cluster-22178.36825	208	7.29	185	6.3	144	5.32	126	4.72	63	2.32	57	2.1	73	3.07	58	2.55	1704
Cluster-22178.36826	8.27	0.64	9.85	0.73	6.3	0.51	12.76	1.05	0	0	0	0	0	0	0	0	919
Cluster-22178.36842	8.26	1.12	9.77	1.27	8.5	1.22	7.42	1.08	0	0	0	0	0	0	0	0	635
Cluster-22178.36856	189.79	4.64	98.79	2.35	21.49	0.55	82.81	2.16	0	0	0	0	0	0	0	0	2329
Cluster-22178.36886	15	1.54	5	0.5	11.87	1.3	0	0	0	0	0	0	0	0	0	0	752
Cluster-22178.36897	26.4	1.54	24.66	1.39	9	0.55	9	0.56	0	0	1	0.06	2	0.14	1	0.07	1130
Cluster-22178.36906	63.81	4.5	76.44	5.22	27.71	2.07	46.24	3.5	1	0.07	1	0.07	0	0	0	0	978
Cluster-22178.36916	46.9	0.39	87.17	0.7	49.32	0.43	81.11	0.72	0	0	0	0	0	0	0	0	6376
Cluster-22178.36926	109.1	1.53	105.58	1.44	120.47	1.78	94.06	1.41	20.88	0.31	30.93	0.46	48.82	0.82	38.87	0.68	3871
Cluster-22178.36930	46	1.36	55	1.58	31	0.97	27	0.85	3	0.09	7	0.22	1	0.04	4	0.15	1970
Cluster-22178.36954	35.01	1.54	17.73	0.76	27.73	1.29	29.95	1.41	4.66	0.21	1.32	0.06	2.84	0.15	2.09	0.12	1411
Cluster-22178.36994	0	0	10.3	0.31	13.08	0.42	10.08	0.33	0	0	0	0	0	0	0	0	1902
Cluster-22178.36998	17.52	1.2	12.12	0.8	19.63	1.42	18.11	1.32	0	0	0	0	0	0	0	0	1002
Cluster-22178.37005	133.75	2.03	65.67	0.97	75.21	1.2	39.86	0.65	0	0	27.02	0.43	0	0	17.48	0.33	3594
Cluster-22178.37006	7.52	0.69	3.72	0.33	27	2.63	25	2.47	1	0.1	0	0	0	0	0	0	811
Cluster-22178.37012	25.27	1.03	30.67	1.21	57.58	2.47	75.42	3.28	0	0	1	0.04	0	0	0	0	1503
Cluster-22178.37014	7.17	0.73	9.8	0.97	16.57	1.8	10.64	1.17	0	0	0	0	0	0	0	0	756
Cluster-22178.37036	38.9	0.6	37.86	0.57	38.92	0.63	47.91	0.79	0	0	0	0	1.91	0.04	0	0	3548
Cluster-22178.37038	7.03	1.08	10.68	1.58	11.31	1.86	10.69	1.78	0	0	0	0	0	0	0	0	590
Cluster-22178.37047	34.49	1.36	18.26	0.7	5.86	0.24	8.28	0.35	0	0	0	0	0	0	0	0	1541
Cluster-22178.37049	41.76	4.51	50.13	5.23	77.91	8.94	29.47	3.43	6.06	0.69	0	0	13.4	1.74	0	0	729
Cluster-22178.37077	7.78	0.46	8.57	0.5	17.84	1.12	19.3	1.23	0	0	0	0	0	0	0	0	1110
Cluster-22178.37142	686.01	32.72	693.34	32.12	415.33	20.92	501.03	25.58	330.9	16.56	293.36	14.66	182.98	10.47	170.24	10.16	1321
Cluster-22178.37146	45.63	0.72	53.47	0.82	39.24	0.65	54.18	0.91	0	0	0	0	0	0	0	0	3475
Cluster-22178.37167	13	0.54	15.95	0.65	20.64	0.91	8.71	0.39	0	0	0	0	1.59	0.08	0	0	1471
Cluster-22178.37206	0	0	78.66	1.22	73.17	1.23	50.01	0.85	0	0	0	0	0	0	0	0	3431
Cluster-22178.37233	13	1.02	25.96	1.97	39.36	3.27	40.98	3.45	0	0	0	0	0	0	0	0	906
Cluster-22178.37235	0	0	12.08	0.57	11.73	0.6	6.37	0.33	0	0	0	0	0	0	0	0	1304
Cluster-22178.37241	22.55	0.78	37.75	1.27	35.57	1.3	21.34	0.79	0	0	0	0	0	0	0	0	1724
Cluster-22178.37255	10.38	0.33	8.65	0.27	4.67	0.16	7.84	0.27	0	0	0	0	0	0	0	0	1851
Cluster-22178.37259	92.14	1.82	100.25	1.93	141.42	2.95	102.82	2.17	66.09	1.37	26.72	0.56	29.99	0.71	29.15	0.72	2817
Cluster-22178.37262	28.38	2.48	16.91	1.43	49.09	4.55	57.26	5.38	0	0	1	0.09	4.76	0.5	2	0.22	839
Cluster-22178.37273	51.05	0.6	97.78	1.13	124.12	1.54	84.41	1.06	0	0	0	0	26.45	0.38	0	0	4537
Cluster-22178.37295	9.82	0.28	0	0	8.45	0.25	9.28	0.28	0	0	0	0	0	0	0	0	2042
Cluster-22178.37303	162.81	4.05	152.5	3.69	137.3	3.6	192	5.1	0	0	4	0.1	0	0	7	0.22	2295
Cluster-22178.37313	2.54	0.14	3.51	0.19	12.77	0.76	10	0.61	0	0	0	0	0	0	0	0	1154
Cluster-22178.37324	149.26	6.21	170.49	6.89	10.72	0.47	4.07	0.18	0	0	2.27	0.1	0	0	0.02	0	1477
Cluster-22178.37325	10.25	0.68	28	1.8	12.34	0.87	10.12	0.72	0	0	0	0	1	0.08	0	0	1024
Cluster-22178.37355	312.36	10.04	380.33	11.88	262.66	8.9	238.53	8.19	28	0.94	33.44	1.13	16	0.62	5.27	0.21	1835
Cluster-22178.37380	71.48	13.94	75.86	14.16	46.93	9.82	72.51	15.36	0	0	0	0	0	0	0	0	520
Cluster-22178.37385	6.53	0.36	4.02	0.22	12.66	0.74	17.27	1.02	1.48	0.09	0	0	0	0	0	0	1178
Cluster-22178.37386	32	0.9	23	0.63	28	0.83	30	0.9	1	0.03	2	0.06	2	0.07	2	0.07	2053
Cluster-22178.37387	4	0.56	11	1.47	8	1.19	24	3.61	0	0	1	0.14	0	0	0	0	624
Cluster-22178.37400	39.05	0.46	65.02	0.74	30.36	0.37	64.41	0.8	0	0	12.15	0.15	0	0	0	0	4589
Cluster-22178.37404	556.79	12.43	469.68	10.21	190.21	4.47	196.97	4.69	0	0	2.79	0.07	5.41	0.14	0	0	2526
Cluster-22178.37406	5.15	0.28	5.91	0.31	12.68	0.73	5.46	0.32	0	0	0	0	0	0	0	0	1194
Cluster-22178.37408	30	0.84	29	0.79	14	0.41	20	0.6	3	0.09	3	0.09	1	0.03	2	0.07	2065
Cluster-22178.37431	32.88	0.99	29.14	0.86	8.49	0.27	27.1	0.87	5	0.16	3.23	0.1	0	0	0	0	1935
Cluster-22178.37462	14.2	0.6	13.76	0.56	3.35	0.15	10.09	0.45	0	0	0	0	0	0	1.4	0.07	1462
Cluster-22178.37486	90.52	0.59	77.09	0.49	59	0.4	58	0.4	0	0	0	0	0	0	7.24	0.06	8017
Cluster-22178.37488	146.63	4.9	159.93	5.19	571.98	20.14	485.62	17.33	11.98	0.42	36.44	1.28	25.54	1.02	44.37	1.86	1775
Cluster-22178.37500	91.5	0.87	144.28	1.33	104.73	1.05	142	1.44	24.84	0.25	53.29	0.53	0	0	43.78	0.52	5591
Cluster-22178.37505	121.11	3.88	163.93	5.11	93.22	3.15	119.97	4.11	66.55	2.24	57.31	1.93	36.2	1.39	37.23	1.49	1840
Cluster-22178.37527	21.38	1.07	9.2	0.45	9.48	0.5	20.29	1.08	1.87	0.1	0	0	2	0.12	0	0	1275
Cluster-22178.37539	46.92	2.12	60.3	2.65	77.07	3.68	60.84	2.95	0	0	0	0	0	0	1	0.06	1378
Cluster-22178.37544	59	4.78	48	3.76	49	4.21	45	3.91	0	0	0	0	2	0.19	0	0	885
Cluster-22178.37557	128	5.48	145	6.03	160	7.23	127	5.82	8	0.36	3	0.13	6	0.31	6	0.32	1442
Cluster-22178.37611	31.72	1.05	37.37	1.21	41.3	1.45	41	1.46	0	0	0	0	0	0	6.39	0.27	1783
Cluster-22178.37620	6	0.44	6	0.42	11	0.85	7	0.55	0	0	0	0	0	0	0	0	955
Cluster-22178.37646	14.55	2.89	22.85	4.35	49.89	10.65	25.81	5.58	0	0	0	0	1	0.24	0	0	515
Cluster-22178.37662	56.59	0.8	56.73	0.78	56.67	0.84	37.72	0.57	0.11	0	1.38	0.02	7.15	0.12	0	0	3834
Cluster-22178.37678	54.89	2.27	61.35	2.46	164.58	7.18	151.37	6.69	0	0	0	0	0	0	1.1	0.06	1484
Cluster-22178.37690	9.2	0.24	12	0.31	25.34	0.7	11.07	0.31	0	0	3.44	0.09	0	0	0	0	2190
Cluster-22178.37704	18	6.66	15	5.23	10	4.04	12	4.91	0	0	0	0	0	0	1	0.46	397
Cluster-22178.37721	200.83	9.91	150.45	7.21	43.18	2.25	18.55	0.98	0	0	0	0	0	0	0	0	1286
Cluster-22178.37731	81.53	0.95	87.55	1	42.38	0.52	21.51	0.27	7.56	0.09	0	0	0	0	0	0	4586
Cluster-22178.37739	45	0.65	42.81	0.61	30	0.46	23	0.36	0	0	0	0	0	0	0	0	3738
Cluster-22178.37747	19	0.85	20	0.87	12	0.57	18	0.86	1	0.05	0	0	0	0	0	0	1394
Cluster-22178.37755	100.47	4.28	130.72	5.41	164.03	7.38	86.84	3.96	4	0.18	0	0	4.99	0.26	0	0	1448
Cluster-22178.37756	35.96	5.77	19.49	3	126.57	21.71	132.85	23.06	0	0	0	0	0	0	0	0	576
Cluster-22178.37761	91.63	1.78	41.08	0.78	75	1.54	37.05	0.77	0	0	9.58	0.2	11	0.26	0	0	2862
Cluster-22178.37794	15	5.72	19	6.81	27	11.24	24	10.11	0	0	0	0	0	0	0	0	393
Cluster-22178.37856	7.25	0.6	5.26	0.42	6.48	0.57	5.82	0.52	0	0	0	0	0	0	0	0	870
Cluster-22178.37881	14	2.36	13	2.1	9	1.62	5	0.91	0	0	1	0.17	0	0	0	0	561
Cluster-22178.37897	14.19	1.05	17	1.22	24.55	1.93	30.27	2.41	0	0	0	0	0	0	0	0	943
Cluster-22178.37898	203.55	10.15	176.86	8.56	109.67	5.78	92.47	4.94	27.98	1.46	63.15	3.3	0	0	6.82	0.43	1275
Cluster-22178.37900	118.44	2.05	113.13	1.9	179.8	3.27	93.22	1.72	9.51	0.17	9.49	0.17	0	0	0	0	3189
Cluster-22178.37926	189.9	8.13	171.49	7.13	184.82	8.35	167.08	7.65	8.96	0.4	18.69	0.84	0	0	0	0	1442
Cluster-22178.37931	16.41	1.22	26.08	1.88	29.41	2.32	21.94	1.75	0	0	2.13	0.17	0	0	0	0	940
Cluster-22178.37951	0	0	15	1.27	5.57	0.52	6	0.56	0	0	0	0	0	0	0	0	839
Cluster-22178.37953	37	6.15	31	4.95	17	3.02	27	4.86	2	0.35	1	0.17	2	0.4	1	0.21	565
Cluster-22178.37973	5.69	0.12	13.86	0.29	8.13	0.19	5.45	0.13	0	0	0	0	0	0	0	0	2600
Cluster-22178.37975	33.19	1.52	30.88	1.38	14.68	0.71	12.62	0.62	0	0	0	0	0	0	0	0	1364
Cluster-22178.37984	100.55	10.52	72.39	7.32	74.82	8.32	121.43	13.68	2	0.22	0	0	2	0.25	0	0	744
Cluster-22178.38012	27	5.01	37	6.58	15	2.99	16	3.22	0	0	0	0	0	0	1	0.23	533
Cluster-22178.38016	4	0.99	12	2.83	11	2.94	3	0.81	0	0	0	0	0	0	0	0	465
Cluster-22178.38033	21.98	0.45	19.13	0.38	57.7	1.24	45.33	0.99	0	0	23.63	0.51	0	0	0	0	2737
Cluster-22178.38058	7	1.9	4.62	1.19	7	2.06	10	2.97	0	0	0	0	0	0	0	0	447
Cluster-22178.38065	40.7	2.27	0	0	46.31	2.73	23.99	1.43	0	0	0	0	0	0	3.92	0.27	1167
Cluster-22178.38090	50.35	2.17	32.62	1.37	44.4	2.02	37.36	1.73	0	0	0	0	0	0	0	0	1432
Cluster-22178.38101	128.79	4.47	114.22	3.85	31.16	1.14	58.63	2.17	4	0.15	3.71	0.13	3.96	0.16	1.94	0.08	1719
Cluster-22178.38106	37.97	3.33	46.79	3.97	22.73	2.11	23.77	2.24	0	0	0	0	0	0	0	0	838
Cluster-22178.38114	16.89	0.57	39.3	1.28	23	0.81	32.8	1.17	0	0	4	0.14	5	0.2	3	0.13	1770
Cluster-22178.38140	54	1.6	56	1.62	50	1.56	63	2	11	0.34	15	0.47	10	0.36	4	0.15	1965
Cluster-22178.38148	63.9	4.21	49.91	3.19	62.25	4.34	44.29	3.13	0	0	12.55	0.87	0.14	0.01	4.57	0.38	1028
Cluster-22178.38161	16.23	0.27	65.94	1.07	52.65	0.92	33.55	0.6	0	0	0	0	0	0	0	0	3294
Cluster-22178.38175	19.33	1.5	16.18	1.22	24.6	2.02	30.11	2.51	0	0	0	0	4	0.37	0	0	912
Cluster-22178.38184	18.76	0.59	30.21	0.92	13.91	0.46	24.6	0.83	0	0	0	0	0	0	0	0	1870
Cluster-22178.38190	657.58	41.93	592.71	36.64	669.21	45.14	693.7	47.41	278.03	18.59	297.02	19.81	277.64	21.25	244.89	19.53	1054
Cluster-22178.38193	30.11	11.92	34.33	12.77	51.59	22.34	40.86	17.91	1.01	0.42	4.29	1.72	5	2.39	2	0.98	388
Cluster-22178.38198	10.63	1.17	18.67	1.98	1.59	0.19	4.73	0.56	0	0	0.14	0.02	0.5	0.07	0	0	720
Cluster-22178.38206	10.88	0.06	42.95	0.22	19.11	0.11	24.92	0.14	0	0	0	0	10.86	0.07	0	0	9855
Cluster-22178.38220	37	5.17	25	3.36	21	3.13	14	2.11	0	0	1	0.14	1	0.17	0	0	623
Cluster-22178.38255	59	11.08	76	13.67	32	6.44	38	7.74	0	0	0	0	0	0	0	0	530
Cluster-22178.38271	115.85	2.73	102.87	2.36	30.48	0.76	35.09	0.88	13.59	0.34	16	0.4	6	0.17	1.02	0.03	2408
Cluster-22178.38296	125.87	5.94	136.77	6.27	173.24	8.64	191.86	9.69	81.88	4.06	75.96	3.76	58.22	3.3	60.31	3.56	1332
Cluster-22178.38303	189	5.73	190.28	5.61	150	4.79	164	5.31	63.45	2.02	90	2.86	70.31	2.56	59.6	2.26	1930
Cluster-22178.38320	7.06	0.25	20.49	0.71	4.86	0.18	12.8	0.49	0	0	0	0	0	0	0	0	1684
Cluster-22178.38345	163.18	4.79	199.95	5.71	49.47	1.53	28.5	0.89	7.73	0.24	11.78	0.36	22.63	0.8	7.47	0.27	1984
Cluster-22178.38359	525.91	14.79	575.3	15.74	652.4	19.34	394.1	11.84	56.01	1.65	77.5	2.29	199.3	6.72	117.26	4.13	2059
Cluster-22178.38373	49	2.35	71	3.3	32	1.62	37	1.9	9	0.45	15	0.75	6	0.34	7	0.42	1317
Cluster-22178.38387	15.14	1.43	24.06	2.2	9.33	0.94	10.4	1.06	0	0	0	0	2.16	0.25	3.23	0.38	796
Cluster-22178.38403	19.55	0.32	35.99	0.58	49.13	0.85	85.79	1.51	0	0	0	0	0	0	0	0	3334
Cluster-22178.38414	16.14	0.13	10.32	0.08	2.44	0.02	3.21	0.03	0	0	0	0	0	0	0	0	6666
Cluster-22178.38454	13	2.79	12	2.46	9	2.08	1	0.23	0	0	1	0.22	0	0	0	0	496
Cluster-22178.38455	91.72	1.81	163.16	3.14	65.61	1.36	81.88	1.72	0	0	0	0	0	0	0	0	2823
Cluster-22178.38470	34	1.19	26	0.88	24	0.88	26	0.97	0	0	0	0	0	0	0	0	1708
Cluster-22178.38489	115.43	4.87	92.47	3.79	134.63	5.99	102.34	4.62	0	0	0	0	0	0	0	0	1460
Cluster-22178.38507	11	1.37	14	1.68	16	2.12	16	2.14	2	0.26	0	0	0	0	0	0	668
Cluster-22178.38518	64	3.49	50	2.65	17	0.98	14	0.82	0	0	0	0	0	0	0	0	1188
Cluster-22178.38557	257.58	3.02	238.79	2.73	217.7	2.69	133.98	1.68	93.67	1.15	26.3	0.32	67.06	0.94	73.86	1.09	4573
Cluster-22178.38559	23.23	0.36	15.63	0.23	37.29	0.6	32.89	0.54	0	0	0	0	0	0	0	0	3543
Cluster-22178.38563	17.2	1.36	11.23	0.86	10	0.84	5	0.42	0	0	0	0	0	0	0	0	902
Cluster-22178.38569	6.62	0.1	61.45	0.95	98.67	1.64	124.45	2.1	0	0	7.24	0.12	0	0	12.59	0.25	3462
Cluster-22178.38577	110.92	5.85	108.73	5.57	50.48	2.82	58.9	3.33	3.46	0.19	2.08	0.11	1.09	0.07	2.67	0.18	1219
Cluster-22178.38578	24.74	1.09	0	0	13.19	0.62	28.39	1.34	0	0	0	0	0	0	0	0	1405
Cluster-22178.38579	41.77	6.57	21.23	3.21	21.5	3.62	29.95	5.1	0	0	0	0	0	0	0	0	582
Cluster-22178.3858	4.45	0.09	12.78	0.25	9.06	0.19	4.12	0.09	0	0	0	0	0	0	0	0	2768
Cluster-22178.38586	29	0.52	9.63	0.17	29.01	0.55	14.49	0.28	0	0	0	0	0	0	0	0	3079
Cluster-22178.38655	186	19.43	179	18.05	102	11.32	52	5.84	58	6.35	65	7.07	43	5.39	34	4.43	745
Cluster-22178.38667	74.02	2.41	11.24	0.36	40.21	1.38	13.58	0.47	0	0	0	0	0	0	0	0	1813
Cluster-22178.38708	9.35	0.93	16	1.54	11.58	1.23	7.1	0.76	0	0	0	0	0	0	0	0	767
Cluster-22178.38710	15.73	2.08	12.54	1.6	9.1	1.28	12	1.71	1	0.14	0	0	1	0.16	0	0	643
Cluster-22178.38729	130	6.96	115	5.98	59	3.34	40	2.29	8	0.45	9	0.5	4	0.26	17	1.14	1205
Cluster-22178.38741	18.8	0.25	19.46	0.25	16.39	0.23	3.78	0.05	0	0	0	0	0	0	0	0	4031
Cluster-22178.38783	35	0.78	34	0.74	6	0.14	9	0.21	1	0.02	0	0	2	0.05	1	0.03	2534
Cluster-22178.38788	16.14	0.77	30.32	1.41	14.89	0.75	55.07	2.82	0	0	0	0	0	0	0	0	1317
Cluster-22178.38794	54.2	1.8	73.58	2.38	30.32	1.06	23.69	0.84	4.47	0.16	13.3	0.46	12.23	0.49	13.72	0.57	1780
Cluster-22178.38826	70	0.9	0	0	60.28	0.82	85.97	1.18	0	0	0	0	0	0	0	0	4181
Cluster-22178.38831	75.39	7.26	67.24	6.26	62.78	6.42	43.95	4.55	6.81	0.69	6.48	0.65	11.63	1.35	3.92	0.47	786
Cluster-22178.38840	65.12	3.43	47.22	2.42	37	2.06	59.9	3.38	0	0	0	0	0	0	0	0	1220
Cluster-22178.38863	19.67	1.84	16.86	1.52	17.05	1.69	7.68	0.77	0	0	0	0	1	0.11	0	0	802
Cluster-22178.38883	447.05	37.86	423.45	34.7	466.89	41.92	403.74	36.72	131.43	11.67	129.43	11.44	160.24	16.29	123.81	13.1	858
Cluster-22178.38904	288.85	24.58	293.28	24.15	141.81	12.8	180.84	16.53	0	0	0	0	0	0	3.55	0.38	855
Cluster-22178.38907	678.14	12.92	664.4	12.33	505.42	10.14	508.26	10.34	89.67	1.79	81.18	1.63	88.41	2.02	65.38	1.56	2915
Cluster-22178.38909	19.09	0.91	59.37	2.74	35.88	1.8	32.61	1.66	0	0	5.99	0.3	4.83	0.28	0	0	1325
Cluster-22178.38916	23	3.42	26	3.72	20	3.17	11	1.77	1	0.16	0	0	1	0.18	0	0	601
Cluster-22178.38924	98.43	22.29	125.04	27.03	109.78	26.77	116.68	28.78	4	0.95	3.19	0.74	1	0.27	1.41	0.4	484
Cluster-22178.38951	28	8.12	32	8.8	15	4.71	11	3.5	0	0	0	0	0	0	0	0	435
Cluster-22178.38952	3.11	0.06	9.25	0.18	7.13	0.15	10	0.21	0	0	0	0	0	0	0	0	2824
Cluster-22178.38953	6	0.31	5	0.25	10	0.54	11	0.61	0	0	0	0	0	0	0	0	1244
Cluster-22178.38959	208	5.46	206	5.26	48.44	1.34	54	1.51	23	0.63	13.81	0.38	5.47	0.17	4.57	0.15	2187
Cluster-22178.38984	4.63	0.6	17	2.11	6	0.82	5	0.69	0	0	0	0	0	0	0	0	654
Cluster-22178.38987	236.61	14.45	224.51	13.3	198.2	12.8	210.63	13.78	133	8.52	96.69	6.18	85.1	6.24	69.81	5.33	1089
Cluster-22178.38989	20.76	1.69	2.38	0.19	8.07	0.7	13.6	1.19	0	0	0	0	0	0	0	0	882
Cluster-22178.39033	27.98	24.69	25.99	20.83	42	41.17	45.98	46.44	3	2.76	3	2.58	3	3.22	4	4.28	313
Cluster-22178.39043	33	1.99	29	1.69	10	0.64	12	0.77	0	0	9.87	0.62	0	0	0	0	1101
Cluster-22178.39107	108	2.96	89	2.37	55	1.59	41	1.2	9	0.26	8	0.23	10	0.33	13	0.45	2106
Cluster-22178.39115	14.77	0.91	7.13	0.43	5.26	0.35	4.78	0.32	0	0	0	0	0	0	0	0	1077
Cluster-22178.39130	25.69	1.76	28.93	1.92	12.24	0.89	10.95	0.81	5.58	0.4	0	0	1	0.08	0	0	998
Cluster-22178.39132	19.9	0.59	20.58	0.59	4.34	0.14	23.7	0.75	0	0	0	0	0	0	0	0	1965
Cluster-22178.39135	30	2.25	42	3.06	31	2.47	15	1.21	4.29	0.34	1.85	0.15	4.88	0.44	1.47	0.14	934
Cluster-22178.39138	5	1.21	5	1.15	16	4.17	13	3.43	0	0	0	0	0	0	0	0	470
Cluster-22178.39158	150.46	29.81	126.39	23.96	66.92	14.23	64	13.77	3	0.62	3	0.61	2.15	0.51	5	1.23	516
Cluster-22178.39233	3	0.22	13	0.94	11	0.87	8	0.64	1	0.08	0	0	0	0	0	0	940
Cluster-22178.39257	41.05	1.82	39.79	1.72	16.33	0.77	14.74	0.7	0	0	3.26	0.15	0	0	0	0	1399
Cluster-22178.39263	35.31	1.51	46.57	1.93	99.25	4.47	112.67	5.15	0	0	0	0	0	0	2	0.11	1445
Cluster-22178.39266	70	6.99	71	6.85	166	17.61	199	21.38	20	2.1	22	2.29	30	3.6	21	2.62	767
Cluster-22178.39268	22.63	3.01	39.87	5.11	109.99	15.59	113.16	16.24	5.68	0.79	5.98	0.83	0	0	13.96	2.32	641
Cluster-22178.39318	152	8.77	161	9.02	118	7.2	121	7.48	0	0	0	0	0	0	1	0.07	1137
Cluster-22178.39357	16.92	3.21	25.63	4.66	11.56	2.36	9.25	1.91	0	0	0	0	0	0	0	0	527
Cluster-22178.39399	13.17	0.29	11.01	0.23	6.82	0.16	6.94	0.16	0	0	0	0	0	0	0	0	2593
Cluster-22178.39405	149.82	10.43	160.73	10.85	113.3	8.35	101.99	7.62	0	0	0	0	0	0	1	0.09	987
Cluster-22178.39407	48.12	1.16	56.53	1.32	8.74	0.22	27.32	0.7	0	0	0	0	0	0	0	0	2364
Cluster-22178.39409	36.43	4.6	34.65	4.22	68.25	9.19	57.25	7.8	15.23	2.02	8.39	1.1	5.92	0.9	17.4	2.74	661
Cluster-22178.39410	769	21.92	830	23.02	1050	31.54	910	27.71	157	4.7	166	4.97	122	4.17	104	3.71	2035
Cluster-22178.39433	50	2.11	48	1.97	36	1.61	27	1.22	6	0.27	10	0.44	6	0.3	7	0.37	1457
Cluster-22178.39446	128.38	4.92	165.95	6.18	208.25	8.42	193.76	7.94	64.89	2.61	89.26	3.59	75.01	3.45	71.76	3.44	1580
Cluster-22178.39447	123.04	4.75	119.93	4.5	126.33	5.15	57.2	2.36	2.7	0.11	13.22	0.54	43.54	2.02	52.24	2.53	1570
Cluster-22178.39461	170.16	1.8	170.46	1.76	146.23	1.63	56.92	0.64	16.56	0.18	24.01	0.27	27.28	0.35	30	0.4	5043
Cluster-22178.39477	314.3	3.87	310.71	3.73	20.35	0.26	10.89	0.14	0	0	0	0	0	0	6.22	0.1	4368
Cluster-22178.39478	682.94	26.77	708.08	26.98	445.53	18.43	461.84	19.36	11.69	0.48	13	0.53	7.51	0.35	13	0.64	1551
Cluster-22178.39483	18.81	2.17	28.99	3.23	28.83	3.54	12.77	1.59	0	0	1	0.12	0	0	0	0	699
Cluster-22178.39490	116	8.33	119	8.28	21	1.6	24	1.85	0	0	6	0.45	0	0	0	0	965
Cluster-22178.39537	11.18	0.15	0	0	11.63	0.16	11.19	0.16	0	0	0	0	0	0	0	0	4045
Cluster-22178.39564	53.1	2.51	47.51	2.18	41.68	2.08	50.69	2.56	8.11	0.4	7	0.35	4.02	0.23	7.1	0.42	1332
Cluster-22178.39579	237.47	2.9	221.2	2.63	272.48	3.5	184.27	2.4	16.97	0.22	14.31	0.18	7.67	0.11	6.04	0.09	4401
Cluster-22178.39584	6.8	5.14	14.24	9.85	12.18	10.22	5.98	5.14	1	0.79	0	0	0.12	0.11	0	0	324
Cluster-22178.39602	53.32	2.78	69.95	3.54	62	3.42	80.35	4.49	21.93	1.2	0	0	0	0	3.83	0.25	1230
Cluster-22178.39652	0	0	10.9	0.47	10	0.47	6.01	0.29	0	0	0	0	0	0	0	0	1394
Cluster-22178.39655	11.16	0.49	0	0	11.03	0.51	10.87	0.51	0	0	0	0	0	0	0	0	1422
Cluster-22178.39677	11	2.68	15	3.49	3	0.79	4	1.06	0	0	0	0	0	0	0	0	468
Cluster-22178.39693	13.01	0.66	6.9	0.34	2.96	0.16	2.98	0.16	0	0	0	0	0	0	0	0	1259
Cluster-22178.39698	33.03	1.3	15.12	0.58	13.4	0.56	22.64	0.95	0	0	0	0	0	0	0	0	1543
Cluster-22178.39702	52.12	28.12	45.17	22.63	53.82	32.03	48.01	29.02	4	2.25	1	0.54	2	1.31	0	0	353
Cluster-22178.39710	7.67	0.24	15.27	0.46	6.54	0.21	16.39	0.54	0	0	0	0	3.31	0.12	0	0	1895
Cluster-22178.39740	160.73	1.24	198.33	1.49	53.58	0.43	96.41	0.79	20.16	0.16	13.62	0.11	11.56	0.11	13.05	0.13	6819
Cluster-22178.39761	9.98	0.11	13.65	0.15	30.27	0.36	18.75	0.23	3.24	0.04	0	0	0	0	0	0	4748
Cluster-22178.39793	15.76	0.66	9.52	0.39	9.36	0.41	10.11	0.45	1	0.04	0	0	0	0	0	0	1474
Cluster-22178.39795	621	23.52	562	20.69	265	10.59	153	6.2	156	6.2	160	6.36	116	5.27	90	4.27	1596
Cluster-22178.39829	78.93	2.09	95.83	2.47	54.98	1.53	68.41	1.93	21.34	0.59	14.81	0.41	0.72	0.02	2.23	0.07	2172
Cluster-22178.39877	20.52	2.46	28	3.23	21	2.68	7	0.9	4	0.5	0	0	3	0.43	2.01	0.3	683
Cluster-22178.39878	83.54	7.51	71.1	6.19	72.86	6.95	54.37	5.26	0	0	2	0.19	1	0.11	2	0.22	823
Cluster-22178.39884	216.24	4.13	278.12	5.17	462.35	9.3	398.54	8.12	86.66	1.74	86.5	1.74	63.44	1.45	22.26	0.53	2909
Cluster-22178.39899	105.77	1.96	90.71	1.64	195.36	3.81	103.74	2.05	12.92	0.25	3.6	0.07	4.48	0.1	1.78	0.04	2992
Cluster-22178.39905	5.06	0.09	8.05	0.13	13.06	0.23	12.45	0.22	0	0	0	0	0	0	0	0	3258
Cluster-22178.39906	162	1.95	95.79	1.13	76.98	0.98	42.65	0.55	6	0.08	32.88	0.42	0	0	10.06	0.15	4453
Cluster-22178.39907	67.65	2.38	9.5	0.33	28.15	1.04	33.27	1.25	0	0	0	0	0	0	0	0	1698
Cluster-22178.39926	94.98	0.95	65.25	0.64	41.09	0.43	76.8	0.82	0	0	0	0	0	0	0	0	5301
Cluster-22178.39933	191.34	1.74	242.12	2.15	120.94	1.16	169.46	1.64	87.63	0.84	19.83	0.19	21.12	0.23	50.06	0.57	5819
Cluster-22178.39947	73	1.25	114	1.9	11	0.2	49	0.89	0	0	0	0	0	0	0	0	3218
Cluster-22178.39949	47.02	2.5	41.6	2.15	21.13	1.19	17.85	1.02	3.29	0.18	3.28	0.18	12.07	0.77	6.3	0.42	1211
Cluster-22178.39957	39.99	1.5	46.92	1.71	32.36	1.28	38.94	1.56	0	0	1.02	0.04	0	0	1.03	0.05	1611
Cluster-22178.39962	3.13	0.13	12.49	0.48	17.27	0.73	17.71	0.76	0	0	0	0	0	0	0	0	1527
Cluster-22178.39967	187.74	5.49	200.35	5.7	159.85	4.92	180.58	5.64	8.64	0.27	1.94	0.06	1.15	0.04	3.26	0.12	1991
Cluster-22178.39997	144.81	5.82	201.58	7.87	258.23	10.95	208.6	8.97	74.06	3.12	66.75	2.81	51.41	2.48	65.39	3.29	1519
Cluster-22178.40001	543	21.01	419	15.76	313	12.78	209	8.65	55	2.23	73	2.96	65	3.02	54	2.62	1568
Cluster-22178.40012	11.73	0.33	52.85	1.46	99.48	2.97	53.67	1.62	0	0	0	0	0	0	0	0	2047
Cluster-22178.40013	289.63	8.96	231.36	6.96	234.82	7.66	199.89	6.61	23	0.75	28	0.91	17	0.63	21	0.81	1895
Cluster-22178.40032	5.09	4.06	13.56	9.88	16.01	14.19	19	17.29	0	0	0	0	0	0	0	0	320
Cluster-22178.40065	75.42	2.73	42.88	1.51	36.9	1.41	19.04	0.74	0	0	0	0	0	0	0	0	1659
Cluster-22178.40077	80.59	1.73	90.79	1.9	73.92	1.67	67.56	1.55	0	0	0	0	0	0	0	0	2616
Cluster-22178.40079	513.64	11.37	450.54	9.71	456.01	10.63	418.75	9.89	0	0	0	0	0	0	0	0	2546
Cluster-22178.4008	15.77	0.4	8.37	0.21	12.07	0.33	7.34	0.2	0	0	0	0	0	0	0	0	2235
Cluster-22178.40087	1192.55	25.59	1239.63	25.9	1433.86	32.4	1283.13	29.39	159.37	3.59	146.71	3.31	116.11	2.99	136.44	3.67	2618
Cluster-22178.40088	50	3.66	50	3.55	24.98	1.94	44	3.46	0	0	0	0	0	0	0	0	951
Cluster-22178.40095	51	2.03	26.91	1.04	13	0.55	6.87	0.29	0	0	0	0	5.49	0.26	0	0	1529
Cluster-22178.40109	145.68	4.01	125.72	3.37	69.61	2.02	64.82	1.91	13.24	0.38	39.49	1.14	29.97	0.99	52.5	1.81	2098
Cluster-22178.40110	717.1	19.58	749.86	19.92	448.22	12.9	411.97	12.01	131.03	3.75	141.79	4.07	89.5	2.93	66.76	2.28	2113
Cluster-22178.40120	70.65	3.36	64.73	2.99	23.42	1.18	46.6	2.37	0	0	3	0.15	6.01	0.34	0	0	1324
Cluster-22178.40123	7	1.08	6.43	0.95	12	1.98	4	0.67	0	0	0	0	0	0	0	0	589
Cluster-22178.40145	432	42.9	440	42.22	259	27.32	165	17.62	0	0	0	0	0	0	1	0.12	770
Cluster-22178.40148	85.82	262.8	105.49	276.69	33.49	109.43	29.86	108.63	0	0	0	0	0	0	0	0	253
Cluster-22178.40152	40	1.68	25	1.02	53	2.35	60	2.7	3	0.13	2	0.09	1	0.05	1	0.05	1464
Cluster-22178.40204	24	0.58	18	0.42	9	0.23	8	0.21	0	0	0	0	0	0	0	0	2362
Cluster-22178.40206	80	5.11	77	4.77	59.23	4.01	72	4.93	0	0	0	0	0	0	1	0.08	1052
Cluster-22178.40208	8.01	0.24	5.4	0.16	5.62	0.18	14.44	0.47	0	0	0	0	0	0	0	0	1937
Cluster-22178.40209	14.42	1.63	13.57	1.48	10.66	1.28	6.15	0.75	0	0	0	0	0	0	0	0	709
Cluster-22178.40225	301	15.1	304	14.81	152	8.05	166	8.91	25	1.32	40	2.1	22	1.32	27	1.7	1269
Cluster-22178.40226	84	8.48	113	11.01	84	9	80	8.68	19	2.01	8	0.84	19	2.3	11	1.39	762
Cluster-22178.40273	20.5	1.19	16.61	0.94	13.46	0.83	10.34	0.64	1	0.06	0	0	0	0	0	0	1132
Cluster-22178.40275	3.56	1.14	3.24	0.98	9.94	3.47	9.2	3.25	0	0	0	0	0	0	0.2	0.08	418
Cluster-22178.40280	12.59	0.54	2.78	0.12	12.06	0.55	8.5	0.39	0	0	0	0	0	0	0	0	1435
Cluster-22178.40294	41.03	1.27	85.5	2.58	112.15	3.66	84.58	2.8	24.81	0.81	22.36	0.73	15.2	0.56	15.2	0.59	1894
Cluster-22178.40303	10	0.58	13	0.73	20	1.23	12	0.75	0	0	0	0	0	0	0	0	1129
Cluster-22178.40315	119.89	1.1	82.45	0.73	170.34	1.64	145.19	1.42	32.86	0.32	51.43	0.49	30.24	0.33	52.05	0.6	5792
Cluster-22178.40316	72.65	1.34	59.09	1.06	24.33	0.47	18.56	0.36	0	0	2.74	0.05	0	0	1	0.02	3007
Cluster-22178.40318	89.71	1.81	115.56	2.27	100.4	2.14	89.28	1.93	14.39	0.31	15	0.32	9	0.22	8	0.2	2763
Cluster-22178.40333	282	26.55	263	23.93	282	28.18	279	28.23	28	2.76	24	2.36	21	2.37	17	2	798
Cluster-22178.40346	88.34	4.65	109.5	5.59	122	6.78	116.45	6.56	16.58	0.92	19.54	1.08	2.36	0.15	5.25	0.35	1222
Cluster-22178.40349	29.24	0.66	18.03	0.39	19.51	0.46	20.08	0.48	0	0	0	0	7.87	0.21	2.65	0.07	2518
Cluster-22178.40363	47.35	2.21	55.19	2.5	149.64	7.38	91.84	4.59	18.54	0.91	18.06	0.88	6.52	0.37	8	0.47	1344
Cluster-22178.40370	86.47	3.76	77.28	3.26	48.67	2.23	10.19	0.47	5.89	0.27	4.95	0.23	4.73	0.25	1.91	0.1	1425
Cluster-22178.40397	37	5.61	30	4.38	13	2.11	6	0.98	0	0	0	0	0	0	1	0.19	594
Cluster-22178.40398	317	10.28	324	10.21	268	9.16	333	11.53	128	4.35	112	3.81	103	4.01	108	4.39	1821
Cluster-22178.40399	141	17.01	123	14.31	69	8.86	45	5.85	17	2.15	20	2.51	17	2.46	20	3.01	680
Cluster-22178.40419	115.55	6.14	94.75	4.89	85.84	4.82	61.71	3.51	0	0	0	0	5.25	0.34	0	0	1212
Cluster-22178.40420	18.18	9.52	14.14	6.88	5	2.89	4	2.34	0	0	0	0	0	0	1	0.64	356
Cluster-22178.40438	85.02	14.51	70.32	11.52	50.29	9.19	76.27	14.1	2	0.36	0	0	1.52	0.31	0	0	557
Cluster-22178.40440	18.22	1.95	16.57	1.71	1.39	0.16	8.19	0.94	0	0	0	0	0	0	0	0	733
Cluster-22178.40463	266	12.88	327	15.38	325	16.62	271	14.05	38.89	1.98	46.84	2.38	40	2.32	38.89	2.36	1305
Cluster-22178.40472	21	2.24	14	1.44	11	1.25	17	1.96	0	0	1	0.11	1	0.13	0	0	734
Cluster-22178.40479	20.14	1.2	31.55	1.82	41.11	2.58	35.39	2.25	2.13	0.13	0	0	3.27	0.23	0	0	1113
Cluster-22178.40488	111.5	1.31	120.4	1.38	85.34	1.06	70.35	0.88	2.41	0.03	35.13	0.43	65.53	0.92	18.86	0.28	4564
Cluster-22178.40513	53	5.23	58.62	5.59	58	6.08	17.28	1.83	0	0	0	0	0	0	0	0	773
Cluster-22178.40526	26.62	1	25.68	0.94	36.95	1.47	33.47	1.35	0	0	3.75	0.15	2.5	0.11	5.27	0.25	1603
Cluster-22178.40539	62.44	1.94	49.03	1.48	56.72	1.85	41.28	1.37	10.72	0.35	4.7	0.15	6.48	0.24	3.94	0.15	1891
Cluster-22178.40541	332	11.94	335	11.71	209	7.93	231	8.88	5	0.19	2	0.08	2	0.09	2	0.09	1667
Cluster-22178.40542	46	5.07	41	4.36	23	2.69	20	2.37	0	0	0	0	0	0	0	0	720
Cluster-22178.40549	46.89	1.29	69.32	1.85	69.44	2.01	60.05	1.76	0	0	0	0	11.87	0.39	15.1	0.52	2104
Cluster-22178.40581	54.93	1.16	63.72	1.31	25.16	0.56	56.37	1.27	0	0	0	0	0	0	0	0	2664
Cluster-22178.40585	32.27	0.81	51.6	1.26	23.85	0.63	0	0	0	0	1.89	0.05	0	0	4.77	0.15	2273
Cluster-22178.40608	36.9	0.92	38.06	0.93	31.14	0.82	50.43	1.35	0	0	2.45	0.06	0	0	0	0	2281
Cluster-22178.40623	239.55	3.92	225.97	3.6	89.18	1.54	68.25	1.19	0	0	0	0	18.91	0.37	0	0	3351
Cluster-22178.40636	67	3.46	59	2.96	43	2.35	27	1.49	7	0.38	0	0	5	0.31	4	0.26	1240
Cluster-22178.40638	77	6.23	94	7.36	57	4.89	75.75	6.58	0	0	0	0	0	0	0	0	886
Cluster-22178.40649	289.26	7.1	336.02	8.03	307.91	7.97	325.83	8.54	53.12	1.37	56.5	1.46	70.72	2.08	65.04	2	2320
Cluster-22178.40654	20.72	0.99	25.51	1.18	32.33	1.63	28.93	1.48	1.65	0.08	3.71	0.19	0	0	2.48	0.15	1320
Cluster-22178.40663	30.44	2.08	38.73	2.56	22.86	1.65	39.5	2.89	0	0	0	0	0	0	0	0	1001
Cluster-22178.40671	209.23	7	223.54	7.28	149.68	5.28	121.15	4.33	44.85	1.58	47.33	1.66	43.75	1.76	39.36	1.65	1772
Cluster-22178.40695	19.01	1.17	11.34	0.68	4.43	0.29	7	0.46	0	0	0	0	0	0	0	0	1081
Cluster-22178.40697	16.42	0.55	22.4	0.73	30.07	1.06	15.27	0.54	2	0.07	0	0	1	0.04	2	0.08	1779
Cluster-22178.40699	55	2.95	54	2.81	16	0.91	20	1.15	4	0.22	3	0.17	6	0.39	2	0.13	1205
Cluster-22178.40708	29.23	2.28	6.55	0.49	30.98	2.56	10.2	0.85	0	0	1.71	0.14	1.45	0.14	0	0	909
Cluster-22178.40728	632.73	61.51	640	60.13	448	46.24	369.21	38.6	15	1.53	18	1.82	12.38	1.45	22	2.67	781
Cluster-22178.40756	42.04	1.56	27.1	0.98	100.92	3.96	63.77	2.53	0	0	0	0	0	0	0	0	1622
Cluster-22178.40764	24	2.07	17	1.42	19	1.74	14	1.3	1	0.09	0	0	0	0	0	0	846
Cluster-22178.40775	999.3	16.62	1008.8	16.34	765.5	13.4	641.12	11.38	327.95	5.72	365.39	6.39	318.05	6.34	253.45	5.28	3302
Cluster-22178.40804	354	15.59	310	13.26	148	6.88	114	5.37	96	4.44	98	4.52	70.02	3.7	81.65	4.5	1409
Cluster-22178.40815	171.74	3.35	190.88	3.63	190.98	3.92	136.86	2.85	19.5	0.4	45.39	0.93	39.91	0.93	47.99	1.17	2852
Cluster-22178.40844	7.74	2.67	6.92	2.25	8.94	3.36	9.51	3.61	0	0	0	0	0	0	1.09	0.47	407
Cluster-22178.40845	55.45	3.27	66.85	3.83	55.96	3.49	63.51	4.01	0	0	0	0	5.19	0.37	6.96	0.51	1118
Cluster-22178.40859	120	3.88	136	4.28	107	3.65	157	5.42	13	0.44	7	0.24	14	0.54	17	0.69	1825
Cluster-22178.40861	17.58	1.79	36.65	3.6	21.61	2.33	21.48	2.35	0	0	0	0	0	0	0	0	758
Cluster-22178.40862	23.88	2.26	20.75	1.9	22.64	2.28	17.69	1.8	2.36	0.23	0	0	0	0	0	0	794
Cluster-22178.40863	103	4.49	75	3.17	46	2.11	43	2	7	0.32	4	0.18	9	0.47	6	0.33	1422
Cluster-22178.40879	114	29.82	99	24.63	149	42.12	87	24.87	10	2.74	7	1.88	12	3.78	7	2.27	454
Cluster-22178.40896	430.39	40.9	464.51	42.67	459.74	46.37	513.84	52.49	50.4	5.02	40.97	4.06	43.56	4.97	39.83	4.73	793
Cluster-22178.40914	68.96	1.71	78.13	1.88	64.29	1.67	92.94	2.45	14.64	0.38	5.56	0.14	4.34	0.13	9.9	0.31	2306
Cluster-22178.40922	122.76	7.1	136.27	7.65	110.6	6.76	104.07	6.45	34.32	2.08	54.8	3.32	43.14	3	26.49	1.92	1135
Cluster-22178.40950	58	3.15	57	3	48	2.75	36	2.09	11	0.63	11	0.62	10	0.65	8	0.54	1193
Cluster-22178.40980	145.63	4.01	169.97	4.55	144.54	4.19	117.07	3.44	18.58	0.54	10.61	0.31	0	0	3.24	0.11	2099
Cluster-22178.40989	32	1.17	24	0.85	32	1.23	29	1.13	3	0.11	10	0.38	5	0.22	1	0.05	1650
Cluster-22178.41008	12.26	0.83	25.28	1.66	26.04	1.87	10.88	0.79	0	0	0	0	0	0	0	0	1007
Cluster-22178.41017	29.25	0.34	67.04	0.77	16.56	0.2	55.18	0.69	0	0	18.5	0.23	0	0	0	0	4576
Cluster-22178.41026	47.19	1.33	37.92	1.04	38	1.13	18.96	0.57	16.68	0.49	4.15	0.12	0	0	8.39	0.3	2058
Cluster-22178.41030	189.21	4.25	175.99	3.85	196.2	4.64	191.15	4.58	43.49	1.02	58.41	1.38	46.66	1.26	26.05	0.73	2513
Cluster-22178.41054	452.12	5.45	584.95	6.88	687.41	8.72	697.08	8.97	151.76	1.92	162.75	2.06	251.19	3.63	180.27	2.73	4454
Cluster-22178.41055	365.69	9.48	312.4	7.88	315.7	8.63	339.9	9.41	32.59	0.89	23.02	0.63	18.5	0.58	31.44	1.02	2211
Cluster-22178.41061	12.83	1.68	17.81	2.25	15.75	2.2	9.05	1.28	0	0	0	0	1	0.16	0	0	646
Cluster-22178.41062	6.26	0.91	5.7	0.79	20.06	3.1	8.32	1.3	1	0.15	0	0	0	0	0	0	610
Cluster-22178.41134	196	17.98	157	13.93	116	11.29	44	4.34	12	1.15	25	2.39	15	1.65	11	1.26	812
Cluster-22178.41139	249.46	4.72	290	5.35	287	5.72	289.35	5.85	44.72	0.89	20.1	0.4	24.11	0.55	52	1.23	2932
Cluster-22178.41142	14	0.98	16	1.09	19	1.41	16	1.21	0	0	0	0	0	0	0	0	980
Cluster-22178.41186	36	23.69	31	18.78	27	19.68	42	31.23	1	0.69	0	0	1	0.8	0	0	335
Cluster-22178.41214	259.13	4.43	297.14	4.95	124.68	2.25	194.43	3.55	33.99	0.61	3.69	0.07	27.18	0.56	36.44	0.78	3216
Cluster-22178.41226	111.88	2.44	214.2	4.55	206.65	4.75	243.47	5.67	97.24	2.23	117.64	2.7	70.18	1.84	69.71	1.91	2577
Cluster-22178.41243	8.93	0.53	18.08	1.05	0	0	6.72	0.43	0	0	0	0	0	0	0	0	1108
Cluster-22178.41244	14.71	1.73	16.1	1.82	3.47	0.43	16.91	2.14	0	0	0	0	0	0	0	0	692
Cluster-22178.41271	131.73	11.81	166.53	14.44	86.24	8.2	66.23	6.38	9.77	0.92	7.48	0.7	3.09	0.33	8.48	0.95	825
Cluster-22178.41297	9.45	0.39	8.37	0.34	8.78	0.38	5	0.22	0	0	0	0	0	0	0	0	1483
Cluster-22178.41300	132.58	1.83	134.18	1.81	124.23	1.81	85.89	1.27	1.21	0.02	2	0.03	3.41	0.06	2	0.03	3917
Cluster-22178.41323	607	107.98	602	102.69	188	35.82	257	49.56	0	0	0	0	2	0.43	1	0.22	545
Cluster-22178.41335	7.96	0.27	17.23	0.56	21.81	0.77	11.08	0.4	0	0	0	0	0	0	0	0	1771
Cluster-22178.41337	81.61	1.59	59.98	1.14	48.87	1	50.36	1.04	14.87	0.3	11.35	0.23	10.23	0.24	26.83	0.65	2863
Cluster-22178.41338	42.65	1.04	22.95	0.54	17.17	0.44	22.24	0.58	0	0	0	0	0	0	0	0	2338
Cluster-22178.41401	30.83	1.72	31.8	1.72	32.07	1.89	30.27	1.81	0	0	1	0.06	1	0.07	0	0	1168
Cluster-22178.41413	20.79	0.67	47.02	1.46	32.55	1.1	28.26	0.97	0	0	0	0	0	0	0	0	1841
Cluster-22178.41415	2.96	0.12	2.85	0.11	7.87	0.34	12.3	0.53	0	0	0	0	0	0	0	0	1506
Cluster-22178.41416	73	12.9	68	11.52	49.67	9.4	27.16	5.2	0	0	0	0	1	0.21	3	0.66	547
Cluster-22178.41420	86.12	2.45	124.2	3.44	276.5	8.29	5.6	0.17	0	0	2.18	0.07	0	0	0	0	2038
Cluster-22178.41440	23	3.67	22	3.37	24	4.09	7	1.21	0	0	0	0	0	0	0	0	578
Cluster-22178.41441	255.15	8.45	230.95	7.44	198.21	6.92	266.69	9.44	4.82	0.17	9.3	0.32	0	0	7.08	0.29	1788
Cluster-22178.41458	33.58	1.81	117.65	6.16	40.69	2.32	46.35	2.68	0	0	3	0.17	0	0	0	0	1198
Cluster-22178.41464	12	1.96	19	2.97	23	4.01	39	6.88	1	0.17	0	0	1	0.2	1	0.2	571
Cluster-22178.41483	11	7.33	4.99	3.06	6.99	5.16	8.14	6.13	0	0	0	0	0	0	0	0	334
Cluster-22178.41485	119.61	3.42	98.16	2.73	97.15	2.92	64.02	1.95	2	0.06	13	0.39	3	0.1	0	0	2031
Cluster-22178.41486	11.22	0.31	35.16	0.95	16.27	0.48	18.75	0.56	0	0	0	0	0	0	0	0	2079
Cluster-22178.41487	53.44	1.82	68.06	2.26	55.7	2.01	40.31	1.47	0	0	0	0	0	0	0	0	1742
Cluster-22178.41528	25.05	1.5	0	0	21.75	1.38	23.33	1.5	1.89	0.12	1.89	0.12	0	0	0	0	1105
Cluster-22178.41529	413.29	12.58	235.99	6.99	157.29	5.05	198.71	6.46	0	0	0	0	0	0	6.92	0.26	1922
Cluster-22178.41551	7.9	0.14	6.84	0.12	2.83	0.05	12.79	0.25	0	0	0	0	0	0	0	0	3072
Cluster-22178.41552	6.82	0.14	6.5	0.13	5.58	0.12	18.81	0.42	0	0	0	0	0	0	0	0	2663
Cluster-22178.41588	270.9	8.33	379.77	11.36	115.17	3.73	337.96	11.1	20.87	0.67	2.26	0.07	52.94	1.95	15.23	0.59	1906
Cluster-22178.41609	371.53	7.98	404.73	8.46	399.07	9.02	413.56	9.48	9.6	0.22	10.8	0.24	22.2	0.57	2.77	0.07	2617
Cluster-22178.41614	53.77	7.99	71.59	10.23	92.86	14.74	78.99	12.69	1	0.16	0	0	1	0.18	3	0.56	601
Cluster-22178.41638	105.74	2.98	83.12	2.28	95.39	2.83	122.19	3.67	11	0.32	2.27	0.07	5	0.17	0	0	2058
Cluster-22178.41644	22.71	1.56	15.7	1.05	36.33	2.64	24.99	1.84	1.1	0.08	0	0	0	0	0	0	997
Cluster-22178.41657	431.21	11.54	439.76	11.45	336.8	9.5	366.67	10.48	330.02	9.27	233.31	6.56	137.78	4.42	141.49	4.74	2151
Cluster-22178.41663	47.67	0.77	54.87	0.86	77.08	1.31	94.34	1.63	0	0	0	0	50.9	0.99	0	0	3392
Cluster-22178.41670	788.98	14.16	767.17	13.41	971.9	18.36	985.6	18.87	756.76	14.25	598.77	11.29	323.5	6.96	365.63	8.22	3079
Cluster-22178.41691	30	34.28	51	52.25	74	93.77	37	48.92	8	9.52	5	5.5	5	6.97	10	13.76	297
Cluster-22178.41697	8.81	0.96	10.37	1.1	7.59	0.88	7.64	0.9	0	0	0.72	0.08	0	0	0	0	723
Cluster-22178.41700	182.48	4.73	210.64	5.32	164.84	4.51	160.76	4.45	9.02	0.25	14.89	0.41	0	0	5.71	0.19	2210
Cluster-22178.41711	40.2	1.26	47.31	1.44	12.53	0.41	8.89	0.3	0	0	1	0.03	0	0	1	0.04	1872
Cluster-22178.41715	83.6	1.13	11.71	0.15	86.66	1.23	62.73	0.9	0	0	8.12	0.12	0	0	0	0	4007
Cluster-22178.41728	33	10.73	38	11.69	38	13.44	59	21.11	9	3.06	14	4.64	4	1.57	1	0.4	416
Cluster-22178.41734	57.24	1.57	49.17	1.31	70.6	2.04	56.2	1.65	26.44	0.76	9.24	0.27	13.28	0.44	8.52	0.29	2103
Cluster-22178.41735	12.76	1.11	8.09	0.68	5.26	0.49	12.73	1.19	0	0	0	0	0	0	0	0	840
Cluster-22178.41745	343.36	2.02	332.84	1.91	241.83	1.49	171.8	1.08	0	0	39.64	0.25	0	0	28.32	0.21	8866
Cluster-22178.41788	12	0.76	15	0.92	11	0.74	2	0.14	0	0	0	0	0	0	0	0	1059
Cluster-22178.41793	42.19	21.66	66.69	31.85	52.65	29.78	35.22	20.21	0	0	0	0	0	0	0	0	358
Cluster-22178.41794	331.8	29.85	358.54	31.19	282.56	26.96	179.55	17.36	3.34	0.32	3.81	0.36	1	0.11	1	0.11	823
Cluster-22178.41805	174.72	9.86	179.1	9.81	138.44	8.26	120.9	7.31	34.52	2.04	37.03	2.19	32.47	2.2	28.42	2.01	1157
Cluster-22178.41825	14.75	3.23	13.24	2.77	20.49	4.82	18.61	4.43	0	0	0	0	0	0	0	0	492
Cluster-22178.41838	0	0	49.25	0.75	97.67	1.6	11.52	0.19	0	0	0	0	0	0	0	0	3512
Cluster-22178.41885	89	1.41	75	1.16	49	0.82	60.85	1.03	0	0	8	0.13	2	0.04	0	0	3445
Cluster-22178.41893	360.18	5.34	229.12	3.31	162.74	2.54	129.56	2.05	11.06	0.17	27.24	0.42	0	0	10.99	0.2	3673
Cluster-22178.41894	204.33	10.11	169.28	8.13	41.65	2.18	54.89	2.91	11.05	0.57	5.23	0.27	1.79	0.11	3.23	0.2	1283
Cluster-22178.41902	63.31	8.81	59.6	7.99	60.45	8.98	55	8.27	0	0	2	0.29	0	0	0	0	624
Cluster-22178.41904	34	1.02	35	1.02	23	0.73	19	0.61	4	0.13	11	0.35	0	0	0	0	1943
Cluster-22178.41931	421.39	45.51	496.79	51.8	453.56	52.07	447.36	52.01	181.03	20.5	201.12	22.62	134.35	17.43	120.43	16.23	729
Cluster-22178.41943	26.11	4.06	10.93	1.63	25.38	4.22	26.59	4.47	0	0	0	0	0	0	3.78	0.73	586
Cluster-22178.41945	11	4.16	12	4.27	8	3.31	13	5.44	0	0	0	0	1	0.46	0	0	394
Cluster-22178.41956	685.25	15.82	690.21	15.52	556.9	13.54	651.5	16.06	131	3.17	126	3.06	85.98	2.38	112	3.24	2451
Cluster-22178.41967	130.6	1.16	137.03	1.18	227.59	2.12	241.18	2.28	0	0	65.49	0.61	0	0	0	0	5967
Cluster-22178.41982	44.58	0.44	50.43	0.48	60.09	0.62	41.03	0.43	1.24	0.01	5.85	0.06	0	0	7.63	0.09	5402
Cluster-22178.41991	8.5	0.74	12.64	1.06	3.59	0.33	0	0	0	0	0	0	0	0	0	0	842
Cluster-22178.41993	109.04	3.48	93.75	2.91	139.71	4.7	126.42	4.31	10.23	0.34	6.11	0.2	5.65	0.22	7.25	0.29	1847
Cluster-22178.42008	214.44	10.91	146.49	7.23	471.22	25.32	503.91	27.44	25.89	1.38	92.44	4.93	19.3	1.18	20.48	1.3	1255
Cluster-22178.42009	10	2.36	10	2.25	5	1.27	6	1.54	0	0	0	0	0	0	0	0	475
Cluster-22178.42037	136.89	1.54	140.65	1.54	110.96	1.31	128.91	1.54	6.15	0.07	44.59	0.53	0	0	0	0	4762
Cluster-22178.42043	740.49	21.07	773.4	21.41	884.53	26.53	733.33	22.29	296.32	8.85	421.06	12.58	328.66	11.22	320.89	11.44	2038
Cluster-22178.42049	552.8	7.25	537.24	6.86	489.68	6.75	529.6	7.4	32.04	0.44	0	0	25.81	0.41	26.46	0.43	4119
Cluster-22178.42051	10.79	0.99	10.74	0.95	0	0	7.54	0.74	0	0	0	0	0	0	0	0	811
Cluster-22178.42075	114.65	0.97	183.35	1.52	111.84	1	106.15	0.96	29.07	0.26	68.65	0.61	41.18	0.42	35.72	0.38	6219
Cluster-22178.42085	20.6	1.07	8.25	0.42	21.67	1.19	5.68	0.32	0.96	0.05	1	0.05	0	0	0	0	1235
Cluster-22178.42094	11.74	0.73	23.57	1.42	8.87	0.58	2.15	0.14	0	0	0	0	0	0	0	0	1076
Cluster-22178.421	6.57	0.19	7.07	0.2	11.03	0.33	5.82	0.18	0	0	0	0	0	0	0	0	2021
Cluster-22178.42108	34.97	1.18	17.38	0.57	11.88	0.42	52.79	1.9	0	0	0	0	0	0	0	0	1764
Cluster-22178.42129	34.74	1.3	20.69	0.75	10.39	0.41	10.09	0.4	0	0	1.37	0.05	3.03	0.14	4.06	0.19	1609
Cluster-22178.42132	150	11.27	145	10.55	57	4.54	43	3.47	24	1.89	43	3.38	18	1.62	33	3.1	934
Cluster-22178.42134	61.32	2.75	75.11	3.27	29.01	1.37	21.32	1.02	0	0	5	0.23	4	0.22	4	0.22	1389
Cluster-22178.42145	18	3.11	13	2.16	7	1.3	15	2.81	0	0	0	0	0	0	0	0	553
Cluster-22178.42151	14.03	5.51	9.46	3.49	13	5.58	6	2.61	1	0.41	0	0	0	0	1	0.48	389
Cluster-22178.42162	83.35	2.89	108.49	3.66	115.29	4.21	124.47	4.61	39.1	1.42	28.54	1.04	3.43	0.14	7.47	0.32	1720
Cluster-22178.42182	160.08	1.69	183.83	1.89	127.22	1.41	176.04	1.98	0	0	0	0	0	0	0	0	5051
Cluster-22178.42197	36.99	1.1	61.7	1.79	48.03	1.51	51.18	1.63	4.98	0.16	0	0	6.3	0.23	10.63	0.4	1955
Cluster-22178.42201	156.37	1.97	143.08	1.76	110	1.46	208.12	2.8	15.35	0.2	4.67	0.06	0	0	9.03	0.14	4271
Cluster-22178.42206	73.63	3.85	69.09	3.51	104.63	5.79	145.88	8.18	0	0	0	0	0	0	0	0	1227
Cluster-22178.42207	40.8	1.76	45.58	1.91	30.07	1.37	29.85	1.38	4.59	0.21	5.65	0.26	6.73	0.35	9.1	0.49	1435
Cluster-22178.42210	299.85	7.18	314.82	7.34	328.44	8.29	284.03	7.26	106	2.66	95	2.39	47.46	1.36	49.04	1.47	2372
Cluster-22178.42218	242.87	5.96	348.35	8.32	151.72	3.92	239.41	6.27	0	0	20	0.52	0	0	0	0	2323
Cluster-22178.42226	8.63	0.15	7.4	0.12	6.56	0.12	5.76	0.1	0	0	0	0	0	0	0	0	3247
Cluster-22178.42228	346.86	6.72	348.7	6.58	418.29	8.54	359.71	7.44	120.49	2.45	110.24	2.25	96.9	2.25	102.08	2.48	2870
Cluster-22178.42231	18.68	0.79	10.64	0.43	9.09	0.4	8.63	0.39	0	0	0	0	0	0	0	0	1463
Cluster-22178.42259	84.65	4.3	103.89	5.12	60.84	3.26	92.66	5.04	0	0	0	0	0	0	0	0	1257
Cluster-22178.42281	495	10.25	530.99	10.71	510.96	11.14	438	9.68	216.64	4.71	233.58	5.08	220.01	5.46	188.35	4.89	2703
Cluster-22178.42286	231	2.24	235	2.22	230	2.35	259	2.68	45	0.46	53	0.54	22	0.26	17	0.21	5474
Cluster-22178.42294	257.11	11.01	227.34	9.46	209.03	9.45	163.43	7.48	30.62	1.38	17.46	0.78	25.59	1.31	16.78	0.9	1442
Cluster-22178.42324	154.94	53.83	177	58.04	132	49.97	201	76.97	1	0.36	2	0.71	2	0.84	1	0.43	406
Cluster-22178.42327	47.37	0.49	10.96	0.11	32.29	0.35	23.42	0.26	0	0	0	0	0	0	18.87	0.24	5183
Cluster-22178.42329	92.75	1.99	205.8	4.3	129.12	2.92	267.34	6.13	2.5	0.06	22.96	0.52	10.88	0.28	17.19	0.46	2615
Cluster-22178.42332	6.4	0.4	11.77	0.71	8.3	0.55	11.93	0.8	0	0	0	0	0	0	0	0	1070
Cluster-22178.42346	437.36	13.99	393.44	12.24	262.62	8.86	244.16	8.34	50.04	1.68	103.42	3.47	93.76	3.6	55.57	2.23	1842
Cluster-22178.42348	282.64	8.85	297.56	9.06	419.38	13.84	422.84	14.15	113.96	3.74	66.58	2.19	35.24	1.32	88.43	3.47	1876
Cluster-22178.42377	44	5.81	45	5.72	80	11.25	97	13.81	6	0.83	1	0.14	3	0.48	4	0.66	644
Cluster-22178.42379	224.88	6.06	179.66	4.71	191	5.42	209.9	6.04	10	0.28	8.38	0.24	14	0.45	7	0.24	2137
Cluster-22178.42382	23.83	0.51	13.82	0.29	6.24	0.14	3.1	0.07	0	0	0	0	0	0	0	0	2618
Cluster-22178.42393	257	12.59	235.64	11.21	108	5.59	104	5.45	12	0.62	22	1.13	20	1.18	5.57	0.34	1293
Cluster-22178.42410	38.29	3.93	42.37	4.2	32.84	3.58	25	2.76	0	0	0	0	0	0	0	0	753
Cluster-22178.42422	403	13.82	485	16.17	239	8.64	335	12.27	112	4.03	107	3.85	76	3.13	79	3.39	1736
Cluster-22178.42423	99	14.71	143.96	20.57	152.99	24.28	133.99	21.52	34	5.3	27.79	4.28	14	2.5	19	3.52	601
Cluster-22178.42445	14.19	0.34	7.5	0.18	24.1	0.61	0	0	0	0	0	0	0	0	0	0	2367
Cluster-22178.42448	44	0.87	44	0.84	43.6	0.9	51	1.07	2	0.04	1	0.02	4	0.09	2	0.05	2831
Cluster-22178.42485	24.05	0.25	30.29	0.31	67.3	0.75	31.77	0.36	0	0	15.12	0.17	0	0	0	0	5056
Cluster-22178.42490	9.9	0.14	17.88	0.24	4.18	0.06	17.52	0.26	0	0	0	0	0	0	0	0	3910
Cluster-22178.42492	32.98	1.43	41.08	1.73	34.05	1.56	25.83	1.2	0	0	2.95	0.13	0	0	0	0	1426
Cluster-22178.42501	139	14.43	164	16.44	102	11.25	100	11.17	2	0.22	2	0.22	3	0.37	4	0.52	748
Cluster-22178.42503	22.39	0.86	14.93	0.56	8.33	0.34	8.81	0.36	0	0	0	0	0	0	0	0	1578
Cluster-22178.42549	75.29	2.57	60.07	1.99	103.41	3.72	71.38	2.6	15.72	0.56	22.14	0.79	0	0	13.57	0.58	1742
Cluster-22178.42573	377.07	7.65	257.43	5.09	236.63	5.06	163.99	3.55	148.34	3.16	121.55	2.59	107.65	2.62	113.77	2.89	2753
Cluster-22178.42580	146.08	2.15	186.28	2.67	165.63	2.57	129.73	2.04	0	0	1.15	0.02	0	0	3.46	0.06	3694
Cluster-22178.42588	17	1.08	24.98	1.54	14	0.94	17	1.16	0	0	0	0	0	0	0	0	1054
Cluster-22178.42592	110.96	3.34	72.31	2.12	104.43	3.31	70.96	2.28	0	0	8.88	0.28	3.35	0.12	0	0	1941
Cluster-22178.42593	88	8.86	67	6.52	28	2.99	27	2.92	1	0.11	0	0	0	0	0	0	763
Cluster-22178.42604	384	35.29	438	38.93	368	35.89	242	23.91	138	13.3	145	13.9	99	10.93	107	12.28	811
Cluster-22178.42608	270.4	15.68	317.94	17.88	341.81	20.95	248.93	15.46	23.45	1.43	12.71	0.77	7.42	0.52	15.85	1.15	1133
Cluster-22178.42613	931	53.55	954	53.24	1222	74.31	1135	69.93	308	18.58	318	19.15	318	21.95	305	21.95	1140
Cluster-22178.42621	15.26	1.75	15.92	1.76	36.52	4.46	11.11	1.38	2	0.24	2	0.24	2	0.28	1	0.14	701
Cluster-22178.42630	79.77	1.13	79.36	1.1	40.84	0.61	0	0	0	0	0	0	0	0	0	0	3823
Cluster-22178.42631	359.57	5.13	328.44	4.56	229.91	3.45	294.27	4.48	0	0	1.5	0.02	0	0	1.5	0.03	3808
Cluster-22178.42651	1150.83	19.88	1221.2	20.55	1261.98	22.95	1332.99	24.57	150.18	2.72	173.4	3.15	130.86	2.71	143.32	3.1	3188
Cluster-22178.42659	84.41	1.9	80.54	1.77	55.82	1.32	47.02	1.13	5	0.12	4	0.09	0	0	1.68	0.05	2505
Cluster-22178.42674	7018.37	66.44	7227.47	66.69	6877.93	68.47	4885.42	49.3	2158.59	21.44	1375.9	13.7	1816.38	20.62	1576.32	18.71	5604
Cluster-22178.42695	329.1	19.86	318.48	18.64	479.77	30.61	432.99	27.99	0	0	6.32	0.4	7.01	0.51	3.98	0.3	1099
Cluster-22178.42723	4.75	0.47	8.33	0.79	9.57	1	10.36	1.09	0	0	0	0	0	0	0	0	776
Cluster-22178.42726	166	20.46	173	20.56	222	29.14	188	24.99	77	9.95	99	12.69	80	11.85	81	12.45	671
Cluster-22178.42727	487	16.15	462	14.9	431.54	15.09	314.74	11.15	185	6.44	220	7.66	146.15	5.81	149.83	6.22	1786
Cluster-22178.42759	282.13	5.91	158.41	3.23	208.73	4.6	156.9	3.51	64.75	1.42	41.87	0.92	48.82	1.23	60.88	1.6	2676
Cluster-22178.42778	0	0	8.47	0.14	20.17	0.37	28.45	0.52	0	0	0	0	0	0	0	0	3200
Cluster-22178.42790	59.57	1.08	94.73	1.67	69.5	1.32	51.35	0.99	0	0	0	0	4.01	0.09	3.86	0.09	3058
Cluster-22178.42803	505.36	60.81	565.68	65.64	618.52	79.23	577.52	74.91	35.94	4.53	50.03	6.26	20.02	2.89	31.25	4.69	681
Cluster-22178.42832	112.38	1.75	113.29	1.72	72.53	1.19	122.48	2.04	51.01	0.83	42.98	0.7	0	0	29.28	0.57	3504
Cluster-22178.42852	564.6	77.12	703.03	92.45	626.86	91.3	544.68	80.31	0	0	6.66	0.94	3.32	0.55	0	0	631
Cluster-22178.42864	48.18	2.49	67.11	3.37	59.15	3.23	80.03	4.43	0	0	4.63	0.25	11.03	0.69	0	0	1238
Cluster-22178.42870	62	6.5	52	5.27	27	3.01	20	2.26	2	0.22	0	0	2	0.25	0	0	743
Cluster-22178.42871	52	1.95	48	1.75	37	1.46	31	1.24	2	0.08	4	0.16	1	0.04	4	0.19	1610
Cluster-22178.42889	509.73	6.08	418.56	4.87	218.8	2.75	190.31	2.42	20.09	0.25	21.58	0.27	25.43	0.36	14.79	0.22	4498
Cluster-22178.42893	6	1.12	5	0.9	9	1.81	7	1.42	0	0	0	0	0	0	0	0	531
Cluster-22178.42894	227.06	4.81	389.83	8.04	199.27	4.45	228.55	5.17	86.71	1.93	107.43	2.39	57.16	1.45	49.93	1.33	2647
Cluster-22178.42897	5.72	0.04	2.02	0.01	26.3	0.19	47.42	0.35	0	0	0	0	0	0	0	0	7524
Cluster-22178.42904	17	2.1	22	2.62	31	4.08	18	2.4	0	0	1	0.13	0	0	0	0	670
Cluster-22178.42906	52	1.49	47	1.31	24	0.72	31	0.95	10	0.3	9	0.27	7	0.24	6	0.21	2030
Cluster-22178.42907	18	2.5	17	2.27	17	2.52	23	3.45	0	0	0	0	0	0	0	0	625
Cluster-22178.42911	90.6	2.37	79.54	2.03	70.23	1.94	51.9	1.45	23.95	0.66	13.28	0.37	0	0	3.87	0.13	2192
Cluster-22178.42932	40	23.23	21	11.29	67.98	43.62	84.94	55.43	5	3.03	9	5.2	7	4.92	9	6.39	346
Cluster-22178.42940	41.42	1.2	54.67	1.55	65.52	2.01	46.71	1.45	4.13	0.13	8	0.24	0	0	5	0.18	2001
Cluster-22178.42947	699.16	11.93	783.17	13.01	989.7	17.77	958.59	17.44	339.57	6.08	352.85	6.33	292.77	5.99	275.79	5.9	3226
Cluster-22178.42959	15	0.47	12.67	0.39	3.92	0.13	8.15	0.27	0	0	0	0	0	0	1.37	0.05	1873
Cluster-22178.42964	409.67	8.82	403.83	8.46	276.21	6.26	259.08	5.95	142.88	3.23	154.13	3.49	111.6	2.88	103.04	2.78	2610
Cluster-22178.42968	229.55	17.8	260.38	19.55	318.53	26.17	183	15.23	0	0	0	0	0	0	8	0.78	913
Cluster-22178.42969	7.84	0.15	0	0	11.43	0.23	7.23	0.15	0	0	0	0	0	0	0	0	2906
Cluster-22178.42982	16.15	0.82	0	0	7.56	0.4	17.88	0.97	0	0	0	0	0	0	0	0	1262
Cluster-22178.42983	364.26	4.6	195.94	2.41	183.97	2.44	189.46	2.55	33.93	0.45	0	0	77	1.17	192	3.04	4269
Cluster-22178.42988	34.14	0.73	41.6	0.86	17.23	0.39	20.74	0.47	0	0	4.95	0.11	3.38	0.09	4.93	0.13	2637
Cluster-22178.43009	14.39	0.71	32.58	1.57	21.13	1.11	35.68	1.9	1.7	0.09	0	0	0	0	0	0	1279
Cluster-22178.43031	471.99	10.21	465.2	9.8	666.62	15.19	755.88	17.46	370.67	8.42	325.7	7.4	305.07	7.92	316.17	8.57	2598
Cluster-22178.43048	126.09	3.78	88.82	2.59	55.75	1.76	73.4	2.35	2.54	0.08	3.61	0.11	3	0.11	0	0	1948
Cluster-22178.43059	14.5	0.86	23.39	1.35	24.72	1.55	13.33	0.85	0	0	0	0	0	0	0	0	1113
Cluster-22178.43062	2.03	0.29	2.67	0.37	12.71	1.94	16.63	2.57	0	0	0	0	0	0	0	0	614
Cluster-22178.43074	502.85	7.2	171.55	2.39	0	0	0.03	0	0	0	0	0	0	0	0	0	3791
Cluster-22178.43090	112.68	12.09	143.48	14.87	157.58	17.97	115.24	13.31	5.83	0.66	7.54	0.84	4.39	0.57	8.51	1.14	732
Cluster-22178.43095	102	67.94	93	56.99	112	82.65	173	130.28	2	1.39	4	2.64	10	8.07	8	6.5	334
Cluster-22178.43097	211.32	37.73	305.52	52.3	301.42	57.64	359.76	69.62	76.17	14.25	86.23	15.91	96.61	20.74	78.49	17.43	544
Cluster-22178.43105	512.68	6.36	580.22	7.01	340.13	4.44	388.9	5.14	136.09	1.77	136.69	1.78	78.61	1.17	121.1	1.88	4339
Cluster-22178.43106	12	1.62	19	2.47	11	1.58	3	0.44	0	0	0	0	0	0	0	0	635
Cluster-22178.43107	203.73	4.03	218.76	4.21	285.17	5.94	326.93	6.9	74.39	1.54	79.54	1.65	31.27	0.74	24.66	0.61	2818
Cluster-22178.43115	9.29	0.14	9.88	0.14	0	0	10.97	0.17	0	0	0	0	0	0	0	0	3718
Cluster-22178.43148	68.9	1.01	51.19	0.73	70.51	1.08	0	0	0	0	0	0	0	0	0	0	3725
Cluster-22178.43180	33.74	1.38	25.6	1.01	6.87	0.3	18.76	0.82	1.78	0.08	0	0	0	0	0	0	1501
Cluster-22178.43194	262.93	9.53	267.02	9.41	209.45	8.01	237.56	9.21	0	0	0	0	2	0.09	0	0	1656
Cluster-22178.43198	277.08	3.89	287.94	3.94	216.1	3.19	158.74	2.38	119.83	1.77	112.31	1.66	134.6	2.27	44.57	0.78	3863
Cluster-22178.43199	125	6.74	139.82	7.31	193	10.99	153.85	8.88	2	0.11	0	0	5	0.32	1	0.07	1199
Cluster-22178.43200	18.46	0.41	0	0	19.19	0.45	16.54	0.39	0	0	0	0	0	0	0	0	2549
Cluster-22178.43245	8.27	0.6	13.69	0.96	11.44	0.87	5.54	0.43	0	0	0	0	0	0	0	0	962
Cluster-22178.43270	9.82	1.54	19.86	2.99	7.95	1.33	12.67	2.15	0	0	0	0	0	0	0	0	583
Cluster-22178.43334	202	6.29	235	7.11	263	8.63	243	8.08	107	3.49	114	3.72	85	3.17	101	3.94	1886
Cluster-22178.43339	26.96	0.5	27.73	0.5	33.19	0.65	33.4	0.66	0	0	0	0	0	0	0	0	2991
Cluster-22178.43360	329	77.27	282	63.17	185	46.83	120	30.73	92	22.63	89	21.49	55	15.55	88	25.64	476
Cluster-22178.43372	413.17	4.09	299.32	2.89	105.06	1.09	231.88	2.45	0	0	0	0	21.34	0.25	0	0	5367
Cluster-22178.43378	201.61	16.26	258.53	20.18	253.67	21.68	204.06	17.66	84.91	7.18	118.64	9.99	81.01	7.84	103.26	10.41	888
Cluster-22178.43389	10.01	0.62	9.56	0.57	15.74	1.03	10.19	0.67	0	0	0	0	0	0	0	0	1080
Cluster-22178.43395	36	1.59	26	1.12	48	2.24	47	2.23	10	0.46	8	0.37	8	0.42	9	0.5	1403
Cluster-22178.43399	476	25.31	493	25.44	360	20.23	384	21.86	1	0.06	3	0.17	2	0.13	0	0	1212
Cluster-22178.43415	25.22	0.88	33.84	1.14	33.66	1.23	13.97	0.52	1.32	0.05	1.26	0.05	0	0	0	0	1715
Cluster-22178.43431	40.08	0.45	0	0	24.89	0.3	12.15	0.15	0	0	0	0	0	0	0	0	4728
Cluster-22178.43438	50.57	2.01	40.42	1.56	54.27	2.28	45.32	1.93	7.68	0.32	5.04	0.21	9.34	0.45	6.37	0.32	1531
Cluster-22178.43439	42	3.69	24	2.04	15	1.4	19	1.79	0	0	0	0	0	0	0	0	836
Cluster-22178.43450	69.3	3.22	60.98	2.75	54.43	2.67	26.05	1.3	9.25	0.45	11.09	0.54	11.95	0.67	6.17	0.36	1348
Cluster-22178.43475	648	8.43	543	6.88	446.1	6.1	400.55	5.56	189.96	2.59	133.34	1.82	176.17	2.75	170.46	2.78	4149
Cluster-22178.43480	86.1	3.29	56.95	2.11	59.77	2.41	56.68	2.31	0	0	0	0	0	0	0	0	1586
Cluster-22178.43489	50	2.02	48	1.88	37	1.57	30	1.29	2	0.08	3	0.13	3	0.15	0	0	1515
Cluster-22178.43490	13	1.05	7	0.55	7	0.6	4	0.35	0	0	0	0	0	0	0	0	886
Cluster-22178.43497	352.58	7.84	369.57	8	191.18	4.48	184.73	4.39	0	0	16.91	0.4	0	0	0	0	2534
Cluster-22178.43501	208.55	4.13	236.35	4.56	148.62	3.1	184.77	3.91	43.55	0.91	32.82	0.68	21.02	0.5	27.86	0.69	2813
Cluster-22178.43505	164	5.13	183	5.56	185	6.1	191	6.38	1	0.03	4	0.13	2	0.07	5	0.2	1879
Cluster-22178.43506	16.02	0.65	10.23	0.4	17.16	0.73	22.74	0.99	0	0	0.5	0.02	0	0	2.45	0.12	1509
Cluster-22178.43523	13.63	0.74	21.88	1.16	11.34	0.65	15.72	0.92	2	0.11	3.58	0.2	0	0	0	0	1190
Cluster-22178.43543	107	8.41	111	8.45	75	6.25	55	4.64	13	1.07	20	1.64	17	1.6	11	1.08	904
Cluster-22178.43547	152.12	3.56	101	2.3	46.07	1.13	38.56	0.96	0	0	0	0	0	0	0	0	2424
Cluster-22178.43574	338.71	38.73	311.35	34.35	284.84	34.65	267.04	32.89	0	0	9.97	1.19	10.91	1.5	6.63	0.95	703
Cluster-22178.43577	375	10.63	402	11.09	353	10.54	311	9.42	38	1.13	39	1.16	23	0.78	30	1.07	2045
Cluster-22178.43579	12.67	0.16	0	0	9.05	0.12	4.86	0.06	0	0	0	0	0	0	0	0	4310
Cluster-22178.43585	78.52	3.92	54.59	2.65	89.89	4.74	80.75	4.32	3.39	0.18	3.35	0.18	5.35	0.32	5.21	0.33	1273
Cluster-22178.43586	1066.48	50.16	1074.41	49.08	1150.11	57.12	912.25	45.92	163.61	8.07	179.65	8.85	143.65	8.11	116.79	6.88	1336
Cluster-22178.43616	54	1.2	54	1.17	13.73	0.32	41	0.98	16	0.37	0	0	0	0	8.85	0.25	2528
Cluster-22178.43656	199.47	5.52	191.22	5.14	222.74	6.49	185.68	5.48	86.42	2.51	94.3	2.74	94.25	3.13	75.55	2.62	2090
Cluster-22178.43660	12.32	0.71	13.82	0.78	24.9	1.52	6.67	0.41	0	0	2.33	0.14	0	0	0	0	1135
Cluster-22178.43679	56	40.71	69	45.96	33	26.61	28	23.1	6	4.55	5	3.58	4	3.53	0	0	327
Cluster-22178.43717	142	5.18	143	5.07	96	3.69	125	4.88	18	0.69	21	0.8	8	0.35	12	0.55	1647
Cluster-22178.43720	13.37	0.56	20.84	0.85	15.89	0.7	22.3	1	0	0	0	0	0	0	0	0	1470
Cluster-22178.43723	68.08	2.01	51.41	1.47	46.7	1.45	38.24	1.2	2.86	0.09	5.36	0.17	5.42	0.19	8.59	0.32	1977
Cluster-22178.43740	397.97	9.92	342.41	8.31	457.79	12.02	618.48	16.46	4	0.1	7	0.18	3	0.09	1	0.03	2290
Cluster-22178.43741	41.03	0.88	96.59	2.02	112.92	2.56	98.03	2.25	0	0	0	0	0	0	0	0	2613
Cluster-22178.43743	16.7	0.19	25.95	0.29	0.16	0	27.79	0.34	3.68	0.04	0	0	0	0	0	0	4623
Cluster-22178.43744	30.45	0.61	33.66	0.65	37.69	0.79	37.21	0.79	0	0	0	0	0	0	0	0	2803
Cluster-22178.43773	1.9	0.86	5	2.13	9.27	4.64	17.76	9	0	0	0	0	0	0	0	0	371
Cluster-22178.43777	95.01	2.46	62.55	1.57	44.93	1.22	18.64	0.51	0	0	0	0	0	0	0	0	2216
Cluster-22178.43818	14.03	1.24	10	0.85	5.87	0.55	23.21	2.2	0	0	0	0	0	0	0	0	833
Cluster-22178.43819	53.58	4.15	55.47	4.16	59.63	4.9	34.82	2.9	0	0	0	0	0	0	0	0	913
Cluster-22178.43827	172	7.11	196	7.87	119	5.19	92	4.07	56	2.43	76	3.29	35	1.74	61	3.16	1484
Cluster-22178.43829	791.03	8.55	884.32	9.32	822	9.35	833.14	9.61	139.14	1.58	290.38	3.3	254.38	3.3	129.06	1.75	4938
Cluster-22178.43841	15.62	0.99	15.65	0.96	22.79	1.53	13.37	0.91	0	0	5.18	0.34	2.1	0.16	0	0	1060
Cluster-22178.43844	913.19	31.2	875.98	29.1	583.79	21.03	494.46	18.06	128.77	4.62	128	4.59	62.32	2.55	63.65	2.72	1741
Cluster-22178.43845	136.81	4.46	156.02	4.95	86.21	2.96	100.54	3.5	13.23	0.45	0	0	32.68	1.28	28.35	1.16	1812
Cluster-22178.43857	95.2	2.14	33.9	0.74	35.26	0.83	29.56	0.71	0	0	2.56	0.06	3.86	0.1	0	0	2513
Cluster-22178.43860	183	25.27	156	20.73	125	18.41	151	22.51	19	2.75	15	2.15	12	1.99	11	1.89	627
Cluster-22178.43862	417	34.06	484	38.26	461	39.91	373	32.71	78	6.68	83	7.08	63	6.18	59	6.02	880
Cluster-22178.43863	17.32	1.19	10.73	0.71	11.47	0.83	17.53	1.29	2.36	0.17	1.19	0.09	0	0	0	0	997
Cluster-22178.43865	127.01	7.88	127.86	7.69	77.05	5.06	76.22	5.07	34.68	2.26	45.89	2.98	30.31	2.26	19.71	1.53	1076
Cluster-22178.43874	502.18	12.46	488.31	11.79	558.95	14.61	615.53	16.31	336.49	8.76	323.24	8.42	291.54	8.68	250.19	7.78	2299
Cluster-22178.43891	151.81	8.71	99.79	5.56	166.42	10.1	217.18	13.35	0	0	0	0	0	0	7.95	0.57	1142
Cluster-22178.43892	356.19	18.19	393.21	19.5	598.58	32.3	555.82	30.39	45	2.41	67	3.58	40	2.45	39.05	2.5	1251
Cluster-22178.43893	125.23	3.9	142.75	4.33	84.94	2.79	103.72	3.45	3.22	0.11	3.81	0.12	9	0.34	4	0.16	1884
Cluster-22178.43894	20.87	0.41	30.39	0.59	34.79	0.73	6.9	0.15	0	0	0	0	0	0	0	0	2810
Cluster-22178.43898	247	42.89	265.9	44.29	398.71	74.12	399.95	75.24	59	10.73	54.86	9.85	41	8.56	40.86	8.83	552
Cluster-22178.43904	24.13	3.74	23.24	3.46	59.7	9.89	47.18	7.91	0	0	2	0.32	0	0	1.35	0.26	587
Cluster-22178.43905	17.95	2.68	23.48	3.38	21.98	3.51	18.23	2.95	0	0	3	0.47	0	0	0	0	599
Cluster-22178.43940	4.76	0.13	22.13	0.61	5.93	0.18	6.08	0.18	0	0	0	0	0	0	0	0	2061
Cluster-22178.43941	19	2.44	10	1.24	12	1.64	12	1.66	2	0.27	0	0	0	0	0	0	655
Cluster-22178.43965	11.21	1.67	14.01	2	1.04	0.16	4.77	0.77	0	0	0	0	0	0	0	0	601
Cluster-22178.43981	324.91	37.32	388.35	43.04	437.88	53.51	397.59	49.2	31.22	3.76	33.92	4.05	45.12	6.23	31.08	4.45	701
Cluster-22178.44011	50	3.67	31	2.21	56	4.36	66	5.2	4	0.31	1.35	0.1	1	0.09	1	0.09	949
Cluster-22178.44021	118.38	9.73	122.2	9.72	124.68	10.86	132.42	11.69	2.25	0.19	1	0.09	1	0.1	0	0	876
Cluster-22178.44023	60.8	10.63	83.95	14.08	66	12.35	58.94	11.17	0	0	0	0	0	0	0	0	550
Cluster-22178.44029	29.57	1.65	32.24	1.75	35.03	2.07	27.27	1.63	0	0	0	0	12.27	0.82	0	0	1166
Cluster-22178.44047	61.06	3.81	43.23	2.62	50.54	3.34	29.28	1.96	0	0	0	0	0	0	0	0	1071
Cluster-22178.44048	295.97	5.28	332.72	5.78	464.47	8.73	452.18	8.61	78	1.46	154.56	2.9	126.6	2.71	56.59	1.27	3094
Cluster-22178.44049	10.33	0.12	0	0	9.45	0.12	9.84	0.12	0	0	0	0	0	0	0	0	4595
Cluster-22178.44050	106.32	1.79	157.66	2.59	116.3	2.07	117.74	2.12	38.5	0.68	18.37	0.33	0	0	18.33	0.39	3258
Cluster-22178.44058	147.08	2.59	105.62	1.81	82.46	1.53	78.99	1.48	0	0	1.19	0.02	0	0	0	0	3138
Cluster-22178.44062	696.64	6.8	717.5	6.83	502.33	5.16	401.44	4.18	212.55	2.18	240.28	2.47	173.28	2.03	174.24	2.13	5440
Cluster-22178.44065	305.07	33.67	338.61	36.07	999.53	117.29	654.6	77.79	1.86	0.21	0	0	0.43	0.06	0.73	0.1	719
Cluster-22178.44070	125.64	9.97	136.87	10.52	118.91	10	105.29	8.97	64.03	5.33	49.07	4.07	13.64	1.3	25.17	2.5	898
Cluster-22178.44075	428.36	7.68	436.04	7.62	447.93	8.46	378.64	7.25	132.3	2.49	160.14	3.02	85.89	1.85	54.06	1.22	3081
Cluster-22178.44086	26.38	0.54	20.91	0.42	23.72	0.51	8.94	0.2	0	0	0	0	0	0	0	0	2724
Cluster-22178.44099	339.79	8.25	261.84	6.19	236.45	6.05	35.15	0.91	16.38	0.42	0	0	37.01	1.08	0	0	2343
Cluster-22178.44113	8	1.83	4	0.87	5	1.23	7	1.74	0	0	0	0	0	0	0	0	482
Cluster-22178.44121	544	10.03	500	8.98	451	8.76	363	7.14	155	3	206	3.99	156	3.45	149	3.44	3003
Cluster-22178.44123	135	5.73	164	6.76	211	9.45	227	10.3	64	2.85	61	2.71	56	2.85	90	4.78	1453
Cluster-22178.4413	9.88	0.75	0	0	7.43	0.6	10.79	0.88	0	0	0	0	0	0	0	0	927
Cluster-22178.44144	38.77	1.5	14.61	0.55	46.44	1.89	44.02	1.82	0	0	0	0	0	0	1	0.05	1570
Cluster-22178.44145	34.35	1.15	35.27	1.14	32.89	1.16	27.39	0.98	1	0.04	0	0	0	0	0	0	1776
Cluster-22178.44146	74.2	2.64	81.2	2.8	94.35	3.53	91.14	3.46	0	0	1	0.04	0	0	0	0	1685
Cluster-22178.44164	2582	28.49	2528	27.18	3222.17	37.39	2831.41	33.31	801.26	9.28	807.31	9.37	685.99	9.08	683.04	9.45	4845
Cluster-22178.44174	680.53	19.08	714.74	19.49	750.02	22.16	843.62	25.26	419.96	12.35	346.72	10.2	312.81	10.52	276.46	9.71	2065
Cluster-22178.44175	51	6.35	48	5.76	23	3.05	16	2.15	1	0.13	0	0	3	0.45	0	0	667
Cluster-22178.44176	65.5	2.41	37.65	1.35	48.55	1.89	50.06	1.97	0	0	0	0	0	0	0	0	1633
Cluster-22178.44178	43	31.67	66	44.51	32.61	26.64	39	32.61	0	0	0	0	0	0	0	0	326
Cluster-22178.44182	11.1	0.53	18.53	0.85	33.91	1.7	42.55	2.16	2.06	0.1	2.87	0.14	0	0	0	0	1327
Cluster-22178.44185	33	1.22	38	1.36	18	0.7	28	1.1	0	0	3.21	0.12	0	0	1.05	0.05	1632
Cluster-22178.44201	13	3.44	10	2.51	11	3.14	8	2.31	0	0	0	0	2	0.64	0	0	452
Cluster-22178.44224	193.16	19.81	192.34	19.05	270.16	29.43	179.82	19.84	21.51	2.31	13.59	1.45	12.15	1.5	12.97	1.66	754
Cluster-22178.44251	113.07	40.11	57.43	19.21	98.27	38	137.04	53.61	0	0	0	0	24.29	10.39	0	0	403
Cluster-22178.44258	511.01	5.44	564.7	5.86	475.05	5.32	431.22	4.89	84.87	0.95	65.63	0.73	77.57	0.99	99.81	1.33	5015
Cluster-22178.44259	919.46	9.99	796.43	8.43	830.38	9.49	737.53	8.54	505.6	5.76	594.7	6.79	440.41	5.74	388.03	5.28	4917
Cluster-22178.44268	13.59	0.42	35.94	1.08	15.39	0.5	5.73	0.19	0	0	0	0	0	0	0	0	1895
Cluster-22178.44282	148.86	7.81	171.2	8.72	278.5	15.43	237.64	13.34	36.85	2.03	50.8	2.79	38.58	2.43	40.24	2.64	1225
Cluster-22178.44284	27	2.96	28	2.96	21	2.45	16	1.89	1	0.11	0	0	1	0.13	0	0	722
Cluster-22178.44285	64.51	2.21	76.21	2.54	45.32	1.64	42.07	1.54	0	0	0	0	1.31	0.05	0	0	1738
Cluster-22178.44286	187.22	6.35	218.2	7.2	136.04	4.87	147.34	5.34	0	0	0	0	0	0	1.79	0.08	1752
Cluster-22178.44287	38.12	0.4	43.05	0.44	12.08	0.13	15	0.17	0	0	2.22	0.02	0	0	0	0	5110
Cluster-22178.44291	73.57	2.86	82.81	3.13	85.48	3.51	61.38	2.55	19.59	0.8	10.67	0.44	14.16	0.66	13.54	0.66	1560
Cluster-22178.44334	672.65	12.77	626.07	11.58	602.61	12.05	539.63	10.94	55.39	1.1	59.73	1.19	39.59	0.9	49.14	1.17	2924
Cluster-22178.44347	7.31	0.35	4.69	0.22	8.9	0.45	16.22	0.83	0	0	0	0	0	0	0	0	1320
Cluster-22178.44362	2828.22	137.38	2971.45	140.15	2396.61	122.94	2417.48	125.67	1163.96	59.31	1334.95	67.93	995.78	58.04	1012.85	61.58	1302
Cluster-22178.44369	144.15	5.02	81.04	2.75	60.67	2.23	148	5.51	0	0	25.18	0.92	45	1.88	41.96	1.83	1712
Cluster-22178.44376	6.41	0.28	11.22	0.48	4.94	0.23	4.5	0.21	0	0	0	0	0	0	0	0	1415
Cluster-22178.44383	68.87	2.09	102.3	3.02	45.2	1.45	32.82	1.06	2.6	0.08	0	0	0	0	0	0	1928
Cluster-22178.44396	110	4.27	100	3.77	112	4.59	104	4.32	8	0.33	5	0.2	4	0.19	2	0.1	1563
Cluster-22178.44397	26.85	0.5	31.53	0.58	27.22	0.54	27.62	0.55	5.01	0.1	0	0	0	0	0	0	2959
Cluster-22178.44458	60.35	2.15	44.99	1.56	89.49	3.37	75.53	2.88	4.47	0.17	0	0	5.12	0.22	3.92	0.18	1678
Cluster-22178.44473	216.77	4.69	224.21	4.73	216.93	4.95	178.88	4.14	114	2.59	83.16	1.89	63.77	1.66	70.21	1.91	2596
Cluster-22178.44475	12.44	0.26	7.21	0.14	13.24	0.29	38.06	0.84	0	0	0	0	0	0	1	0.03	2720
Cluster-22178.44477	10.45	2.09	15.79	3.02	15.32	3.28	7.7	1.67	0	0	0	0	0	0	0	0	514
Cluster-22178.44481	49.47	0.46	46.81	0.43	36.6	0.36	47.2	0.47	16.77	0.16	0	0	0	0	0	0	5671
Cluster-22178.44485	394	24.99	365	22.45	240	16.11	140	9.52	23	1.53	13	0.86	23	1.75	16	1.27	1058
Cluster-22178.44492	10.84	0.26	28.74	0.68	26.87	0.68	34.63	0.89	0	0	0	0	0	0	0	0	2353
Cluster-22178.44516	76.72	2.4	53.42	1.62	124.93	4.12	95.37	3.18	1	0.03	0	0	0	0	0	0	1879
Cluster-22178.44521	122.24	19.86	160.53	25.05	202.82	35.24	192.58	33.86	2	0.34	2	0.34	0	0	0	0	572
Cluster-22178.44530	240.95	13.7	211.56	11.67	479.9	28.85	470.5	28.66	2.08	0.12	2.52	0.15	4.14	0.28	5.79	0.41	1150
Cluster-22178.44542	136.02	3.06	132.54	2.9	137.25	3.25	125.72	3.02	7	0.17	19	0.45	8	0.22	4	0.11	2512
Cluster-22178.44543	5.98	0.13	9.46	0.2	22.75	0.51	15.28	0.35	0	0	0	0	0	0	0	0	2646
Cluster-22178.44544	68	7.28	104	10.75	162	18.44	181.99	20.98	46	5.17	36	4.01	43	5.53	47	6.28	733
Cluster-22178.44547	17	1.95	22	2.43	8.5	1.04	11	1.36	2	0.24	2	0.24	0	0	1	0.14	702
Cluster-22178.44548	224.75	11.9	236.31	12.14	206.36	11.54	139.6	7.91	0	0	2.99	0.17	0	0	0.46	0.03	1216
Cluster-22178.44549	122	20.48	154	24.81	146	26.22	87	15.81	6	1.06	4	0.69	3	0.61	0	0	562
Cluster-22178.44604	140	6.66	126	5.82	108	5.43	99	5.04	42	2.1	42	2.09	18	1.03	28	1.67	1324
Cluster-22178.44625	596	37.95	634	39.14	761	51.26	515	35.15	150	10.02	201	13.39	118	9.02	112	8.92	1055
Cluster-22178.44641	659.56	48.26	558.83	39.61	683.24	52.94	722.25	56.69	298.87	22.93	257.57	19.69	195.69	17.19	221.31	20.24	952
Cluster-22178.44656	259	5.18	246.38	4.8	255.26	5.37	252.82	5.4	17.27	0.36	0	0	23.06	0.55	49.62	1.24	2790
Cluster-22178.44658	780.39	21.39	824.74	22	633.95	18.31	749	21.93	20	0.58	27	0.78	3.36	0.11	16	0.55	2106
Cluster-22178.44662	213.12	6.44	187.87	5.52	36.24	1.15	18.65	0.6	9.16	0.29	0	0	0	0	0	0	1935
Cluster-22178.44667	54	2.17	85	3.32	72	3.05	69	2.97	4	0.17	3	0.13	2	0.1	4	0.2	1519
Cluster-22178.44688	2226.77	45.74	2454.24	49.09	3514.52	76.01	2917.25	63.96	429.29	9.25	493.2	10.64	512.17	12.62	480.5	12.37	2723
Cluster-22178.44690	14.75	0.57	8.51	0.32	0	0	10.04	0.42	0	0	0	0	0	0	0	0	1560
Cluster-22178.44697	883	14.25	853	13.41	600	10.19	591	10.18	331	5.61	307.41	5.22	252.81	4.89	293.1	5.93	3394
Cluster-22178.44700	41	2.89	43	2.94	19	1.42	28	2.12	3	0.22	4	0.29	3	0.25	5	0.44	978
Cluster-22178.44716	182	9.23	154	7.58	190	10.18	146	7.93	50	2.66	51	2.71	21	1.28	29	1.84	1258
Cluster-22178.44717	89	8.11	85	7.49	76	7.34	97	9.5	16.66	1.59	9.3	0.88	11	1.2	13	1.48	816
Cluster-22178.44722	100.36	3.61	129.19	4.51	122.16	4.63	81.76	3.14	33.55	1.27	26.24	0.99	26.12	1.13	43.57	1.96	1668
Cluster-22178.44744	21	1.7	23	1.8	15	1.29	8	0.7	3	0.25	1	0.08	2	0.19	1	0.1	885
Cluster-22178.44753	85.77	6.02	103.82	7.06	51	3.79	64	4.82	5	0.37	6	0.44	3	0.25	4	0.35	981
Cluster-22178.44757	183.21	13.16	168.24	11.71	137.19	10.43	105.51	8.13	24	1.81	25	1.88	14	1.21	14.25	1.28	965
Cluster-22178.44759	25.79	0.86	69.56	2.26	32.67	1.15	27.73	0.99	0	0	12.33	0.43	0	0	0	0	1775
Cluster-22178.44765	359	7.78	396	8.36	376	8.58	419	9.69	173	3.94	170	3.87	162	4.21	155	4.21	2594
Cluster-22178.44770	612.01	62.25	608.29	59.76	529.83	57.24	464.1	50.78	255.32	27.23	209.73	22.23	171	20.89	173.04	21.97	758
Cluster-22178.44799	19.05	1.83	28.06	2.61	42.67	4.35	33.96	3.51	4.76	0.48	2.75	0.28	2.01	0.23	0	0	787
Cluster-22178.44825	19	1.09	13.84	0.77	29.01	1.76	25.01	1.53	0	0	0	0	2	0.14	0	0	1144
Cluster-22178.44889	55.88	1.45	58.33	1.48	30.33	0.83	51.75	1.44	6.78	0.18	8.08	0.22	1.37	0.04	2.37	0.08	2207
Cluster-22178.44896	87.57	4.83	105.92	5.67	62.07	3.62	77.07	4.55	28.79	1.67	12.31	0.71	12.48	0.83	4.53	0.31	1178
Cluster-22178.44898	171.33	7.43	241.23	10.16	168.83	7.73	119.34	5.54	12.37	0.56	19.75	0.9	13.47	0.7	42.1	2.29	1427
Cluster-22178.44899	0	0	14.09	0.23	33.01	0.59	27.04	0.49	0	0	0	0	0	0	0	0	3216
Cluster-22178.44917	9.89	0.12	16.87	0.21	5.8	0.08	0	0	0	0	0	0	0	0	0	0	4264
Cluster-22178.44925	135.93	9.68	139.81	9.65	97.18	7.33	98.78	7.54	20.55	1.54	25.94	1.93	15.17	1.3	14.72	1.31	971
Cluster-22178.44944	45.9	1.05	94.86	2.12	88.27	2.13	138.39	3.39	2.78	0.07	2.19	0.05	0	0	0	0	2466
Cluster-22178.44952	619.35	52.18	580.87	47.36	477.57	42.66	443.63	40.14	0	0	3	0.26	1.43	0.14	1	0.11	861
Cluster-22178.44973	69.53	0.64	125.88	1.12	92.38	0.89	102.87	1	0	0	0	0	0	0	0	0	5795
Cluster-22178.44985	118.38	1.77	142.93	2.09	139.42	2.2	162.75	2.6	0	0	16.16	0.25	0	0	0	0	3637
Cluster-22178.44997	55.04	1.62	97.58	2.8	105.62	3.29	125.86	3.97	12.68	0.39	0	0	8.36	0.3	34.04	1.26	1974
Cluster-22178.45005	1240.6	40.79	1344.44	42.99	1304.74	45.23	1082.53	38.03	327.99	11.32	343.93	11.87	303.72	11.98	298.34	12.29	1799
Cluster-22178.45007	217.7	6.54	183.5	5.36	369.3	11.7	330.49	10.61	75.73	2.39	69.53	2.19	45.36	1.63	48.27	1.82	1944
Cluster-22178.45009	147	214.54	132	170.64	57	91.78	25	42.59	20	30.41	16	22.2	20	35.77	13	22.71	284
Cluster-22178.45011	64	1.43	78	1.7	64	1.51	47	1.12	4	0.09	0	0	5	0.13	0	0	2525
Cluster-22178.45012	143.19	6.39	149.06	6.46	266.88	12.57	252.22	12.04	36.42	1.71	17.49	0.82	23.62	1.26	26.17	1.46	1394
Cluster-22178.45033	193.36	4.2	158.05	3.34	139.99	3.2	127.99	2.97	43.08	0.98	75.32	1.72	92.04	2.4	55.77	1.52	2589
Cluster-22178.45074	304	4.52	337	4.88	270	4.22	194	3.08	11	0.17	10	0.16	7	0.12	3	0.06	3662
Cluster-22178.45086	4.31	0.93	10.21	2.11	6.92	1.61	5.9	1.39	0	0	0	0	0	0	0	0	494
Cluster-22178.45091	132.01	1.78	146.8	1.92	304.02	4.3	307.56	4.41	2.26	0.03	29.3	0.41	0	0	0	0	4022
Cluster-22178.45092	63.09	13.06	63.79	12.63	152.85	34	136.76	30.78	1	0.22	0	0	0	0	0	0	505
Cluster-22178.45096	125.46	2.58	238.42	4.77	208.61	4.51	129.87	2.85	49.49	1.07	57.63	1.24	1.69	0.04	41.87	1.08	2722
Cluster-22178.45103	107.06	2.74	85.37	2.13	137.41	3.71	136.78	3.74	0	0	0	0	12.35	0.38	0	0	2236
Cluster-22178.45106	656.34	18.73	734.84	20.4	925.94	27.85	698.69	21.3	476.77	14.28	513.28	15.38	378.54	12.96	334.02	11.94	2033
Cluster-22178.45110	0	0	0	0	120.84	5.01	93.85	3.94	0	0	0	0	0	0	0	0	1548
Cluster-22178.45112	54.64	2.73	62.5	3.03	46.65	2.46	43.12	2.31	0	0	0	0	0	0	0	0	1272
Cluster-22178.45118	82.79	0.75	77.4	0.69	70.74	0.68	67.54	0.65	0	0	0	0	0	0	0	0	5827
Cluster-22178.45126	19.1	0.73	3.73	0.14	17.02	0.68	3.43	0.14	0	0	0	0	0	0	0	0	1588
Cluster-22178.45164	6.59	0.65	10.43	1	8.23	0.86	3.35	0.36	0	0	0	0	0	0	0	0	772
Cluster-22178.45165	487.17	11.43	479.15	10.94	433.74	10.72	480.65	12.04	201.87	4.97	268.3	6.61	0	0	111	3.26	2417
Cluster-22178.45185	99.48	2.63	110.93	2.86	129.22	3.6	130.55	3.69	3.51	0.1	8.29	0.23	4.6	0.15	3.51	0.12	2173
Cluster-22178.45201	32	3.17	42	4.01	66	6.93	65	6.92	7	0.73	16	1.65	8	0.95	9	1.11	772
Cluster-22178.45221	6.82	1.55	12.25	2.66	15	3.67	16.87	4.18	0	0	0	0	0	0	0	0	483
Cluster-22178.45224	593.17	27.64	690.43	31.25	634.47	31.22	443.73	22.13	138.34	6.76	183.39	8.96	125.64	7.03	112.92	6.59	1346
Cluster-22178.45232	79.55	3.8	68.34	3.17	400.73	20.23	304.96	15.6	18.07	0.91	0	0	22.73	1.3	22.83	1.37	1319
Cluster-22178.45240	885.69	14.97	805.62	13.26	1018.36	18.12	892.33	16.09	135.26	2.4	120.12	2.13	0	0	0	0	3253
Cluster-22178.45252	64	2.85	46	1.99	101	4.75	141	6.72	0	0	1	0.05	2	0.11	0	0	1396
Cluster-22178.45259	203	5.11	156	3.82	172	4.56	188	5.06	74	1.96	86	2.27	63	1.9	79	2.49	2269
Cluster-22178.45274	39.13	1.55	35.42	1.36	15.39	0.64	32.04	1.35	0	0	0.5	0.02	0	0	0	0	1541
Cluster-22178.45296	52.12	1.51	62.12	1.75	52.28	1.59	63.33	1.95	2.06	0.06	6.29	0.19	8.41	0.29	0	0	2011
Cluster-22178.45314	142.06	3.55	112.08	2.72	130.37	3.43	120.04	3.2	0	0	19.34	0.51	13.66	0.41	0	0	2286
Cluster-22178.45317	651.26	90.42	649.08	86.74	437.06	64.72	367.49	55.09	6	0.87	2	0.29	3	0.5	1.91	0.33	625
Cluster-22178.45320	25.52	3.07	41.91	4.86	20.28	2.6	7.48	0.97	0	0	5.89	0.74	2	0.29	5.39	0.81	681
Cluster-22178.45323	466.35	7.77	494.34	8.03	508.71	8.92	530.12	9.43	216.19	3.78	207.67	3.64	233.99	4.68	115.94	2.42	3295
Cluster-22178.45326	407.53	6.87	419.38	6.88	511.37	9.07	316.9	5.7	0	0	0	0	68.81	1.39	50.78	1.07	3262
Cluster-22178.45336	171.31	1.67	179.53	1.7	355.4	3.64	292.45	3.04	68.41	0.7	49.32	0.51	50.13	0.59	37.29	0.46	5452
Cluster-22178.45348	510.79	8.03	494.68	7.58	713	11.8	543.2	9.11	124.15	2.05	108.16	1.79	138.59	2.61	118.66	2.34	3477
Cluster-22178.45351	49.55	2.64	60.76	3.14	37.93	2.13	23.47	1.34	6.31	0.35	8.69	0.48	0	0	4.2	0.28	1211
Cluster-22178.45352	91	67.9	67	45.76	44	36.43	29	24.59	5	3.89	7	5.14	2	1.81	2	1.81	325
Cluster-22178.45353	102	11.31	88	9.41	68	8.01	50	5.97	16	1.86	20	2.31	7	0.93	11	1.52	717
Cluster-22178.45370	27	18.66	18.88	11.99	18	13.79	13.96	10.92	0	0	1	0.68	4	3.35	0.5	0.42	331
Cluster-22178.45371	303.04	9.79	242.22	7.61	151.08	5.14	167.53	5.78	10.7	0.36	0	0	8.67	0.34	1.53	0.06	1827
Cluster-22178.45374	60.04	1.29	34.59	0.73	83.76	1.9	30.42	0.7	14.28	0.32	0	0	0	0	0	0	2606
Cluster-22178.45400	8.36	0.85	17.91	1.76	15.36	1.66	19.23	2.11	2.25	0.24	0	0	0	0	0	0	757
Cluster-22178.45410	50.8	3.01	38.49	2.21	14.83	0.93	15.16	0.96	0	0	12.4	0.77	0	0	0	0	1114
Cluster-22178.45413	112.49	1.72	112.62	1.68	131.11	2.11	187.56	3.06	0	0	0	0	0	0	0	0	3563
Cluster-22178.45422	198.8	6.13	201.53	6.05	298.89	9.72	281.75	9.29	2.29	0.07	4.75	0.15	2.64	0.1	6.52	0.25	1900
Cluster-22178.45423	413.21	4.79	336.24	3.8	190.03	2.32	200.84	2.48	15.02	0.18	5.82	0.07	4.08	0.06	4.93	0.07	4622
Cluster-22178.45433	374	4.94	411	5.29	326	4.53	219	3.09	206	2.86	176	2.45	172	2.73	172	2.85	4087
Cluster-22178.45434	23	0.46	20	0.39	18.2	0.38	26	0.55	0	0	0	0	0	0	0	0	2792
Cluster-22178.45464	46	95.43	42	75.9	28	63.29	6	14.68	1	2.16	4	7.75	1	2.56	2	4.93	268
Cluster-22178.45474	102.66	5.41	135.34	6.92	85.23	4.74	126.82	7.15	13.85	0.77	11.58	0.64	14.3	0.9	14.63	0.96	1221
Cluster-22178.45476	1533.37	33.14	1657.93	34.89	1679.28	38.22	1198.62	27.65	0	0	0	0	0	0	2	0.05	2601
Cluster-22178.45518	205.26	3.58	201.98	3.44	161.9	2.98	160.04	2.98	60.97	1.12	70.43	1.29	53.09	1.11	32.49	0.71	3157
Cluster-22178.45521	55	5.99	55	5.78	14	1.62	12	1.41	0	0	4	0.45	0	0	1	0.14	725
Cluster-22178.45527	159	3.14	162	3.11	134	2.78	138	2.9	2	0.04	0	0	0	0	0	0	2825
Cluster-22178.45529	1065.35	21.9	1126.32	22.55	1055.74	22.85	1421.08	31.18	193.21	4.17	206.08	4.45	135.75	3.35	212.62	5.48	2721
Cluster-22178.45565	116	5.51	111	5.12	123	6.17	192	9.76	2	0.1	1	0.05	2	0.11	1	0.06	1326
Cluster-22178.45566	8.88	0.37	18.22	0.74	19.5	0.85	12.98	0.58	1.04	0.05	0	0	0	0	0	0	1479
Cluster-22178.45576	15.18	0.35	5.65	0.13	16.82	0.41	25.44	0.63	0	0	1.71	0.04	2.24	0.06	0	0	2447
Cluster-22178.45589	250.76	2.9	323	3.64	322.53	3.93	308.35	3.8	210.51	2.56	162.27	1.97	92.56	1.28	144.44	2.1	4632
Cluster-22178.45607	169.26	2.69	118.25	1.83	269.39	4.5	230.01	3.89	75.73	1.26	57.5	0.96	12.65	0.24	0	0	3449
Cluster-22178.45627	109.47	1.97	129.48	2.27	111.26	2.1	116.12	2.23	0	0	0	0	0	0	0	0	3076
Cluster-22178.45631	16	3.41	16	3.26	10	2.29	6	1.39	0	0	1	0.22	0	0	0	0	498
Cluster-22178.45648	143.94	1.73	174.37	2.04	138.51	1.75	146.18	1.87	0	0	0	0	0	0	0	0	4481
Cluster-22178.45660	18.27	1.41	17.57	1.32	6.91	0.57	16.68	1.39	0	0	0	0	0	0	0	0	914
Cluster-22178.45677	820.1	70.51	739.73	61.53	883.03	80.51	707.54	65.34	73.87	6.66	54.42	4.88	52.67	5.44	58.88	6.33	849
Cluster-22178.45678	66.24	4.85	95.24	6.76	150.08	11.64	141.78	11.15	3.13	0.24	7.87	0.6	5	0.44	0	0	951
Cluster-22178.45679	215	347.99	216	308.13	269	478.91	159	301.45	16	26.99	14	21.43	7	13.91	7	13.53	279
Cluster-22178.45692	792.53	27.23	788.48	26.34	671.19	24.31	714.3	26.23	197.15	7.11	234.95	8.47	207.91	8.57	212.57	9.15	1733
Cluster-22178.45698	29.8	1.05	22.04	0.75	43.5	1.61	64.38	2.41	2.64	0.1	9.84	0.36	10.82	0.46	5.14	0.23	1702
Cluster-22178.45708	571.34	69.08	695.15	81.04	1112.48	143.19	1060.23	138.18	191.3	24.25	166.17	20.89	180.61	26.24	221.4	33.39	679
Cluster-22178.45714	185.61	2.19	98.34	1.13	330.33	4.11	273.7	3.45	0	0	0	0	0	0	0	0	4538
Cluster-22178.45716	29.97	0.83	23.94	0.65	28.47	0.83	22.68	0.67	0	0	8.76	0.26	1.47	0.05	0	0	2084
Cluster-22178.45725	70.27	3.31	44.42	2.03	53.09	2.64	47.1	2.38	12.8	0.63	4.29	0.21	4.46	0.25	6.69	0.4	1333
Cluster-22178.45728	141	22.76	163	25.27	69	11.91	48	8.39	19	3.21	18	3.01	7	1.36	10	2.01	574
Cluster-22178.45739	46.68	0.83	104.65	1.82	90.58	1.7	106.26	2.03	7.38	0.14	0	0	3.83	0.08	5.49	0.12	3091
Cluster-22178.45746	497	7.69	579	8.73	581	9.46	574	9.48	351	5.7	344	5.6	256	4.75	259	5.03	3528
Cluster-22178.45754	33.12	0.35	38.76	0.4	29.88	0.33	38.31	0.43	0	0	0	0	0	0	0	0	5050
Cluster-22178.45761	195.1	9.04	224.54	10.11	106.26	5.2	138.34	6.86	51.12	2.49	40.48	1.97	41.1	2.29	37.21	2.16	1352
Cluster-22178.45769	66.3	1.95	94.4	2.7	127.21	3.95	99.05	3.11	13.55	0.42	15	0.46	7.36	0.26	17.19	0.63	1979
Cluster-22178.45770	685.28	18.29	764.33	19.85	333.86	9.39	344.24	9.81	0	0	0	0	1	0.03	3	0.1	2156
Cluster-22178.45773	124.76	0.88	136.25	0.93	27.38	0.2	50.6	0.38	10.91	0.08	21.51	0.16	3.29	0.03	20.87	0.18	7453
Cluster-22178.45806	290.71	1.64	210.48	1.16	305.27	1.81	255.53	1.53	133.77	0.79	94.11	0.56	98.56	0.67	139.98	0.99	9239
Cluster-22178.45816	33.24	0.3	0	0	33.97	0.33	45.71	0.45	0	0	0	0	0	0	0	0	5799
Cluster-22178.45823	75.73	1.37	51.08	0.9	45.87	0.87	49.62	0.96	10.76	0.2	8.07	0.15	0	0	9.23	0.21	3062
Cluster-22178.45824	176.15	5.19	116.18	3.33	135.56	4.21	149.97	4.72	0	0	0	0	35.54	1.25	21.96	0.81	1979
Cluster-22178.45831	6.52	0.33	25.59	1.25	13	0.69	7.79	0.42	1	0.05	0	0	1	0.06	0	0	1266
Cluster-22178.45838	23.19	0.67	16.49	0.46	33.23	1.01	27.37	0.84	8.1	0.24	4.46	0.13	0	0	0	0	2022
Cluster-22178.45839	198.81	6.89	195.51	6.58	242.77	8.87	269.63	9.98	24.9	0.9	15.54	0.56	21	0.87	18	0.78	1721
Cluster-22178.45873	215.59	25.34	223.52	25.34	188.3	23.55	163.39	20.69	71.01	8.75	80.62	9.86	41.5	5.86	28.24	4.14	691
Cluster-22178.45874	440.96	14.92	471.97	15.52	201.32	7.18	196.1	7.09	57.57	2.04	78.03	2.77	68.8	2.79	62.87	2.66	1756
Cluster-22178.45883	236.23	4.84	287.58	5.74	330.15	7.12	293.62	6.42	0	0	0	0	0	0	0	0	2729
Cluster-22178.45893	0	0	10.23	0.09	64.07	0.64	28.82	0.29	0	0	0	0	0	0	0	0	5589
Cluster-22178.45902	157	6.49	127	5.1	155	6.76	104	4.59	64	2.77	66	2.86	40	1.98	51	2.64	1485
Cluster-22178.45903	1197.78	27.3	1301.75	28.88	994.4	23.87	1144.85	27.85	150.14	3.59	130.29	3.12	99.73	2.73	119.85	3.42	2480
Cluster-22178.45910	280	11.49	274.94	10.97	364.42	15.78	311.39	13.67	148.11	6.38	152.86	6.58	159.24	7.84	184.18	9.46	1493
Cluster-22178.45920	97.04	2.66	81.67	2.18	141.5	4.09	233.06	6.83	34.57	1	13.44	0.39	8.61	0.28	17.62	0.61	2104
Cluster-22178.45925	6.2	0.88	14.65	2	5.38	0.81	4.55	0.7	0	0	0	0	0	0	0	0	618
Cluster-22178.45940	61.34	1.39	33.27	0.73	61.36	1.47	66.86	1.62	0	0	36.24	0.86	0	0	0	0	2491
Cluster-22178.45951	54.37	2.17	55.43	2.15	39.24	1.65	36.61	1.56	8.42	0.35	10.1	0.42	11.15	0.53	14.53	0.73	1528
Cluster-22178.45952	7.5	0.53	12.56	0.86	20.54	1.54	11.5	0.87	0	0	0	0	0	0	0	0	976
Cluster-22178.45956	472.96	18.36	420.47	15.86	199	8.15	213.23	8.85	83.79	3.41	125.59	5.11	90.61	4.22	42.59	2.07	1564
Cluster-22178.45958	749.37	29.88	872.85	33.83	386.81	16.28	463.95	19.78	13.58	0.57	19.7	0.82	9.12	0.44	8.48	0.42	1529
Cluster-22178.45974	300.42	1.5	279.95	1.36	143.27	0.75	165.51	0.88	81.04	0.42	64.5	0.34	35.42	0.21	0	0	10386
Cluster-22178.45977	13.03	0.22	16.69	0.28	21.94	0.4	34.53	0.63	0	0	0	0	0	0	0	0	3215
Cluster-22178.45984	22.39	0.35	23.72	0.36	21.03	0.34	17.26	0.29	0	0	0	0	11.1	0.21	0	0	3510
Cluster-22178.45987	36.91	0.76	17.69	0.35	17.24	0.37	10.73	0.24	0.5	0.01	6.45	0.14	0	0	0	0	2718
Cluster-22178.46004	526	31.89	519	30.52	215	13.78	140	9.09	68	4.32	88	5.58	72	5.24	50	3.79	1095
Cluster-22178.46015	168	6.86	160	6.35	82	3.53	68	2.97	19	0.81	18	0.77	20	0.98	11	0.56	1499
Cluster-22178.46027	937.91	9.36	827.66	8.05	592.59	6.22	528.3	5.62	115.38	1.21	141.17	1.48	103.49	1.24	106.44	1.33	5330
Cluster-22178.46031	118	4.66	111	4.26	83	3.46	69	2.91	30	1.24	27	1.12	15	0.71	17	0.84	1541
Cluster-22178.46033	842.61	17.18	800.79	15.9	1380.99	29.65	1328.11	28.91	458.67	9.82	504.76	10.82	439.88	10.76	393.01	10.04	2741
Cluster-22178.46045	151	13.37	142	12.16	190.28	17.87	164	15.6	66	6.13	82	7.57	50	5.32	55	6.08	832
Cluster-22178.46048	268.2	21.25	241.56	18.53	93.77	7.87	70.31	5.98	3.5	0.29	15.58	1.29	5.81	0.55	5.23	0.52	899
Cluster-22178.46050	74	7.06	91	8.39	34	3.44	18	1.85	2	0.2	4	0.4	1	0.11	0	0	791
Cluster-22178.46066	182.18	1.86	100.98	1.01	163.38	1.76	128.28	1.4	15.5	0.17	66.19	0.71	29.3	0.36	51.74	0.66	5202
Cluster-22178.46067	169.29	5.8	155.23	5.17	164.37	5.93	161.37	5.9	14.3	0.51	17.86	0.64	3.72	0.15	8.45	0.36	1738
Cluster-22178.46091	222	5.54	234	5.69	127	3.34	132	3.52	0	0	34	0.89	24	0.72	28	0.88	2286
Cluster-22178.46099	208.95	8.51	216.77	8.58	144.47	6.21	118.94	5.18	9.79	0.42	7.03	0.3	8.68	0.42	1.22	0.06	1502
Cluster-22178.46115	62.36	0.95	61.49	0.91	144.33	2.31	76.3	1.24	37.29	0.6	25.39	0.41	18.66	0.34	20.36	0.39	3581
Cluster-22178.46117	1234	117.25	1098	100.85	1495	150.79	1142	116.66	237	23.61	282	27.94	210	23.96	204	24.21	793
Cluster-22178.46121	27	2.75	37	3.64	11	1.19	15	1.64	0	0	0	0	1	0.12	2	0.25	757
Cluster-22178.46125	124.64	5.66	136.73	6.03	76	3.65	80.39	3.91	17.05	0.81	19.31	0.92	10.4	0.57	8	0.45	1374
Cluster-22178.46130	34.39	0.79	19.23	0.43	12.11	0.29	55.97	1.37	0	0	0	0	3.48	0.1	0	0	2459
Cluster-22178.46166	117.02	60.07	121.51	58.04	260.26	147.21	228	130.87	0	0	3	1.54	5	3.1	4	2.52	358
Cluster-22178.46203	481.13	9.86	435.61	8.69	288.6	6.22	220.35	4.82	27.67	0.59	24.89	0.54	5.64	0.14	1.23	0.03	2730
Cluster-22178.46210	152.44	4.93	213.75	6.72	199.93	6.81	206.86	7.14	16.02	0.54	5.54	0.19	15.82	0.61	0	0	1826
Cluster-22178.46220	18.04	9.83	19.04	9.63	21.07	12.67	22.04	13.47	0	0	1.01	0.55	0	0	2	1.33	352
Cluster-22178.46231	56.82	2.54	67.26	2.93	31.55	1.49	56.36	2.7	0	0	4.3	0.2	12	0.64	4.73	0.27	1390
Cluster-22178.46237	19	1.67	51	4.33	17.71	1.65	28	2.64	0	0	0	0	2	0.21	0	0	837
Cluster-22178.46238	36	5.01	53	7.1	22	3.27	24	3.61	9	1.31	11	1.59	4	0.67	1	0.17	624
Cluster-22178.46247	55	10	75	13.06	42	8.18	34	6.7	0	0	0	0	0	0	0	0	539
Cluster-22178.46264	18.89	0.33	13.41	0.23	11.42	0.21	20.4	0.38	0	0	0	0	0	0	0	0	3194
Cluster-22178.46269	912.17	16.68	867.94	15.46	836.32	16.1	1043.67	20.36	428.41	8.22	440.86	8.47	475.96	10.44	417.81	9.57	3027
Cluster-22178.46273	23	3.32	41	5.69	16	2.47	25	3.9	0	0	0	0	0	0	0	0	611
Cluster-22178.46288	110	6.19	99	5.41	39	2.32	40	2.41	15	0.89	15	0.88	10	0.68	10	0.7	1159
Cluster-22178.46291	112	8.02	95	6.59	45	3.41	30	2.3	14	1.05	16	1.2	9	0.77	0	0	967
Cluster-22178.46297	70.86	4.44	101.28	6.15	24.45	1.62	56.68	3.81	24.17	1.59	10.05	0.66	16.31	1.23	13.75	1.08	1068
Cluster-22178.46305	1327.69	29.33	1245.22	26.78	977.82	22.75	919.55	21.69	559.68	12.98	592.9	13.76	435.1	11.53	466.74	12.92	2550
Cluster-22178.46312	161	2.67	141	2.28	74	1.29	82	1.45	16	0.28	24	0.42	21	0.42	15	0.31	3309
Cluster-22178.46313	53.09	1.39	58.82	1.5	52.94	1.46	40.92	1.14	13	0.36	5	0.14	9	0.28	5.4	0.18	2191
Cluster-22178.46320	162.18	4.74	83.92	2.39	430.26	13.26	179.97	5.62	38.61	1.18	37.59	1.15	0	0	20.27	0.74	1991
Cluster-22178.46321	45.09	1.38	55.18	1.64	56.44	1.81	60.31	1.97	3.52	0.11	2.77	0.09	3.06	0.11	0	0	1919
Cluster-22178.46325	615	15.42	642	15.67	743	19.62	619	16.57	248	6.52	251	6.61	268	8.06	230	7.23	2278
Cluster-22178.46328	631	29.09	526	23.55	320	15.57	224	11.05	77	3.72	91	4.4	72	3.98	65	3.75	1358
Cluster-22178.46349	300.37	14.92	245.7	11.85	171.61	9	138.55	7.37	41.5	2.16	49.43	2.57	85.9	5.12	25.68	1.6	1279
Cluster-22178.46351	4.21	0.82	3.21	0.6	10.82	2.26	8.38	1.77	0	0	0	0	0	0	0	0	521
Cluster-22178.46371	188	23.23	173	20.61	83	10.92	55	7.33	12	1.55	21	2.7	13	1.93	12	1.85	670
Cluster-22178.46380	294.57	24.9	321.8	26.32	234.62	21.03	176.59	16.03	0	0	0	0	3.5	0.36	1.37	0.14	859
Cluster-22178.46386	28.34	0.86	25.55	0.75	22.32	0.71	17.78	0.58	0	0	1	0.03	1	0.04	0	0	1926
Cluster-22178.46387	53.8	3.2	36.54	2.11	12.32	0.77	17.13	1.09	0	0	0	0	3.49	0.25	2.01	0.15	1111
Cluster-22178.46390	233.08	4.53	231.75	4.39	304.36	6.23	270.93	5.62	114.79	2.34	124.8	2.55	108.03	2.52	107.71	2.63	2861
Cluster-22178.46402	16.76	0.45	31.11	0.81	94.44	2.67	41.22	1.18	1	0.03	1.1	0.03	2	0.06	0	0	2145
Cluster-22178.46406	315	3.73	367	4.24	285	3.55	210	2.65	150	1.87	158	1.97	148	2.1	141	2.09	4529
Cluster-22178.46415	586.58	13.07	674.46	14.63	543.92	12.76	632.93	15.05	32.95	0.77	76.02	1.78	22.58	0.6	8.34	0.23	2531
Cluster-22178.46442	9.07	0.15	27.61	0.44	27.95	0.48	10.12	0.18	0	0	0	0	0	0	0	0	3369
Cluster-22178.46445	109	13.15	124	14.42	166	21.31	159	20.67	38	4.81	54	6.77	36	5.22	39	5.87	680
Cluster-22178.46451	62.45	3.84	71	4.23	96	6.24	88	5.79	26.08	1.68	36.6	2.35	17.15	1.26	15.57	1.2	1084
Cluster-22178.46469	7.06	0.47	10.34	0.67	5.71	0.41	10.89	0.78	0	0	0	0	0	0	0	0	1015
Cluster-22178.46472	58.97	14.32	54.21	12.54	44.5	11.65	53.5	14.17	1	0.25	0	0	0	0	1	0.3	469
Cluster-22178.46481	565.63	24.89	610.55	26.1	522.87	24.29	533.13	25.1	317.9	14.68	332.84	15.35	330.02	17.43	277.8	15.31	1410
Cluster-22178.46482	57.03	0.37	58.6	0.37	54.25	0.37	100.8	0.7	0	0	7.71	0.05	0	0	9.92	0.08	7981
Cluster-22178.46484	44.07	0.31	48.62	0.34	56.69	0.43	11.82	0.09	9.3	0.07	0	0	10.57	0.09	8.53	0.08	7343
Cluster-22178.46486	90	4.74	126	6.43	51	2.84	63	3.55	4	0.22	1	0.06	1	0.06	2	0.13	1222
Cluster-22178.46488	9	0.94	14	1.41	20	2.21	10	1.12	0	0	0	0	1	0.12	0	0	747
Cluster-22178.46496	402.51	6.22	397.59	5.98	808.04	13.14	688.42	11.34	270.06	4.38	241.31	3.92	182.24	3.38	224.58	4.35	3535
Cluster-22178.46516	68	11.65	52	8.55	26	4.77	12	2.23	4	0.72	3	0.53	5	1.03	5	1.07	556
Cluster-22178.46525	1032.9	14.52	976	13.37	708	10.47	599	8.98	371.95	5.49	354.1	5.23	284.04	4.79	320.59	5.65	3858
Cluster-22178.46526	263	11.86	284.12	12.45	225.66	10.75	228	11	139.46	6.6	158.18	7.48	99.09	5.36	72.43	4.09	1382
Cluster-22178.46536	28	2.19	35	2.65	12	0.99	25	2.1	0	0	1	0.08	1	0.09	1	0.1	908
Cluster-22178.46538	12.41	0.47	44.09	1.61	20.59	0.82	20.35	0.82	10.18	0.4	0	0	0	0	0	0	1606
Cluster-22178.46540	14.72	0.84	8.89	0.49	8.61	0.52	3.18	0.2	0	0	0	0	0	0	1.34	0.1	1143
Cluster-22178.46570	82.43	1.24	3.02	0.04	431.24	6.82	288.18	4.62	0	0	0	0	0	0	0	0	3628
Cluster-22178.46581	1274.76	18.22	1312.22	18.28	1095.53	16.48	958.37	14.61	309.67	4.65	387.34	5.82	347.11	5.95	313.51	5.62	3799
Cluster-22178.46584	200.17	3.64	238.5	4.22	96.58	1.85	113.96	2.21	0	0	0	0	0	0	0	0	3046
Cluster-22178.46595	43.92	0.51	60.15	0.69	59.19	0.73	62.68	0.78	0	0	0	0	3.75	0.05	0	0	4586
Cluster-22178.46605	85	3.92	77	3.45	25	1.22	35	1.73	5	0.24	6	0.29	8	0.44	5	0.29	1357
Cluster-22178.46615	572.6	6.51	567.52	6.29	227.99	2.73	144.46	1.75	46.5	0.55	30.84	0.37	47.26	0.64	28.98	0.41	4710
Cluster-22178.46646	637.3	10.15	727.72	11.28	728.94	12.21	683.74	11.61	334.98	5.6	326.24	5.46	199.99	3.82	231.47	4.62	3438
Cluster-22178.46667	74.71	1.93	74.99	1.89	103.45	2.82	58.66	1.62	6.07	0.16	7.25	0.2	5.91	0.18	22.77	0.74	2214
Cluster-22178.46677	388.89	5.92	446.63	6.62	246	3.94	148	2.4	93.93	1.5	68.02	1.09	59.33	1.08	89.88	1.72	3583
Cluster-22178.46695	73.79	12.43	64	10.35	39	7.03	51	9.3	16.45	2.9	21	3.66	4	0.81	9	1.89	561
Cluster-22178.46696	290.01	3.71	237.74	2.96	284.51	3.83	397.58	5.42	93.82	1.26	128.43	1.73	60.74	0.93	114.25	1.83	4217
Cluster-22178.46697	435.99	5.55	468.26	5.81	460.54	6.17	478.42	6.5	307.29	4.11	217.43	2.91	247.22	3.78	182.75	2.92	4232
Cluster-22178.46698	937.93	30.33	1119.88	35.22	1518.17	51.75	1214.96	41.98	605.25	20.53	801.19	27.19	702.71	27.25	617.04	24.99	1825
Cluster-22178.46712	76	6.2	88	6.95	67	5.79	90	7.88	0	0	1	0.09	2	0.2	0	0	881
Cluster-22178.46724	172.26	12.01	122.54	8.28	17.94	1.32	86.72	6.49	9.01	0.66	0	0	0	0	0	0	986
Cluster-22178.46727	99	2.42	94	2.24	77	1.98	84	2.19	24	0.62	12	0.31	13	0.38	10	0.31	2331
Cluster-22178.46729	2272.02	37.76	1854	30.01	914.81	16	672	11.92	216	3.77	202	3.53	146.92	2.93	139	2.9	3304
Cluster-22178.46737	97.29	5.06	142.21	7.18	285.36	15.68	232.99	12.98	36.66	2	26.53	1.45	61.81	3.86	32.08	2.09	1233
Cluster-22178.46738	3.92	8.13	5	9.04	9.79	22.12	10	24.47	0	0	0	0	0	0	0	0	268
Cluster-22178.46760	112.88	2.91	194.68	4.88	152.42	4.14	228.86	6.3	71.62	1.94	127.91	3.46	49.25	1.52	12.49	0.4	2224
Cluster-22178.46761	544.52	13.04	455.6	10.62	640.33	16.16	536.45	13.72	203.36	5.11	334.31	8.41	233.93	6.72	261.11	7.84	2372
Cluster-22178.46762	1136.6	25.51	1260.72	27.55	1866.25	44.12	1653.69	39.62	358.02	8.43	265.78	6.27	327.82	8.83	321.4	9.04	2514
Cluster-22178.46776	15.66	1.26	13.41	1.05	0	0	5.79	0.5	0	0	0	0	0	0	0	0	889
Cluster-22178.46777	46.32	2.53	0	0	23.91	1.38	10.57	0.62	0	0	0	0	0	0	0	0	1185
Cluster-22178.46785	101.61	8.65	126.68	10.43	120.36	10.86	127.88	11.69	16.21	1.45	9.64	0.86	19.69	2.01	30.23	3.21	855
Cluster-22178.46792	2017.33	61.6	2292.52	68.1	2041.22	65.7	2013.67	65.69	257.67	8.26	252.3	8.09	272.38	9.98	376.62	14.41	1917
Cluster-22178.46796	22	9.84	27	11.3	10	4.91	12	5.97	0	0	0	0	0	0	0	0	373
Cluster-22178.46800	49	1.8	71	2.54	107	4.16	88	3.46	4.17	0.16	4.89	0.19	5.19	0.23	9	0.42	1634
Cluster-22178.46806	0	0	0	0	219.37	6.13	285.57	8.09	0	0	0	0	0	0	0	0	2167
Cluster-22178.46807	144	7.46	107	5.38	84	4.6	62	3.44	10	0.54	7	0.38	8	0.5	6	0.39	1237
Cluster-22178.46808	514	32.01	517	31.22	271.26	17.86	291.49	19.45	238.35	15.57	214.64	13.98	103.83	7.76	134.58	10.48	1073
Cluster-22178.46816	406.71	27.27	375.15	24.38	579.32	41.11	382.74	27.52	191.79	13.49	185	12.97	175	14.08	158	13.25	1015
Cluster-22178.46817	93.52	14.02	91.85	13.24	103.57	16.58	144.6	23.44	0	0	0	0	0	0	0	0	598
Cluster-22178.46823	733.17	30.59	729.62	29.58	944.74	41.6	964.28	43.03	480.52	21.03	459.49	20.1	355.69	17.8	324.03	16.93	1473
Cluster-22178.46835	22.53	0.4	39.68	0.68	50.76	0.94	0	0	0	0	0	0	0	0	0	0	3126
Cluster-22178.46844	334.85	8.51	383.15	9.47	305.94	8.19	346.27	9.39	131	3.49	105.2	2.81	115.8	3.53	126.9	4.04	2252
Cluster-22178.46855	45.36	1.45	97.61	3.03	44.42	1.5	45.02	1.54	0	0	6.35	0.21	22.89	0.88	6.12	0.24	1844
Cluster-22178.46871	1070.5	25.12	1141.01	26.06	1340.42	33.13	1380.28	34.58	100.6	2.48	122.65	3.02	66.61	1.87	98.41	2.89	2416
Cluster-22178.46894	810.03	56.8	964.81	65.56	1098.85	81.57	1301.38	97.87	189.14	13.91	230.91	16.93	141.99	11.95	187.79	16.47	982
Cluster-22178.46896	341.94	5.68	360.33	5.83	344.16	6.01	355.38	6.29	144.28	2.51	120.7	2.11	78.54	1.56	68.4	1.42	3308
Cluster-22178.46904	18.12	0.41	8.75	0.2	5.57	0.13	11.6	0.28	0	0	0	0	0	0	0	0	2470
Cluster-22178.46908	157.99	3.48	190.87	4.1	147.88	3.43	157.24	3.7	11.12	0.26	15.19	0.35	42.75	1.13	7.31	0.2	2555
Cluster-22178.46909	160.32	6.14	137.92	5.13	131.52	5.31	112.6	4.61	2.02	0.08	4.04	0.16	3.01	0.14	3.03	0.15	1582
Cluster-22178.46913	95.68	1.5	118.07	1.8	70.78	1.16	95.33	1.59	5.91	0.1	9.95	0.16	7.24	0.14	19.31	0.38	3496
Cluster-22178.46916	247	108.62	224	92.21	98	47.29	87	42.52	7	3.22	3	1.33	3	1.59	0	0	375
Cluster-22178.46926	123.4	8.35	86.17	5.65	67.46	4.83	47.2	3.43	0	0	8.95	0.63	3.21	0.26	3.12	0.26	1008
Cluster-22178.46932	660.56	19.93	557.07	16.35	431.85	13.73	319.5	10.3	15.41	0.49	26.08	0.83	16	0.58	8.36	0.32	1937
Cluster-22178.46934	27.9	4.43	36.83	5.62	13.59	2.31	26.14	4.49	0	0	0	0	0	0	0	0	579
Cluster-22178.46936	52	2.35	49	2.15	38	1.81	36	1.74	1	0.05	0	0	0	0	0	0	1380
Cluster-22178.46937	78.87	13.51	73.15	12.02	67.72	12.42	78.61	14.59	5	0.9	1	0.18	5	1.03	2	0.43	556
Cluster-22178.46943	10.39	0.47	9.9	0.43	13.21	0.63	16.09	0.78	0	0	0	0	0	0	0	0	1384
Cluster-22178.46958	86.6	3.78	148.91	6.32	82.56	3.81	115.32	5.39	6.28	0.29	2.86	0.13	4.34	0.23	3.54	0.19	1418
Cluster-22178.46963	190	15.54	180.11	14.26	182	15.78	245.64	21.58	0	0	0	0	0	0	0	0	879
Cluster-22178.46988	2449.06	188.74	2579.5	192.5	2965.49	242.12	1998.08	165.26	438.81	35.47	441.71	35.56	357.26	33.05	394.24	37.98	917
Cluster-22178.46993	66.73	1.46	65.16	1.39	31.53	0.73	89.05	2.08	3.04	0.07	3.02	0.07	1.28	0.03	0	0	2573
Cluster-22178.46995	1058.34	40.7	1110.28	41.5	1048.17	42.52	751.22	30.89	567.15	22.88	654.96	26.41	523	24.13	508.24	24.47	1576
Cluster-22178.47009	23.18	1.3	21.58	1.17	21.49	1.27	30.86	1.85	6.57	0.39	0	0	0	0	0	0	1164
Cluster-22178.47012	54.47	2.28	94.94	3.86	295.63	13.05	198.49	8.88	0	0	0	0	0	0	1	0.05	1470
Cluster-22178.47021	15.47	1.49	14.03	1.31	17	1.74	9.24	0.96	0	0	0	0	0	0	0	0	785
Cluster-22178.47035	8.13	1.06	12.85	1.62	7.28	1.01	3.39	0.48	0	0	0	0	0	0	0	0	648
Cluster-22178.47038	1624	28.26	1736	29.43	1994	36.53	1767	32.81	709	12.95	767	14.03	653	13.63	622	13.57	3167
Cluster-22178.47044	751.51	11.79	675.07	10.32	499.97	8.25	378.33	6.33	133.79	2.2	165.88	2.74	115.45	2.17	123.92	2.44	3485
Cluster-22178.47052	137.56	3.72	132.97	3.5	172.93	4.93	132.33	3.82	0	0	0	0	0	0	0	0	2131
Cluster-22178.47054	166.11	13.25	189.57	14.63	406.92	34.39	393.13	33.65	13	1.09	12	1	7.07	0.68	4.23	0.42	895
Cluster-22178.47055	15.89	0.84	24.43	1.25	16.08	0.89	23.87	1.34	0	0	0	0	2.93	0.18	5.77	0.38	1223
Cluster-22178.47056	385.97	18.84	412.48	19.55	550.63	28.38	537.65	28.08	32.16	1.65	8.8	0.45	19.93	1.17	4.86	0.3	1297
Cluster-22178.47057	20.66	0.97	34.32	1.57	25.82	1.28	20.37	1.03	2.28	0.11	0	0	0	0	4	0.24	1335
Cluster-22178.47071	39.31	1.05	29.52	0.77	41.04	1.15	30.59	0.87	0	0	1.92	0.05	4.02	0.13	8.16	0.27	2158
Cluster-22178.47099	64	1.67	69	1.76	37	1.02	51	1.42	5	0.14	7	0.19	5	0.16	10	0.33	2194
Cluster-22178.47127	396.26	17.14	378.44	15.9	398.68	18.2	443.15	20.5	120.47	5.47	94.39	4.28	98.69	5.12	89.93	4.87	1430
Cluster-22178.47130	15	51.52	12	35.14	12	43.66	13	53.12	1	3.6	0	0	0	0	0	0	249
Cluster-22178.47149	21	4.51	18	3.7	13	3	6	1.4	0	0	0	0	0	0	0	0	496
Cluster-22178.47152	629.27	20.01	613.59	18.98	418.65	14.04	468.59	15.92	9	0.3	4	0.13	7.69	0.29	10.21	0.41	1851
Cluster-22178.47160	330	7.61	365	8.2	662	16.09	639	15.74	90	2.18	63	1.53	82	2.27	94	2.72	2453
Cluster-22178.47172	94	7.97	69	5.66	82	7.37	44	4.01	16	1.42	28	2.48	13	1.32	17	1.8	857
Cluster-22178.47188	211	7.69	154.74	5.48	240.24	9.23	208.42	8.12	0	0	0	0	0	0	9.31	0.42	1649
Cluster-22178.47189	16.41	0.48	18.24	0.51	31.25	0.95	13.06	0.4	0	0	0	0	0	0	2.6	0.09	2008
Cluster-22178.47192	1832.59	66.53	1977.51	69.79	2977.27	113.99	2619.34	101.64	1438.5	54.79	1231.97	46.91	1161.83	50.6	1067.66	48.54	1654
Cluster-22178.47199	12.64	0.62	0	0	65.75	3.42	22.08	1.16	0	0	0	0	0	0	0	0	1289
Cluster-22178.47200	153.36	14.2	104.51	9.36	126.64	12.44	162.18	16.14	28.58	2.77	6.26	0.6	24.93	2.77	0.61	0.07	807
Cluster-22178.47203	19.35	0.61	14.37	0.44	60.59	2	60.7	2.03	0	0	0	0	0	0	0	0	1873
Cluster-22178.47206	69.29	1.08	69.4	1.05	51.67	0.84	34.84	0.58	0	0	9.74	0.16	0	0	12.3	0.24	3519
Cluster-22178.47208	39.29	0.86	40.77	0.86	15.99	0.37	19.67	0.46	0	0	0	0	0	0	0	0	2584
Cluster-22178.47209	2164	47.07	2294	48.58	2566	58.78	2265	52.59	884.57	20.19	819.74	18.73	601.48	15.69	677.55	18.47	2586
Cluster-22178.47211	3223.39	48.77	3266.38	48.14	2342.75	37.3	2455.08	39.62	336.51	5.34	433.73	6.9	484.62	8.79	356.46	6.76	3604
Cluster-22178.47214	32	0.29	79.83	0.71	151.86	1.46	276.29	2.69	0	0	0	0	0	0	0	0	5806
Cluster-22178.47241	354	3.83	274.05	2.89	253.41	2.88	200.4	2.31	15.84	0.18	0	0	66.94	0.87	19.88	0.27	4940
Cluster-22178.47247	332.71	7.15	276.39	5.78	49.04	1.11	0	0	0	0	0	0	0	0	0	0	2615
Cluster-22178.47253	34.88	1.02	47.44	1.35	19.38	0.6	5.33	0.17	0	0	0	0	0	0	0	0	1993
Cluster-22178.47255	34.45	1.86	34.18	1.8	39.89	2.28	49.06	2.84	2.8	0.16	0	0	0	0	0	0	1195
Cluster-22178.47258	107	19.95	97	17.33	116	23.18	106	21.44	2	0.39	4	0.77	8	1.79	6	1.39	532
Cluster-22178.4727	16	1.95	25	2.94	22	2.86	21	2.76	1	0.13	1	0.13	0	0	2	0.3	675
Cluster-22178.47280	143.03	2.6	133.27	2.36	58.97	1.13	63.61	1.23	0	0	0	0	6.97	0.15	5	0.11	3042
Cluster-22178.47281	52	6.03	50	5.59	28	3.45	12	1.5	3	0.36	2	0.24	2	0.28	0	0	697
Cluster-22178.47294	242.81	8.68	169.19	5.88	0	0	0	0	0	0	0	0	0	0	0	0	1676
Cluster-22178.47297	13.41	9.63	18.09	11.9	7.63	6.07	13.84	11.27	0	0	1	0.71	0	0	0	0	328
Cluster-22178.47304	61.67	4.53	61.21	4.36	4.78	0.37	8.57	0.68	2.57	0.2	0	0	0	0	0	0	949
Cluster-22178.47307	54.48	1.66	45.78	1.36	77.77	2.5	54.15	1.76	8.99	0.29	3.03	0.1	5.85	0.21	4.61	0.18	1920
Cluster-22178.47326	54	4.74	72.85	6.18	79	7.35	64.65	6.1	7	0.64	3.58	0.33	1.68	0.18	1	0.11	837
Cluster-22178.47347	25.83	0.76	8.94	0.26	64.78	2.01	80.79	2.54	0	0	0	0	0	0	3	0.11	1977
Cluster-22178.47349	659.15	13.67	804.92	16.26	692.08	15.12	744.69	16.49	482.26	10.5	435.43	9.49	360.44	8.97	325.6	8.46	2699
Cluster-22178.47357	6.55	0.17	12.49	0.32	10.7	0.3	7.93	0.22	0	0	0	0	0	0	0	0	2172
Cluster-22178.47358	52.61	0.72	114.58	1.54	41.67	0.6	58	0.85	0	0	0	0	3.11	0.05	5.02	0.09	3931
Cluster-22178.47359	59.77	0.8	78.07	1.02	77.82	1.1	129.1	1.85	3.78	0.05	4.58	0.06	8.89	0.14	0	0	4018
Cluster-22178.47361	411	10.46	437	10.82	523.05	14.02	529.21	14.37	1	0.03	2	0.05	5	0.15	6	0.19	2249
Cluster-22178.47363	466.72	10.17	621.05	13.17	1031.36	23.66	639.54	14.87	354.35	8.1	311.83	7.14	340.28	8.89	343.71	9.39	2582
Cluster-22178.47364	1376.46	30.19	1143.98	24.43	1057.05	24.41	1441.62	33.75	675.81	15.55	769.33	17.73	661.04	17.39	552.32	15.18	2567
Cluster-22178.47374	47.57	0.58	48.58	0.57	90.43	1.16	111.45	1.44	6.55	0.08	0	0	0	0	0	0	4425
Cluster-22178.47425	743	28.14	801	29.49	646	25.81	672	27.21	361	14.35	326	12.95	190	8.63	273	12.95	1596
Cluster-22178.47428	366.05	5.73	351.68	5.36	238.69	3.93	253.45	4.23	144.59	2.38	117	1.93	104.69	1.96	98.8	1.94	3492
Cluster-22178.47433	8	5.39	5	3.1	7	5.23	4	3.05	0	0	0	0	0	0	0	0	333
Cluster-22178.47439	34.1	1.87	32.97	1.76	84.31	4.89	62.91	3.7	9.28	0.53	5.69	0.33	1.87	0.12	2.72	0.19	1182
Cluster-22178.47456	344.21	4.82	450.09	6.14	381.23	5.62	384.96	5.75	198.82	2.92	251.73	3.71	152.45	2.56	144.88	2.54	3873
Cluster-22178.47457	307.16	20.57	353.06	22.92	277.85	19.69	305.52	21.94	28.63	2.01	22.79	1.6	13.94	1.12	41.14	3.45	1016
Cluster-22178.47460	156.4	2.2	178.75	2.45	135.05	2	132.94	2	0	0	50.92	0.75	0	0	0	0	3854
Cluster-22178.47465	684	27.13	636	24.51	444	18.58	324	13.74	140	5.83	142	5.91	103	4.9	109	5.41	1536
Cluster-22178.47466	192.02	5.5	267.92	7.46	413.63	12.48	364.96	11.16	123.1	3.7	118.2	3.55	95.72	3.29	112.01	4.02	2028
Cluster-22178.47472	20	0.91	0	0	11	0.53	8	0.39	0	0	1	0.05	0	0	0	0	1368
Cluster-22178.47478	1196.41	22.45	1367.24	24.99	1467.68	28.99	1287.62	25.78	274.33	5.4	325.71	6.42	266.58	6	226.74	5.33	2956
Cluster-22178.47494	27.76	1.26	46.21	2.04	27.91	1.34	52.04	2.53	23.15	1.1	5.17	0.25	0	0	0	0	1376
Cluster-22178.47500	468.7	9.35	553.26	10.75	1081.95	22.73	831.44	17.7	83.41	1.75	125.12	2.62	93.79	2.24	62.75	1.57	2796
Cluster-22178.47506	2240.36	20.4	2358.6	20.94	3058.81	29.29	2474.78	24.03	904.96	8.65	744.95	7.14	1079.2	11.78	830.29	9.48	5815
Cluster-22178.47507	54.27	2.65	94.74	4.49	56.54	2.91	42.21	2.21	1.51	0.08	2.01	0.1	2	0.12	0	0	1297
Cluster-22178.47518	480.95	12.32	542.95	13.54	707	19.08	659.27	18.04	54.98	1.48	167.22	4.5	91.93	2.82	142.52	4.57	2235
Cluster-22178.47523	216	6.73	181	5.49	89.23	2.93	62	2.06	1.58	0.05	1.58	0.05	4.56	0.17	1.96	0.08	1884
Cluster-22178.47525	15	40.06	14	32.21	4	11.49	3	9.5	1	2.79	0	0	0	0	0	0	258
Cluster-22178.47536	181.31	6.96	158.8	5.93	189.09	7.66	179.07	7.35	44.18	1.78	38.67	1.56	30.22	1.39	29.29	1.41	1578
Cluster-22178.47538	532	58.97	464	49.64	242	28.52	124	14.8	6	0.7	12	1.38	17	2.26	13	1.8	717
Cluster-22178.47566	376.81	10.1	387.25	10.1	516.45	14.58	434.48	12.43	208.65	5.87	215.64	6.07	168.86	5.43	179.64	6.03	2148
Cluster-22178.47567	152.19	9.83	169.75	10.63	230.55	15.75	252.52	17.48	23.35	1.58	26.36	1.78	30.14	2.34	33.36	2.69	1044
Cluster-22178.47574	26.28	1.47	16.09	0.87	25.87	1.53	29.54	1.77	1.37	0.08	0	0	0	0	0	0	1164
Cluster-22178.47576	396	17.78	391.88	17.09	260.16	12.33	383.2	18.41	30.22	1.42	22.78	1.07	9.57	0.52	15.21	0.85	1387
Cluster-22178.47578	2395	115.78	2537	119.09	2528.4	129.08	1530.23	79.17	575.99	29.21	604.7	30.63	470.23	27.27	444.66	26.9	1307
Cluster-22178.47584	24.92	0.2	61.92	0.49	22.93	0.2	39.49	0.35	0	0	8.86	0.08	4.66	0.05	0	0	6432
Cluster-22178.47586	722.27	9.19	721	8.94	792.18	10.61	818	11.11	348.81	4.66	300.01	4.02	305.84	4.67	295.74	4.72	4234
Cluster-22178.47587	37.44	2.96	50.13	3.83	57.75	4.83	57.04	4.84	0	0	2.92	0.24	0	0	1.07	0.11	901
Cluster-22178.47590	119	23.12	128.57	23.92	166.37	34.69	198.91	41.96	19.29	3.93	23.04	4.62	13.52	3.16	24.97	6.03	521
Cluster-22178.47594	474.91	51.18	497.56	51.77	708.53	81.17	416.75	48.35	44.61	5.04	29.95	3.36	20.81	2.69	16.89	2.27	730
Cluster-22178.47609	109.09	1.71	78.68	1.2	20.69	0.34	15.7	0.26	5.52	0.09	0	0	8	0.15	7	0.14	3483
Cluster-22178.47619	91.44	14.71	79.08	12.22	186.15	32.03	202.26	35.22	1.18	0.2	0	0	0	0	1	0.2	575
Cluster-22178.47622	211	2.25	237	2.47	246	2.76	210	2.39	78.58	0.88	107.69	1.21	60.83	0.78	70.8	0.95	4996
Cluster-22178.47624	103	52.36	90	42.59	63	35.28	39	22.16	6	3.19	17	8.66	4	2.46	6	3.74	359
Cluster-22178.47646	321.14	3.3	291.49	2.92	232.87	2.52	250.62	2.75	138.57	1.5	105.48	1.14	76.21	0.94	66.16	0.85	5176
Cluster-22178.47664	66.11	3.71	83.66	4.55	56.64	3.36	43.88	2.63	6.49	0.38	14.56	0.85	7.78	0.52	7.61	0.53	1163
Cluster-22178.47670	11.74	1.09	13.2	1.19	3.8	0.37	4.14	0.41	0	0	0	0	0	0	1.1	0.13	805
Cluster-22178.47672	379.62	14.96	558.4	21.39	297.01	12.35	295.38	12.45	5.13	0.21	15.33	0.63	0	0	9.33	0.46	1544
Cluster-22178.47681	1071	38.63	1049	36.78	1149.01	43.71	1038.9	40.05	603.08	22.82	672.94	25.46	680.13	29.43	605.71	27.36	1663
Cluster-22178.47685	1535	44.08	1579	44.12	1887	57.11	1398	42.88	342	10.31	336	10.13	333	11.47	294	10.58	2022
Cluster-22178.47692	1545.73	108.69	1537.27	104.74	1690.17	125.82	1059.39	79.9	142.65	10.52	193.54	14.23	106.91	9.02	118.66	10.43	980
Cluster-22178.47694	25.85	1.36	22.78	1.16	31.33	1.74	32.05	1.8	0	0	0	0	0	0	0	0	1223
Cluster-22178.47695	320.47	8.86	332	8.93	313.79	9.14	375	11.07	273.17	7.93	203.2	5.9	93.31	3.09	155.5	5.39	2090
Cluster-22178.47712	83	9.45	81	8.9	56	6.78	32	3.92	6	0.72	3	0.36	5	0.68	0	0	705
Cluster-22178.47723	327.79	9.62	358.5	10.24	432.22	13.37	455.89	14.29	143.25	4.41	179.41	5.53	173.79	6.12	140.89	5.18	1984
Cluster-22178.47728	242.05	12.15	261.8	12.76	478.97	25.4	339.16	18.23	53.45	2.82	43.82	2.3	10.08	0.61	24.87	1.56	1268
Cluster-22178.47729	359	16.59	337	15.13	251	12.25	222	10.98	67	3.25	99	4.8	75	4.16	66	3.82	1355
Cluster-22178.47732	674	30.59	734.26	32.37	832	39.87	847	41.13	242.92	11.57	233.71	11.12	251.56	13.7	246.22	13.99	1375
Cluster-22178.47735	20.91	0.6	77.03	2.16	40.82	1.24	75.48	2.32	8.79	0.27	6.7	0.2	0	0	0	0	2017
Cluster-22178.47738	188.36	4.96	208.79	5.35	173.25	4.81	153.76	4.32	72.47	2	52.38	1.45	55.43	1.75	43.74	1.44	2181
Cluster-22178.47756	516.12	35.31	560.65	37.17	336.04	24.33	423.9	31.1	262.03	18.8	267.8	19.16	206.92	16.99	190.94	16.33	1000
Cluster-22178.47766	599	67.13	572	61.86	632	75.33	574	69.28	151	17.74	169	19.71	173	23.29	132	18.46	712
Cluster-22178.47772	1164.25	23.69	1257.47	24.92	983.51	21.07	1114.46	24.21	410.84	8.77	490.42	10.49	525.96	12.84	411.79	10.5	2746
Cluster-22178.47777	181.54	8.46	102.29	4.63	97.19	4.78	135.04	6.73	12.17	0.6	39.63	1.94	0	0	45.91	2.68	1346
Cluster-22178.47786	724.94	7.9	660.82	7.02	743.35	8.52	443.6	5.15	64.02	0.73	82	0.94	32.9	0.43	64.53	0.88	4903
Cluster-22178.47790	114.94	6.2	116	6.07	119	6.78	71	4.1	14	0.79	17	0.96	18	1.16	20	1.35	1199
Cluster-22178.47791	8	17.42	12	22.71	14	33.14	12	30.86	1	2.27	1	2.03	0	0	1	2.58	266
Cluster-22178.47796	1974	49.37	2149	52.31	1696	44.68	1628	43.48	370	9.71	310	8.14	216	6.48	262	8.21	2283
Cluster-22178.47809	125.33	3.25	117.37	2.96	55.17	1.51	52.66	1.46	8.9	0.24	43.28	1.18	22.05	0.69	18.78	0.61	2210
Cluster-22178.47811	1184.22	11.23	1139.61	10.53	2366.7	23.6	1800.66	18.21	29.48	0.29	15.17	0.15	5.28	0.06	16.54	0.2	5594
Cluster-22178.47813	415.36	16.46	435.8	16.78	647.13	27.06	669.18	28.36	217	9.02	205.42	8.54	156	7.42	193	9.58	1537
Cluster-22178.47814	267.49	15.84	263.05	15.11	325.85	20.4	322.26	20.44	97.2	6.04	90.32	5.6	64.26	4.57	96.41	7.14	1115
Cluster-22178.47815	89.59	2.35	81.58	2.08	74.55	2.06	119.77	3.36	50.19	1.38	32.79	0.9	28.41	0.89	0	0	2187
Cluster-22178.47821	452	7.93	515	8.8	224	4.14	214	4.01	73	1.34	119	2.19	88	1.85	88	1.93	3144
Cluster-22178.47828	42	4.54	41	4.28	21	2.41	21	2.44	3	0.34	1	0.11	5	0.65	1	0.13	729
Cluster-22178.47839	274.46	20.26	312.59	22.35	166.57	13.02	190.88	15.11	31.4	2.43	36.43	2.81	18.3	1.62	26.97	2.49	946
Cluster-22178.47844	397.41	9.45	493.41	11.42	832.91	20.86	785.81	19.95	131.16	3.27	166.39	4.16	144.2	4.11	149.23	4.45	2388
Cluster-22178.47847	99.49	2.72	94.28	2.51	74.19	2.14	85.9	2.51	0	0	37.11	1.06	0	0	30	1.03	2112
Cluster-22178.47849	1020.99	11.27	1031.96	11.1	1309.03	15.19	1081.82	12.73	141.06	1.63	119.09	1.38	0	0	75.72	1.05	4844
Cluster-22178.47863	2229.44	59.18	2303.44	59.5	854.74	23.91	619.85	17.57	72.08	2.01	70.06	1.95	66.6	2.12	68.54	2.28	2166
Cluster-22178.47869	122.36	2.04	140.39	2.28	313.24	5.48	253.88	4.51	0	0	71.65	1.25	18.13	0.36	0	0	3301
Cluster-22178.47871	52.43	1.12	77.73	1.62	44.79	1.01	67.64	1.54	4.92	0.11	0	0	0	0	0	0	2630
Cluster-22178.47872	883.11	23.99	912.75	24.12	604.9	17.31	570.83	16.56	374.12	10.66	357	10.18	247	8.05	266	9.05	2123
Cluster-22178.47877	73.9	2.2	104.37	3.03	57.4	1.8	34.76	1.11	3.04	0.1	0	0	3.45	0.12	1.75	0.07	1956
Cluster-22178.47885	192.01	4.17	212.65	4.5	204.39	4.68	262.96	6.1	118.3	2.7	80.26	1.83	41.86	1.09	51.12	1.39	2588
Cluster-22178.47890	93	55.19	100	54.88	51	33.46	66	44.07	3	1.86	3	1.77	8	5.75	6	4.35	344
Cluster-22178.47892	15.85	1.16	6.01	0.43	15.87	1.24	22.32	1.76	0	0	0	0	0	0	0	0	949
Cluster-22178.47895	601	34.03	720	39.55	273	16.34	450	27.29	88	5.23	104	6.16	85	5.78	71	5.03	1154
Cluster-22178.47899	171.34	11.21	172.8	10.96	137.17	9.49	173.03	12.13	0	0	0	0	0	0	1	0.08	1034
Cluster-22178.47902	100.74	50.72	89.48	41.95	68.8	38.15	61.55	34.63	1	0.53	0	0	0	0	0	0	360
Cluster-22178.47909	53.61	1.41	36.22	0.93	0	0	40.63	1.14	0	0	0	0	0	0	0	0	2184
Cluster-22178.47910	20.39	0.91	39.31	1.7	19	0.89	31.99	1.52	0	0	0	0	0	0	0.23	0.01	1396
Cluster-22178.47921	88.42	2.01	97.57	2.16	73.36	1.76	114.54	2.78	0	0	0	0	0	0	13.54	0.39	2486
Cluster-22178.47922	27.52	3.9	62.71	8.54	9.11	1.38	16.62	2.54	0	0	0	0	0	0	0	0	618
Cluster-22178.47924	123.18	4.82	126.22	4.8	226.45	9.35	315.8	13.22	1	0.04	0	0	2.7	0.13	0	0	1553
Cluster-22178.47925	9.49	0.19	13.48	0.27	8.09	0.17	3.71	0.08	0	0	0	0	0	0	0	0	2731
Cluster-22178.47937	21	1.63	36	2.7	49	4.03	74	6.16	0	0	0	0	0	0	0	0	913
Cluster-22178.47945	95.25	2.96	100.29	3.04	95.69	3.14	75.33	2.5	0	0	21.23	0.69	9.57	0.36	3.76	0.15	1886
Cluster-22178.47948	470.94	11.93	552.63	13.62	337.59	9.01	365.22	9.88	214	5.69	215	5.72	164.65	5	176	5.58	2258
Cluster-22178.47965	382	16.8	369	15.76	331	15.36	247	11.62	114	5.26	143	6.59	101	5.33	111	6.11	1411
Cluster-22178.47975	1407	78.26	1062	57.32	436	25.63	257	15.31	57	3.33	48	2.8	35	2.34	33	2.3	1170
Cluster-22178.47985	50.07	4.72	56.9	5.19	50.42	5.05	50.66	5.14	0	0	0	0	0	0	0	0	797
Cluster-22178.47989	169.27	10.78	150.79	9.31	87.48	5.89	61.76	4.21	19.91	1.33	18.43	1.23	10.03	0.77	5.01	0.4	1055
Cluster-22178.47990	182.53	5.89	190.37	5.98	78.75	2.68	122.32	4.22	22.4	0.76	18.82	0.64	27.28	1.06	27.37	1.11	1827
Cluster-22178.47992	15.36	0.72	28.92	1.31	24.62	1.21	13.89	0.69	0	0	0	0	0	0	0	0	1344
Cluster-22178.47993	85.53	4.15	124.55	5.86	79.83	4.09	61.7	3.2	6.17	0.31	0	0	0	0	0	0	1304
Cluster-22178.48004	237.95	3.6	244.03	3.6	136.93	2.18	141.19	2.28	72	1.14	62.78	1	51.25	0.93	59.64	1.13	3604
Cluster-22178.48007	255.19	3.54	197.51	2.67	229.25	3.34	210.05	3.11	81.05	1.18	113.03	1.65	62.31	1.04	108.55	1.89	3910
Cluster-22178.48013	498	13.32	469	12.21	247	6.96	183	5.23	85	2.39	116	3.26	92	2.95	65	2.18	2152
Cluster-22178.48021	99.57	4.5	75.65	3.32	60.65	2.89	75.73	3.66	0	0	6.52	0.31	0	0	9.95	0.56	1380
Cluster-22178.48023	203.94	0.98	14.69	0.07	112.88	0.57	2.82	0.01	0	0	0	0	0	0	0	0	10748
Cluster-22178.48026	91	5.52	83.38	4.9	65.55	4.2	46.64	3.03	8	0.51	3.71	0.24	5	0.36	0	0	1095
Cluster-22178.48039	17.32	0.75	5.72	0.24	8.38	0.38	0	0	0	0	0	0	0	0	0	0	1424
Cluster-22178.48041	238.21	7.27	194.44	5.78	128.32	4.13	170.53	5.56	4.94	0.16	1.66	0.05	0.92	0.03	0	0	1917
Cluster-22178.48045	108.34	3.14	112.87	3.19	56.26	1.72	52.81	1.64	1	0.03	0	0	0	0	0	0	2004
Cluster-22178.48048	544	9.53	541	9.23	405	7.47	406	7.59	114	2.1	140	2.58	133	2.79	107	2.35	3147
Cluster-22178.48062	487	15.38	499	15.33	324	10.79	303	10.23	17	0.56	19	0.63	31	1.17	13	0.51	1862
Cluster-22178.48063	66.51	3.72	99	5.37	114.77	6.78	110.31	6.61	13.94	0.82	0.29	0.02	17.47	1.17	5.93	0.41	1165
Cluster-22178.48067	622	58.77	658	60.1	514	51.55	590	59.93	3	0.3	1	0.1	0	0	2	0.24	796
Cluster-22178.48076	209	7.81	180	6.53	121	4.77	117	4.67	41	1.61	47	1.84	24	1.08	29	1.36	1615
Cluster-22178.48077	12.72	2.39	12.47	2.24	27	5.44	14.83	3.02	1	0.2	0.32	0.06	0.27	0.06	2	0.47	530
Cluster-22178.48081	575.67	8.79	602.46	8.96	867.88	13.94	816.91	13.3	0	0	7.26	0.12	0	0	0	0	3575
Cluster-22178.48085	323	16.27	336	16.43	359	19.1	307	16.55	43	2.27	44	2.32	30	1.81	26	1.64	1265
Cluster-22178.48104	175.02	26.8	189.89	27.95	117.4	19.2	124.63	20.64	0	0	0	0	0	0	0.34	0.07	591
Cluster-22178.48128	159.38	2.19	210.36	2.82	216.96	3.14	154.4	2.27	97.63	1.41	89.07	1.29	79.04	1.3	38.4	0.66	3938
Cluster-22178.48132	96.36	1.22	81.29	1	91.56	1.22	66.22	0.89	11.23	0.15	10.99	0.15	27.45	0.42	22.26	0.35	4266
Cluster-22178.48138	81	2.51	71	2.14	72	2.35	56	1.85	16	0.52	12	0.39	7	0.26	13	0.5	1893
Cluster-22178.48147	23.81	0.78	22.61	0.72	16	0.55	25	0.88	1.08	0.04	1.1	0.04	2.31	0.09	2	0.08	1799
Cluster-22178.48149	22.01	0.64	6.24	0.18	18.75	0.58	17.38	0.54	0	0	0	0	0	0	0	0	1988
Cluster-22178.48155	95.01	2.64	89.76	2.42	78.55	2.3	77.63	2.3	2.58	0.08	3.9	0.11	5.09	0.17	11.47	0.4	2084
Cluster-22178.48157	293.71	6.65	239.3	5.27	397.27	9.47	317.69	7.67	0	0	0	0	0	0	0	0	2496
Cluster-22178.48164	486.68	5.16	434.68	4.5	406.15	4.53	353	3.99	92.86	1.03	271.95	3.04	127.26	1.62	174.51	2.32	5027
Cluster-22178.48169	23	28.76	28	31.25	37	51.23	34	49.36	2	2.61	1	1.2	0	0	0	0	292
Cluster-22178.48170	140	5.7	82	3.24	51	2.19	39	1.7	1	0.04	1	0.04	0	0	0	0	1503
Cluster-22178.48174	317	7.86	337	8.14	196.42	5.13	165	4.37	39.22	1.02	35.15	0.92	17.31	0.51	39.32	1.22	2300
Cluster-22178.48176	26.77	2.28	30.59	2.52	8.21	0.74	4.36	0.4	0	0	2	0.18	1	0.1	0	0	855
Cluster-22178.48182	331.95	12.88	326.92	12.33	238.77	9.78	306.57	12.72	5.14	0.21	5.45	0.22	1.78	0.08	3.43	0.17	1564
Cluster-22178.48188	135	4.73	125	4.26	72	2.66	81.65	3.06	52	1.91	31	1.14	32.76	1.38	25	1.1	1703
Cluster-22178.48206	134	40.96	141	40.83	113	37.5	105	35.24	18	5.76	23	7.18	24	8.84	24	9.07	426
Cluster-22178.48211	216.04	4.24	258.96	4.95	186.93	3.86	142.87	2.99	30	0.62	11.97	0.25	23	0.54	0	0	2838
Cluster-22178.48218	552.82	21.47	448.35	16.92	298.34	12.22	309.05	12.83	5.28	0.22	6	0.24	0	0	0	0	1563
Cluster-22178.48220	65.63	5.54	60.07	4.91	34.7	3.11	29.95	2.71	0	0	0	0	0	0	0	0	860
Cluster-22178.48227	27.63	0.22	32.8	0.25	29.04	0.24	29.82	0.25	8.76	0.07	4.45	0.04	0	0	0	0	6653
Cluster-22178.48229	77	1.7	109	2.35	73	1.7	69	1.63	24	0.56	24	0.56	9.74	0.26	9	0.25	2547
Cluster-22178.48242	245.07	2.98	305.24	3.61	215.23	2.75	257.51	3.33	90.62	1.15	76.9	0.98	0.03	0	85.18	1.3	4426
Cluster-22178.48243	83.17	1.04	72.92	0.88	114.27	1.5	67.68	0.9	0	0	0	0	47.68	0.71	0	0	4322
Cluster-22178.48245	1678	34.22	1735	34.45	1784	38.3	1755	38.2	56	1.2	48	1.03	44	1.08	34	0.87	2741
Cluster-22178.48249	189	11.92	178	10.88	122	8.14	110	7.43	1	0.07	0	0	1	0.08	0	0	1063
Cluster-22178.48255	43.21	9.7	48.33	10.36	31.6	7.64	56.65	13.85	0	0	0	0	1	0.27	0	0	486
Cluster-22178.48259	448.46	5.79	570.74	7.18	428.84	5.82	339.16	4.67	262.65	3.56	262.1	3.56	217.44	3.36	202.42	3.28	4180
Cluster-22178.48281	18	0.96	23	1.19	14	0.79	10.72	0.61	0	0	0	0	0	0	0	0	1213
Cluster-22178.48295	8	1.03	6	0.74	4	0.55	7	0.97	0	0	0	0	0	0	0	0	655
Cluster-22178.48298	93	62.7	81	50.22	60	44.82	38	28.98	3	2.11	2	1.33	5	4.09	1	0.82	333
Cluster-22178.48310	143	33.59	149	33.38	248	62.78	178.31	45.65	3	0.74	4	0.97	0	0	3	0.87	476
Cluster-22178.48313	423	11.14	409.24	10.49	342.04	9.49	312	8.78	120.88	3.34	126.43	3.5	109.92	3.47	127	4.19	2181
Cluster-22178.48315	33.36	0.81	71.52	1.68	46.97	1.19	54.72	1.41	0	0	0	0	0	0	0	0	2356
Cluster-22178.48324	2002.57	21.6	2119.03	22.28	3115.78	35.35	2558.65	29.43	540.57	6.12	613.17	6.96	487.41	6.3	458.4	6.2	4950
Cluster-22178.48326	41.8	0.96	54.31	1.22	0	0	10.64	0.26	0	0	0	0	0	0	0	0	2460
Cluster-22178.48334	65.53	0.79	72.87	0.85	162.7	2.06	81.11	1.04	0	0	0	0	0	0	0	0	4465
Cluster-22178.48335	6.36	0.94	14.34	2.04	16.61	2.63	10.58	1.69	0	0	0	0	0	0	0	0	602
Cluster-22178.48344	0	0	5.89	0.48	20.21	1.79	13.61	1.22	0	0	0	0	0	0	0	0	866
Cluster-22178.48345	337	5.45	300	4.72	210	3.57	183	3.16	90	1.53	137	2.33	96	1.86	106	2.15	3389
Cluster-22178.48366	179.57	14.98	183.64	14.83	165	14.59	186.6	16.72	48.01	4.2	54.18	4.72	26.12	2.62	35.97	3.75	867
Cluster-22178.48368	19	0.83	15	0.64	71	3.29	55	2.58	5	0.23	4	0.18	3	0.16	6	0.33	1413
Cluster-22178.48375	1071	11.02	1033	10.36	1004	10.87	923	10.13	437	4.72	524	5.67	341	4.21	389	5.02	5176
Cluster-22178.48380	94.68	1.86	70.64	1.35	24.66	0.51	51.85	1.09	0	0	0	0	0	0	2.15	0.05	2836
Cluster-22178.48388	390.64	8.67	407.78	8.81	300.23	7.02	303.62	7.2	54.29	1.26	66.78	1.56	42.25	1.12	42.15	1.17	2539
Cluster-22178.48390	78.82	2.77	72.76	2.49	55.48	2.06	40.39	1.52	5.16	0.19	10.32	0.38	5.79	0.24	12.39	0.55	1700
Cluster-22178.48403	494.83	11.42	473.15	10.63	668.45	16.24	638.43	15.72	197.66	4.79	178.62	4.33	183.34	5.07	162.61	4.7	2453
Cluster-22178.48406	240.8	2.8	331.59	3.76	302.44	3.7	230.95	2.86	11.59	0.14	8.8	0.11	2.35	0.03	0	0	4609
Cluster-22178.48407	114	12.78	111	12.01	67	7.99	43	5.19	10	1.18	9	1.05	9	1.21	8	1.12	712
Cluster-22178.48411	45.71	3.9	15.74	1.3	22.44	2.03	27.77	2.54	0	0	2.94	0.26	0	0	0	0	854
Cluster-22178.48412	89.41	2.25	94.3	2.31	83.24	2.21	87.29	2.35	1.73	0.05	0	0	0	0	0	0	2267
Cluster-22178.48438	441.37	8.1	469.45	8.39	432.29	8.35	334.35	6.55	120.23	2.32	170.3	3.28	108.97	2.4	149.19	3.43	3017
Cluster-22178.48443	506.77	15.13	537.63	15.61	442	13.91	346	11.03	119.59	3.75	153.01	4.79	95	3.4	91	3.4	1955
Cluster-22178.48444	127.07	1.11	154.13	1.31	68.05	0.62	33.03	0.31	0	0	17.64	0.16	0	0	29.82	0.33	6054
Cluster-22178.48461	29	12.65	30	12.25	20	9.57	11	5.33	1	0.46	2	0.88	1	0.53	1	0.54	376
Cluster-22178.48470	73.95	2.81	63.15	2.34	51.91	2.08	53.9	2.19	2	0.08	2	0.08	0	0	1	0.05	1590
Cluster-22178.48471	336	12.23	267	9.45	248	9.52	220	8.56	55	2.1	43	1.64	30	1.31	49	2.23	1650
Cluster-22178.48472	9	0.72	18.93	1.47	18.57	1.58	23.91	2.06	1.7	0.14	0	0	3.26	0.31	0	0	891
Cluster-22178.48482	109.18	3.99	77.54	2.75	57.9	2.23	45.83	1.79	53.72	2.06	2.36	0.09	3.32	0.15	24.41	1.12	1645
Cluster-22178.48493	150	12.33	129	10.26	151	13.16	112	9.89	19	1.64	6	0.51	12	1.18	10	1.03	876
Cluster-22178.48494	15.37	0.69	12.1	0.53	11.4	0.54	23.08	1.11	0	0	0	0	0	0	0	0	1390
Cluster-22178.48508	97.78	2.39	40.6	0.97	65.6	1.69	14.53	0.38	12.32	0.32	8.08	0.21	6.08	0.18	15.44	0.47	2330
Cluster-22178.48511	307	20.86	325	21.4	264	18.99	337	24.56	133	9.48	113	8.03	87	7.1	99	8.41	1005
Cluster-22178.48517	14	3.14	23	4.93	9	2.17	13	3.18	0	0	0	0	0	0	0	0	486
Cluster-22178.48519	110.27	8.6	189.66	14.33	95.05	7.86	142.89	11.97	8.31	0.68	0	0	19.4	1.82	20.7	2.02	909
Cluster-22178.48531	41	2.63	39	2.43	92	6.25	39.88	2.75	0	0	0	0	3	0.23	0	0	1048
Cluster-22178.48537	130.57	0.72	129.52	0.7	116.24	0.68	120.67	0.71	6.51	0.04	11.79	0.07	0	0	7.02	0.05	9376
Cluster-22178.48549	250.57	10.36	228.57	9.18	320.34	13.98	319.94	14.15	121.17	5.26	161.66	7.01	158.96	7.89	89.96	4.66	1484
Cluster-22178.48550	406.94	8.26	418.29	8.27	416.82	8.91	321.82	6.97	202.65	4.32	182.8	3.9	149.97	3.65	137.16	3.49	2752
Cluster-22178.48552	37.99	0.79	51.12	1.03	33.75	0.74	52.68	1.17	0	0	0	0	0	0	0	0	2697
Cluster-22178.48566	390.31	12.73	394.45	12.51	692.59	23.81	645.41	22.49	102.4	3.5	99.3	3.4	57.84	2.26	81.38	3.32	1812
Cluster-22178.48575	1311.31	24.05	1341.76	23.97	788.49	15.23	757.69	14.83	220.07	4.24	231.18	4.46	138.02	3.04	137.69	3.17	3018
Cluster-22178.48585	13.2	0.51	5.69	0.21	18.51	0.75	21.45	0.88	0	0	0	0	0	0	0	0	1581
Cluster-22178.48600	308.77	4.15	305.19	4	405.47	5.74	366.75	5.26	91.35	1.29	76.59	1.08	76.02	1.23	99.45	1.68	4023
Cluster-22178.48607	29.64	1.12	25.2	0.93	43.87	1.75	33.82	1.37	0	0	7.58	0.3	0	0	0	0	1598
Cluster-22178.48610	311.74	5.65	219.4	3.87	92.32	1.76	50.01	0.97	0	0	3.53	0.07	0	0	3.7	0.08	3050
Cluster-22178.48618	14	1.78	12	1.47	25	3.39	23	3.16	0	0	3	0.4	0	0	1	0.16	658
Cluster-22178.48619	77	3.11	70	2.75	85	3.62	74	3.2	25	1.06	22	0.93	11	0.53	8	0.4	1513
Cluster-22178.48625	180.85	9.55	187.95	9.63	249.81	13.93	232.6	13.14	52.88	2.93	73.65	4.07	63.7	4.03	62.44	4.12	1219
Cluster-22178.48636	478.54	10.2	587.48	12.19	709.88	15.94	675.43	15.37	130.45	2.92	158.34	3.55	159.51	4.08	156.23	4.17	2633
Cluster-22178.48637	159	33.6	174	35.15	120	27.26	92	21.15	1	0.22	3	0.65	0	0	0	0	500
Cluster-22178.48656	265.68	43.03	287.27	44.68	311.31	53.91	273.47	47.93	44.64	7.58	43.81	7.35	49	9.54	40.73	8.21	573
Cluster-22178.48661	601	10.46	575.08	9.74	489.33	8.96	527.04	9.78	228.23	4.17	323	5.91	229	4.78	217	4.73	3168
Cluster-22178.48663	69	3.48	79	3.87	44	2.35	42	2.27	0	0	0	0	0	0	0	0	1263
Cluster-22178.48665	972.63	10.22	933.42	9.56	665.11	7.35	686.39	7.69	383.37	4.23	553.91	6.12	464.77	5.86	483.05	6.37	5073
Cluster-22178.48666	439	5.73	477	6.06	255.19	3.5	354	4.93	18.84	0.26	10.96	0.15	0	0	0	0	4137
Cluster-22178.48667	311.75	3.5	246.88	2.7	176.9	2.09	175.3	2.1	70.58	0.83	77.18	0.91	201	2.71	94.32	1.33	4762
Cluster-22178.48668	403.01	2.21	435.4	2.33	252.85	1.46	200.64	1.17	239.28	1.38	211.65	1.22	43.42	0.29	57.24	0.39	9492
Cluster-22178.48669	47.25	2.81	31.27	1.8	32.27	2.03	39.65	2.52	5.02	0.31	2.62	0.16	0	0	16.09	1.2	1112
Cluster-22178.48670	277.34	5.15	298.11	5.39	365.17	7.14	338.83	6.72	78.92	1.54	81.65	1.59	81.88	1.82	86.54	2.01	2984
Cluster-22178.48695	263	17.29	225	14.34	90	6.26	91	6.41	12	0.83	11	0.76	4	0.32	6	0.49	1030
Cluster-22178.48699	93	3.47	91	3.3	58	2.28	55	2.2	32	1.25	22	0.86	19	0.85	16	0.75	1615
Cluster-22178.48721	76.44	1.69	111.34	2.39	273.74	6.36	139.21	3.28	2.52	0.06	2.71	0.06	4.63	0.12	0	0	2554
Cluster-22178.48746	390.65	15.85	442.85	17.47	436.14	18.68	407.25	17.67	0	0	0	0	0	0	0	0	1507
Cluster-22178.48748	1412	25.64	1607	28.42	971	18.56	914.35	17.72	343.47	6.55	281.44	5.37	233.28	5.08	242.52	5.52	3046
Cluster-22178.48750	1640.67	17.4	1687.76	17.45	1201.41	13.4	1358.63	15.36	165.56	1.84	119.19	1.33	151.14	1.92	143.62	1.91	5030
Cluster-22178.48756	1045	25.92	858	20.71	425	11.1	312	8.26	186	4.84	166	4.32	131	3.9	140	4.35	2300
Cluster-22178.48757	16.5	0.16	41.15	0.38	84.99	0.85	15.36	0.15	0	0	0	0	0	0	0	0	5610
Cluster-22178.48768	214	5.66	241	6.21	191	5.33	189	5.34	17	0.47	14	0.39	12	0.38	19	0.63	2172
Cluster-22178.48777	286.14	2.49	224.85	1.91	388.75	3.56	350.56	3.26	0	0	0	0	0	0	0	0	6066
Cluster-22178.48781	46.64	4.45	40.95	3.77	39.93	4.04	43.25	4.44	0	0	1.28	0.13	1.27	0.15	0	0	791
Cluster-22178.48788	235	9.49	266	10.44	299	12.74	270.27	11.67	80.16	3.4	58.12	2.46	51	2.47	20.03	1.01	1513
Cluster-22178.48789	116.44	6.01	139.98	7.02	136.3	7.44	87.05	4.81	7.49	0.41	27.3	1.48	19.9	1.23	20.56	1.33	1240
Cluster-22178.48790	206	16.32	206	15.8	205	17.21	173	14.72	17	1.41	18	1.49	21	2	24	2.38	899
Cluster-22178.48792	62.94	2.45	170.45	6.45	206.2	8.47	215.21	8.96	0	0	12.61	0.52	28.35	1.33	24.27	1.18	1559
Cluster-22178.48800	619	759.96	559	613.11	504	685.33	375	534.11	13	16.63	24	28.27	14	21	10	14.76	293
Cluster-22178.48802	17.74	0.47	20.92	0.54	15.46	0.44	38.08	1.09	0	0	0	0	0	0	8	0.27	2151
Cluster-22178.48808	49.49	17.08	51.39	16.74	54	20.3	32.97	12.54	1.01	0.36	2.02	0.71	1.01	0.42	2.97	1.27	407
Cluster-22178.48820	17.1	0.26	30.27	0.44	26.07	0.41	27.12	0.43	4.44	0.07	7.27	0.11	0	0	5.33	0.1	3633
Cluster-22178.48840	954.19	24.35	1136.13	28.21	826.94	22.23	771.99	21.03	35.71	0.96	0	0	48.65	1.49	25.21	0.81	2243
Cluster-22178.48862	10	3.02	9	2.58	5	1.64	4	1.33	0	0	0	0	0	0	0	0	428
Cluster-22178.48863	64.94	3.15	81.63	3.84	75.67	3.87	114.49	5.94	0	0	7	0.36	0	0	0	0	1304
Cluster-22178.48864	247.52	1.99	267.9	2.1	125.99	1.06	110.19	0.94	73.32	0.62	33.88	0.29	38.02	0.37	30.91	0.31	6554
Cluster-22178.48865	20.66	0.42	35.81	0.71	23.35	0.5	25.47	0.56	5.42	0.12	4.67	0.1	1.86	0.05	1.62	0.04	2732
Cluster-22178.48872	124.14	1.08	139.33	1.18	66	0.6	66.33	0.61	0	0	0	0	0	0	0	0	6092
Cluster-22178.48878	7	2.98	9	3.59	26	12.12	11	5.19	0	0	0	0	0	0	0	0	379
Cluster-22178.48882	4.68	0.16	8.58	0.28	6.34	0.22	13.07	0.47	0	0	0	0	0	0	0	0	1778
Cluster-22178.48918	51.2	1.19	30.69	0.69	35	0.86	23.36	0.58	0	0	2	0.05	1	0.03	1	0.03	2440
Cluster-22178.48919	341	11.23	449	14.39	207	7.19	295	10.39	76.84	2.66	74.3	2.57	55.43	2.19	54.88	2.26	1796
Cluster-22178.48921	94.18	0.59	116.12	0.71	124.52	0.82	83.54	0.56	16.68	0.11	11.51	0.08	0	0	0	0	8370
Cluster-22178.48924	341.85	5.12	340.94	4.97	338	5.32	279.79	4.47	147.47	2.32	118.06	1.86	70.1	1.26	75.14	1.41	3641
Cluster-22178.48937	1423.73	36.25	1505.44	37.31	2179.97	58.48	1807.5	49.15	487.75	13.03	499.61	13.36	494.93	15.12	503.25	16.06	2247
Cluster-22178.48938	405	8.74	417	8.76	450	10.23	428	9.86	201	4.55	187	4.24	154	3.99	192	5.19	2604
Cluster-22178.48950	661.29	13.88	561.03	11.47	288.46	6.38	248.58	5.57	127.25	2.8	207.84	4.58	177.05	4.46	135.59	3.57	2670
Cluster-22178.48962	1225.81	16.17	1607.14	20.66	1585.81	22.01	1837.23	25.85	9.97	0.14	0	0	0	0	0	0	4095
Cluster-22178.48970	350.76	15.16	380.79	15.99	339.43	15.48	404.67	18.71	72.32	3.28	111.53	5.05	58.19	3.02	51.94	2.81	1431
Cluster-22178.48974	121.09	1.15	131	1.22	120.48	1.21	90.91	0.92	25.47	0.25	0	0	52.37	0.6	27.57	0.33	5569
Cluster-22178.48981	53	4.07	63	4.68	42	3.41	56	4.61	14	1.13	15	1.2	6	0.55	11	1.05	920
Cluster-22178.48982	105	4.39	112	4.55	95	4.19	68	3.04	26	1.14	36	1.58	33	1.65	36	1.88	1471
Cluster-22178.48986	1203.54	58.29	1322.68	62.21	763.62	39.06	962.85	49.91	115.19	5.85	102.01	5.18	73.82	4.29	64.18	3.89	1305
Cluster-22178.48989	1050	73.94	1174	80.1	951	70.89	836	63.14	434	32.05	437	32.17	362	30.6	281	24.74	979
Cluster-22178.48992	717	14.95	764	15.51	616	13.53	522.52	11.63	264	5.78	305	6.68	242.91	6.08	244	6.38	2686
Cluster-22178.48997	539.06	10.43	618.12	11.65	679.55	13.85	471.44	9.74	26.96	0.55	50.58	1.03	42.44	0.98	39.05	0.95	2874
Cluster-22178.49002	220.84	6.48	254.31	7.26	218.93	6.77	188.65	5.91	0	0	0	0	0	0	18.74	0.69	1985
Cluster-22178.49008	248.38	3.59	207.67	2.93	355.01	5.4	270.27	4.17	131.68	2	140	2.13	88.16	1.53	94.81	1.72	3759
Cluster-22178.49015	134	11.22	126	10.21	172	15.26	110	9.89	31	2.72	33	2.88	24	2.41	23	2.41	865
Cluster-22178.49017	574.98	4.7	710.13	5.66	493.66	4.24	411.65	3.59	116.66	1	163.15	1.4	331.84	3.25	529.95	5.43	6449
Cluster-22178.49018	113	2.27	102	1.99	65	1.37	55	1.18	9	0.19	5	0.11	6	0.14	2	0.05	2784
Cluster-22178.49019	161	6.93	176	7.36	90	4.09	139	6.4	56	2.53	48	2.17	21	1.08	28	1.51	1436
Cluster-22178.49022	201	7.6	170	6.25	124	4.94	117	4.73	3	0.12	4	0.16	4	0.18	1	0.05	1599
Cluster-22178.49023	1067.1	27.26	1017.09	25.28	1532.34	41.23	1518	41.4	661.83	17.74	784.59	21.04	737.06	22.58	709.15	22.69	2241
Cluster-22178.49041	164.25	0.54	223.19	0.72	344.49	1.2	153.13	0.54	47.57	0.16	15.36	0.05	31.5	0.12	14.76	0.06	15571
Cluster-22178.49043	163.33	7.26	127.19	5.49	156.72	7.36	58.48	2.78	0	0	15.18	0.71	0	0	12.41	0.69	1398
Cluster-22178.49051	171.82	2.44	297.62	4.12	219.61	3.28	236.53	3.59	80.18	1.2	21.08	0.32	27.74	0.47	0	0	3819
Cluster-22178.49060	134.92	2.51	215.46	3.91	218.46	4.29	213.63	4.25	22.86	0.45	31.47	0.62	0	0	0	0	2975
Cluster-22178.49065	1322.32	45.52	1469.94	49.2	1170.35	42.48	1506.03	55.41	123.54	4.46	141.91	5.13	136.73	5.65	133.48	5.75	1730
Cluster-22178.49072	432.58	15.85	324.17	11.55	860.89	33.27	694.49	27.2	75.27	2.89	121.16	4.66	55.7	2.45	40.82	1.87	1641
Cluster-22178.49076	22.74	0.62	40.73	1.08	43.15	1.24	35.02	1.02	0	0	0	0	0	0	0	0	2114
Cluster-22178.49079	594.81	19.67	593.46	19.09	459.1	16.01	422.19	14.92	108.74	3.77	103.66	3.6	123.51	4.9	85.44	3.54	1790
Cluster-22178.49081	1058.73	46.67	1052.66	45.08	1195.83	55.65	927	43.72	380.38	17.59	418.95	19.36	380.53	20.13	361.27	19.94	1408
Cluster-22178.49095	442.71	13.42	390.13	11.51	520.89	16.65	495.44	16.05	163.73	5.21	147.79	4.7	199.78	7.27	223.63	8.49	1929
Cluster-22178.49107	51.02	1.18	53.26	1.2	87.12	2.12	47.99	1.19	23.84	0.58	13.12	0.32	4.67	0.13	16.49	0.48	2445
Cluster-22178.49108	425.23	10.7	411.32	10.08	478.59	12.69	513.51	13.8	8.4	0.22	17.33	0.46	19.38	0.58	15.55	0.49	2270
Cluster-22178.49109	45.42	1.29	44.19	1.22	42.81	1.28	46.6	1.41	0	0	0	0	0	0	0	0	2041
Cluster-22178.49113	30.95	1.89	47.13	2.79	71.78	4.64	70.95	4.65	4.83	0.31	1.62	0.1	3.2	0.23	0	0	1088
Cluster-22178.49123	152.56	14.55	175	16.13	111	11.24	132	13.54	18	1.8	18	1.79	22	2.52	23	2.74	791
Cluster-22178.49127	359	19.52	291	15.35	178	10.23	108	6.29	71	4.05	83	4.72	74	4.83	51	3.47	1191
Cluster-22178.49132	271	44.6	266	42.03	173	30.45	72	12.83	45	7.76	61	10.39	49	9.7	31	6.35	568
Cluster-22178.49135	53.54	1.55	64.64	1.82	25.91	0.79	21.34	0.66	0	0	0	0	0	0	0	0	2011
Cluster-22178.49137	23	1.6	12.42	0.84	17.68	1.3	17	1.27	0	0	3	0.22	0	0	0	0	987
Cluster-22178.49138	38	0.61	40	0.63	30	0.51	35	0.6	6	0.1	7	0.12	8	0.15	6	0.12	3405
Cluster-22178.49147	307.27	23.64	314.14	23.41	337.26	27.49	285.14	23.55	89.13	7.19	104.08	8.37	97.1	8.97	105.75	10.17	918
Cluster-22178.49156	432	9.28	391	8.18	204	4.62	288	6.61	7	0.16	10	0.23	9	0.23	7	0.19	2614
Cluster-22178.49158	520	54.87	573	58.39	480	53.83	334	37.93	55	6.09	62	6.81	39	4.94	74	9.75	740
Cluster-22178.49160	242.89	41.74	201	33.14	126.83	23.33	98	18.25	41.24	7.43	45.67	8.12	54.49	11.26	51.29	10.97	555
Cluster-22178.49161	39.18	0.38	84.85	0.81	101.04	1.04	101.43	1.06	14.88	0.15	3.76	0.04	21.1	0.25	10.87	0.13	5411
Cluster-22178.49169	157.43	2.77	204.47	3.5	91.81	1.7	123.1	2.31	52.81	0.97	57.57	1.06	45.6	0.96	47.3	1.04	3136
Cluster-22178.49171	148.59	8.99	171.23	10.04	145.2	9.29	143.7	9.31	69.72	4.42	56.4	3.57	51.77	3.76	43.65	3.3	1097
Cluster-22178.49178	2.56	0.08	16.67	0.52	18.13	0.62	9.84	0.34	0	0	0	0	0	0	0	0	1830
Cluster-22178.49179	745.8	12.94	833.32	14.08	939.54	17.16	783.02	14.49	210	3.82	199.16	3.63	140.36	2.92	96.8	2.11	3176
Cluster-22178.49182	117.93	1.16	0	0	143.83	1.49	0	0	0	0	0	0	0	0	0	0	5406
Cluster-22178.49183	118.13	1.81	164.43	2.45	178.66	2.88	206.52	3.37	79.94	1.28	39.32	0.63	0	0	54.88	1.05	3567
Cluster-22178.49191	824	18.92	784	17.53	342	8.27	278	6.82	201	4.84	190	4.58	150	4.13	116	3.34	2463
Cluster-22178.49194	1195.23	5.47	1176.74	5.26	1364.69	6.57	1422.63	6.94	422.3	2.03	678.35	3.27	486.11	2.67	233.5	1.34	11304
Cluster-22178.49203	375.38	4.99	165.94	2.15	395.68	5.53	201.12	2.85	153.18	2.14	86.78	1.21	107.45	1.71	54.82	0.91	4065
Cluster-22178.49207	125.7	2.25	119.34	2.08	109.16	2.06	69.14	1.32	0	0	28.18	0.53	13.59	0.29	0	0	3083
Cluster-22178.49208	645	29.12	574	25.17	491	23.4	504	24.34	187	8.86	184	8.71	143	7.75	128	7.23	1381
Cluster-22178.49209	52.78	0.98	61.16	1.11	51.88	1.02	47.35	0.94	10.3	0.2	5.81	0.11	9.4	0.21	13.67	0.32	2974
Cluster-22178.49210	280.98	4.08	423.55	5.99	397.76	6.08	689.25	10.68	109.77	1.67	29.23	0.45	0	0	156.34	2.85	3743
Cluster-22178.49211	1083.21	15.38	860.46	11.9	1036.07	15.48	629.94	9.54	216.22	3.22	369.23	5.51	388.04	6.61	174.36	3.1	3823
Cluster-22178.49220	502	5.08	590	5.82	722.43	7.69	707.58	7.64	340.06	3.61	363.59	3.87	232.8	2.83	275.97	3.5	5255
Cluster-22178.49227	1090.48	96.38	1138.22	97.3	1800.49	168.78	1627.61	154.55	237.47	22.01	221.1	20.39	218.92	23.23	194.72	21.5	833
Cluster-22178.49233	1561.33	48.29	1747.09	52.56	2950.7	96.2	2420.99	80	617.51	20.04	649.71	21.09	569.9	21.14	588.88	22.82	1896
Cluster-22178.49236	25.69	1.05	31.94	1.27	22.81	0.98	10.27	0.45	0	0	0	0	0	0	0	0	1498
Cluster-22178.49245	499	16	491	15.31	596.47	20.16	571	19.56	149.38	5.03	144.44	4.86	125.71	4.84	126.25	5.07	1838
Cluster-22178.49250	449.71	8.19	380.59	6.75	361	6.92	360.11	7	127.96	2.45	130	2.49	138.74	3.03	85	1.94	3038
Cluster-22178.49252	689.68	12.57	730.38	12.97	427.59	8.21	648.97	12.62	394.86	7.55	403.16	7.72	159.05	3.48	157.62	3.6	3035
Cluster-22178.49256	1488	42.98	1311	36.84	722	21.98	558	17.21	515	15.61	565	17.13	394	13.65	413	14.94	2012
Cluster-22178.49259	443.2	15.57	522.65	17.86	280.41	10.39	283.35	10.64	0	0	1	0.04	1.3	0.05	0	0	1700
Cluster-22178.49265	292	3.19	279	2.97	258	2.96	216	2.51	87	1	114	1.31	78	1.02	79	1.08	4893
Cluster-22178.49266	36	2.21	49.03	2.92	46.06	3	45	2.97	0	0	2.01	0.13	1	0.07	1.02	0.08	1083
Cluster-22178.49272	108.44	2.98	67.95	1.82	91.94	2.66	28.52	0.84	24.43	0.7	30.43	0.88	0	0	17.04	0.59	2100
Cluster-22178.49275	118.48	4	87.92	2.89	52.04	1.85	116.99	4.22	0	0	0	0	0	0	31.95	1.35	1758
Cluster-22178.49306	41.31	0.38	37.66	0.34	77	0.75	15.45	0.15	0	0	0	0	0	0	0	0	5753
Cluster-22178.49307	926.22	8.96	869.74	8.2	681.18	6.93	525.18	5.42	338.54	3.44	393.18	4	335.45	3.89	180.67	2.19	5489
Cluster-22178.49311	1515.64	92.22	1423.12	83.98	1444.09	92.92	1266.2	82.55	259.28	16.55	303.38	19.31	271.38	19.82	219.02	16.67	1092
Cluster-22178.49316	484	11.82	448	10.65	303	7.8	247	6.44	21	0.54	17	0.44	15	0.44	11	0.34	2331
Cluster-22178.49327	751	14.82	594.64	11.43	258.11	5.36	189.44	3.99	61.31	1.27	48.46	1.01	37.75	0.89	42	1.04	2823
Cluster-22178.49332	416.45	5.25	363.67	4.47	78.9	1.05	128.84	1.73	0	0	0	0	0	0	0	0	4272
Cluster-22178.49348	1413.28	107.61	1612.1	118.87	1576.65	127.16	1402.16	114.57	3	0.24	0	0	2	0.18	4	0.38	925
Cluster-22178.49356	12.58	0.12	0	0	96.13	0.99	148.33	1.55	0	0	0	0	0	0	0	0	5427
Cluster-22178.49358	33.37	0.5	20.58	0.3	22.51	0.35	17.01	0.27	0	0	0	0	0	0	0	0	3663
Cluster-22178.49361	1054.56	29.74	1106.53	30.37	846.09	25.15	920.07	27.72	29.53	0.87	43.26	1.28	32.41	1.1	32.28	1.14	2054
Cluster-22178.49373	86.72	11.01	77.96	9.54	109.4	14.8	94.6	12.96	35.94	4.78	40.8	5.38	5.66	0.86	0	0	659
Cluster-22178.49380	1929.59	30.19	2106.07	32.09	2602.25	42.84	2225.7	37.14	340.54	5.59	408.61	6.72	1.49	0.03	395.77	7.76	3494
Cluster-22178.49384	373.56	6.25	333.56	5.44	329.82	5.81	247.12	4.41	107	1.88	85	1.5	55.05	1.1	76	1.59	3283
Cluster-22178.49385	3246.44	67.84	3402.44	69.23	1139.18	25.07	1121.88	25.02	0	0	0	0	9.95	0.25	0	0	2681
Cluster-22178.49393	25	7.83	13	3.86	25	8.51	8	2.75	0	0	0	0	0	0	0	0	422
Cluster-22178.49398	117.67	1.13	100.42	0.94	267.17	2.7	265.61	2.72	0	0	7.92	0.08	0	0	6.7	0.08	5532
Cluster-22178.49400	364	6.12	387	6.33	497	8.79	480	8.6	210	3.7	234	4.13	220	4.43	224	4.72	3271
Cluster-22178.49401	13.83	2.35	20.56	3.36	1.24	0.23	6	1.11	0	0	0	0	0	0	0	0	558
Cluster-22178.49405	1810	57.53	1923.67	59.47	1444	48.38	1392.69	47.3	923.36	30.79	895.1	29.86	673.29	25.67	714	28.43	1852
Cluster-22178.49422	312.31	7.7	360	8.64	307	7.97	273	7.19	68.91	1.78	94.36	2.44	52	1.54	62	1.92	2312
Cluster-22178.49430	2057.69	48.49	2019.88	46.33	1287.11	31.95	1258.91	31.67	520.56	12.87	378.78	9.38	189.7	5.36	225.83	6.67	2407
Cluster-22178.49432	154	44.66	174	47.87	308	96.8	223	70.88	0	0	0	0	0	0	0	0	435
Cluster-22178.49433	391.88	18.61	316.89	14.61	319.04	16	283.19	14.39	0	0	1	0.05	1.5	0.09	0	0	1326
Cluster-22178.49434	104.29	2.19	72.44	1.48	16.6	0.37	27.72	0.62	5.61	0.12	0	0	0	0	0	0	2671
Cluster-22178.49436	1240.98	23.83	1315.6	24.6	1796.76	36.32	2111.58	43.26	197.14	3.97	301.42	6.08	331.39	7.63	228.68	5.5	2895
Cluster-22178.49457	82.91	4.49	54.27	2.85	46.16	2.64	46.55	2.7	6	0.34	0	0	0	0	3	0.2	1195
Cluster-22178.49478	32.31	2.58	40.92	3.17	26.43	2.24	32.41	2.78	6.29	0.53	4.6	0.38	1.1	0.11	2.34	0.23	893
Cluster-22178.49480	2605.26	122.89	2578.83	118.13	1637.47	81.56	1252.91	63.24	27.03	1.34	20.04	0.99	75.43	4.27	114.58	6.76	1333
Cluster-22178.49491	1700.54	19.1	1685.67	18.46	1999.45	23.63	2002.37	23.99	1081.38	12.75	1177.71	13.91	996.63	13.43	918.3	12.93	4763
Cluster-22178.49494	98.44	3.31	126.03	4.12	56.07	1.99	51.67	1.86	13	0.46	11	0.39	20	0.81	21	0.88	1765
Cluster-22178.49496	265.12	34.53	242.25	30.4	236.2	32.78	253.28	35.59	4.43	0.61	0	0	5.65	0.88	2.44	0.4	649
Cluster-22178.49503	97.02	2.28	129.12	2.95	141.68	3.51	48.67	1.22	11.5	0.28	7.76	0.19	0	0	0	0	2413
Cluster-22178.49504	712.41	29.95	796.37	32.53	1055.31	46.82	782.62	35.18	81.8	3.61	58.73	2.59	81.21	4.1	63.87	3.36	1464
Cluster-22178.49509	162.96	35.33	184.35	38.18	94.04	21.93	123.87	29.22	1	0.23	8	1.79	0	0	0	0	494
Cluster-22178.49510	705.1	17.39	738.83	17.74	747.57	19.43	641.57	16.9	186.09	4.82	175.47	4.55	123.56	3.66	102.18	3.16	2311
Cluster-22178.49519	22	1.25	32	1.77	23	1.38	21	1.28	5	0.3	1	0.06	0	0	1	0.07	1149
Cluster-22178.49522	382	38.47	379	36.87	310	33.15	259	28.05	18	1.9	17	1.78	9	1.09	3	0.38	763
Cluster-22178.49537	34.57	1.83	24.91	1.28	19.44	1.09	12.86	0.73	0	0	0	0	0	0	0	0	1218
Cluster-22178.49543	34	0.84	39	0.94	25.8	0.67	62	1.63	1	0.03	2.65	0.07	4	0.12	1.32	0.04	2312
Cluster-22178.49546	305.87	7.49	386.69	9.22	408.82	10.55	380.95	9.96	0	0	44.92	1.16	0	0	0	0	2326
Cluster-22178.49547	104.78	2.46	36.71	0.84	131.99	3.26	129.83	3.25	0	0	0	0	0	0	0	0	2417
Cluster-22178.49553	4092.97	40.13	4119.3	39.36	3755.93	38.72	3147.93	32.9	761.83	7.84	968.05	9.98	733.24	8.62	1210.09	14.87	5420
Cluster-22178.49564	1882	130.7	1988	133.79	2868	210.83	2318	172.64	811	59.08	826	59.97	679	56.6	589	51.15	989
Cluster-22178.49572	185.37	2.64	224.34	3.12	207.89	3.12	176.97	2.69	98.15	1.47	25.02	0.38	57.83	0.99	23.18	0.41	3807
Cluster-22178.49581	52	24.09	61	26.4	66	33.6	69	35.6	21	10.17	9	4.19	7	3.92	2	1.14	369
Cluster-22178.49585	658	8.36	707	8.75	900	12.02	757	10.25	423	5.64	445	5.94	437	6.65	384	6.11	4244
Cluster-22178.49595	16.38	0.33	31.79	0.63	51.54	1.11	20.02	0.44	0	0	0	0	13.5	0.33	0	0	2739
Cluster-22178.49596	518.62	11.24	558.21	11.78	536.46	12.25	598.98	13.86	32.85	0.75	0	0	31.5	0.82	16.35	0.44	2594
Cluster-22178.49597	581	9.68	643	10.44	931	16.33	875	15.56	396	6.92	404	7.08	362	7.23	378	7.9	3296
Cluster-22178.49598	938.61	39.13	965.54	39.11	792.61	34.87	934.03	41.64	112	4.9	107	4.68	80	4	66	3.44	1474
Cluster-22178.49599	826.07	14.89	643.66	11.3	504.44	9.57	461.98	8.89	122.69	2.32	121.94	2.31	136.57	2.95	114.88	2.6	3066
Cluster-22178.49602	641	11.88	606.2	10.94	486	9.48	397.05	7.85	300.04	5.83	234.43	4.57	139.69	3.1	167.62	3.89	2990
Cluster-22178.49615	119.39	5.4	75.46	3.32	72.39	3.46	55.97	2.71	0	0	0	0	0	0	0	0	1378
Cluster-22178.49616	1174.57	14.79	1119.65	13.74	818.66	10.84	737	9.9	250.28	3.31	290.91	3.85	211.15	3.19	217.53	3.43	4278
Cluster-22178.49632	34.73	1.99	23.39	1.3	25.2	1.53	17.98	1.11	0	0	0	0	2.39	0.16	0	0	1142
Cluster-22178.49633	40.9	2.6	33.93	2.09	30.55	2.05	17.38	1.18	0	0	0	0	2.98	0.23	4.38	0.35	1057
Cluster-22178.49651	489.21	46.22	568.72	51.95	637.2	63.91	595.95	60.54	56.88	5.64	72.15	7.11	61.38	6.96	59.1	6.97	796
Cluster-22178.49667	259.4	3.46	305.17	3.97	219.4	3.08	244.27	3.48	87.49	1.23	86.9	1.22	51.78	0.83	64.08	1.07	4048
Cluster-22178.49668	49.77	9.52	40.71	7.46	26.62	5.47	42.58	8.84	11	2.2	3	0.59	10	2.3	3.44	0.82	525
Cluster-22178.49677	184.8	3.7	287.89	5.62	133.92	2.83	128.69	2.75	0	0	50.41	1.06	0	0	0	0	2785
Cluster-22178.49690	304.78	10.93	325.43	11.35	228.88	8.66	239.48	9.18	3.03	0.11	3.03	0.11	0	0	1.02	0.05	1671
Cluster-22178.49691	30	3.14	27	2.73	20	2.22	28	3.15	0	0	0	0	0	0	0	0	744
Cluster-22178.49693	46.21	1.35	10.38	0.29	54.54	1.68	65.23	2.04	0	0	0	0	0	0	0	0	1992
Cluster-22178.49697	64.52	3.86	53.61	3.11	72.24	4.57	95.01	6.09	1	0.06	3	0.19	0	0	0	0	1106
Cluster-22178.49709	595	46.35	518	39.07	225	18.57	208	17.39	62	5.07	61	4.96	70	6.55	50	4.87	910
Cluster-22178.49714	94.3	2.58	88.99	2.37	91.57	2.64	106.1	3.1	3.71	0.11	26.6	0.76	28.26	0.93	28.43	0.97	2109
Cluster-22178.49716	44.65	0.9	68.32	1.34	75.83	1.61	66.32	1.42	10.19	0.22	8.1	0.17	4.68	0.11	6.3	0.16	2773
Cluster-22178.49737	8.46	0.19	52.9	1.18	8.25	0.2	17.98	0.44	0	0	0	0	0	0	0	0	2475
Cluster-22178.49738	130	12.1	106	9.54	52	5.14	46	4.6	29	2.83	34	3.3	22	2.46	17	1.98	804
Cluster-22178.49740	68.6	4.52	66.26	4.23	88.02	6.14	71.4	5.05	23.16	1.6	21.1	1.45	14	1.11	18.64	1.54	1028
Cluster-22178.49747	34.91	1.56	51.05	2.22	51	2.41	59	2.82	0	0	0	0	2	0.11	0	0	1392
Cluster-22178.49748	164.82	7.36	154.46	6.7	90.97	4.29	117.13	5.6	0	0	0	0	0	0	0	0	1393
Cluster-22178.49754	22.15	1.15	44.98	2.26	58.09	3.18	47.28	2.62	8	0.43	5	0.27	10	0.62	12	0.78	1237
Cluster-22178.49757	729.06	2.76	795.14	2.94	855.96	3.41	925.91	3.74	292.32	1.16	407.33	1.62	114.16	0.52	375.5	1.78	13619
Cluster-22178.49763	169	22.07	169	21.26	263	36.6	198	27.9	4	0.55	3	0.41	4	0.63	2	0.33	648
Cluster-22178.49767	1292	57.51	1205	52.1	584	27.44	393	18.71	208	9.71	214	9.98	193	10.31	182	10.14	1397
Cluster-22178.49774	2281	274.49	2480.87	287.87	2554	327.14	1926	249.81	812.58	102.51	827	103.5	602.84	87.16	638	95.77	681
Cluster-22178.49785	32.74	1.42	81.37	3.42	79.22	3.62	112.02	5.18	0	0	25.96	1.18	12.96	0.67	7.56	0.41	1430
Cluster-22178.49789	219.07	1.18	249.82	1.32	482.13	2.74	347.44	2	102.64	0.58	204.72	1.16	115.13	0.75	146.21	0.99	9629
Cluster-22178.49794	462.36	13.11	557	15.37	846	25.29	719	21.78	420.3	12.51	361.42	10.76	361.46	12.3	385.34	13.69	2044
Cluster-22178.49797	2215	33.22	2349	34.32	2660	41.98	2589.75	41.43	430.52	6.78	505.09	7.96	285.96	5.14	324.25	6.1	3633
Cluster-22178.49815	1063	27.51	976	24.58	538.6	14.69	309.83	8.56	96.37	2.62	82.11	2.23	74.04	2.3	82.8	2.69	2215
Cluster-22178.49816	269.98	8.82	318.88	10.13	302.1	10.4	277.55	9.69	29.02	0.99	29.85	1.02	0	0	5.07	0.21	1809
Cluster-22178.49818	483.93	15.56	594.3	18.58	1048.53	35.54	855.04	29.37	160.05	5.4	172.62	5.82	159.22	6.14	148.78	5.99	1834
Cluster-22178.49821	7	0.66	23	2.1	21	2.11	15	1.52	0	0	2	0.2	3	0.34	2	0.24	796
Cluster-22178.49826	757.17	15.38	740.25	14.65	672	14.38	702.11	15.23	352.22	7.51	381.52	8.15	210.24	5.12	275.68	7.02	2750
Cluster-22178.49832	884.42	26.48	940.82	27.4	1280.34	40.4	1354.49	43.32	79.58	2.5	61.73	1.94	53.43	1.92	58.11	2.18	1950
Cluster-22178.49844	60	8.15	82.52	10.79	82.37	11.93	72.27	10.6	0	0	0	0	0	0	4	0.68	633
Cluster-22178.49850	1007.44	15.06	1144.67	16.67	1165.1	18.33	923	14.72	544.51	8.54	570.51	8.97	523.74	9.39	501.72	9.4	3644
Cluster-22178.49852	105.68	2.94	116.21	3.15	52.99	1.55	123.68	3.68	22.86	0.67	20.77	0.61	13.97	0.47	44.1	1.54	2077
Cluster-22178.49872	128.96	3.53	160.79	4.29	101.02	2.92	80.45	2.35	17.65	0.51	14.94	0.43	27.66	0.91	43.61	1.5	2106
Cluster-22178.49883	79.92	7.91	61.41	5.87	57.53	6.04	77.75	8.27	3.42	0.35	5.81	0.6	4.57	0.54	5.46	0.67	772
Cluster-22178.49888	204.61	5.01	319.96	7.62	236.28	6.09	291.55	7.62	39.99	1.03	118.18	3.04	41.43	1.22	47.38	1.45	2327
Cluster-22178.49889	466.39	10.68	323.04	7.2	613.72	14.8	609.45	14.9	133.01	3.2	107.29	2.58	122.91	3.38	114.87	3.3	2469
Cluster-22178.49912	43	6.69	42	6.28	39	6.48	18	3.03	6	0.98	11	1.77	5	0.93	4	0.77	586
Cluster-22178.49923	84.2	2.14	83.43	2.06	12.89	0.35	13.05	0.35	0	0	0	0	0	0	0	0	2250
Cluster-22178.49925	24	2.01	20.46	1.66	8	0.71	7	0.63	1	0.09	0	0	1	0.1	0	0	864
Cluster-22178.49927	141.5	3.07	179.39	3.79	238.26	5.44	232.66	5.39	40.36	0.92	10.71	0.24	17.76	0.46	76.34	2.07	2593
Cluster-22178.49932	11.19	0.64	9.72	0.54	3.31	0.2	9.83	0.6	0	0	0	0	0	0	0	0	1145
Cluster-22178.49933	542.62	13.2	509.26	12.06	191.07	4.9	151.84	3.94	86.02	2.2	111.77	2.86	53.95	1.57	54.11	1.65	2340
Cluster-22178.49940	336	12.64	379	13.86	271	10.76	291	11.71	43	1.7	45	1.78	34	1.53	33	1.55	1605
Cluster-22178.49947	222.11	6.49	245.15	6.97	141.73	4.36	109.5	3.42	18.64	0.57	10.52	0.32	22.52	0.79	26.14	0.96	1992
Cluster-22178.49985	90.43	4.4	137.03	6.47	217.53	11.17	225.4	11.73	2.19	0.11	0	0	1.93	0.11	2.07	0.13	1301
Cluster-22178.49991	86.78	2.67	103.8	3.1	162.05	5.25	98.8	3.24	35.54	1.15	32.56	1.05	29.55	1.09	31.71	1.22	1906
Cluster-22178.49993	2151	29.76	2157	29.07	3784	55.08	2947	43.48	426	6.18	405	5.89	365	6.05	335	5.81	3917
Cluster-22178.49994	14.16	0.37	28.36	0.71	7.82	0.21	14.09	0.39	0	0	0	0	0	0	0	0	2221
Cluster-22178.50016	1371.17	16.61	1568.52	18.51	1222.17	15.57	1431.56	18.49	57.54	0.73	167.43	2.13	136.11	1.98	89.59	1.36	4437
Cluster-22178.50018	40.72	2.96	49.78	3.5	52.74	4.06	51.06	3.98	12.19	0.93	9.58	0.73	1.24	0.11	5.15	0.47	957
Cluster-22178.50024	271.98	7.24	317.41	8.22	333.74	9.35	394.87	11.22	106.56	2.97	117.14	3.27	101.76	3.25	104.65	3.49	2162
Cluster-22178.50028	7.58	0.16	11.15	0.23	4.24	0.09	13	0.29	0	0	0	0	0	0	0	0	2687
Cluster-22178.50033	153.33	18.23	137.02	15.72	150.48	19.05	149.07	19.1	0	0	2	0.25	0	0	1	0.15	686
Cluster-22178.50041	232.44	8.29	239	8.29	278.44	10.48	259.85	9.91	76.78	2.87	82.8	3.1	41.7	1.79	29.81	1.33	1678
Cluster-22178.50042	1360.84	34.22	1413.94	34.61	1823.88	48.32	2157.13	57.92	533.7	14.08	534.1	14.11	505.66	15.25	536.62	16.91	2272
Cluster-22178.50047	454.17	3.14	584.51	3.94	340.19	2.47	313.18	2.31	22.64	0.16	77.89	0.57	39.69	0.33	96.35	0.84	7572
Cluster-22178.50048	80.92	1.67	107.97	2.17	79.56	1.73	71.78	1.58	0	0	1.9	0.04	3.98	0.1	0	0	2711
Cluster-22178.50049	381.19	7.75	273.03	5.4	233.67	5	291.1	6.32	0	0	0	0	12.17	0.3	0	0	2749
Cluster-22178.50065	781	112.44	742	102.77	855	131.37	739	114.95	308	46.48	309	46.15	233	40.32	219	39.29	612
Cluster-22178.50072	17.01	1.19	21.42	1.46	44.16	3.28	26.4	1.99	3.29	0.24	4.39	0.32	4.19	0.35	3.22	0.28	982
Cluster-22178.50096	278.76	1.67	119.98	0.7	129.08	0.81	87.66	0.56	16.7	0.1	8.93	0.06	20.83	0.15	0	0	8714
Cluster-22178.50107	25.68	0.26	39.94	0.4	0	0	13.27	0.14	0	0	0	0	0	0	0	0	5230
Cluster-22178.50111	475.7	2.48	457.56	2.32	396	2.17	445.17	2.47	67.17	0.37	179.75	0.98	31.78	0.2	104.01	0.68	9980
Cluster-22178.50123	355.06	19.71	458.48	24.69	358.93	21.06	572.68	34.04	153	8.91	171.74	9.98	145.12	9.67	136.84	9.5	1172
Cluster-22178.50134	696	22.72	682	21.65	304	10.46	205	7.15	103	3.53	129	4.42	94	3.68	89	3.64	1810
Cluster-22178.50137	694.96	16.14	796.93	18.02	660.39	16.16	471.52	11.69	130.11	3.17	150.14	3.66	111.43	3.1	92.78	2.7	2438
Cluster-22178.50140	32.42	0.32	53.9	0.51	55.7	0.57	123.2	1.28	0	0	9.26	0.09	0	0	0	0	5455
Cluster-22178.50146	6.91	0.58	14.99	1.21	4.58	0.41	22.42	2.02	0	0	1.05	0.09	0	0	0	0	865
Cluster-22178.50147	370.83	13.85	323.57	11.75	190.5	7.5	186.51	7.45	74.33	2.91	52.12	2.04	14.19	0.64	12.15	0.57	1615
Cluster-22178.50149	137.12	5.96	142.17	6	30.19	1.38	66.15	3.07	0	0	7.15	0.33	22.93	1.19	13.65	0.74	1425
Cluster-22178.50150	23	2.1	10	0.88	11	1.07	14	1.37	1.29	0.12	1.13	0.11	0	0	0	0	815
Cluster-22178.50175	34.92	2.95	25.11	2.05	38.52	3.45	44.13	4.01	11.42	1.01	7.47	0.66	6.55	0.67	4.67	0.49	859
Cluster-22178.50176	11.03	0.96	14.2	1.2	13.13	1.21	14.68	1.37	0	0	0	0	0	0	0	0	842
Cluster-22178.50178	163.16	4.45	169.46	4.49	225.91	6.49	203.7	5.93	11.31	0.32	12.76	0.36	15.59	0.51	12.28	0.42	2117
Cluster-22178.50182	80.61	9.43	84.89	9.58	83.54	10.4	93.42	11.78	18.07	2.22	16.98	2.07	8.9	1.25	15	2.19	693
Cluster-22178.50187	752	13.13	766	13.02	660.47	12.14	715	13.32	236	4.32	258.13	4.74	253	5.3	223.8	4.9	3158
Cluster-22178.50190	1256.65	18.46	1116.99	15.99	1110.86	17.18	871.85	13.66	350.46	5.4	443	6.84	353.96	6.24	322.37	5.94	3703
Cluster-22178.50191	335.61	7.23	233.88	4.9	293.38	6.65	297.84	6.85	116.79	2.64	121.64	2.75	126.13	3.26	127.99	3.45	2609
Cluster-22178.50206	749.64	51.22	787.43	52.14	648.75	46.91	763.07	55.9	0.28	0.02	22.62	1.62	16.62	1.36	14.32	1.22	1001
Cluster-22178.50208	224	3.88	233	3.93	106	1.93	104	1.92	18	0.33	14	0.25	6	0.12	18	0.39	3183
Cluster-22178.50219	546.53	13.9	402.08	9.95	325.41	8.72	137.96	3.75	32.03	0.85	18.72	0.5	50.2	1.53	0	0	2250
Cluster-22178.50229	1421	83.35	1457	82.9	1346	83.47	1446	90.86	200	12.31	241	14.79	180	12.67	191	14.02	1123
Cluster-22178.50266	110.24	1.4	152.01	1.89	207.89	2.78	127.05	1.72	22.4	0.3	20.95	0.28	12.79	0.2	12.22	0.19	4235
Cluster-22178.50268	2262.57	80.35	2505	86.49	1662	62.24	1524.75	57.87	227.89	8.49	284.4	10.6	210.65	8.97	201.15	8.95	1685
Cluster-22178.50275	449.73	7.26	419.29	6.6	321.18	5.46	258.51	4.45	32.67	0.55	59.56	1.01	49.92	0.97	13.95	0.28	3393
Cluster-22178.50276	370	83.42	256	55.09	141	34.23	55	13.51	32	7.56	36	8.35	19	5.16	27	7.56	485
Cluster-22178.50279	143.91	9.6	238.4	15.41	279.43	19.72	312.78	22.37	7.2	0.5	5.03	0.35	13.62	1.09	8.21	0.68	1019
Cluster-22178.50281	42.07	2.91	56.52	3.78	25.88	1.89	22.8	1.69	8	0.58	4.62	0.33	2.05	0.17	2.8	0.24	993
Cluster-22178.50298	705.37	18.26	728.25	18.34	991.07	27.02	979.66	27.07	491.62	13.35	521.29	14.17	496.92	15.43	420.72	13.64	2215
Cluster-22178.50302	37.83	2.58	27.46	1.82	15.54	1.12	17.99	1.32	2.21	0.16	2.21	0.16	3.26	0.27	1.1	0.09	1001
Cluster-22178.50308	333.7	6.91	368.45	7.43	293.23	6.39	324.48	7.17	76	1.65	54	1.17	43	1.07	49.74	1.29	2704
Cluster-22178.50323	53.7	2.55	34.01	1.57	57.6	2.89	0	0	0	0	0	0	12.77	0.73	0	0	1326
Cluster-22178.50329	90.1	2.06	95.14	2.12	215.15	5.19	158.28	3.87	9.18	0.22	10.32	0.25	6.77	0.19	5.84	0.17	2470
Cluster-22178.50334	17.74	0.33	76.66	1.4	93.28	1.84	74.16	1.48	6.3	0.12	0	0	0	0	0	0	2959
Cluster-22178.50338	100.77	6.25	95.49	5.74	117.16	7.69	127.97	8.51	3	0.2	0	0	2.49	0.19	0	0	1076
Cluster-22178.50357	29.31	0.3	26.38	0.26	49.17	0.53	33.72	0.37	0	0	0	0	0	0	0	0	5198
Cluster-22178.50360	1123.93	16.8	1107.5	16.13	1205.16	18.95	912.85	14.55	308.26	4.83	334.41	5.25	350.89	6.29	291.84	5.47	3645
Cluster-22178.50361	56.11	0.69	107.38	1.29	113.12	1.46	60.21	0.79	0	0	4.9	0.06	0	0	0	0	4370
Cluster-22178.50362	114.81	1.46	105.69	1.31	47.43	0.63	36.85	0.5	17.75	0.24	16.01	0.21	29.89	0.46	15.38	0.25	4238
Cluster-22178.50363	365.05	9.1	374.81	9.1	368	9.67	308.7	8.22	118.52	3.1	143.74	3.76	117.13	3.5	50.93	1.59	2289
Cluster-22178.50366	802	48.74	704	41.49	550	35.35	449	29.24	188	11.98	225	14.31	180	13.13	170	12.92	1093
Cluster-22178.50374	74	2.34	75.51	2.32	79.1	2.63	87.26	2.94	34.3	1.14	21	0.7	20	0.76	20	0.79	1863
Cluster-22178.50384	63.96	0.86	90	1.18	170.97	2.41	179	2.56	24.84	0.35	34.7	0.49	24.78	0.4	20	0.34	4028
Cluster-22178.50385	64	1.69	62	1.6	46	1.28	29	0.82	13	0.36	16	0.44	6	0.19	9	0.3	2173
Cluster-22178.50395	201.29	6.61	246.19	7.87	174.62	6.05	250.09	8.78	44.55	1.54	0	0	38.73	1.53	20.46	0.84	1800
Cluster-22178.50396	740.01	17.25	750.36	17.02	571.48	14.03	632.34	15.73	209.37	5.12	177.24	4.34	124.33	3.48	153.87	4.49	2431
Cluster-22178.50403	146.2	2.35	136.64	2.14	74.46	1.26	94.81	1.63	6.54	0.11	5.44	0.09	5.79	0.11	6.64	0.13	3404
Cluster-22178.50407	176.85	25.83	200.09	28.11	218.52	34.07	188.63	29.77	76.23	11.67	78.05	11.82	66.42	11.66	42.2	7.68	607
Cluster-22178.50416	124.48	3.73	90.65	2.64	132.81	4.19	125.09	4	25.93	0.81	44.47	1.4	41.48	1.49	44.51	1.67	1950
Cluster-22178.50419	27.65	0.99	18.52	0.64	39.41	1.49	17.84	0.68	3.7	0.14	0	0	0	0	0	0	1676
Cluster-22178.50440	1542.78	40.98	1559.71	40.31	1287.45	36.03	1465.1	41.56	452.01	12.6	600.34	16.74	471.13	15.01	397.97	13.24	2165
Cluster-22178.50449	92.85	2.16	125.04	2.84	126.64	3.11	113.2	2.82	0	0	0	0	0	0	0	0	2430
Cluster-22178.50451	303.83	16.98	334.67	18.14	451.82	26.68	438.93	26.26	5.17	0.3	4.26	0.25	6.11	0.41	3.91	0.27	1166
Cluster-22178.50464	1282.5	42.81	1012.68	32.87	509.14	17.92	416.14	14.84	188.4	6.6	220.12	7.71	211.9	8.48	215.18	9	1776
Cluster-22178.50465	55.4	0.57	13.35	0.13	91.07	0.99	43.75	0.48	19.33	0.21	0	0	0	0	0	0	5165
Cluster-22178.50473	56.37	2.18	48.33	1.82	33.41	1.36	20.27	0.84	7	0.28	4.86	0.2	1.5	0.07	2	0.1	1567
Cluster-22178.50476	28.38	0.64	18.26	0.4	70.22	1.66	38.78	0.93	0	0	0	0	6.17	0.17	8.47	0.24	2517
Cluster-22178.50485	1367.03	28.9	1353.34	27.86	883.91	19.68	1034.35	23.34	510.48	11.33	382.54	8.5	334.22	8.47	351.27	9.31	2653
Cluster-22178.50487	1436.51	26.79	1542.01	28	1053.38	20.68	1098	21.85	439.58	8.6	487.58	9.56	413.62	9.25	380.98	8.9	2973
[truncated: 9,627 more rows]
