# Supplementary material for: Transcriptomic analysis of female and male gonads in juvenile snakeskin gourami (Trichopodus pectoralis)
Source: Sci Rep. 2020 Mar 23;10:5240. doi: 10.1038/s41598-020-61738-0 (PMC7090014; doi:10.1038/s41598-020-61738-0)
Supplement: Supplementary file 9 — Table S9. [file 41598_2020_61738_MOESM9_ESM.xlsx]

## Sheet: Paper information
Transcriptomic analysis of female and male gonads in juvenile snakeskin gourami (Trichopodus pectoralis)
Surintorn Boonanuntanasarn1*, Araya Jangprai1, Uthairat Na-Nakorn2*
1 School of Animal Technology and Innovation, Institute of Agricultural Technology, Suranaree University of Technology, 111 University Avenue, Muang, Nakhon Ratchasima, 30000, Thailand
2 Department of Aquaculture, Faculty of Fisheries, Kasetsart University, 50 Paholyothin Road, Chatujak, Bangkok 10900, Thailand
*Corresponding author:
S. Boonanuntanasarn; surinton@sut.ac.th, Tel: +6644224371, Fax: +6644224150
Uthairat Na-Nakorn; e-mail: ffisurn@ku.ac.th
Table S9 Read count and FPKM for each DEGs of each sample that were upregulated in testis.

## Sheet: Table S9 JOvsJT_DEG_DOWN_FPKM
gene_id	JO1		JO2		JO3		JO4		JT1		JT2		JT3		JT4
	Read_count	RPKM/FPKM	Read_count	RPKM/FPKM	Read_count	RPKM/FPKM	Read_count	RPKM/FPKM	Read_count	RPKM/FPKM	Read_count	RPKM/FPKM	Read_count	RPKM/FPKM	Read_count	RPKM/FPKM	Gene Length
Cluster-10155.3	1	0.03	0	0	0	0	0	0	14.01	0.43	21.48	0.66	17	0.6	8.43	0.31	1983
Cluster-10215.1	0	0	0	0	0	0	1	0.03	13	0.42	17	0.55	11	0.41	13	0.5	1895
Cluster-10510.0	0	0	0	0	0	0	2	0.04	36.12	0.71	45.02	0.88	31.6	0.71	0.44	0.01	2972
Cluster-10668.0	0	0	1	0.02	0	0	0	0	9	0.22	13	0.31	12	0.33	14	0.4	2474
Cluster-11116.1	0	0	2	0.03	2	0.03	3	0.05	28.23	0.46	24.94	0.4	25.48	0.47	23	0.44	3549
Cluster-11230.0	0	0	0	0	1	0.08	0	0	14	1.15	10	0.82	16	1.51	12	1.18	905
Cluster-11266.0	0	0	2	0.21	0	0	0	0	24	2.72	20	2.25	7	0.91	13	1.75	729
Cluster-11332.1	2.74	0.05	1.62	0.03	1.35	0.02	0	0	28.21	0.49	43.12	0.76	21.64	0.43	14.5	0.3	3290
Cluster-11358.0	1	0.12	0	0	0	0	0	0	9	1.1	10	1.21	17	2.37	11	1.59	696
Cluster-11369.0	1	0.06	2	0.11	0	0	0	0	15	0.93	23	1.42	6	0.43	21	1.55	1117
Cluster-11644.0	1	0.08	0	0	0	0	0	0	26.68	2.13	12.16	0.97	23.57	2.15	13	1.24	925
Cluster-11832.1	0	0	0	0	0	0	3	0.1	31	1.04	11.78	0.39	25.02	0.96	14.4	0.57	1847
Cluster-12099.0	0	0	0	0	1	0.03	0	0	9	0.27	9	0.27	17	0.59	14	0.51	2009
Cluster-12407.0	0	0	2	0.04	0	0	0	0	12.5	0.27	10.43	0.23	31	0.78	7.85	0.21	2680
Cluster-12753.0	1	0.04	0	0	0	0	0	0	14	0.55	6	0.23	13	0.58	11	0.51	1616
Cluster-13081.0	1	0.02	0	0	0	0	0	0	11	0.23	16	0.33	7	0.16	17	0.42	2844
Cluster-13773.0	1	0.02	0	0	0	0	0	0	15.58	0.4	28.04	0.73	25.03	0.74	11.56	0.36	2305
Cluster-13872.1	5.05	0.1	5	0.1	1.78	0.04	2.81	0.06	68.43	1.43	72.1	1.51	51.47	1.23	22.56	0.56	2795
Cluster-14133.0	0	0	0	0	0	0	1	0.03	18	0.54	15	0.45	11	0.38	14	0.5	2023
Cluster-14398.0	0	0	0	0	0	0	1	0.04	10	0.35	10	0.35	18	0.73	19	0.8	1759
Cluster-14722.0	0	0	1	0.02	2	0.05	0	0	40.06	0.94	19.16	0.45	25.8	0.69	17.73	0.5	2529
Cluster-14856.0	1	0.03	0	0	0	0	0	0	11	0.35	14	0.45	14	0.51	10	0.38	1926
Cluster-15086.0	0	0	0	0	0	0	1	0.04	16.48	0.62	11.39	0.43	20.91	0.91	8.86	0.4	1661
Cluster-15197.0	0	0	0	0	0	0	2	0.12	17.03	0.97	16.22	0.92	21.88	1.42	24.99	1.69	1196
Cluster-15392.0	0	0	1	0.06	0	0	0	0	16	0.99	10	0.62	13	0.92	9	0.67	1117
Cluster-15593.0	0	0	0.67	0.05	0	0	0	0	19.53	1.46	5.72	0.43	10.58	0.91	10.96	0.98	970
Cluster-15812.1	0	0	1.59	0.08	0	0	0	0	40	2.25	44.88	2.53	23	1.48	23.79	1.6	1202
Cluster-15846.5	2	0.06	0	0	0	0	2	0.06	23	0.69	20	0.6	22	0.76	17	0.61	2022
Cluster-15884.0	0	0	1	0.07	0	0	0	0	24.62	1.92	32.37	2.51	63.32	5.65	29.04	2.7	941
Cluster-15999.0	0	0	1	0.11	0	0	0	0	26	3.21	0	0	29.74	4.21	10.47	1.54	690
Cluster-16340.2	0	0	0	0	2	0.04	0	0	15.38	0.27	32	0.57	26.93	0.54	20	0.42	3269
Cluster-16698.0	0	0	0	0	0	0	1	0.05	13.61	0.71	10.02	0.52	15.85	0.95	8.18	0.51	1278
Cluster-16740.0	0	0	0	0	0	0	1	0.06	3.56	0.22	15	0.93	17.55	1.25	12.07	0.89	1116
Cluster-16988.1	1	0.07	0	0	0	0	0	0	11	0.84	17	1.29	29	2.52	7	0.63	959
Cluster-17062.0	0	0	0	0	0	0	1	0.08	7.74	0.58	14.69	1.1	9	0.77	12	1.07	967
Cluster-17379.0	0	0	1	0.03	0	0	0	0	14	0.49	15	0.53	14	0.56	12	0.5	1774
Cluster-17491.0	0	0	0.91	0.07	0	0	0	0	17.45	1.49	13.67	1.16	18.92	1.85	8.93	0.91	882
Cluster-17737.0	0	0	0	0	1	0.07	0	0	12	0.84	26	1.81	8	0.64	10	0.83	1021
Cluster-17852.0	1	0.04	0	0	1	0.04	0	0	7.45	0.31	13.43	0.57	19.48	0.94	15.21	0.77	1520
Cluster-17874.0	2	0.03	0	0	0	0	2	0.03	57.74	0.82	36.04	0.52	39.97	0.65	38.41	0.66	3979
Cluster-17903.0	1	0.09	0	0	0	0	0	0	11	1.09	18	1.77	8	0.91	15.08	1.78	797
Cluster-18002.1	0	0	1	0.02	2	0.04	1	0.02	44	0.97	42	0.93	26	0.66	26	0.69	2656
Cluster-18181.1	0	0	0	0	0	0	2	0.06	13.95	0.44	7.21	0.23	10.7	0.39	22.26	0.85	1927
Cluster-18414.0	2	0.03	0	0	0	0	0	0	53.26	0.97	37.38	0.68	18.59	0.39	27.67	0.6	3176
Cluster-18693.0	0	0	1	0.1	0	0	0	0	15.88	1.65	12.78	1.32	16.34	1.95	10.74	1.33	770
Cluster-18736.1	0	0	0	0	1	0.1	0	0	17.95	1.72	14	1.33	24	2.63	11	1.25	815
Cluster-18825.0	0	0	4	0.15	0	0	0	0	20	0.83	17	0.7	17	0.81	19	0.94	1541
Cluster-19169.1	0	0	0	0	2	0.06	0	0	20	0.55	28	0.77	16	0.5	18	0.59	2198
Cluster-19481.0	0	0	1	0.03	0	0	0	0	11	0.31	18	0.52	9	0.29	16	0.55	2115
Cluster-19588.1	1	0.03	0	0	0	0	0	0	17	0.52	16	0.49	26	0.9	23	0.83	2009
Cluster-19634.0	0	0	1	0.46	0	0	0	0	19	9.9	18	9	12	7.23	6	3.67	361
Cluster-19671.0	0	0	1	0.05	0	0	0	0	17	0.91	12	0.64	13	0.8	9	0.57	1253
Cluster-19721.0	0	0	1	0.06	1	0.07	0	0	27.89	1.8	28.07	1.81	34.92	2.58	31.51	2.43	1081
Cluster-19901.0	1	0.06	0	0	0	0	0	0	14	0.81	6	0.35	18	1.19	13	0.9	1177
Cluster-19999.0	1	0.02	2	0.05	0	0	0	0	19	0.5	17	0.44	10	0.3	15	0.47	2296
Cluster-20179.0	2	0.08	0	0	0	0	0	0	35.32	1.57	23.5	1.04	19.57	0.99	0	0	1455
Cluster-20191.0	0	0	9	0.16	6	0.12	0	0	100.82	1.96	90.29	1.75	30.82	0.68	65.89	1.53	2996
Cluster-20253.0	1	0.04	1	0.04	0	0	0	0	26.15	1.09	11.42	0.47	13.98	0.66	14.2	0.7	1537
Cluster-20597.0	0	0	2.25	0.17	0	0	0.88	0.08	43.22	3.63	13.94	1.17	26.72	2.57	14.81	1.48	892
Cluster-20632.0	0	0	1	0.06	0	0	0	0	135	8.99	141	9.37	48	3.66	43	3.42	1057
Cluster-20691.0	1	0.03	1	0.03	2	0.06	1	0.03	17	0.49	18	0.52	22	0.73	29	1.01	2086
Cluster-20741.0	3	0.11	1	0.04	0	0	1	0.04	26	0.99	20	0.76	23	1	10	0.46	1652
Cluster-20832.0	0	0	2	0.05	0	0	0	0	60.65	1.64	63	1.7	57	1.76	31.73	1.02	2224
Cluster-20898.0	4	0.16	3.13	0.12	0.19	0.01	0	0	67.35	2.75	45.26	1.85	48.65	2.27	52.34	2.55	1559
Cluster-20912.0	0	0	1	0.17	0	0	0	0	9	1.72	9	1.7	18.79	4.12	5.6	1.27	538
Cluster-21244.1	0	0	1	0.03	0	0	0	0	71	2.65	52	1.94	16.54	0.71	20.49	0.91	1680
Cluster-21308.0	1	0.26	0	0	1	0.28	1	0.28	21.59	5.85	27.46	7.29	27.62	8.61	18	5.78	456
Cluster-21322.0	2	0.11	1	0.05	3	0.18	2	0.12	46	2.74	47	2.79	27	1.84	41	2.91	1153
Cluster-21328.0	0	0	0	0	1	0.06	0	0	16	0.99	14	0.87	16	1.13	13	0.96	1117
Cluster-21441.0	0	0	0	0	0	0	4.25	0.11	34.17	0.88	78.53	2.03	41.8	1.24	6.25	0.19	2311
Cluster-21498.0	0	0	0	0	0	0	1	0.05	22	1.14	22	1.14	17	1.01	22	1.36	1284
Cluster-21547.0	1	0.02	0	0	1	0.02	0	0	18.14	0.43	23.06	0.54	19.23	0.52	13.17	0.37	2524
Cluster-21855.0	0	0	1	0.05	0	0	1	0.06	14	0.8	21	1.19	18	1.17	15	1.02	1195
Cluster-22083.0	1	0.02	0	0	0	0	1	0.02	26	0.46	19	0.34	29	0.59	20	0.43	3241
Cluster-22157.0	1	0.04	0	0	2.4	0.1	0	0	19.94	0.84	12.75	0.54	16.33	0.78	12.08	0.61	1524
Cluster-22178.10	1	0.18	0	0	0	0	0	0	19.18	3.59	16.56	3.06	14	3.01	13.85	3.08	544
Cluster-22178.100001	11.79	0.37	10.07	0.31	0	0	0	0	230.93	7.67	307.9	10.23	176.19	6.69	195.01	7.73	1859
Cluster-22178.100003	0	0	1	0.03	0	0	0	0	248.57	6.99	190.59	5.36	174.48	5.61	158.25	5.31	2148
Cluster-22178.100005	0	0	6.87	0.15	0	0	6	0.14	191.5	4.4	198.31	4.56	148.73	3.91	126.07	3.46	2570
Cluster-22178.100006	4	0.28	4	0.27	0	0	0	0	80	5.83	64	4.65	48	4	48	4.17	989
Cluster-22178.100007	0	0	0	0	3.14	0.12	0	0	15.41	0.6	28.17	1.1	31.39	1.4	13.17	0.61	1620
Cluster-22178.100013	0	0	0	0	0	0	1	0.04	127	5.22	119	4.89	151	7.1	151	7.41	1552
Cluster-22178.100019	11.07	0.27	7.35	0.17	4.12	0.1	23.8	0.61	936.28	23.59	1028.22	25.93	866.02	24.94	886.23	26.67	2367
Cluster-22178.100020	9	0.4	12	0.52	10	0.47	8	0.38	75	3.5	78	3.64	82	4.38	53	2.95	1398
Cluster-22178.100025	78.75	0.61	64.54	0.49	111.28	0.91	83.77	0.7	2263.12	18.54	2126.71	17.47	1629.56	15.25	1643.12	16.08	6740
Cluster-22178.100030	26	0.53	34	0.68	34	0.74	25	0.55	6639.2	143.17	6644.36	143.47	6708.13	165.32	6621.69	170.54	2722
Cluster-22178.100031	17	0.72	6.06	0.25	12.83	0.57	5.73	0.26	11733.6	520.04	10948.2	484.87	10250.2	519.5	9256.89	489.59	1458
Cluster-22178.100034	0	0	5.35	0.06	1.51	0.02	4.05	0.05	148.81	1.75	116.62	1.37	144.25	1.93	136.26	1.91	4782
Cluster-22178.100035	0	0	0	0	3.82	0.4	0	0	99.33	10.24	117.15	12.01	141.69	16.74	79.01	9.7	775
Cluster-22178.100036	1	0.08	0	0	1	0.08	0	0	32.46	2.71	34.72	2.88	42.79	4.08	27.64	2.75	897
Cluster-22178.100041	0	0	0	0	18.26	0.14	12.49	0.1	90.93	0.71	91.48	0.71	204.86	1.82	171.45	1.59	7092
Cluster-22178.100046	11.3	0.12	6.83	0.07	7.78	0.08	9.32	0.1	242	2.63	205.44	2.24	174.1	2.16	254.95	3.32	5138
Cluster-22178.100050	74.45	0.67	80.65	0.71	189.47	1.8	130.65	1.26	1379.42	13.09	1332.23	12.67	984.88	10.68	1376.06	15.6	5854
Cluster-22178.100051	0	0	2	0.06	0	0	0	0	60.61	2.03	32.7	1.09	16.56	0.63	51.35	2.05	1848
Cluster-22178.100056	1	0.06	3	0.18	0	0	0	0	4294	275.05	4566	291.74	2963	217.15	2875	219.6	1089
Cluster-22178.100058	0	0	1	0.04	0	0	0	0	152	6.11	157	6.31	191	8.78	123	5.9	1581
Cluster-22178.100060	173.83	2.59	166.15	2.41	273.65	4.29	246.57	3.91	3062.85	47.84	3424.19	53.58	3662.9	65.37	3309.31	61.75	3659
Cluster-22178.100062	7.2	0.13	2.03	0.03	10.68	0.2	0	0	119.92	2.22	77.94	1.44	21.26	0.45	54.81	1.21	3128
Cluster-22178.100066	6	1.09	2	0.35	4	0.78	5	0.98	37	7.02	41	7.67	43	9.37	58	13.06	540
Cluster-22178.100068	25.91	0.79	17.8	0.53	7.4	0.24	14.9	0.48	102.49	3.26	101.23	3.23	136.95	4.99	124.23	4.72	1927
Cluster-22178.100072	0	0	0	0	1.37	0.06	0	0	1686.37	68.66	1373.6	55.91	1632.71	76.01	1571.26	76.36	1564
Cluster-22178.100075	25.41	0.39	0	0	0	0	8.51	0.14	2214.05	35.27	2249.9	35.9	2456.08	44.7	2273.95	43.27	3593
Cluster-22178.100076	15.59	0.27	30	0.5	29	0.53	31.49	0.58	2798.6	50.54	3131.37	56.64	3093.58	63.84	2405.96	51.89	3200
Cluster-22178.100077	10	0.6	15.02	0.88	8	0.51	15.05	0.98	1668.44	105.85	1773.62	112.25	1872.47	135.91	1538.18	116.37	1097
Cluster-22178.100078	0	0	0	0	3	0.05	2.63	0.05	12.32	0.21	32.67	0.57	41.29	0.82	21.21	0.44	3320
Cluster-22178.100079	3	0.11	2.43	0.09	0	0	0	0	118.24	4.7	117.98	4.68	66.37	3.01	85.54	4.05	1597
Cluster-22178.100086	1.32	0.03	3	0.06	0	0	0	0	20.31	0.46	18.67	0.43	18.95	0.49	14.57	0.4	2591
Cluster-22178.100094	0	0	9.67	0.14	1.05	0.02	0.08	0	125.17	2	129.92	2.08	73.81	1.35	103.43	1.98	3576
Cluster-22178.100096	148.47	2.37	96.71	1.5	79.48	1.34	19.09	0.33	363.18	6.09	526.17	8.83	463.53	8.88	358.75	7.18	3428
Cluster-22178.100097	0	0	0	0	4.93	0.08	0	0	1130.99	18.09	1173.56	18.81	987.34	18.05	661.63	12.64	3579
Cluster-22178.100105	0	0	0	0	0.7	0.01	0	0	158.7	2.16	133.65	1.82	123.59	1.92	98.95	1.61	4159
Cluster-22178.100106	0	0	0	0	0	0	2	0.15	762.78	56.42	636.88	46.94	622.91	52.72	506.88	44.69	978
Cluster-22178.100108	30.78	0.39	0	0	6.45	0.08	14.13	0.19	132.7	1.74	56.59	0.74	102.86	1.54	29.41	0.46	4301
Cluster-22178.100109	0	0	0	0	6.81	0.09	0	0	150.18	1.99	195.47	2.6	261.63	3.97	169.7	2.69	4262
Cluster-22178.100110	0	0	1	0.03	0	0	3.31	0.1	17857.5	524.1	15939.7	468.1	14210.5	476.75	11926.1	417.92	2069
Cluster-22178.100111	5	0.41	0	0	2.43	0.21	0	0	50.47	4.29	55.13	4.66	48.7	4.74	38.24	3.87	885
Cluster-22178.100113	1.5	0.02	5.52	0.06	0	0	0	0	309.17	3.59	320.36	3.73	276.86	3.67	201.27	2.79	4831
Cluster-22178.100120	0	0	0	0	1	0.04	0	0	23	0.89	24	0.93	23	1.02	12	0.55	1633
Cluster-22178.100124	0	0	1	0.05	0	0	2	0.11	38.77	2.02	15.45	0.8	27.49	1.64	38.88	2.42	1279
Cluster-22178.100127	26.16	0.18	41.83	0.29	31.08	0.23	48.54	0.36	2298.86	17.02	2392.22	17.76	2310.59	19.54	1955.9	17.3	7431
Cluster-22178.100133	0	0	1	0.04	1	0.05	0	0	6271.52	288.06	5546.33	254.52	4721.44	248	4161.33	228.07	1416
Cluster-22178.100134	0	0	0	0	2	0.11	0	0	228.96	13.06	340.11	19.36	397.22	25.92	312.81	21.28	1191
Cluster-22178.100136	0	0	1.75	0.05	0	0	0	0	17.76	0.59	39.01	1.29	32.41	1.23	13.53	0.54	1861
Cluster-22178.100145	0	0	1	0.02	0	0	0	0	945.07	21.15	865.63	19.4	965.98	24.71	975.64	26.08	2632
Cluster-22178.100146	2	0.12	3.12	0.19	4	0.26	0	0	718.39	46.58	757.38	48.98	750.28	55.66	648.35	50.13	1079
Cluster-22178.100150	18.16	1.35	18.12	1.31	13.46	1.06	0	0	181.99	14.23	128.02	9.97	126.87	11.36	81.05	7.56	939
Cluster-22178.100155	1	0.12	0	0	2	0.25	0	0	56.76	6.91	43.37	5.24	42.04	5.87	49.62	7.19	696
Cluster-22178.100167	1.66	0.1	0	0	0	0	0	0	214.5	13.92	204.09	13.21	171.42	12.73	63.13	4.89	1078
Cluster-22178.100171	16.34	0.7	22.12	0.92	16.48	0.74	16.78	0.77	5560.13	248.71	5943.2	265.64	5124.95	262.16	4922.87	262.78	1447
Cluster-22178.100179	0	0	6.83	0.11	0	0	0	0	235.56	4.03	218.69	3.74	101.15	1.98	87.76	1.79	3366
Cluster-22178.100181	0	0	4.68	0.03	0	0	1.62	0.01	172.69	1.02	129.66	0.77	128.67	0.87	127.33	0.9	9227
Cluster-22178.100184	4.49	0.61	3	0.39	1.29	0.19	1.05	0.15	989.99	139.85	928.92	130	959.11	155.34	788.87	132.53	636
Cluster-22178.100187	2.18	0.05	3.37	0.07	1.37	0.03	0	0	20.6	0.49	20.27	0.48	28.93	0.79	13.61	0.39	2495
Cluster-22178.100196	0	0	3.92	0.32	0	0	0	0	91.73	8.21	49.71	4.43	67.46	6.92	71.87	7.67	853
Cluster-22178.100200	1	0.08	3	0.24	0	0	1	0.09	99.55	8.51	70.28	5.98	124.86	12.22	0	0	881
Cluster-22178.100207	0	0	5.42	0.04	0	0	0	0	60.49	0.5	64.86	0.53	146.21	1.37	100.02	0.98	6719
Cluster-22178.100208	0	0	2.94	0.1	5.17	0.18	3.32	0.12	3483.84	121.85	3366.3	117.75	3345.55	133.78	3081.16	128.65	1778
Cluster-22178.100210	3	0.47	1	0.15	1	0.17	0	0	87	14.4	81	13.25	48	9.11	39	7.67	581
Cluster-22178.100220	0.53	0.03	0	0	3.46	0.17	0.1	0.01	48.08	2.4	65.86	3.29	6.84	0.39	29.01	1.73	1322
Cluster-22178.100229	0	0	2.71	0.02	0	0	0	0	61.14	0.57	34.44	0.32	43.49	0.46	36.58	0.41	5983
Cluster-22178.100238	0	0	1	0.06	0	0	0	0	243.71	15.63	275.95	17.65	250.37	18.37	298.8	22.85	1088
Cluster-22178.10024	10	0.67	4	0.26	1	0.07	2	0.14	64	4.48	59	4.12	45	3.61	52	4.34	1018
Cluster-22178.100241	0	0	5	0.08	0	0	0	0	1714.78	29.57	2065.05	35.67	1973.37	38.88	1373.43	28.29	3339
Cluster-22178.100246	1	0.11	1	0.11	1	0.12	3	0.36	26	3.03	13	1.51	23	3.08	26	3.61	715
Cluster-22178.100249	7.49	0.1	6.66	0.09	0	0	5.61	0.08	104.8	1.47	90.79	1.28	125.68	2.01	82.43	1.38	4048
Cluster-22178.100250	1	0.02	0	0	0	0	0	0	73	1.22	66	1.11	63	1.2	69	1.38	3433
Cluster-22178.100252	0	0	3	0.37	0	0	0	0	61.37	8.15	69.61	9.16	56.17	8.55	56.23	8.88	660
Cluster-22178.100253	0	0	1.16	0.03	0	0	0	0	33.82	1	37.8	1.12	25.39	0.86	17.91	0.63	2058
Cluster-22178.100254	0	0	1	0.02	0	0	0	0	46.4	0.89	34.67	0.67	40.19	0.88	42.19	0.97	3018
Cluster-22178.100261	12	0.94	13	0.98	4.82	0.4	6	0.5	86.19	7.05	90.85	7.4	111.26	10.42	111.17	10.84	909
Cluster-22178.100271	1.01	0.02	0	0	0	0	0	0	107.67	2.05	133.52	2.55	88.08	1.92	86.88	1.98	3045
Cluster-22178.100277	0	0	2.18	0.09	0	0	0	0	196.69	8.3	336.89	14.21	261.75	12.63	166.11	8.37	1518
Cluster-22178.100286	0	0	0	0	1	0.73	0	0	22.73	15.6	24.55	16	24.87	19.83	21.39	17.16	335
Cluster-22178.100287	8	0.17	0	0	0	0	0	0	128.39	2.88	124.72	2.8	158.39	4.06	115.84	3.1	2630
Cluster-22178.100294	0	0	2	0.01	0	0	4	0.03	4605.54	29.78	4427.59	28.71	3859.61	28.51	3867.31	29.88	8470
Cluster-22178.100299	1.22	0.02	6.25	0.08	0	0	1.28	0.02	93.64	1.33	99.32	1.41	69.94	1.13	106.55	1.81	4000
Cluster-22178.100301	0	0	1.57	0.02	0	0	1.82	0.02	37.44	0.49	36.67	0.48	18.65	0.28	19.74	0.31	4302
Cluster-22178.100305	0	0	0	0	2	0.1	0	0	17.54	0.91	45.67	2.37	25.99	1.54	25.49	1.58	1282
Cluster-22178.100306	1.87	0.01	0	0	0	0	0	0	44.46	0.27	0	0	44.64	0.31	49.94	0.36	9082
Cluster-22178.100311	15.48	0.21	0	0	13.54	0.2	13.6	0.2	481.09	6.98	166.24	2.42	107.39	1.78	225.94	3.92	3918
Cluster-22178.100317	2	0.34	5	0.81	1	0.18	0	0	543.89	95.99	570.35	99.41	362.42	73.4	380.76	79.81	561
Cluster-22178.100319	2	1.76	1.99	1.6	1	0.98	0	0	141.19	129.88	169.43	145.91	94.31	101.19	105.51	112.78	313
Cluster-22178.100320	13	0.67	12	0.6	5	0.27	7	0.38	716.91	38.53	852.68	45.75	525	32.27	623.01	39.94	1248
Cluster-22178.100321	17	4.9	22.01	6.02	5	1.56	6	1.9	1461.81	441.14	1550.57	457.1	1012.69	351.84	1032.49	368.45	436
Cluster-22178.100322	24	2.8	22.98	2.58	6.03	0.75	14	1.76	1887.38	230.44	1901.07	230.34	1289.97	180.48	1442.17	209.55	695
Cluster-22178.100323	1	2.47	1	2.13	0	0	0	0	42	108.25	90	205.9	30	91.83	53	154.82	261
Cluster-22178.100325	0	0	5	0.05	0	0	0	0	171.69	1.85	185.96	2.01	235.45	2.9	114.43	1.47	5187
Cluster-22178.10033	9	0.59	15	0.96	9	0.63	10	0.71	129.9	8.98	118.91	8.2	114.89	9.09	123.62	10.19	1028
Cluster-22178.100330	1	0.07	0	0	0	0	0	0	405	28.56	447	31.43	481	38.82	394	33.13	1013
Cluster-22178.100334	2.79	0.11	0	0	5	0.2	0.82	0.03	841.83	33.61	1029.25	41.07	748.4	34.16	643.74	30.67	1590
Cluster-22178.100338	0	0	0.86	0.08	0	0	1	0.11	171.8	18.07	159.17	16.64	146.54	17.65	97.36	12.19	765
Cluster-22178.100345	0	0	0	0	0	0	0.53	0.02	58.58	2.32	26.03	1.03	27.17	1.23	12.48	0.59	1600
Cluster-22178.100346	8	0.14	1	0.02	1	0.02	3	0.06	11548	212.07	10478	192.72	9484	199.03	7978	174.99	3151
Cluster-22178.100348	1	0.31	0	0	0	0	1	0.34	22.97	7.53	15.83	5.06	21.64	8.17	30.9	11.97	422
Cluster-22178.100349	0	0	4	0.09	1	0.03	0	0	8447	216.02	8255	211.31	8169	238.79	6725	205.37	2336
Cluster-22178.100355	15.89	0.13	0	0	7.64	0.06	0	0	253.55	2.11	151.11	1.26	182.68	1.73	270.17	2.68	6648
Cluster-22178.100356	8	0.58	3	0.21	10	0.77	6	0.47	1155	88.51	1303	99.49	1111	97.44	1072	97.91	953
Cluster-22178.100357	11	0.97	12	1.02	8	0.75	15	1.42	5628.64	519.86	5421.91	498.26	4962.67	524.81	4474	492.26	835
Cluster-22178.100365	1	0.08	2	0.15	1	0.08	2	0.17	68.48	5.55	62.63	5.06	82.52	7.66	49.27	4.76	915
Cluster-22178.100369	15	0.13	21	0.18	4.38	0.04	6	0.05	214	1.92	225.31	2.03	164.96	1.69	112.99	1.21	6177
Cluster-22178.100370	19.34	0.19	0	0	28.07	0.29	14.88	0.16	170.11	1.76	281.04	2.91	273.72	3.23	238.83	2.94	5405
Cluster-22178.100372	2	0.02	0	0	1	0.01	0	0	674.97	5.95	664.95	5.88	830.54	8.37	641.64	6.76	6281
Cluster-22178.100373	8	0.11	4	0.05	1.03	0.01	2	0.03	234.35	3.29	242.33	3.4	253.83	4.07	253.23	4.24	4047
Cluster-22178.100376	3.76	0.12	0	0	3.65	0.12	0	0	1448.24	48.54	1508.41	50.57	1514.96	58.05	1297.51	51.92	1844
Cluster-22178.100377	9	0.14	3.32	0.05	0	0	0	0	361.84	5.97	321.33	5.31	237.09	4.47	173.7	3.43	3476
Cluster-22178.100379	36.97	0.7	42.88	0.79	47.48	0.94	22.5	0.45	2188.13	43.41	2377.17	47.23	2928.23	66.39	2437.35	57.75	2936
Cluster-22178.100380	15.03	0.26	16.12	0.27	8.52	0.15	13.5	0.24	77.87	1.39	108.83	1.94	99.77	2.03	64.65	1.37	3242
Cluster-22178.100383	2.75	0.02	0	0	12.7	0.09	0	0	82.95	0.62	83.76	0.62	60.37	0.51	67.46	0.6	7419
Cluster-22178.100390	18.04	0.29	6.22	0.1	11	0.19	3.06	0.05	196.2	3.32	181.67	3.08	158.97	3.07	138.72	2.8	3401
Cluster-22178.100393	8.25	0.26	6.3	0.19	0	0	0	0	201.28	6.61	154.9	5.09	323.65	12.16	144.96	5.69	1876
Cluster-22178.100413	0	0	8.1	0.44	0	0	0	0	39.83	2.36	41.29	2.44	35.97	2.43	67.24	4.74	1158
Cluster-22178.100414	5.09	0.1	0	0	3.2	0.06	3.74	0.08	78.85	1.56	60.09	1.19	69.23	1.56	58.66	1.38	2951
Cluster-22178.100415	12.21	0.22	7.56	0.13	12.85	0.24	5.12	0.1	117.16	2.21	148.51	2.81	124.05	2.68	119.86	2.7	3071
Cluster-22178.100417	4.45	0.04	11.3	0.09	6.8	0.06	4.48	0.04	1113.93	9.7	1246.93	10.88	1248.77	12.42	985.85	10.25	6359
Cluster-22178.100422	0	0	0	0	0	0	1	0.02	63.2	1.22	48.54	0.94	47.49	1.05	40.75	0.94	3017
Cluster-22178.100424	0	0	0	0	0	0	4.06	0.02	295.6	1.67	164.69	0.93	256.03	1.65	290.49	1.96	9647
Cluster-22178.100430	0	0	1.14	0.28	2	0.56	0	0	26.23	7.07	21.27	5.62	16.94	5.26	20.08	6.41	457
Cluster-22178.100434	0	0	0	0	9.54	0.05	0	0	134.39	0.66	147.53	0.73	129.54	0.73	137.54	0.81	11025
Cluster-22178.100435	0	0	0	0	0	0	2.74	0.06	16.8	0.35	26.61	0.55	21.92	0.52	36.21	0.89	2835
Cluster-22178.100438	14.76	0.89	8.52	0.5	16.29	1.04	19.91	1.28	195.85	12.35	182.91	11.51	180.01	12.99	124.56	9.37	1102
Cluster-22178.100439	7.54	0.18	0	0	5.14	0.13	0	0	105.86	2.72	48.34	1.24	29.01	0.85	47.44	1.45	2327
Cluster-22178.100440	0	0	5.35	0.08	5.31	0.09	8	0.13	273.11	4.47	203.96	3.35	158.67	2.97	204.64	4	3502
Cluster-22178.100446	3.28	0.03	0	0	5	0.05	3	0.03	76.93	0.77	119.19	1.2	89.08	1.02	0	0	5557
Cluster-22178.100448	9.7	0.11	11.58	0.13	5	0.06	6	0.07	1118.73	13.54	1053.42	12.78	924.15	12.78	909.61	13.15	4646
Cluster-22178.100452	11.81	0.22	7.43	0.14	6	0.12	0	0	106.02	2.1	112.24	2.22	143.7	3.25	134.84	3.19	2943
Cluster-22178.100454	0	0	0	0	0	0	10	0.23	43.03	0.99	28.39	0.65	7.29	0.19	27.6	0.76	2578
Cluster-22178.100456	2.12	0.06	0	0	0	0	0	0	705.02	20	598.81	16.99	473.27	15.34	449.39	15.22	2132
Cluster-22178.100457	10	2.2	7	1.47	4	0.95	0	0	37	8.51	47	10.63	42	11.1	34	9.27	491
Cluster-22178.100460	3	0.04	5	0.07	1	0.02	10	0.16	1079.83	16.69	1060.65	16.42	859.15	15.17	889	16.41	3695
Cluster-22178.100466	14.75	0.27	13.24	0.23	41.86	0.79	12.08	0.23	234.04	4.43	259.76	4.92	242.01	5.23	260.59	5.89	3066
Cluster-22178.100470	1	0.02	1	0.02	0	0	1	0.02	213.01	3.65	205.39	3.52	155	3.03	176.33	3.61	3361
Cluster-22178.100472	0	0	0	0	0	0	2	0.51	38	9.26	46	11.01	34	9.52	25	7.22	478
Cluster-22178.100473	15	0.26	19	0.32	12	0.22	11	0.2	903	16.17	825.56	14.81	548	11.21	661	14.14	3225
Cluster-22178.100478	14.71	0.19	0	0	0.01	0	12.55	0.17	1124.89	15.09	1269.58	17.07	1416.27	21.71	1160.38	18.6	4217
Cluster-22178.100482	25.74	0.24	21	0.19	13	0.13	12.04	0.12	958.11	9.52	1031.69	10.27	1096.77	12.45	931.64	11.06	5604
Cluster-22178.100485	1	0.04	0	0	1	0.04	1	0.04	34.75	1.44	43.19	1.79	22.45	1.06	42.96	2.13	1541
Cluster-22178.100487	4.9	0.04	0	0	2.39	0.02	0	0	22.2	0.2	41.74	0.38	47.11	0.49	32.68	0.35	6107
Cluster-22178.100489	39.79	0.55	26.59	0.36	53.53	0.77	43.2	0.63	755	10.9	761.55	11.01	812.8	13.41	642.82	11.08	3938
Cluster-22178.100492	0	0	1	0.05	0	0	1	0.06	162.16	9.64	232.65	13.8	246	16.73	219.46	15.56	1153
Cluster-22178.100495	12	0.19	13	0.2	11	0.19	11	0.19	7812.6	132.22	7254.02	122.98	6036.87	116.75	5556.32	112.32	3397
Cluster-22178.100497	0	0	1	0.03	0	0	1	0.03	962	30.37	931	29.4	900	32.48	742	27.96	1942
Cluster-22178.100501	0	0	0	0	0	0	2	0.07	50.91	1.87	42.7	1.57	83.27	3.49	43.09	1.89	1707
Cluster-22178.100504	7.46	0.08	7.47	0.08	0	0	0	0	6657.89	76.91	6375.35	73.8	5474.64	72.25	4926.38	67.99	4856
Cluster-22178.100505	0	0	0	0	0	0	1.07	0.03	60.73	1.89	57.3	1.78	60.64	2.15	41.33	1.53	1968
Cluster-22178.100509	8	0.29	3	0.11	1.5	0.06	2	0.08	60	2.29	49	1.87	32	1.4	19	0.87	1651
Cluster-22178.100514	0	0	1.35	0.02	0	0	2.93	0.04	73.04	1.04	42.76	0.61	40.82	0.67	41.57	0.71	3979
Cluster-22178.100516	3	0.05	0	0	4	0.07	0	0	228.64	4.12	232.91	4.21	217.1	4.47	174.29	3.75	3204
Cluster-22178.100518	1.5	0.02	1.55	0.02	1.41	0.02	0	0	47.93	0.67	66.13	0.93	39.14	0.63	43.91	0.74	4047
Cluster-22178.100521	0	0	0	0	0	0	7	0.14	66.72	1.27	114.46	2.18	77.61	1.69	128.59	2.92	3054
Cluster-22178.100524	0	0	2.57	0.04	0	0	3.13	0.05	32.78	0.48	9.53	0.14	105.88	1.78	65.43	1.15	3861
Cluster-22178.100525	52.76	1.04	70.34	1.35	118.9	2.47	109.82	2.31	1538.5	31.82	1668.69	34.56	1801.96	42.59	1493.33	36.89	2827
Cluster-22178.100527	2	0.06	0	0	2	0.07	1	0.03	134.69	4.51	107.5	3.6	74.8	2.86	127.11	5.08	1847
Cluster-22178.100528	32	0.63	34	0.65	36.28	0.75	28.42	0.6	227.43	4.69	246.44	5.09	227.76	5.37	173.41	4.28	2832
Cluster-22178.100529	1	0.03	0	0	0	0	3	0.1	131.76	4.46	162.64	5.5	122.99	4.76	96.2	3.89	1829
Cluster-22178.100530	1	0.02	0	0	0	0	1	0.02	14.81	0.33	20.58	0.46	19.61	0.5	11.47	0.3	2654
Cluster-22178.100533	1	0.28	4	1.05	0	0	1	0.3	41	11.84	27.64	7.8	17	5.65	37	12.64	444
Cluster-22178.100536	21	0.54	23	0.58	18	0.49	22	0.61	280	7.6	307	8.34	188	5.84	214	6.94	2215
Cluster-22178.100551	9.27	0.07	7.22	0.05	0	0	0	0	71.7	0.56	75.33	0.59	27.91	0.25	29.06	0.27	7073
Cluster-22178.100553	0	0	0	0	0	0	7	0.1	178.38	2.45	96.54	1.33	89.04	1.4	81.87	1.34	4126
Cluster-22178.100556	4.7	0.18	2.36	0.09	0	0	0	0	53.91	2.19	61.44	2.49	44.46	2.06	25.86	1.25	1569
Cluster-22178.100557	28.3	1.91	29.64	1.93	14	1	11	0.79	552.09	38.99	587.56	41.36	456.54	36.89	439.14	36.97	1012
Cluster-22178.100561	0	0	0.3	0.02	4.73	0.3	1.51	0.1	180.84	11.23	225.24	13.96	183.3	13.02	191.14	14.16	1115
Cluster-22178.100563	4.95	0.04	1.33	0.01	0	0	0	0	43.54	0.34	27.38	0.21	19.12	0.17	17.02	0.16	7118
Cluster-22178.100564	0	0	0	0	2	0.02	0	0	127.02	1.11	133.02	1.17	152.85	1.53	121.87	1.27	6335
Cluster-22178.100568	0	0	5.14	0.16	0	0	0	0	100.39	3.3	40.34	1.33	36.85	1.39	43.14	1.69	1874
Cluster-22178.100569	5.62	0.19	1	0.03	0	0	0	0	41.77	1.49	55.6	1.99	44.55	1.82	31.29	1.33	1747
Cluster-22178.100570	0	0	3.29	0.03	0	0	0	0	989.49	10.31	1266.08	13.23	1284.68	15.3	606.04	7.55	5354
Cluster-22178.100575	1	0.03	3.03	0.08	2	0.06	1.55	0.05	40.39	1.16	15.81	0.45	51.62	1.69	51.32	1.75	2114
Cluster-22178.100577	11	0.33	0.5	0.01	0	0	18.19	0.58	160.31	5.02	241.58	7.57	253.71	9.08	198.66	7.42	1956
Cluster-22178.100582	8.77	0.11	37.07	0.44	13.89	0.18	15.35	0.2	104.12	1.32	139.61	1.78	107.52	1.56	112.93	1.72	4436
Cluster-22178.100588	0	0	0	0	2	0.16	0	0	247	19.84	261	20.89	141	12.97	160	15.32	921
Cluster-22178.100592	3.5	0.04	4.98	0.05	0	0	2.49	0.03	159.16	1.71	203.04	2.18	169.1	2.07	182.95	2.35	5207
Cluster-22178.100594	7	0.21	2	0.06	1	0.03	0	0	2128.57	66.99	2156.27	67.89	1946.18	70.02	1446.98	54.37	1947
Cluster-22178.100600	2.84	0.04	0	0	1.8	0.03	6.16	0.09	1227.01	17.64	1323.54	19.06	1307.19	21.47	1077.49	18.5	3953
Cluster-22178.100603	3	0.64	0	0	0	0	0	0	27.62	6.14	37.23	8.14	22	5.62	16	4.22	499
Cluster-22178.100612	0	0	4	2.37	1	0.71	2	1.45	34	22.8	39	24.84	44	34.26	31	24.3	337
Cluster-22178.100615	0	0	1.03	0.04	1.02	0.04	0	0	130.35	5.28	86	3.48	105.36	4.88	97	4.69	1571
Cluster-22178.100616	0	0	1	0.09	0	0	0	0	30.73	2.96	28.14	2.69	15.74	1.73	27.4	3.14	812
Cluster-22178.100617	0	0	3.69	0.12	0	0	0	0	172.55	6.23	130.07	4.69	185.01	7.63	93.81	4.04	1731
Cluster-22178.100619	0	0	5.41	0.04	7.45	0.06	0	0	143.68	1.2	103.85	0.87	114.27	1.09	49.97	0.5	6638
Cluster-22178.100621	0	0	10.9	0.11	0	0	6.14	0.07	1086.29	11.35	985.39	10.32	1049.84	12.53	826.82	10.32	5341
Cluster-22178.100623	13	0.34	0	0	2	0.06	2	0.06	66	1.81	55	1.51	47	1.47	45	1.47	2197
Cluster-22178.100625	1	0.03	1	0.03	3	0.08	1	0.03	15	0.41	30	0.82	26	0.81	15	0.49	2201
Cluster-22178.100630	1	0.1	0	0	0	0	0	0	61	6.64	42	4.54	57	7.11	57	7.39	748
Cluster-22178.100638	12	0.55	9	0.4	4	0.19	6	0.29	570.84	27.38	720.27	34.51	653.1	35.83	575.5	32.94	1367
Cluster-22178.100640	23.32	0.35	13.13	0.19	20.72	0.33	12	0.19	1584.47	24.78	1638.85	25.68	1757.73	31.42	1632.45	30.5	3654
Cluster-22178.100650	1.73	0.07	0	0	0	0	0	0	24.83	1.03	17.21	0.71	89.29	4.23	74.3	3.68	1540
Cluster-22178.100657	0	0	1	0.09	0	0	0	0	363.87	34.51	282.75	26.67	330.02	35.84	327.33	36.98	820
Cluster-22178.100658	0	0	8	0.13	4	0.07	4	0.07	96.76	1.71	98.32	1.74	112.75	2.28	67.02	1.41	3266
Cluster-22178.100664	0	0	1	0.39	0	0	0	0	41	17.64	46	19.13	24	11.93	17	8.61	383
Cluster-22178.100669	3.89	0.14	5.65	0.2	3.24	0.12	2.83	0.11	603.87	22.55	371.17	13.86	326.07	13.92	380.85	16.97	1682
Cluster-22178.100672	0	0	0	0	2.07	0.03	1.03	0.02	96.12	1.53	98.72	1.57	84.1	1.53	81.16	1.54	3599
Cluster-22178.100674	15.24	0.2	0	0	0	0	0	0	320.86	4.45	400.65	5.56	199.33	3.16	153.2	2.54	4091
Cluster-22178.100675	0	0	3.88	0.08	0	0	0	0	58.86	1.29	57.48	1.26	27.41	0.69	37.78	0.99	2676
Cluster-22178.100676	0	0	4	0.17	3	0.14	1	0.05	60	2.79	46	2.14	47	2.5	60	3.33	1402
Cluster-22178.100679	52.27	1.9	33.63	1.19	48.43	1.86	22.35	0.87	497.92	19.03	708.8	27.09	683.56	29.87	584.84	26.68	1649
Cluster-22178.100681	49	0.67	55	0.73	20	0.29	26	0.38	1353	19.44	1167	16.8	1059	17.39	1065	18.28	3955
Cluster-22178.100682	28	6.26	37	7.89	10.96	2.64	4	0.97	634.81	148.57	704.85	162.09	498.98	134.21	522.94	145.07	487
Cluster-22178.100688	0	0	3.92	0.03	0	0	0	0	3555.45	31.98	3442.36	31.04	2937.85	30.19	3178.74	34.16	6162
Cluster-22178.100689	1	0.01	0	0	0	0	0	0	2846.05	28.67	3050.36	30.8	2421.8	27.87	2439.45	29.36	5530
Cluster-22178.100693	19.75	0.35	17.68	0.3	10.8	0.2	9	0.17	127.55	2.37	107.5	2	86.14	1.83	63.2	1.4	3121
Cluster-22178.100694	0	0	0	0	0	0	2	0.49	315.45	73.83	294.35	67.69	346.99	93.33	323.08	89.63	487
Cluster-22178.100704	3.55	0.01	0	0	0	0	3	0.01	369.89	1.43	431.69	1.68	284.3	1.26	375.25	1.74	13977
Cluster-22178.100708	30.35	0.79	18.82	0.48	28.01	0.77	30.05	0.83	217.91	5.93	205.91	5.61	245.67	7.64	149.46	4.86	2211
Cluster-22178.100715	4.47	0.04	0	0	0	0	0	0	572.55	5.77	622.53	6.29	422.4	4.86	570.15	6.87	5527
Cluster-22178.100716	12	0.22	12	0.22	9	0.17	6	0.12	61	1.18	72	1.39	71	1.57	49	1.13	3009
Cluster-22178.100721	79.88	1.11	76.33	1.03	45	0.66	31	0.46	1801.66	26.19	1797.25	26.18	1141.92	18.97	1264.44	21.96	3912
Cluster-22178.100740	2.37	0.01	13	0.06	0	0	13	0.07	848.68	4.27	939.46	4.74	1073.87	6.17	1729.88	10.4	10810
Cluster-22178.100742	0	0	0	0	11.7	0.06	0	0	3994.92	20.03	3829.66	19.25	3175.17	18.18	2960.35	17.73	10850
Cluster-22178.100743	2.28	0.01	0	0	0	0	0	0	488.43	2.39	593.27	2.91	519.43	2.9	627.07	3.66	11124
Cluster-22178.100752	6.18	0.07	5.12	0.06	19.95	0.24	9.61	0.12	4338.03	53.05	4693.91	57.53	4629.88	64.69	4409.17	64.42	4601
Cluster-22178.100754	0	0	1.98	0.02	0	0	0	0	54.75	0.52	66.89	0.64	78.66	0.86	35.48	0.41	5815
Cluster-22178.100766	1.56	0.03	0	0	3.05	0.06	0	0	60.1	1.2	46.71	0.94	51.05	1.17	15.19	0.36	2916
Cluster-22178.100767	7.03	0.06	0	0	2.76	0.03	21.07	0.2	123.93	1.14	166.85	1.53	111.65	1.17	179.19	1.96	6053
Cluster-22178.100769	0	0	1	0.03	0	0	1	0.03	11	0.32	11	0.32	15	0.5	15	0.52	2078
Cluster-22178.100771	5	1.16	1	0.22	1.05	0.26	1.02	0.26	21	5.12	32.57	7.79	29	8.12	16	4.62	478
Cluster-22178.100782	1	0.2	1	0.19	0	0	0	0	46.58	9.67	42.5	8.69	57.41	13.68	48.28	11.89	516
Cluster-22178.100783	8.43	0.27	18	0.57	18	0.61	12.75	0.44	600.38	20.37	522.13	17.72	390.05	15.13	327.02	13.24	1825
Cluster-22178.100793	0	0	0	0	0	0	2	0.02	280.96	2.76	219.58	2.16	234.24	2.63	223.96	2.63	5661
Cluster-22178.100795	5.02	0.11	9.03	0.2	11	0.26	5	0.12	87.92	2.1	75.23	1.8	31.61	0.86	20.08	0.57	2485
Cluster-22178.100796	21.15	0.2	0	0	18.75	0.18	4.78	0.05	191.69	1.86	164.79	1.6	121.63	1.35	121.39	1.41	5734
Cluster-22178.100797	8.28	0.06	19.8	0.14	0	0	4.51	0.03	378	2.79	512.32	3.79	396.63	3.35	322.9	2.85	7446
Cluster-22178.100801	0	0	0	0	0	0	1	0.24	27.73	6.35	36.95	8.32	35	9.21	34.11	9.26	492
Cluster-22178.100804	0	0	0	0	1	0.08	0	0	240.58	18.87	213.84	16.71	189.38	17	195.57	18.28	937
Cluster-22178.100806	2.58	0.02	0	0	0	0	2.17	0.02	947.46	8.08	893.6	7.64	579.84	5.65	781.2	7.96	6488
Cluster-22178.100815	1	0.06	2	0.12	1	0.07	0	0	100.67	6.53	81	5.24	83.34	6.18	54.12	4.18	1079
Cluster-22178.100817	1.23	0.01	1.5	0.01	0	0	0	0	85.51	0.71	97.83	0.81	93.26	0.88	77.74	0.77	6683
Cluster-22178.100819	0	0	3.36	0.03	0	0	0	0	13.37	0.11	26.01	0.22	25.85	0.24	45.12	0.45	6681
Cluster-22178.100822	0.2	0	10.99	0.21	0	0	0	0	680.55	14	933.39	19.23	696.15	16.36	504.34	12.39	2841
Cluster-22178.100823	6.65	0.09	0	0	0	0	1.16	0.02	3935.08	54.09	3688.64	50.81	3785.31	59.46	3436.36	56.43	4122
Cluster-22178.100831	0	0	1	0.02	0	0	0	0	1777.63	43.67	1784.89	43.9	2078.52	58.37	1797.55	52.74	2421
Cluster-22178.100833	1	0.06	0	0	0	0	0	0	1499	92.45	1582	97.34	1137	80.22	1208	88.85	1121
Cluster-22178.100837	43.29	1.65	31.5	1.17	17.91	0.72	18.26	0.75	138.24	5.54	96.57	3.87	108.21	4.96	138.5	6.63	1584
Cluster-22178.100838	0	0	2.2	0.05	0	0	1.65	0.04	98.49	2.61	92.04	2.44	83.05	2.51	83.11	2.63	2267
Cluster-22178.100842	4.21	0.04	0	0	0	0	0	0	33.62	0.36	36.46	0.39	22.83	0.28	85.47	1.1	5200
Cluster-22178.100865	0	0	2	0.26	0	0	1.17	0.17	21.06	3.01	31.33	4.44	14.48	2.38	20.27	3.45	631
Cluster-22178.100867	29.24	0.53	0	0	18.88	0.36	24	0.46	1092.02	20.76	869.82	16.56	628.18	13.65	831.87	18.89	3053
Cluster-22178.100870	0	0	0	0	0	0	5.65	0.07	77.66	0.97	175.07	2.19	154.03	2.2	113.91	1.7	4514
Cluster-22178.100872	4	0.14	15	0.5	2.34	0.08	2	0.07	374.74	13.44	357.19	12.81	316.99	13	331.96	14.22	1740
Cluster-22178.100873	0	0	9.31	0.34	0	0	0	0	3491.3	136	3240.95	126.22	3329.27	148.28	2541.71	118.18	1623
Cluster-22178.100874	1	0.04	4	0.14	0	0	1	0.04	59.31	2.2	83.37	3.09	75.69	3.21	70.63	3.13	1691
Cluster-22178.100875	1.14	0.2	0	0	0	0	1	0.19	11.65	2.1	13.62	2.43	18.37	3.81	24.72	5.3	554
Cluster-22178.100878	0	0	0	0	1.76	0.02	0	0	20.44	0.28	0	0	43.38	0.67	55.89	0.9	4195
Cluster-22178.100880	0	0	1	0.05	0	0	0	0	11	0.65	19	1.11	9	0.61	13	0.91	1163
Cluster-22178.100884	0	0	1.06	0.03	0	0	0	0	200.87	5.85	207.52	6.05	230.19	7.67	201.24	7	2082
Cluster-22178.100888	0	0	0	0	0	0	2.74	0.12	449.2	18.79	410.16	17.15	462.42	22.12	401.29	20.04	1529
Cluster-22178.100893	55	1.43	40	1.01	51	1.39	69	1.91	1563.64	42.57	1695.11	46.19	1780.13	55.4	1749.26	56.87	2210
Cluster-22178.100894	2	0.27	3	0.39	6	0.86	13	1.89	293	41.39	303	42.4	323	52.31	364	61.15	636
Cluster-22178.100901	2.44	0.04	0	0	2	0.03	0	0	39.87	0.62	40.86	0.63	41.65	0.73	32.12	0.59	3702
Cluster-22178.100908	0	0	16	0.31	21.76	0.45	8.48	0.18	916.96	18.91	931.57	19.23	940.07	22.15	949.64	23.38	2835
Cluster-22178.100914	4	0.06	9	0.14	11	0.18	0	0	396.4	6.64	446.03	7.49	385.4	7.38	229.47	4.59	3427
Cluster-22178.100920	2	0.06	2	0.06	0	0	0	0	188.88	6.03	209.92	6.71	180.97	6.61	185.8	7.09	1922
Cluster-22178.100928	0	0	0	0	1	0.05	4	0.21	87.67	4.6	84.77	4.44	115.83	6.95	101.54	6.36	1272
Cluster-22178.100931	14.31	0.12	6.15	0.05	2.85	0.02	0	0	92.17	0.8	101.51	0.88	96.04	0.95	85.55	0.89	6371
Cluster-22178.100932	9.75	0.1	0	0	0	0	0	0	163.51	1.83	134.72	1.51	108.21	1.38	161.55	2.16	5012
Cluster-22178.100951	11.78	0.31	6.82	0.17	3.91	0.11	14.11	0.39	2341.91	63.89	2182.87	59.6	1967.23	61.35	1585.26	51.64	2206
Cluster-22178.100955	0	0	0	0	2	0.02	0	0	271.3	3.3	228.54	2.79	279	3.88	237.07	3.45	4622
Cluster-22178.100956	1	0.07	0	0	0	0	0	0	485.48	37.26	571.34	43.69	543.45	47.73	492.56	45.05	952
Cluster-22178.100959	0	0	0	0	2.63	0.05	0	0	21.06	0.39	12.17	0.23	14.64	0.31	18.08	0.4	3123
Cluster-22178.100967	5	0.09	4	0.07	0	0	1	0.02	447.04	8.32	393.96	7.35	372.27	7.92	302.08	6.72	3111
Cluster-22178.100970	5	0.13	0	0	0.46	0.01	0	0	143.17	3.84	127.59	3.42	41.75	1.28	39.35	1.26	2241
Cluster-22178.100977	7.33	0.04	0	0	0	0	0	0	506.74	2.86	475.94	2.69	498.88	3.22	428.17	2.89	9670
Cluster-22178.100981	2	0.11	1.72	0.09	1	0.06	5	0.3	470.94	27.6	521.94	30.53	534.67	35.85	509.82	35.64	1166
Cluster-22178.100983	0	0	0	0	1	0.07	0	0	625.67	41.74	629.71	41.89	596.4	45.52	476.06	37.87	1056
Cluster-22178.100988	1	0.08	0	0	0	0	0	0	57	4.54	64	5.08	50	4.56	54	5.13	926
Cluster-22178.100990	0	0	0	0	3.87	0.03	0	0	108.21	0.72	166.27	1.11	152.85	1.16	126.83	1.01	8259
Cluster-22178.100993	0	0	0	0	6.37	0.07	8.16	0.09	17.36	0.19	57.9	0.63	50.21	0.62	20.25	0.26	5147
Cluster-22178.101004	2	0.02	0	0	2	0.02	0	0	852.16	7.85	721.85	6.67	528.74	5.56	550.37	6.06	6023
Cluster-22178.101008	3.47	0.02	4.48	0.02	2.13	0.01	5	0.02	500.41	2.27	877.03	4	727.03	3.77	947.5	5.14	11947
Cluster-22178.101013	0	0	0	0	0	0	1	0.02	202.59	4.44	225.59	4.95	206.53	5.18	205.37	5.38	2681
Cluster-22178.101022	1.24	0.08	1	0.06	0	0	0	0	22.13	1.51	29.23	1.99	30.45	2.38	18.43	1.5	1037
Cluster-22178.101024	0	0	0	0	1.67	0.15	0	0	52.54	4.6	31.69	2.76	35.2	3.53	37.99	3.97	866
Cluster-22178.101032	5.72	0.1	10	0.17	20.16	0.38	6	0.11	566.14	10.61	478.68	8.98	504.74	10.81	438.75	9.82	3093
Cluster-22178.101046	10	0.1	14	0.13	9	0.09	13	0.13	984.54	9.98	896.76	9.11	542.44	6.28	501	6.07	5496
Cluster-22178.101050	1.4	0.04	0	0	0	0	1.78	0.05	31.27	0.91	23.84	0.69	9.57	0.32	19.08	0.66	2088
Cluster-22178.101052	23.8	0.69	21.97	0.62	5.7	0.17	4.44	0.14	922.79	28.13	936.27	28.55	781.38	27.22	1350.27	49.13	2002
Cluster-22178.101057	1.3	0.06	0	0	0	0	0	0	12.39	0.57	27.33	1.25	8.39	0.44	21.68	1.18	1424
Cluster-22178.101059	1	0.18	0	0	0	0	0	0	17	3.21	22	4.1	11	2.39	9	2.02	541
Cluster-22178.101061	41.61	2.78	52	3.36	33.37	2.36	29.6	2.12	5361.44	375.1	4856.7	338.76	4567	365.63	3967.09	330.9	1019
Cluster-22178.101062	1.39	0.06	0	0	0	0	0	0	307.8	14.17	346.97	15.96	366.23	19.29	282.81	15.54	1413
Cluster-22178.101075	0	0	1.1	0.07	0	0	0	0	71.22	4.75	73.49	4.88	64.26	4.9	33.94	2.7	1057
Cluster-22178.101076	24.73	3.65	33	4.69	11.79	1.86	14	2.24	1054.87	163.36	907.14	139.01	683.68	121.43	688.91	126.81	603
Cluster-22178.101082	0	0	6.5	0.16	21	0.57	0	0	1783.23	47.94	1963.37	52.82	2097.42	64.45	1808.65	58.06	2235
Cluster-22178.101083	0	0	0	0	0	0	2.43	0.15	17.33	1.06	26.9	1.65	26.7	1.87	0	0	1126
Cluster-22178.101086	3.34	0.04	0	0	0	0	0	0	1255.4	14.12	1731.18	19.52	1591.41	20.46	1300.07	17.47	4979
Cluster-22178.101097	0	0	0	0	0	0	4	0.08	500.92	10.42	683.35	14.24	421.66	10.03	464.28	11.54	2812
Cluster-22178.101110	0	0	0	0	0	0	2.78	0.06	255.04	5.11	196.97	3.95	179.56	4.11	209.63	5.02	2908
Cluster-22178.101112	0	0	2	0.18	1	0.1	0	0	4182	405.28	3312	319.23	2657	294.86	2285	263.76	808
Cluster-22178.101115	7.95	2.43	5.17	1.5	2.63	0.87	2.86	0.96	618.36	197.81	625.23	195.08	367.93	135.57	511.06	193.2	426
Cluster-22178.101116	31	0.27	34.53	0.29	0	0	44	0.4	2262.71	20.38	2424.3	21.89	2398.12	24.68	2464.41	26.53	6153
Cluster-22178.101117	1	0.04	0	0	0	0	0	0	36.48	1.62	37.84	1.68	39.42	2.01	16.26	0.86	1453
Cluster-22178.101119	0	0	1	0.18	0	0	0	0	16.03	3.15	14	2.72	5.34	1.21	17.37	4.06	530
Cluster-22178.101121	2	0.1	0	0	1	0.05	1	0.05	379.74	19.41	347.03	17.71	387.6	22.66	337.05	20.55	1299
Cluster-22178.101123	0	0	0	0	0	0	5.88	0.05	84.13	0.67	50.84	0.4	44	0.4	60.21	0.57	6963
Cluster-22178.101124	5	0.27	6	0.32	1	0.06	0	0	35	2.01	38	2.18	47	3.09	33	2.26	1185
Cluster-22178.101131	2	0.17	2	0.16	0	0	2	0.18	22	1.96	24	2.12	39	3.97	29	3.07	857
Cluster-22178.101132	0	0	5.22	0.04	0	0	0	0	1056.3	9.17	1167.26	10.16	1118.42	11.09	935.83	9.71	6374
Cluster-22178.101136	10.88	0.28	6.23	0.15	4.1	0.11	9.64	0.26	59.13	1.58	71.59	1.91	82.64	2.52	136.08	4.34	2250
Cluster-22178.101137	0	0	6	0.36	8	0.52	3	0.2	196.58	12.79	172.98	11.23	221.94	16.52	236.72	18.37	1076
Cluster-22178.101141	0	0	24	0.22	0	0	0	0	841.96	8.5	901.97	9.12	916.2	10.56	608.44	7.34	5520
Cluster-22178.101143	1	0.04	4	0.15	0	0	0	0	128.3	5.15	152.6	6.12	113.34	5.2	86.28	4.13	1584
Cluster-22178.101152	1	0.02	2	0.03	0	0	0	0	1222.62	22.09	1060.41	19.19	801.99	16.56	707.81	15.27	3199
Cluster-22178.101157	1.98	0.03	16.66	0.26	6.03	0.1	14.68	0.25	446.2	7.51	456.05	7.69	467.27	8.99	443.49	8.92	3413
Cluster-22178.101159	1	0.08	0	0	0	0	0	0	548.37	43.86	559.22	44.55	575.43	52.68	386.69	36.86	924
Cluster-22178.101163	2	0.15	1	0.07	2	0.16	3	0.25	299	24.13	350	28.13	342	31.59	300	28.85	918
Cluster-22178.101166	0	0	0	0	3	0.08	0	0	93.24	2.58	61.45	1.7	109.17	3.45	34.48	1.14	2180
Cluster-22178.101175	0	0	0	0	0	0	3.61	0.05	1474.95	21.15	1254.37	18.02	994.81	16.3	804.82	13.78	3963
Cluster-22178.101177	0	0	0	0	7	0.14	15	0.31	296.44	6.1	222.25	4.58	59.17	1.39	202.16	4.97	2840
Cluster-22178.101184	0	0	8	0.05	9	0.06	0	0	438.12	2.98	566.93	3.87	385.65	3	437	3.56	8056
Cluster-22178.101186	6.24	0.09	0	0	0	0	0	0	57.98	0.9	73.92	1.15	41.75	0.74	50.55	0.94	3665
Cluster-22178.101189	15.22	0.22	8.61	0.12	0	0	5.87	0.09	252.43	3.8	225.39	3.4	120.7	2.08	158.44	2.85	3783
Cluster-22178.101190	1.23	0.01	0	0	0	0	0	0	45.82	0.4	40	0.35	24.67	0.24	44.93	0.46	6394
Cluster-22178.101192	0	0	1.51	0.02	0	0	1.64	0.02	106.83	1.19	293.94	3.29	177.51	2.26	326.05	4.35	5019
Cluster-22178.101195	6.1	0.03	7.96	0.04	12	0.06	10.77	0.06	1359.2	7.29	1114.41	5.99	1180.36	7.23	1031.09	6.61	10163
Cluster-22178.101196	8.66	0.04	0	0	0	0	5.29	0.03	91.51	0.49	626.74	3.36	556.25	3.39	4.26	0.03	10204
Cluster-22178.101197	0	0	22.48	0.11	0	0	0	0	66.27	0.35	146.47	0.78	259.49	1.57	358.18	2.27	10252
Cluster-22178.101202	0	0	0	0	4.56	0.04	8.75	0.09	154.69	1.48	189.59	1.82	129.97	1.42	192.22	2.2	5793
Cluster-22178.101206	0	0	0	0	1.58	0.02	0	0	50.74	0.59	52.23	0.6	58.5	0.77	38.85	0.54	4856
Cluster-22178.101210	0	0	13	0.15	0	0	0	0	634.17	7.72	750.94	9.16	824.15	11.46	684.65	9.96	4621
Cluster-22178.101212	0	0	0	0	0	0	1	0.05	24.7	1.13	29	1.33	39.99	2.1	31.52	1.72	1418
Cluster-22178.101217	8.17	1	10.69	1.27	19.56	2.56	21.73	2.88	792.97	102.23	865.52	110.66	893.59	132.03	788.86	120.99	672
Cluster-22178.101221	0	0	6.02	0.09	0	0	0	0	364.06	5.73	419.22	6.61	567.11	10.21	537.85	10.12	3631
Cluster-22178.101224	2.79	0.06	0	0	0	0	1.62	0.03	377.02	7.88	386.6	8.09	347.37	8.3	269.17	6.72	2799
Cluster-22178.101225	0	0	0	0	1	0.01	0	0	138.68	1.99	197.9	2.85	185.91	3.06	116.16	2	3951
Cluster-22178.101229	8	0.17	5	0.1	3	0.07	3	0.07	673	14.7	693.48	15.16	636.77	15.89	540.85	14.11	2691
Cluster-22178.101237	4	0.13	6	0.19	10	0.34	3	0.1	71	2.39	71	2.4	43	1.66	62	2.5	1834
Cluster-22178.101245	34.73	0.6	20.98	0.35	0	0	0	0	251.21	4.56	362.22	6.58	330.05	6.85	237.18	5.14	3185
Cluster-22178.101246	2.69	0.05	0	0	3	0.06	0	0	113.74	2.44	189.91	4.08	180.19	4.42	113.77	2.91	2735
Cluster-22178.101252	0	0	14	0.29	19.79	0.45	0	0	433.4	9.83	385.66	8.76	298.13	7.73	326.49	8.84	2601
Cluster-22178.101255	9.92	0.1	4.18	0.04	5.49	0.06	10.86	0.11	103.83	1.05	129.03	1.31	111.79	1.3	53.54	0.65	5495
Cluster-22178.101258	14	0.17	13	0.15	5	0.06	6.33	0.08	351.72	4.5	298.66	3.82	167.05	2.44	295.68	4.51	4414
Cluster-22178.101262	0	0	0	0	2	0.1	0	0	100	4.81	112	5.38	83	4.56	69	3.96	1365
Cluster-22178.101263	3	0.07	11	0.24	5	0.12	1	0.02	79	1.82	63	1.46	62	1.64	62	1.71	2560
Cluster-22178.101269	0	0	7.73	0.09	1.67	0.02	3.58	0.04	449.64	5.47	440.72	5.38	351.24	4.88	402.91	5.86	4622
Cluster-22178.10127	2	0.1	4	0.2	0	0	0	0	30	1.6	19	1.01	21	1.28	19	1.21	1255
Cluster-22178.101276	2.28	0.04	0	0	0	0	0	0	77.23	1.33	123.66	2.14	41.28	0.81	72.6	1.5	3339
Cluster-22178.101283	2.15	0.02	0	0	1.97	0.02	0	0	11.91	0.1	38.11	0.34	32.71	0.33	30.99	0.33	6292
Cluster-22178.101284	0	0	0	0	0	0	1	0.04	712.15	25.97	720.26	26.26	716.97	29.89	555.88	24.2	1716
Cluster-22178.101286	0	0	1.43	0.02	0	0	0	0	133.83	1.84	110.96	1.53	62.12	0.98	88.02	1.45	4112
Cluster-22178.101288	1	0.04	4	0.15	1	0.04	0	0	167.57	6.76	141.18	5.69	136.47	6.3	109.11	5.25	1576
Cluster-22178.101299	12	0.35	11	0.31	2	0.06	1	0.03	846	25.58	898	27.17	707	24.44	627	22.63	2016
Cluster-22178.101307	47.03	0.54	95.57	1.07	69	0.83	28.72	0.35	422.06	5.09	360.04	4.35	350.02	4.82	337	4.85	4665
Cluster-22178.101311	45.07	1.04	34.84	0.78	37.74	0.92	24.8	0.61	340.16	8.25	334.35	8.11	349.97	9.7	287.93	8.34	2450
Cluster-22178.101312	0	0	1	0.02	0	0	5	0.09	103.54	1.82	82.36	1.45	48.53	0.97	88.62	1.86	3280
Cluster-22178.101319	5.54	0.23	0	0	0	0	0	0	597	25.73	531.19	22.88	519.83	25.62	424.82	21.85	1492
Cluster-22178.101320	6.62	0.09	12.76	0.17	7.46	0.11	6.32	0.09	285.76	4.18	346.46	5.08	230.06	3.85	320.77	5.61	3888
Cluster-22178.101321	2.29	0.02	1.1	0.01	2.23	0.02	4.27	0.05	436.8	4.7	420.7	4.54	771.06	9.48	698.99	8.98	5196
Cluster-22178.101325	27.11	0.19	27.18	0.18	15.18	0.11	17.03	0.13	763.03	5.54	738.17	5.38	531.21	4.41	551.82	4.79	7568
Cluster-22178.101331	0	0	2	0.1	0	0	0	0	1276.71	70.84	1226.14	67.91	1468.05	93.17	1112.12	73.61	1217
Cluster-22178.101336	2	0.05	2.5	0.06	0	0	2	0.05	1248.6	33.62	1254.66	33.81	872.13	26.84	859.16	27.62	2232
Cluster-22178.101347	10.55	0.04	0	0	6.96	0.03	0	0	350.44	1.31	0.05	0	317.84	1.35	262.08	1.17	14506
Cluster-22178.101352	3	0.08	7	0.18	3	0.08	2	0.06	179.33	5.01	153.27	4.29	95.58	3.05	118.12	3.94	2159
Cluster-22178.101366	0	0	3	0.12	0	0	5	0.21	33.3	1.39	29.86	1.24	27.18	1.29	13.25	0.66	1535
Cluster-22178.101367	6.44	0.1	0	0	1.64	0.03	2.55	0.04	50.61	0.83	51.02	0.84	56.85	1.06	33	0.64	3506
Cluster-22178.101368	0	0	21.28	0.15	28.25	0.22	0	0	2694.82	20.7	2115.85	16.29	2447	21.47	2756.65	25.3	7172
Cluster-22178.101395	6	0.08	10	0.12	13	0.17	5	0.07	439	5.89	392	5.27	352	5.4	341	5.47	4214
Cluster-22178.101398	0	0	0	0	0	0	3.3	0.06	105.77	1.98	90.18	1.69	169.34	3.61	177.03	3.95	3102
Cluster-22178.101399	0	0	0	0	0	0	7.48	0.05	554.86	3.36	613.72	3.72	594.54	4.11	551.9	3.99	9038
Cluster-22178.101401	1.25	0.01	7.25	0.05	9.52	0.07	0	0	149.11	1.11	144.74	1.08	137.62	1.17	195.26	1.74	7379
Cluster-22178.101403	4.75	0.02	4.74	0.02	0	0	0	0	599.64	2.59	247.33	1.07	487.71	2.4	312.57	1.61	12561
Cluster-22178.101413	0	0	1	0.02	0	0	0	0	176.2	3.25	162	3	180.15	3.8	137.18	3.02	3136
Cluster-22178.101421	0	0	0	0	1	0.12	2	0.25	36	4.34	43	5.14	20	2.76	39	5.59	701
Cluster-22178.101422	0	0	0	0	9.85	0.12	10.31	0.12	231.28	2.71	442.47	5.2	145.31	1.95	116.21	1.63	4788
Cluster-22178.101423	38.07	0.41	0	0	0	0	0	0	159.75	1.82	233.9	2.67	173.42	2.25	130.79	1.78	4926
Cluster-22178.101425	0	0	2	0.02	0	0	0	0	0	0	56.75	0.66	22.14	0.29	36.24	0.5	4846
Cluster-22178.101438	0	0	0	0	0	0	3.78	0.13	657.05	22.62	510.39	17.58	593.38	23.36	380.74	15.65	1802
Cluster-22178.101444	7	0.23	6	0.19	1	0.04	1	0.04	65	2.27	61	2.13	71	2.83	50	2.08	1783
Cluster-22178.101446	3	0.1	3	0.09	0	0	3	0.1	72	2.43	95	3.21	57	2.2	71	2.87	1830
Cluster-22178.101449	6	0.1	6	0.1	1.67	0.03	0	0	86.17	1.57	76.77	1.4	32.94	0.69	57.46	1.25	3171
Cluster-22178.101451	0	0	5.03	0.04	0	0	0	0	42.56	0.35	42.25	0.35	0	0	39.11	0.38	6758
Cluster-22178.101452	37.07	0.36	27.97	0.27	22	0.22	4.76	0.05	298.68	3.05	186.57	1.91	165.17	1.93	180.42	2.2	5463
Cluster-22178.101456	0	0	22.24	0.19	24	0.23	22.97	0.22	719.27	6.75	709.58	6.67	564.9	6.05	564.93	6.33	5920
Cluster-22178.101476	3	0.03	3	0.03	3	0.03	1	0.01	225	2.23	267	2.65	205	2.32	235	2.78	5615
Cluster-22178.101478	14.91	0.18	14.16	0.17	17	0.22	0	0	947.87	12.21	811.61	10.48	777.02	11.44	669.69	10.31	4381
Cluster-22178.101480	1	0.03	1	0.03	0	0	2	0.06	2845.85	83.16	2573.92	75.26	2093.97	69.94	1926.23	67.2	2077
Cluster-22178.101481	62.61	0.97	0	0	66.09	1.08	11.84	0.2	1030.75	16.74	955.55	15.55	1022.08	18.97	975.89	18.93	3529
Cluster-22178.101484	2.65	0.04	62	1.02	0	0	42.16	0.76	289.61	5.14	764.16	13.57	263.97	5.35	434.58	9.2	3254
Cluster-22178.101485	5.09	0.03	0	0	0	0	0	0	73.51	0.52	54.88	0.39	0	0	43.39	0.36	7814
Cluster-22178.101489	0	0	1.16	0.01	0	0	0	0	657.19	8.24	643.7	8.09	596.86	8.55	524.3	7.86	4493
Cluster-22178.101491	4	0.08	0	0	0	0	0	0	332.24	7.18	361.12	7.82	369.65	9.13	403.97	10.43	2716
Cluster-22178.101495	1	0.05	0	0	0	0	0	0	10.25	0.57	19.66	1.1	10.59	0.68	10.62	0.71	1207
Cluster-22178.101500	59.49	0.41	62.14	0.42	49.41	0.36	46.92	0.35	826.05	6	846.06	6.16	558.97	4.64	782.54	6.8	7565
Cluster-22178.101504	4.02	0.05	0	0	4.87	0.07	2	0.03	86.84	1.17	52.87	0.71	69.92	1.07	43.05	0.69	4217
Cluster-22178.101513	0	0	6.92	0.11	0	0	0	0	534.15	8.97	431.94	7.26	327.21	6.28	303.03	6.08	3423
Cluster-22178.101524	3.9	0.19	3.85	0.18	6.29	0.32	1.68	0.09	313.55	15.78	342.78	17.23	282.09	16.24	318.92	19.15	1315
Cluster-22178.101526	0	0	1	0.05	0	0	0	0	28	1.38	45	2.21	20	1.12	22	1.29	1340
Cluster-22178.101530	2	0.14	1.2	0.08	0	0	1.21	0.09	45.27	3.27	45.44	3.27	52.2	4.31	43.79	3.77	996
Cluster-22178.101531	3	0.24	1	0.08	3	0.26	1	0.09	188.33	16.03	148.15	12.55	163.87	15.97	141.83	14.38	884
Cluster-22178.101534	0	0	0	0	1	0.03	0	0	30.35	0.82	20	0.54	25.49	0.79	0	0	2222
Cluster-22178.101540	2.43	0.47	4.1	0.77	3.76	0.79	4.71	1	418.47	85.51	411.59	82.85	344.24	80.77	335.86	81.43	520
Cluster-22178.101541	3	0.09	8	0.23	7	0.22	6	0.19	322.13	10.13	263.69	8.29	233.35	8.39	184.49	6.92	1949
Cluster-22178.101542	2.57	0.1	3.9	0.15	1.24	0.05	2.29	0.1	443.53	18.82	384.41	16.31	413.76	20.08	392.14	19.86	1511
Cluster-22178.101547	10.98	0.15	0	0	5.63	0.08	4.72	0.07	94.78	1.37	153.74	2.22	74.03	1.22	51.97	0.9	3936
Cluster-22178.101558	4.07	0.36	0	0	2.14	0.2	1.03	0.1	81.1	7.57	62.48	5.8	62.26	6.65	57.97	6.45	829
Cluster-22178.101559	2.6	0.1	0	0	0	0	0	0	83.8	3.27	96.88	3.78	73.55	3.28	42.66	1.98	1622
Cluster-22178.101560	0	0	0	0	1	0.02	0	0	342.35	8.18	298.02	7.13	230.04	6.28	290.54	8.29	2481
Cluster-22178.101563	3.84	0.04	1.91	0.02	5.18	0.05	0	0	803.87	7.72	828.21	7.97	914.51	10.03	795.9	9.13	5788
Cluster-22178.101564	3.31	0.19	0	0	0	0	0	0	688.46	41.12	540.57	32.22	648.47	44.31	477.47	34.01	1149
Cluster-22178.101565	133.27	2.17	70.57	1.12	197.05	3.37	98.76	1.71	704.83	12.02	584.52	9.99	731.29	14.26	643.33	13.11	3372
Cluster-22178.101574	2.46	0.02	4.13	0.02	0	0	0	0	2096.22	13.62	2213.22	14.42	2567.29	19.05	2993.41	23.24	8432
Cluster-22178.101575	0	0	0	0	3.41	0.03	0	0	198.71	1.65	237.42	1.98	94.56	0.9	178.79	1.78	6647
Cluster-22178.101577	0	0	1.12	0.01	0	0	0	0	44.34	0.44	52.01	0.51	28.78	0.32	38.35	0.45	5667
Cluster-22178.101580	0	0	9.24	0.22	0	0	0	0	37.27	0.96	41.97	1.08	31.21	0.92	34.34	1.06	2323
Cluster-22178.101584	0	0	0	0	1	0.01	1	0.01	1160.15	11.52	1064.64	10.6	1314.08	14.91	1110.44	13.18	5606
Cluster-22178.101586	0	0	0	0	3.13	0.03	5.28	0.05	2392.87	20.67	2350.16	20.35	2085.19	20.57	2367.01	24.43	6407
Cluster-22178.101587	3	0.02	0	0	0	0	0	0	561.93	4.9	627.15	5.49	481.67	4.8	290.22	3.03	6344
Cluster-22178.101601	11.75	0.48	0	0	0	0	10.7	0.47	91.08	3.92	93.61	4.03	70.79	3.49	71.41	3.67	1493
Cluster-22178.101602	14	0.33	10	0.23	9.64	0.24	14	0.35	411.05	10.04	386.6	9.46	328.1	9.16	359.93	10.5	2433
Cluster-22178.101604	30	1.23	28	1.12	11	0.48	13	0.57	295	12.69	365	15.7	250	12.3	214	10.99	1494
Cluster-22178.101607	12	0.16	14	0.18	16	0.22	11	0.15	1075.13	14.72	1082.87	14.85	1004.3	15.71	1183.35	19.35	4138
Cluster-22178.101608	4.03	0.11	2.59	0.07	1	0.03	1	0.03	74.19	2.12	86.16	2.47	57.4	1.88	49.43	1.69	2114
Cluster-22178.101613	1	0.03	0	0	0	0	0	0	47.41	1.35	31.26	0.89	26.47	0.86	22.07	0.75	2128
Cluster-22178.101617	0	0	1	0.31	0	0	0	0	27	9.31	46	15.43	40	15.89	30	12.21	414
Cluster-22178.101620	9.27	0.27	5.25	0.15	2.04	0.06	0	0	788.64	24.13	868.8	26.6	924.06	32.32	870.89	31.82	1995
Cluster-22178.101623	0	0	0	0	12	0.15	0	0	121.79	1.55	94.37	1.2	74.38	1.08	65.04	0.99	4432
Cluster-22178.101628	3	0.06	0	0	3.16	0.07	2.75	0.06	174.42	3.93	141.52	3.19	124.94	3.22	122.58	3.3	2615
Cluster-22178.101631	2	0.03	2	0.02	0	0	2	0.03	1809.23	23.95	1825.94	24.22	1437.68	21.75	1291.73	20.43	4270
Cluster-22178.101633	1	0.04	0	0	0	0	0	0	236.18	10.66	140.79	6.35	283.66	14.65	252.96	13.63	1436
Cluster-22178.101635	7.6	0.13	0	0	0	0	0	0	22.78	0.4	22.39	0.39	34.77	0.69	29.53	0.61	3317
Cluster-22178.101641	0.2	0	3.87	0.04	0	0	0	0	438.12	5.24	441.96	5.3	420.56	5.75	390.23	5.57	4700
Cluster-22178.101644	0	0	0	0	2.67	0.06	0	0	246.39	5.36	236.73	5.16	164.45	4.09	158.31	4.12	2699
Cluster-22178.101645	4.17	0.03	0	0	3.04	0.02	3.16	0.02	700.64	5.27	772.68	5.83	462.74	3.98	485.69	4.37	7317
Cluster-22178.101646	0	0	3.22	0.06	3.31	0.07	0	0	22.72	0.49	24.2	0.52	10.16	0.25	33.67	0.86	2745
Cluster-22178.101648	0	0	1.37	0.01	0	0	1.36	0.01	62.16	0.47	45.12	0.34	53.17	0.46	42.38	0.38	7278
Cluster-22178.101657	0	0	2	0.15	0	0	1	0.08	29.74	2.37	37.26	2.96	25.21	2.3	43.93	4.17	927
Cluster-22178.101658	4	0.08	4	0.08	0	0	2	0.04	2283.46	47.12	2253.85	46.57	2598.1	61.27	1968.91	48.52	2833
Cluster-22178.101662	2.16	0.06	0	0	0	0	0	0	26.76	0.77	32.2	0.93	34.42	1.14	37.96	1.31	2098
Cluster-22178.101663	12.11	0.22	36.44	0.65	8.94	0.17	21.77	0.42	468.67	8.97	362.08	6.94	448.12	9.8	393.29	8.99	3034
Cluster-22178.101672	1	0.01	2	0.02	0	0	1	0.01	260.21	2.33	310.93	2.79	276.32	2.82	316.93	3.39	6196
Cluster-22178.101673	0	0	0	0	0	0	2	0.03	49	0.69	45	0.64	45	0.72	0	0	4029
Cluster-22178.101674	1	0.16	0	0	0	0	0	0	20.82	3.41	12	1.95	28	5.27	16.73	3.26	584
Cluster-22178.101678	0	0	0	0	0	0	3.19	0.01	1570.66	6.69	1473.32	6.29	1290.35	6.28	1217.85	6.2	12723
Cluster-22178.101679	3	0.02	0	0	0	0	1.81	0.01	608.33	3.77	642.2	3.99	566.3	4.01	685.51	5.07	8832
Cluster-22178.101681	0	0	0	0	3	0.01	0	0	520.83	2.57	500.81	2.48	331.49	1.87	503.95	2.97	11023
Cluster-22178.101682	0	0	2.73	0.02	0	0	0	0	21.75	0.16	23.46	0.17	58.19	0.47	56.32	0.48	7693
Cluster-22178.101687	0	0	0	0	3.23	0.05	0	0	40.68	0.61	26.74	0.4	18.72	0.32	60.45	1.08	3810
Cluster-22178.101688	3.98	0.07	3.99	0.07	11.05	0.21	0	0	70.79	1.33	34.33	0.65	53.44	1.15	25.64	0.58	3085
Cluster-22178.101690	0	0	0	0	0	0	5.76	0.1	899.25	14.91	689.75	11.45	421.61	7.99	462.07	9.15	3463
Cluster-22178.101693	0	0	0	0	3	0.3	0	0	21	2.09	13	1.29	21	2.4	21	2.49	793
Cluster-22178.101694	13.93	0.11	0	0	0	0	0	0	164.56	1.35	215.34	1.78	186.16	1.75	166.88	1.64	6713
Cluster-22178.101695	3	0.12	6	0.23	5	0.2	4	0.17	148	6	136	5.51	101	4.68	119	5.76	1570
Cluster-22178.101712	0	0	1	0.21	0	0	0	0	17	3.88	37	8.29	32	8.38	24	6.49	493
Cluster-22178.101719	7	1.49	16.67	3.38	5	1.14	3	0.69	506.63	112.62	460.2	100.62	378.91	96.77	426.57	112.44	499
Cluster-22178.101721	60.78	0.54	81.9	0.71	46.92	0.44	92.78	0.88	1300.96	12.14	1318.3	12.33	1705.07	18.18	1687.64	18.81	5950
Cluster-22178.101724	0	0	37	0.36	23	0.24	12	0.13	755.98	7.93	540.34	5.68	452.26	5.42	549.19	6.88	5322
Cluster-22178.101736	3.29	0.01	0	0	0	0	0	0	166.61	0.78	166.67	0.79	133.94	0.72	112.83	0.63	11546
Cluster-22178.101737	2	0.02	0	0	0	0	3	0.03	75.74	0.72	70.83	0.68	23.14	0.25	102.22	1.17	5815
Cluster-22178.101749	0	0	1	0.08	1	0.08	0	0	13.55	1.12	26.54	2.19	6.78	0.64	15.8	1.56	901
Cluster-22178.101750	1	0.15	4	0.59	4	0.66	2	0.33	79	12.79	83	13.29	71	13.19	68	13.09	588
Cluster-22178.101756	56.05	1.04	35.5	0.64	28.54	0.55	26.34	0.52	225.16	4.36	208.84	4.05	96.95	2.15	158.52	3.67	2999
Cluster-22178.101764	25.33	0.21	4.85	0.04	2.95	0.03	0	0	77.15	0.67	92.87	0.81	108.99	1.09	62.91	0.66	6329
Cluster-22178.101770	3	0.31	7	0.71	4	0.45	2	0.23	65	7.15	90	9.83	77	9.7	67	8.77	743
Cluster-22178.101777	3.03	0.07	7	0.16	11	0.27	0	0	124.73	3.07	83.48	2.06	181.15	5.1	105.66	3.11	2417
Cluster-22178.101779	2	0.23	1	0.11	0	0	0	0	40	4.76	42	4.96	37	5.05	20	2.83	706
Cluster-22178.101780	1	0.13	1	0.13	0	0	0	0	42	5.82	42	5.77	44	7	29	4.78	643
Cluster-22178.101781	2	0.14	2	0.13	3	0.22	0	0	49	3.56	36	2.61	47	3.91	33	2.86	990
Cluster-22178.101787	1	0.02	3	0.06	4.84	0.11	0	0	131.8	2.92	103.97	2.31	56.93	1.44	80.85	2.14	2655
Cluster-22178.101792	2	0.11	3	0.15	0	0	0	0	46	2.56	42	2.33	28	1.78	26	1.73	1214
Cluster-22178.101798	1	0.08	0	0	0	0	0	0	53	4.53	49	4.17	52	5.09	57	5.81	881
Cluster-22178.101800	4.26	0.04	0	0	0	0	5.96	0.06	121.89	1.21	84.31	0.84	53.23	0.6	108.36	1.28	5616
Cluster-22178.101801	0	0	0	0	7.44	0.65	0	0	133.26	11.6	122.38	10.61	168.71	16.81	143.16	14.85	870
Cluster-22178.101802	0	0	4.44	0.04	1.19	0.01	0	0	188.55	1.68	207.25	1.85	197.89	2.01	227.33	2.41	6234
Cluster-22178.101803	10	0.49	10	0.48	10	0.52	1	0.05	192	9.91	184	9.48	176	10.39	130	8	1289
Cluster-22178.101804	2	0.36	1	0.17	0	0	0	0	42	7.86	37	6.83	30	6.44	37	8.22	544
Cluster-22178.101805	4	1.29	0	0	0	0	0	0	44	14.88	48	15.81	34	13.25	27	10.78	417
Cluster-22178.101806	33	0.86	22	0.56	8	0.22	3	0.08	455	12.41	394	10.75	292	9.1	272	8.86	2207
Cluster-22178.101808	10	0.19	7	0.13	6	0.12	3	0.06	125	2.45	122	2.4	103	2.31	99	2.32	2967
Cluster-22178.101809	0	0	0	0	0	0	6.33	0.06	36.58	0.37	122.11	1.23	70.58	0.81	255.26	3.06	5549
Cluster-22178.101813	0	0	2	0.41	0	0	1	0.23	71	15.78	148	32.36	78	19.92	97	25.57	499
Cluster-22178.101816	4.22	0.03	29.03	0.19	0	0	0	0	121.27	0.88	157.67	1.14	50.43	0.42	37.93	0.33	7607
Cluster-22178.101818	3.28	0.02	0	0	0	0	0	0	113.55	0.81	115.62	0.83	90.2	0.74	133.53	1.14	7696
Cluster-22178.101824	13.67	0.56	0	0	11.58	0.5	10.93	0.48	337.7	14.46	426.43	18.25	490.37	24.01	395.7	20.22	1500
Cluster-22178.101826	6.65	0.17	0	0	2	0.05	0	0	100.55	2.74	94.66	2.59	81.57	2.54	83.8	2.73	2205
Cluster-22178.101828	5.76	0.04	0	0	0	0	5	0.03	77.26	0.53	105.75	0.72	169.67	1.32	0.03	0	8048
Cluster-22178.101830	0	0	0	0	0	0	3.57	0.06	15.93	0.27	60.71	1.02	53.16	1.02	36.97	0.74	3419
Cluster-22178.101831	54.52	1.03	52	0.96	78	1.55	59.43	1.2	691.85	13.7	726.07	14.39	563.39	12.74	583.59	13.8	2942
Cluster-22178.101840	5.95	0.08	0	0	5.96	0.09	0	0	82.81	1.23	57.25	0.85	34.47	0.58	43.54	0.77	3837
Cluster-22178.101841	2.95	0.08	0	0	0	0	3	0.08	353.66	9.5	389.38	10.47	259.61	7.97	270.26	8.67	2236
Cluster-22178.101842	1.05	0.02	6	0.12	2.04	0.05	1	0.02	397.19	8.91	343.42	7.71	256.82	6.58	263.92	7.07	2627
Cluster-22178.101845	0	0	0	0	1	0.06	0	0	16.53	0.99	10.05	0.6	9.39	0.64	7.81	0.56	1144
Cluster-22178.101849	1	0.03	0	0	0	0	1	0.04	60.39	2.12	51.53	1.81	57.15	2.29	41.83	1.75	1774
Cluster-22178.101855	32	0.77	26	0.61	21	0.53	32	0.82	433.51	10.98	449	11.38	383	11.09	285	8.62	2356
Cluster-22178.101870	0	0	1	0.04	2.19	0.1	0	0	42.18	1.82	35.18	1.52	42.18	2.09	22.65	1.17	1488
Cluster-22178.101876	0	0	0	0	0	0	3	0.14	462.32	20.7	224.78	10.06	156.89	8.03	281.01	15.01	1446
Cluster-22178.101877	2.83	0.09	5.57	0.17	0	0	4.9	0.16	117.46	3.8	92.28	2.99	100.46	3.72	127.94	4.95	1899
Cluster-22178.101879	0	0	0	0	5	0.05	2	0.02	101.79	1.04	97.85	1	82.02	0.95	115.51	1.41	5473
Cluster-22178.101897	0	0	0	0	0	0	9	0.12	25.54	0.35	22.01	0.3	14.12	0.22	50	0.81	4165
Cluster-22178.101899	0	0	1	0.11	1	0.12	2	0.25	35	4.21	38	4.53	29	3.99	25	3.58	702
Cluster-22178.101900	1.92	0.1	0	0	0	0	0	0	30.56	1.64	30.87	1.66	30.49	1.87	39.44	2.53	1249
Cluster-22178.101902	0	0	0	0	6.64	0.16	3.07	0.08	49.32	1.19	51.76	1.25	64.87	1.79	39.87	1.15	2459
Cluster-22178.101904	0	0	2.48	0.02	0	0	0	0	9.3	0.08	20.99	0.18	15.18	0.15	14.08	0.15	6383
Cluster-22178.101907	0	0	0	0	0	0	1.22	0.04	199.04	5.89	214.27	6.34	177.96	6.02	138.06	4.88	2054
Cluster-22178.101908	4	0.08	0	0	1.49	0.03	2	0.04	66.29	1.42	51.01	1.09	39.55	0.97	44.53	1.14	2738
Cluster-22178.101911	0	0	2	0.07	2	0.07	2	0.07	122	4.33	81	2.88	94	3.82	108	4.58	1755
Cluster-22178.101912	16.66	0.27	17.92	0.28	12.93	0.22	16.44	0.28	1539.74	26.12	1420.67	24.15	1331.13	25.81	1016.76	20.61	3389
Cluster-22178.101913	0	0	0.57	0.01	0	0	0	0	175.65	1.8	134.58	1.38	110.39	1.29	166.07	2.03	5451
Cluster-22178.101917	5	0.03	8	0.05	0	0	2.87	0.02	203.62	1.42	207.51	1.45	126.45	1.01	146.63	1.22	7890
Cluster-22178.101923	2	0.17	2	0.17	0	0	0	0	18	1.63	22	1.98	19	1.97	21	2.26	847
Cluster-22178.101929	0	0	1.54	0.04	2.38	0.07	0.1	0	392.83	11.76	336.19	10.07	343.59	11.76	285.31	10.2	2033
Cluster-22178.101930	0	0	0	0	0	0	3	0.05	186.49	3.23	151.69	2.63	171.16	3.38	197.07	4.07	3328
Cluster-22178.101934	15	0.31	8	0.16	3	0.07	3	0.07	222	4.81	237.31	5.15	161.32	4	190.76	4.94	2709
Cluster-22178.101943	3	0.1	0	0	0	0	0	0	0	0	34.18	1.21	43.29	1.75	49.63	2.1	1759
Cluster-22178.101945	0	0	6.43	0.08	0	0	0	0	30.88	0.39	15.91	0.2	24.09	0.35	31.44	0.48	4416
Cluster-22178.101953	1	0.02	3.79	0.06	1.71	0.03	0	0	1456.82	23.3	1620.84	25.97	1467.91	26.83	1504.06	28.74	3579
Cluster-22178.101963	5	0.74	6	0.86	4	0.63	1	0.16	76	11.8	87	13.37	112	19.95	87	16.06	602
Cluster-22178.101966	0	0	0	0	9.12	0.13	2.45	0.04	542.24	7.66	508.45	7.2	406.29	6.56	478.57	8.07	4019
Cluster-22178.101967	3	0.03	0	0	1	0.01	2	0.02	1810.19	16.73	2059.32	19.08	2005.76	21.18	1967.67	21.73	6004
Cluster-22178.101969	4	0.66	7	1.11	2	0.35	4	0.71	91.02	15.7	108.99	18.57	88.54	17.52	62	12.7	568
Cluster-22178.101970	2	0.02	3	0.04	0	0	5	0.07	5179.48	66.63	5720.52	73.74	5739.06	84.35	5430.6	83.46	4387
Cluster-22178.101972	0	0	0	0	2.15	0.02	0	0	77.04	0.76	0	0	82.75	0.93	42.06	0.49	5670
Cluster-22178.101978	0.61	0	56	0.38	44	0.32	25	0.18	420.16	3.03	357.7	2.59	239.79	1.98	183.07	1.58	7610
Cluster-22178.101979	44.39	0.31	0	0	0	0	0	0	35.84	0.26	150.3	1.09	164.21	1.36	235.93	2.04	7605
Cluster-22178.101980	35	0.5	46	0.65	32	0.48	20	0.31	595	8.99	704	10.66	560	9.67	613	11.07	3773
Cluster-22178.101981	6.44	0.35	9.79	0.51	3.03	0.17	2.97	0.17	79.37	4.46	44.48	2.5	46.94	3.02	40.07	2.69	1204
Cluster-22178.101984	30.26	0.85	45.77	1.25	41.09	1.22	23.99	0.72	350.16	10.33	362.65	10.7	278.94	9.41	288.08	10.15	2060
Cluster-22178.101986	0	0	5.57	0.02	1.05	0	0	0	1040.79	4.04	1098.32	4.28	735.18	3.26	858.98	3.99	13932
Cluster-22178.10199	0	0	6.34	0.17	0	0	0	0	32.48	0.93	29.84	0.85	20.68	0.67	18.06	0.61	2124
Cluster-22178.101990	3.33	0.06	0	0	1.08	0.02	1.11	0.02	45.31	0.89	70.2	1.38	70.3	1.58	55.5	1.3	2959
Cluster-22178.101996	124	3.73	132.84	3.89	122	3.87	100.71	3.24	1796.97	56.79	1746.15	55.21	1757.7	63.5	1635.81	61.72	1940
Cluster-22178.102000	14	0.44	6	0.18	4	0.13	0	0	299	9.88	321	10.61	276	10.42	221	8.72	1867
Cluster-22178.102001	9	0.84	10	0.91	3	0.3	6	0.6	66	6.49	86	8.41	94	10.59	54	6.33	800
Cluster-22178.102005	1	0.03	2	0.06	2	0.06	1	0.03	88.7	2.7	128.23	3.9	86.28	3	110.3	4	2007
Cluster-22178.102035	0	0	3.82	0.02	0	0	0	0	38.41	0.21	17.72	0.1	35.49	0.22	34.45	0.23	9903
Cluster-22178.102041	0.78	0.03	7.1	0.23	0	0	13.3	0.47	82.79	2.86	199.38	6.89	239.48	9.46	125.19	5.16	1797
Cluster-22178.102042	1.7	0.1	1.72	0.1	0	0	0	0	28.84	1.84	28	1.79	35.14	2.57	17.64	1.35	1090
Cluster-22178.102049	0	0	3.36	0.08	0	0	0	0	58.3	1.51	65	1.68	41.25	1.22	38.77	1.2	2315
Cluster-22178.102061	14.21	0.19	19.35	0.25	7.81	0.11	4.89	0.07	255.07	3.53	220.23	3.06	201.52	3.19	193.27	3.2	4094
Cluster-22178.102065	27.61	0.28	15.32	0.15	22.92	0.25	6.57	0.07	2982.75	31.95	2990.09	32.1	2762.87	33.81	2627.99	33.63	5216
Cluster-22178.102069	2	0.09	1	0.04	2	0.09	0	0	4316.96	195.58	4397.13	199.04	4336.32	224.66	3243.19	175.33	1432
Cluster-22178.102081	0	0	7.47	0.06	45	0.42	0	0	1328.29	12.32	1244.7	11.58	1205.88	12.78	976.59	10.83	5982
Cluster-22178.102084	0	0	0	0	0	0	3.82	0.03	31.06	0.24	13.34	0.1	5.51	0.05	26.92	0.25	7175
Cluster-22178.102095	1	0.03	4	0.1	0	0	1	0.03	115.9	3.18	99.53	2.73	66.07	2.07	73.95	2.42	2196
Cluster-22178.102096	0	0	0	0	0	0	1	0.03	258	7.18	254	7.08	254	8.08	213	7.08	2167
Cluster-22178.102098	0	0	2	0.15	0	0	0	0	67.44	5.31	57.39	4.5	69.77	6.29	62	5.82	934
Cluster-22178.1021	0	0	1	0.05	0	0	0	0	54	3.19	40	2.36	53	3.58	32	2.25	1160
Cluster-22178.102105	3	0.11	2	0.07	0	0	1	0.04	806.02	31.15	675.51	26.1	703.02	31.06	533.05	24.59	1634
Cluster-22178.102113	1	0.03	0	0	0	0	1	0.03	401	12.82	344	11	397	14.51	298	11.37	1921
Cluster-22178.102114	0	0	1	0.05	0	0	0	0	12.92	0.66	10.52	0.54	21.69	1.27	17.73	1.08	1300
Cluster-22178.102116	1.14	0.02	2.42	0.04	2.09	0.03	0	0	67.54	1.06	59.66	0.94	131.82	2.36	57.04	1.07	3653
Cluster-22178.102118	0	0	0	0	0	0	1	0.01	1063.74	10.62	1289.87	12.91	1051.43	11.99	743.82	8.87	5577
Cluster-22178.102122	6.1	0.08	0	0	0	0	1.01	0.01	24.14	0.34	36.72	0.52	16.34	0.26	34.31	0.58	4030
Cluster-22178.102124	1	0.04	2	0.09	0	0	0	0	19.05	0.88	5.31	0.24	22.95	1.21	13.99	0.77	1413
Cluster-22178.102125	27.26	0.23	21.92	0.18	3.92	0.04	4.23	0.04	624.73	5.63	615.3	5.56	582.52	6	599.88	6.46	6151
Cluster-22178.102128	0	0	0	0	0	0	1	0.06	27	1.59	33	1.94	30	2.02	19	1.34	1160
Cluster-22178.102133	0	0	0	0	1	0.02	0	0	98	1.89	76.21	1.47	131.95	2.9	89.44	2.06	3019
Cluster-22178.102134	1	0.04	0	0	0	0	0	0	31.16	1.15	65.49	2.43	35.18	1.49	44.55	1.97	1693
Cluster-22178.102135	0	0	2.18	0.02	4.08	0.04	0	0	55.77	0.52	81.93	0.76	20.58	0.22	140.4	1.56	5975
Cluster-22178.102136	1.99	0.02	0	0	0	0	0	0	36.4	0.37	18.83	0.19	20.1	0.23	25.48	0.31	5496
Cluster-22178.102139	1	0.02	0	0	0	0	0	0	208	3.36	190	3.08	112.66	2.08	163	3.15	3543
Cluster-22178.102141	2	0.04	1	0.02	1	0.02	1	0.02	97	1.91	103	2.03	72	1.62	91	2.14	2959
Cluster-22178.102144	18.28	0.2	14.62	0.16	6.71	0.08	11.23	0.13	103.55	1.21	146.63	1.72	125.03	1.67	114.04	1.59	4798
Cluster-22178.102145	3.3	0.01	1.93	0.01	1.2	0.01	1.44	0.01	133.71	0.6	180.61	0.81	26.86	0.14	60.85	0.33	12089
Cluster-22178.102149	1	0.04	0	0	0	0	0	0	52.12	2.32	43.11	1.92	58.75	2.99	50.11	2.66	1454
Cluster-22178.102154	0	0	3	0.33	0	0	1	0.12	35.79	4.24	33	3.88	26.1	3.55	19.3	2.72	708
Cluster-22178.102166	0	0	1	0.02	0	0	0	0	127.67	2.54	137.04	2.73	114.34	2.6	121.23	2.88	2926
Cluster-22178.102179	2	0.04	6.04	0.12	1	0.02	3	0.07	441.75	9.47	478.48	10.27	441.91	10.82	382.36	9.79	2737
Cluster-22178.102180	0	0	4.67	0.13	1	0.03	0	0	41.98	1.29	17.73	0.54	7.54	0.26	22.11	0.81	1993
Cluster-22178.102182	30.19	0.49	21.67	0.34	25.02	0.43	15.37	0.27	386.18	6.57	387.38	6.6	381.13	7.41	309.51	6.29	3379
Cluster-22178.102183	11.81	0.11	11.15	0.1	17.89	0.17	10.28	0.1	724.57	6.85	803.43	7.62	857.16	9.26	698.33	7.89	5873
Cluster-22178.102185	5	0.03	0	0	0	0	0	0	1854.14	12.14	1928.08	12.66	1369.35	10.25	1537.34	12.03	8366
Cluster-22178.102188	0	0	6	0.04	3	0.02	4	0.03	1161.68	7.73	1160.92	7.75	1151.42	8.75	858.79	6.83	8237
Cluster-22178.102193	3	0.22	0	0	0	0	0	0	2473.99	188.76	2485.73	188.98	2388.81	208.6	1885.04	171.43	956
Cluster-22178.102201	0	0	0	0	1.18	0.02	5.63	0.08	716.35	9.88	816.5	11.29	1051.4	16.57	948.49	15.63	4108
Cluster-22178.102206	3	0.04	0	0	0	0	1	0.01	0	0	83.9	1.12	74.13	1.13	40.69	0.65	4245
Cluster-22178.102220	0.76	7.99	0.76	6.6	0	0	0	0	43.52	488.35	93.78	871.14	43.71	597.3	56.41	689.01	217
Cluster-22178.102232	118	4.41	131	4.76	101	3.98	81	3.23	5190.62	203.39	5394.51	211.32	5617.43	251.68	5089.42	238.02	1615
Cluster-22178.102237	4	0.18	5	0.21	1	0.05	5	0.24	371	17.13	365	16.84	332	17.53	310	17.08	1410
Cluster-22178.102240	0	0	0	0	0	0	2	0.07	251.88	8.72	320.76	11.11	207.77	8.23	195.79	8.09	1793
Cluster-22178.102241	1.65	0.07	5.11	0.21	1.11	0.05	3.32	0.15	86.32	3.75	97.99	4.25	71.72	3.56	69.98	3.63	1482
Cluster-22178.102252	3.21	0.02	9.46	0.06	6.86	0.04	0	0	35.26	0.22	40.53	0.26	33.44	0.24	56.37	0.43	8638
Cluster-22178.102255	2	0.03	0	0	2	0.03	1.07	0.02	1193.27	19.8	1397.2	23.23	2084.85	39.54	1597.13	31.66	3459
Cluster-22178.102269	0	0	0	0	0	0	4	0.14	72.36	2.44	46.6	1.57	53.21	2.05	39.17	1.57	1837
Cluster-22178.102272	9.82	0.1	0	0	0	0	0	0	899.15	9.7	962.18	10.4	1023.55	12.61	987.9	12.73	5182
Cluster-22178.102275	0	0	7.15	0.05	0	0	0	0	100.03	0.73	74.95	0.55	93.47	0.78	80.63	0.71	7496
Cluster-22178.102279	0	0	0	0	0.64	0.01	0	0	52.4	0.61	52.11	0.61	23.99	0.32	26.46	0.37	4816
Cluster-22178.102284	3.27	0.42	3.13	0.39	7.39	1.01	2.45	0.34	91.56	12.37	80.68	10.81	56.6	8.77	49.01	7.88	653
Cluster-22178.102286	4	0.03	3	0.02	2	0.02	0	0	265.42	2.37	278.9	2.5	42.13	0.43	115.98	1.24	6196
Cluster-22178.102302	10	0.15	15	0.21	32	0.49	20	0.31	377.54	5.79	120.54	1.85	470.81	8.25	520.87	9.54	3723
Cluster-22178.102307	0	0	0	0	4.91	0.04	0	0	1728.32	15.53	1614.29	14.54	1816.25	18.64	1553.31	16.67	6170
Cluster-22178.102311	4.41	0.08	4	0.07	2.05	0.04	3	0.06	40.06	0.77	35.16	0.68	14.78	0.33	51.95	1.19	3017
Cluster-22178.102312	0	0	0.21	0	2.29	0.05	2	0.04	150.15	3.27	134.14	2.92	201.06	5	209.88	5.46	2699
Cluster-22178.102315	2.98	0.18	0	0	0	0	0	0	782.55	48.26	752.99	46.33	761.39	53.72	673.7	49.55	1121
Cluster-22178.102317	8.77	0.06	3.71	0.03	6.01	0.05	0	0	122.56	0.92	97.21	0.73	135.97	1.17	78.43	0.7	7338
Cluster-22178.102319	0.11	0	1	0.03	1	0.03	0	0	200.52	6.14	212.34	6.5	197.06	6.89	175.68	6.42	1995
Cluster-22178.102326	2	0.13	3	0.19	5	0.34	2	0.14	90	6.05	90	6.03	74	5.69	62	4.97	1050
Cluster-22178.102332	48	1.07	38	0.83	39.53	0.93	39.83	0.95	610.68	14.35	660.94	15.54	552.26	14.83	593.85	16.66	2520
Cluster-22178.102343	0	0	1.7	0.02	0	0	0	0	15.98	0.25	31.44	0.49	8.66	0.15	14.12	0.26	3673
Cluster-22178.102344	0	0	0	0	0	0	1	0.05	31.55	1.53	34	1.65	25.55	1.42	20.66	1.2	1352
Cluster-22178.102345	1	0.05	2	0.1	1	0.05	0	0	46.26	2.42	49.58	2.59	52.19	3.13	48	3	1273
Cluster-22178.102348	0	0	2	0.05	0	0	0	0	76.06	1.96	62.28	1.61	24.46	0.72	17.82	0.55	2316
Cluster-22178.102349	2	0.09	7.87	0.33	0	0	1	0.05	48.52	2.2	45.74	2.07	27.58	1.43	29.27	1.58	1431
Cluster-22178.102352	26	1.84	45	3.09	46	3.45	11	0.84	1538	114.39	1527	113.18	1283	109.21	924	81.92	974
Cluster-22178.102359	0	0	1	0.01	0	0	0	0	18.76	0.15	24.76	0.2	21.52	0.2	36.11	0.35	6724
Cluster-22178.102362	9	0.14	0	0	0	0	1.5	0.03	22.38	0.37	52.97	0.89	34.24	0.65	26.73	0.53	3442
Cluster-22178.102376	1	0.01	1.9	0.02	0	0	0	0	78.59	0.99	84.43	1.06	122.76	1.76	81.38	1.22	4480
Cluster-22178.102390	0	0	2	0.04	0	0	0	0	24.55	0.52	30.25	0.64	24.38	0.59	23.82	0.6	2784
Cluster-22178.102392	0	0	0	0	1.05	0.09	0	0	9.14	0.76	31.14	2.59	16.47	1.57	18.3	1.82	897
Cluster-22178.102394	0	0	0	0	0	0	5.29	0.17	150.47	4.82	140.29	4.5	154.53	5.66	81.63	3.12	1916
Cluster-22178.102397	19.98	0.67	15.72	0.51	9.63	0.34	15.23	0.55	134.66	4.74	108.72	3.83	54.85	2.21	146.16	6.14	1769
Cluster-22178.102400	0	0	4.15	0.08	1.28	0.03	1.14	0.02	382.9	7.52	363.35	7.15	261.96	5.88	246.69	5.79	2962
Cluster-22178.102407	0	0	3.2	0.05	3.33	0.06	4.95	0.08	43.27	0.73	60.25	1.02	57.32	1.1	56.45	1.14	3412
Cluster-22178.102410	0	0	0.2	0.01	0	0	1	0.07	111.92	8.19	123.76	9.02	69.32	5.8	84.19	7.34	986
Cluster-22178.102427	5.03	0.03	6.44	0.04	2	0.01	2	0.01	1644.47	10.97	1540.47	10.31	1588.93	12.11	1418.37	11.31	8216
Cluster-22178.102439	1	0.14	0	0	0	0	0	0	8.65	1.27	9.87	1.43	12.58	2.12	12.79	2.23	622
Cluster-22178.102443	0	0	0	0	1	0.01	0	0	301.69	4.17	311.91	4.32	180.04	2.84	261.94	4.32	4103
Cluster-22178.102448	0	0	0	0	1.15	0.01	1.15	0.01	467.72	3.04	464	3.02	490.43	3.64	396.27	3.08	8435
Cluster-22178.102455	0.75	0.02	0.54	0.02	0	0	0	0	130.98	4.3	161.13	5.29	126.69	4.76	97.99	3.84	1877
Cluster-22178.102457	2	0.27	1	0.13	0	0	0	0	18	2.54	34	4.76	34	5.51	21	3.53	636
Cluster-22178.102458	11.96	0.28	0	0	0	0	13.64	0.34	380.55	9.44	529.21	13.14	371.65	10.53	361.17	10.7	2401
Cluster-22178.102460	6.48	0.15	9.05	0.2	8.57	0.2	10.84	0.26	122.08	2.89	116.82	2.77	131.28	3.55	107.52	3.04	2504
Cluster-22178.102465	0	0	1.54	0.03	0	0	0	0	37.83	0.78	12.35	0.26	29.09	0.69	27.11	0.67	2827
Cluster-22178.102471	0	0	2.81	0.05	2.45	0.05	0	0	23.65	0.47	36.82	0.73	47.66	1.07	34.07	0.8	2950
Cluster-22178.102475	0	0	0	0	7.4	0.22	4.4	0.13	198.57	5.8	208.1	6.08	216.15	7.21	205.08	7.15	2079
Cluster-22178.102476	0	0	0	0	1	0.04	0	0	151.22	6.69	161.18	7.12	176.06	8.9	120.38	6.35	1461
Cluster-22178.102491	4.33	0.18	0	0	0	0	0	0	47.78	2.11	35.03	1.55	22.76	1.15	23.55	1.24	1460
Cluster-22178.102493	0	0	1.81	0.09	2.63	0.13	1.41	0.07	25.25	1.28	38.25	1.94	25.47	1.48	5.19	0.31	1305
Cluster-22178.102494	44	4.49	58	5.72	40	4.34	39	4.28	265	28.38	263	27.98	179	21.95	166	21.16	756
Cluster-22178.102498	0	0	5.87	0.05	6	0.06	0	0	263.17	2.49	258.37	2.45	177.63	1.92	238.39	2.7	5870
Cluster-22178.102499	0	0	0	0	0	0	2	0.05	26.06	0.65	27.19	0.68	30.16	0.86	22.29	0.66	2394
Cluster-22178.102503	0	0	1	0.04	0	0	0	0	24.78	1.02	40.41	1.67	40.52	1.91	29	1.43	1548
Cluster-22178.102513	0	0	0	0	0	0	1	0.05	196.11	8.81	156.69	7.03	179.81	9.24	165.61	8.88	1442
Cluster-22178.102522	4.53	0.07	0	0	23	0.38	0	0	375.04	6.15	344.58	5.66	371.11	6.95	495.99	9.71	3500
Cluster-22178.102525	0	0	0	0	0	0	7.81	0.13	247.94	4.02	266.68	4.33	260.11	4.82	131.35	2.54	3536
Cluster-22178.102526	4.47	0.07	1.08	0.02	0	0	4.13	0.07	285.09	4.66	267.11	4.37	285.62	5.33	132.07	2.58	3509
Cluster-22178.102529	0	0	6.06	0.09	0	0	2.06	0.03	124.19	1.96	239.75	3.78	301.1	5.42	205.6	3.87	3630
Cluster-22178.102535	16.44	0.26	12.78	0.2	11.62	0.19	9.8	0.16	1003.4	16.49	1057.48	17.41	858.49	16.12	813.89	15.97	3491
Cluster-22178.102543	0	0	0	0	2.92	0.05	0	0	18.89	0.29	13.55	0.21	20.12	0.36	13.78	0.26	3687
Cluster-22178.102545	6	0.06	0	0	7	0.08	0	0	108.36	1.16	227.73	2.45	79.29	0.97	0.06	0	5215
Cluster-22178.102547	0	0	7	0.07	0	0	3	0.03	288.64	2.99	192.27	1.99	292.52	3.46	396.9	4.91	5390
Cluster-22178.102550	1	0.03	0	0	0	0	2	0.07	110.11	3.91	145.12	5.15	238.02	9.66	77.4	3.28	1756
Cluster-22178.102552	10	0.4	3	0.12	2	0.08	2	0.09	47	1.97	54	2.27	52	2.5	46	2.31	1524
Cluster-22178.102556	1	0.05	0	0	0	0	2	0.12	1110.58	63.41	1180.94	67.3	787.52	51.44	967.91	65.92	1190
Cluster-22178.102562	13.32	0.19	12.22	0.17	9.17	0.14	0	0	712.6	10.49	745.82	11	634.26	10.67	569.5	10.01	3867
Cluster-22178.102570	7	0.08	12.15	0.14	5	0.06	7	0.09	251.32	3.07	264.73	3.24	239.44	3.34	256.39	3.74	4606
Cluster-22178.102573	7	0.29	0	0	3	0.13	6	0.27	89.04	3.94	105	4.64	116	5.86	66.57	3.51	1461
Cluster-22178.102578	2.02	0.06	1	0.03	0	0	5.11	0.16	182.49	5.77	190.13	6.01	178.79	6.46	181.04	6.83	1939
Cluster-22178.102583	0	0	4	0.11	0	0	0	0	21.61	0.64	39.91	1.18	21.61	0.73	31.34	1.11	2050
Cluster-22178.102584	1.11	0.02	1.28	0.03	0	0	1.22	0.03	59.48	1.25	49.31	1.04	53.54	1.29	34.93	0.88	2780
Cluster-22178.102588	3.46	0.34	0	0	1.16	0.12	0	0	122.66	12.55	121.36	12.35	100.09	11.73	123.21	15.01	779
Cluster-22178.102592	5.98	0.05	10.99	0.08	8.57	0.07	0	0	103.44	0.83	73.92	0.59	49.79	0.46	63.58	0.61	6877
Cluster-22178.102602	8.15	0.18	4.9	0.11	16.4	0.38	13	0.31	76.98	1.8	87.41	2.05	39.94	1.07	95.1	2.65	2531
Cluster-22178.102603	9	0.29	13.19	0.42	11.43	0.39	5	0.17	227.77	7.8	234.14	8.02	146.77	5.74	162.44	6.64	1811
Cluster-22178.102604	6	0.81	9	1.16	5	0.72	2	0.29	296.98	41.84	318	44.39	285	46.03	243	40.71	637
Cluster-22178.102607	1	0.02	0	0	0	0	0	0	65.98	1.26	22.32	0.43	51.63	1.13	0	0	3040
Cluster-22178.102610	0	0	0	0	2.03	0.05	4.86	0.12	16.01	0.39	25.61	0.62	27.64	0.77	23.16	0.67	2452
Cluster-22178.102612	0	0	4	0.1	0	0	4	0.11	417.05	11.43	477	13.08	423.82	13.27	355.06	11.61	2198
Cluster-22178.102613	0	0	0	0	2	0.1	2	0.1	48.71	2.41	36.53	1.8	31.04	1.75	29.37	1.73	1335
Cluster-22178.102614	10	0.25	0	0	1	0.03	0	0	665.55	17.47	569.52	14.96	443.48	13.3	449.65	14.09	2283
Cluster-22178.102622	4	0.06	0	0	0	0	2	0.03	20.3	0.33	17.38	0.29	15.64	0.29	38.58	0.76	3497
Cluster-22178.102627	0	0	1.68	0.07	0	0	0	0	28.67	1.21	51	2.15	20.31	0.98	14.92	0.75	1521
Cluster-22178.102635	0	0	1	0.01	0	0	0	0	266.1	3.69	154.85	2.15	108.48	1.72	129.39	2.14	4093
Cluster-22178.102637	1	0.07	2	0.14	0	0	2	0.15	37	2.74	63	4.65	43	3.64	44	3.88	977
Cluster-22178.102638	7	0.28	3	0.12	3	0.13	6	0.26	124	5.28	96	4.09	82	3.99	87	4.42	1507
Cluster-22178.102640	7.42	0.21	2.58	0.07	0.85	0.03	0	0	325.68	9.77	341	10.23	245.9	8.43	222.78	7.98	2030
Cluster-22178.102643	0	0	0	0	0	0	4.97	0.05	19.46	0.2	32.34	0.33	70.38	0.82	81.74	0.99	5492
Cluster-22178.102644	0	0	0	0	0	0	2.18	0.02	0	0	36.95	0.31	62.3	0.59	61.75	0.61	6629
Cluster-22178.102649	14	0.56	7	0.27	9	0.38	12	0.52	99.99	4.22	80.01	3.37	76.9	3.71	73	3.67	1519
Cluster-22178.102655	1	0.06	0	0	0	0	0	0	27	1.56	25	1.44	14	0.93	24	1.66	1178
Cluster-22178.102661	2	0.04	0	0	1	0.02	0	0	11.32	0.27	33.1	0.78	9.3	0.25	15.55	0.44	2524
Cluster-22178.102662	0	0	0	0	0	0	1.01	0.12	117.29	13.87	116.43	13.67	86.7	11.75	85.33	12.01	709
Cluster-22178.102669	2	0.3	4	0.58	2	0.32	2	0.33	35	5.53	44.98	7.03	22.38	4.06	22.31	4.19	596
Cluster-22178.102671	13.1	2.12	12.88	2	7.32	1.26	6.68	1.17	125.38	21.21	135.35	22.63	114.68	22.26	68.51	13.77	574
Cluster-22178.102675	7.53	0.16	0	0	0	0	0	0	59.11	1.32	137.96	3.09	110.18	2.81	88.58	2.36	2635
Cluster-22178.102676	4.47	0.03	7.69	0.05	7.57	0.05	9.52	0.07	161.85	1.09	139.89	0.95	117.73	0.91	132.55	1.07	8124
Cluster-22178.102687	4	0.6	4	0.57	5.8	0.93	1	0.16	253.21	39.68	298.68	46.3	274.8	49.39	268.24	49.96	599
Cluster-22178.102688	1	0.29	1	0.28	0	0	0	0	171	51.9	204	60.47	136	47.52	130	46.65	435
Cluster-22178.102689	0	0	3	0.68	1.2	0.31	2	0.52	110.79	27.5	113.32	27.61	94.2	26.88	113.76	33.46	474
Cluster-22178.102690	12	0.66	11	0.58	0	0	3	0.18	270.72	15.51	245.08	14.01	201.26	13.19	193.46	13.22	1187
Cluster-22178.102691	0	0	0	0	4	0.21	0	0	186.94	9.71	245.29	12.73	161.28	9.58	170.71	10.58	1282
Cluster-22178.102692	1	0.27	0	0	0	0	0	0	67.34	19.03	61.63	17.04	28.46	9.25	32.83	10.98	448
Cluster-22178.102696	6.22	0.55	12.56	1.07	4.12	0.38	4.52	0.43	272.85	25.16	262.58	24.09	212.15	22.4	198.98	21.86	836
Cluster-22178.102701	2	0.06	1	0.03	1	0.03	1	0.03	4775.69	146.9	4999.54	153.86	5048.74	177.53	4699.24	172.58	1986
Cluster-22178.10271	1	0.05	1	0.05	0	0	1	0.05	18	0.89	26	1.28	18	1.02	16	0.94	1335
Cluster-22178.102718	15.1	0.36	15	0.34	8	0.2	9	0.23	902.86	22.32	896.26	22.17	681	19.24	718.68	21.21	2408
Cluster-22178.102719	3	0.41	0	0	0	0	1	0.15	43	6.17	52	7.39	40	6.58	37	6.32	630
Cluster-22178.102723	0	0	0.09	0	3	0.09	0	0	443.33	12.76	393.33	11.33	288.18	9.48	377.2	12.96	2105
Cluster-22178.102726	50.79	0.58	47.62	0.53	49.71	0.59	30.56	0.37	235.89	2.81	232.49	2.78	206.73	2.81	212.47	3.02	4717
Cluster-22178.102730	0	0	0	0	0	0	1.58	0.05	46.16	1.36	23.93	0.71	38.39	1.29	29.56	1.04	2061
Cluster-22178.102735	1	0.06	0	0	0	0	0	0	62	4.23	89	6.05	61	4.76	62	5.04	1039
Cluster-22178.102736	0	0	4	0.04	0	0	0	0	51.12	0.53	75.33	0.78	131.32	1.56	55.12	0.68	5371
Cluster-22178.102739	48.97	1.29	51.37	1.32	22.48	0.62	22.9	0.64	185.02	5.12	238.28	6.59	190.75	6.03	133.6	4.41	2180
Cluster-22178.102743	10	0.25	9	0.22	14	0.37	13	0.35	1163.8	30.79	893.99	23.67	705.51	21.33	605.45	19.12	2267
Cluster-22178.102746	0	0	0	0	0	0	1	0.05	15.54	0.81	15.96	0.83	15.27	0.91	8.26	0.52	1274
Cluster-22178.102747	0	0	0	0	0	0	1.25	0.06	27.7	1.36	25.09	1.23	9.68	0.54	15.03	0.88	1341
Cluster-22178.102757	14	0.31	10	0.21	8	0.18	3	0.07	108.87	2.5	80.57	1.85	74.8	1.96	76.93	2.11	2570
Cluster-22178.102763	6	0.08	11	0.14	7	0.1	2	0.03	434.35	6.1	410.27	5.77	378.27	6.07	372.87	6.26	4039
Cluster-22178.102765	8.22	0.12	7	0.1	8.33	0.13	8	0.12	69.32	1.06	142.66	2.18	146.13	2.55	166.49	3.04	3737
Cluster-22178.102768	3.14	0.09	0	0	0	0	0	0	156.76	4.79	62.72	1.92	70.36	2.46	13.3	0.49	1996
Cluster-22178.102774	0	0	0	0	0	0	1.03	0.01	121.74	0.79	130.9	0.85	127.13	0.94	107.87	0.84	8451
Cluster-22178.102778	0	0	2	0.32	0	0	2	0.36	50	8.6	48	8.15	51	10.06	30	6.13	569
Cluster-22178.102791	0	0	0	0	0	0	3	0.44	24	3.38	16	2.23	13	2.1	14	2.35	637
Cluster-22178.102794	1	0.08	0	0	0	0	1.15	0.1	64.19	5.23	63.9	5.18	64.32	6	51.57	5.01	912
Cluster-22178.102799	34	0.85	32	0.78	29	0.76	27	0.72	1221	32.08	1208	31.76	839	25.19	850	26.66	2281
Cluster-22178.102812	0	0	0	0	0	0	4	0.12	14.7	0.45	12.89	0.4	35.36	1.24	33.21	1.22	1992
Cluster-22178.102819	0	0	1.08	0.01	1.9	0.02	0	0	142.84	1.71	181.72	2.18	31.43	0.43	160.2	2.29	4700
Cluster-22178.102821	14	0.14	10	0.1	6.33	0.07	0	0	541	5.55	362.75	3.73	356.32	4.18	327.39	4.01	5435
Cluster-22178.102826	13.5	0.16	21.25	0.25	9	0.12	10.51	0.14	1464.67	18.75	1403.01	18	1699.12	24.85	1260.71	19.28	4407
Cluster-22178.102828	0	0	9.8	0.09	0	0	6.36	0.06	161.87	1.62	151.74	1.52	139.34	1.59	87.42	1.04	5570
Cluster-22178.102832	0	0	2.57	0.03	0	0	0	0	52.68	0.57	51.86	0.57	61	0.76	12.2	0.16	5129
Cluster-22178.102841	1.31	0.02	1.14	0.01	0	0	0	0	75.43	0.91	120.15	1.44	99.59	1.37	54.51	0.78	4684
Cluster-22178.102843	0	0	0	0	0	0	16.05	0.18	148.18	1.6	81.46	0.88	32.11	0.4	71.61	0.92	5183
Cluster-22178.102850	2.54	0.62	2.04	0.48	1.1	0.29	2.16	0.58	285.15	73.54	340.13	86.01	217.08	64.38	229.44	70.07	466
Cluster-22178.102853	0	0	1	0.16	1	0.18	0	0	10.14	1.79	20.64	3.61	18.13	3.68	19.35	4.07	560
Cluster-22178.102856	4	0.09	3	0.07	4	0.1	6	0.15	134.56	3.22	124	2.97	125.72	3.43	124.73	3.56	2481
Cluster-22178.102860	0	0	4	0.18	2	0.1	1	0.05	96	4.71	96	4.7	102	5.72	88	5.15	1343
Cluster-22178.102866	1	0.08	1	0.07	0	0	2	0.16	368	29.12	404	31.85	420	38.05	297	28.01	931
Cluster-22178.102869	1	0.07	4	0.26	6	0.43	8.84	0.64	246.33	17.53	259.52	18.42	277.59	22.61	251.76	21.37	1006
Cluster-22178.102875	2	0.61	0	0	0	0	0	0	18	5.76	13	4.06	8	2.95	19	7.18	426
Cluster-22178.102879	0	0	1	0.16	0	0	0	0	13	2.28	19	3.29	19	3.82	9	1.87	563
Cluster-22178.102880	2.43	0.09	0	0	0	0	0	0	337.13	12.63	306.8	11.49	270.78	11.6	229.9	10.28	1677
Cluster-22178.102882	20	0.46	17	0.38	20.72	0.5	21	0.51	195.89	4.7	184.51	4.43	213.48	5.85	177.93	5.1	2473
Cluster-22178.102892	1	0.01	0	0	0	0	0	0	414.64	3	572.75	4.16	453.92	3.76	370.59	3.21	7588
Cluster-22178.102899	11.29	0.1	16.6	0.15	36.59	0.35	9.38	0.09	168.13	1.61	135.76	1.3	144.16	1.58	130.81	1.5	5799
Cluster-22178.102915	1.23	0.01	6.81	0.06	0	0	12.05	0.12	357.31	3.37	351.75	3.33	294.78	3.18	339.65	3.83	5889
Cluster-22178.102916	13.04	0.14	6.12	0.06	12	0.13	4.22	0.05	99.5	1.11	156.46	1.75	123.16	1.57	81.52	1.09	5022
Cluster-22178.102923	1	0.14	1	0.13	0	0	0	0	22.89	3.29	23.91	3.4	9.4	1.55	12	2.05	630
Cluster-22178.102926	2	0.24	3	0.35	0	0	0	0	215	26.93	248	30.82	221	31.73	221	32.94	684
Cluster-22178.102929	0	0	0	0	0	0	3	0.22	110.05	7.99	122.78	8.89	105.65	8.78	112.47	9.74	991
Cluster-22178.102934	0	0	0	0	0	0	4	0.09	45.64	1.01	145.71	3.22	73.18	1.85	84.82	2.24	2663
Cluster-22178.102940	0	0	0	0	0	0	2	0.49	76.05	17.96	76.92	17.84	57.5	15.6	50.87	14.24	485
Cluster-22178.102942	0	0	0	0	1	0.2	0	0	172.12	33.49	153.44	29.44	181.07	40.45	128.49	29.68	533
Cluster-22178.102948	0	0	0	0	13.97	0.1	2.43	0.02	403.55	2.98	388.95	2.88	398.74	3.37	323.17	2.85	7441
Cluster-22178.102949	0	0	1.1	0.04	0	0	0	0	15.17	0.58	16.39	0.63	20.4	0.89	21.85	1	1648
Cluster-22178.102956	0	0	0	0	0	0	15.2	0.2	65.83	0.86	49.54	0.65	41.36	0.62	21.74	0.34	4333
Cluster-22178.102957	6.81	0.11	12.69	0.21	0	0	0	0	129.68	2.27	45.15	0.79	155.76	3.11	101.58	2.12	3299
Cluster-22178.102960	0	0	1	0.26	2	0.58	0	0	18	5.09	23	6.36	24	7.8	21	7.02	448
Cluster-22178.102969	0	0	0	0	0	0	7	0.1	236.3	3.39	323.73	4.65	181.77	2.98	239.71	4.11	3963
Cluster-22178.102973	33.68	0.32	0	0	6.67	0.07	0	0	170.78	1.72	456.16	4.6	119.35	1.37	362.94	4.36	5540
Cluster-22178.102981	14.38	0.14	29.11	0.27	8.19	0.08	5.85	0.06	167.51	1.68	125.18	1.26	117.86	1.35	101.51	1.22	5552
Cluster-22178.102996	0.5	0.01	1	0.02	0	0	0	0	282	4.86	309	5.34	238	4.69	238	4.9	3338
Cluster-22178.102998	0	0	0	0	0	0	12.04	0.07	292.17	1.77	127.79	0.78	115.55	0.8	84.09	0.61	9030
Cluster-22178.103000	5	0.12	0	0	8	0.19	5	0.12	417.99	10.14	401.68	9.76	332.57	9.22	284.33	8.24	2448
Cluster-22178.103005	0	0	1.09	0.02	0	0	0	0	15.73	0.38	22.15	0.53	20.95	0.57	15.72	0.45	2476
Cluster-22178.103006	0	0	0	0	0	0	1	0.08	17.98	1.46	21.63	1.75	15.92	1.48	17.73	1.71	915
Cluster-22178.103008	1	0.02	1	0.02	0	0	0	0	65.01	1.62	60.12	1.5	66.69	1.9	74.83	2.23	2386
Cluster-22178.103012	39	0.71	23.21	0.41	15	0.29	12	0.23	456.19	8.77	466.38	8.98	416.2	9.14	385.97	8.86	3022
Cluster-22178.103013	0	0	4.79	0.07	0	0	0	0	41.81	0.66	22.62	0.36	34.8	0.63	22.03	0.42	3603
Cluster-22178.103015	8	0.04	5	0.03	6	0.03	13	0.07	582.54	3.16	472.78	2.57	527.34	3.27	445.59	2.89	10040
Cluster-22178.103016	0	0	0	0	0	0	1	0.02	391.94	7.69	357.45	7.02	374.81	8.4	334.61	7.84	2967
Cluster-22178.103019	9	0.18	9.22	0.18	0	0	0	0	49.22	1.03	37.04	0.78	120.14	2.88	54.95	1.37	2795
Cluster-22178.103020	0	0	1	0.1	3.57	0.4	4.26	0.48	40.06	4.43	30.94	3.4	29.07	3.69	32.03	4.22	740
Cluster-22178.103021	0	0	2	0.09	2.43	0.12	0	0	24.29	1.15	32.49	1.53	13.43	0.73	18.88	1.06	1384
Cluster-22178.103026	0	0	2.18	0.07	0	0	0	0	21.75	0.8	14.93	0.55	18.48	0.78	24.82	1.09	1706
Cluster-22178.103027	1	0.05	0	0	0	0	0.5	0.03	65.08	3.42	67.87	3.56	57.61	3.46	57.47	3.6	1270
Cluster-22178.103028	1.02	0.02	0	0	0	0	1.51	0.03	9.92	0.17	32.33	0.57	30.61	0.61	23.17	0.49	3286
Cluster-22178.103031	2	0.04	0	0	1	0.02	0	0	484.6	10.85	475.96	10.67	385.28	9.86	396.2	10.59	2632
Cluster-22178.103034	1.41	0.06	1.41	0.06	1.28	0.06	0	0	39.81	1.81	38.23	1.73	9.82	0.51	18.94	1.03	1429
Cluster-22178.103037	8	0.53	5.9	0.38	2	0.14	5	0.35	67.09	4.62	52.35	3.6	43.69	3.44	31.82	2.61	1031
Cluster-22178.103039	4.1	0.04	2.12	0.02	1.09	0.01	1.07	0.01	57.57	0.61	62.18	0.66	42.68	0.51	44.6	0.56	5296
Cluster-22178.103041	0	0	0	0	0	0	1	0.06	109.59	6.85	123.56	7.71	99	7.08	84.7	6.32	1109
Cluster-22178.103042	0	0	0	0	1	0.07	0	0	67.92	4.63	69.84	4.75	60.54	4.72	73.44	5.97	1039
Cluster-22178.103044	6.67	0.25	0	0	0	0	0	0	23.09	0.91	23.56	0.93	27.16	1.23	18.66	0.88	1604
Cluster-22178.103046	0	0	1.73	0.1	0	0	0	0	45.88	2.9	60.26	3.8	45.03	3.26	44.67	3.37	1100
Cluster-22178.103049	2	0.18	0	0	2	0.19	0	0	35	3.32	33	3.11	25.04	2.72	32	3.61	820
Cluster-22178.103050	4.74	0.39	3.43	0.27	3.17	0.28	3.38	0.3	84.71	7.34	129.49	11.17	74.36	7.38	84.01	8.67	873
Cluster-22178.103053	7	0.22	0	0	0	0	2	0.07	50.21	1.66	36.31	1.2	49.5	1.87	37.36	1.47	1869
Cluster-22178.103055	5.51	0.09	3.82	0.06	8.52	0.15	11.69	0.21	714.4	12.4	658.49	11.45	732.61	14.53	650.67	13.49	3318
Cluster-22178.103056	0	0	0	0	0	0	1	1.04	15	14.22	21	18.61	4	4.42	19	20.91	311
Cluster-22178.103064	0	0	0	0	2	0.43	2	0.43	59	12.24	65.84	13.46	55.45	13.22	60.48	14.89	516
Cluster-22178.103071	18.73	0.29	9.08	0.14	7.6	0.12	6.61	0.11	176.62	2.85	148.86	2.41	130	2.4	141.2	2.72	3551
Cluster-22178.103075	21	0.38	27	0.48	0	0	0	0	1820.01	35.01	1615.77	31.13	1590.34	34.96	1381.8	31.75	3020
Cluster-22178.103077	0	0	0	0	1.2	0.04	0	0	16.16	0.55	20.69	0.71	20.34	0.8	17.23	0.7	1812
Cluster-22178.103083	0	0	0	0	1	0.02	0	0	42.2	0.97	19.32	0.45	34.59	0.91	14.4	0.4	2567
Cluster-22178.103097	0	0	0	0	2	0.11	0	0	352.59	19.5	397.55	21.95	379.56	24.01	249.67	16.47	1220
Cluster-22178.103100	9.87	0.14	16.74	0.23	35.6	0.52	14.02	0.21	462.28	6.72	512.7	7.46	606.32	10.07	533.85	9.27	3914
Cluster-22178.103101	0	0	0	0	5.65	0.05	0	0	154.02	1.46	108.44	1.03	144.6	1.57	94.54	1.07	5848
Cluster-22178.103105	5	0.04	0	0	18	0.17	0	0	2575.25	23.83	2766.12	25.66	2751.39	29.09	2501.54	27.66	5996
Cluster-22178.103107	5	0.34	8	0.53	1	0.07	8	0.58	261	18.65	261.17	18.61	260.95	21.34	195.34	16.64	1003
Cluster-22178.103110	7.46	0.23	8	0.24	4.55	0.15	14	0.46	273.09	8.76	203.59	6.53	177.34	6.5	191.03	7.32	1915
Cluster-22178.103130	1	0.16	1.5	0.23	0	0	0.5	0.09	22	3.69	32	5.3	28	5.38	24	4.78	577
Cluster-22178.103139	2	0.02	6	0.06	5	0.05	7	0.07	1645.54	17.29	1726.5	18.18	1488.11	17.86	1425.49	17.89	5313
Cluster-22178.103141	0	0	0	0	1	0.03	1	0.03	41.67	1.25	18.3	0.55	38.28	1.31	0.54	0.02	2028
Cluster-22178.103153	1	0.02	2	0.03	1	0.02	0	0	138.79	2.52	206.63	3.75	202.55	4.2	169.77	3.68	3188
Cluster-22178.103154	0	0	0	0	1	0.02	1	0.02	360.61	5.47	350.74	5.33	425.23	7.37	390.53	7.07	3761
Cluster-22178.103155	8	0.12	9	0.13	12	0.18	7	0.11	79.95	1.22	237	3.61	168	2.92	67.39	1.22	3751
Cluster-22178.103156	1	0.1	0	0	1	0.11	0	0	367	40.02	399	43.23	290	36.23	259	33.63	747
Cluster-22178.103163	1	0.02	2	0.03	0	0	0	0	87.11	1.49	106.71	1.82	137.88	2.69	66.26	1.35	3374
Cluster-22178.103166	1	0.09	0.63	0.06	0	0	0	0	12.21	1.16	9.78	0.92	19.99	2.17	33.58	3.79	821
Cluster-22178.103167	6.29	0.09	2.54	0.04	0	0	0	0	93.83	1.45	85.05	1.32	99.23	1.75	73.31	1.35	3698
Cluster-22178.103171	10.55	0.3	9.54	0.27	6	0.18	6.61	0.2	78.24	2.36	80.25	2.42	74.67	2.58	77.01	2.78	2019
Cluster-22178.103188	0	0	0	0	0	0	0.99	0.05	19.52	1.04	20.96	1.12	15.67	0.96	30.1	1.92	1254
Cluster-22178.103190	1	0.01	0	0	2	0.03	1.01	0.01	171.02	2.31	159.71	2.16	232.24	3.58	106.8	1.72	4198
Cluster-22178.103196	0	0	1	0.01	0	0	0	0	323.89	3.74	440.49	5.1	420.18	5.55	355.83	4.91	4856
Cluster-22178.10321	2.35	0.06	0	0	0	0	0	0	50.51	1.35	39.07	1.04	40.48	1.23	56.73	1.8	2253
Cluster-22178.103213	5.86	0.06	0	0	0	0	5.5	0.06	216.19	2.16	311.08	3.11	163.25	1.86	179.79	2.14	5579
Cluster-22178.103216	15.18	0.09	0	0	3.27	0.02	0	0	51.13	0.31	33.51	0.2	22.4	0.15	80.75	0.58	9070
Cluster-22178.103218	1	0.02	1	0.02	1	0.02	0.98	0.02	74.3	1.32	12.47	0.22	50.02	1.02	41.46	0.88	3245
Cluster-22178.103231	0	0	2	0.04	0	0	0	0	18.34	0.43	5.95	0.14	15.53	0.42	19.57	0.55	2516
Cluster-22178.103239	0	0	0	0	1.09	0.03	0	0	50.54	1.35	49.7	1.33	29.43	0.9	26.18	0.83	2250
Cluster-22178.103240	0	0	9	0.1	0	0	0	0	68.05	0.8	103.3	1.22	41.96	0.57	109.15	1.54	4748
Cluster-22178.103244	6	0.25	9	0.36	3	0.13	6	0.27	103	4.5	115	5.03	89	4.45	67	3.5	1474
Cluster-22178.103248	7.29	0.04	6.64	0.03	3.99	0.02	9.09	0.05	129.92	0.73	109.94	0.62	84.02	0.54	94.04	0.63	9695
Cluster-22178.103249	0	0	0	0	0	0	6.91	0.05	84.14	0.6	95.2	0.69	0	0	70.59	0.61	7646
Cluster-22178.103253	4.8	0.08	0	0	5.32	0.1	10	0.19	2406.83	44.51	2610.77	48.35	2841.42	60.04	2504.44	55.32	3131
Cluster-22178.103259	25	0.43	24	0.4	15	0.27	7	0.13	1845.28	33.53	1951.31	35.51	1790.64	37.18	1649	35.79	3182
Cluster-22178.103265	3	0.01	2	0.01	0	0	4	0.02	384.66	1.77	223.55	1.03	334.13	1.76	325.43	1.79	11792
Cluster-22178.103267	1.04	0.03	0.85	0.02	0	0	0	0	11.97	0.34	22.3	0.64	20.43	0.67	24.39	0.83	2118
Cluster-22178.103270	6.13	0.22	10.49	0.37	11.1	0.42	20.42	0.78	137.4	5.17	105.4	3.97	65.29	2.81	76.64	3.44	1670
Cluster-22178.103271	15	0.35	13	0.3	7	0.17	8	0.2	144	3.53	132	3.24	114	3.2	88	2.58	2424
Cluster-22178.103288	2	0.04	4	0.08	3	0.07	2	0.04	869.97	19.17	833.55	18.39	867.1	21.84	782.98	20.61	2669
Cluster-22178.103291	0	0	0	0	0	0	2.62	0.03	81.69	0.8	85.54	0.84	24.55	0.28	86.4	1.02	5648
Cluster-22178.103292	11	0.4	9	0.32	15	0.58	9	0.35	105	4.01	116	4.43	102	4.45	107	4.88	1650
Cluster-22178.103293	0	0	1	0.11	2	0.25	3	0.38	29	3.57	29	3.54	22	3.1	16	2.34	692
Cluster-22178.103296	0	0	7	0.14	0	0	0	0	416.86	8.99	356.8	7.7	271.8	6.7	276.67	7.12	2723
Cluster-22178.103297	4	0.07	9	0.15	0	0	0	0	244.61	4.3	255.38	4.5	207.07	4.16	216.74	4.56	3277
Cluster-22178.103301	3	0.1	6	0.2	5	0.18	5	0.18	50	1.79	43	1.54	42	1.71	48	2.05	1747
Cluster-22178.103308	0	0	0	0	3.53	0.06	0	0	89.01	1.52	30.49	0.52	34.27	0.67	55.95	1.14	3373
Cluster-22178.103317	1.47	0.06	7.25	0.31	0	0	1.11	0.05	57.61	2.67	68.64	3.18	35.24	1.87	48.77	2.7	1406
Cluster-22178.103321	3.88	0.08	0	0	0	0	4	0.09	176.32	3.89	167.86	3.71	157.65	3.97	152.72	4.02	2667
Cluster-22178.103330	0	0	1	0.01	0	0	1	0.01	573.01	6.8	484.16	5.76	448.51	6.08	342.27	4.85	4734
Cluster-22178.103343	2	0.08	1	0.04	1	0.04	0	0	34.61	1.37	20.44	0.81	26.59	1.2	33.48	1.58	1601
Cluster-22178.103344	43.62	1.7	84.18	3.19	47.18	1.94	32.65	1.36	490.2	20.04	469.02	19.16	532.32	24.88	463.44	22.61	1559
Cluster-22178.103363	1.11	0.03	0	0	0	0	0	0	23.69	0.67	65.97	1.85	34.73	1.12	42.94	1.44	2150
Cluster-22178.103367	6.64	0.08	3.37	0.04	10	0.13	3.39	0.05	610.81	8.15	632.44	8.45	517.96	7.89	548.95	8.75	4241
Cluster-22178.103373	1.9	0.05	0	0	0	0	4.82	0.14	53.86	1.51	56.97	1.6	52.05	1.67	41.09	1.37	2157
Cluster-22178.103374	1	0.2	0	0	1	0.21	0	0	372	76.3	347	70.12	275	64.78	216	52.57	519
Cluster-22178.103377	2.6	0.12	0	0	0	0	0.66	0.03	40.03	1.87	20.04	0.94	43.88	2.34	36.75	2.05	1397
Cluster-22178.103379	1.1	0.04	0	0	0	0	0	0	56.09	2.18	54.14	2.1	48.54	2.16	39.7	1.84	1627
Cluster-22178.103384	0	0	0	0	0.46	0.01	3	0.09	59.09	1.77	22.61	0.68	35.47	1.22	16.63	0.6	2028
Cluster-22178.103387	30	1.22	24	0.95	17	0.73	15	0.65	102	4.34	108	4.6	97	4.72	96	4.88	1507
Cluster-22178.103397	1	0.04	0	0	1	0.04	0	0	21.13	0.84	28.62	1.13	9.65	0.44	7.19	0.34	1603
Cluster-22178.103402	11	6.75	18	10.2	4	2.72	10	6.91	99.51	63.73	99.95	60.92	68.99	51.27	19.41	14.55	341
Cluster-22178.103403	1	0.28	1	0.26	0	0	0	0	21	6.06	38	10.73	18	5.98	18	6.15	444
Cluster-22178.103422	1.09	0.04	0	0	0	0	0	0	19.93	0.8	0	0	51.98	2.38	43.8	2.09	1588
Cluster-22178.103435	2	0.37	2	0.35	4	0.79	0	0	29.02	5.63	28.01	5.35	26.74	5.95	18.82	4.33	534
Cluster-22178.103438	2.6	0.26	5	0.48	2	0.21	2	0.21	31.98	3.34	48.99	5.08	42.26	5.05	39.18	4.87	769
Cluster-22178.103440	145.62	1.59	185.75	1.97	108.54	1.24	111.17	1.29	544.36	6.22	397.64	4.55	448.44	5.86	429.07	5.86	4905
Cluster-22178.103454	0	0	2.47	0.03	0	0	0	0	20.31	0.27	31.45	0.41	26.35	0.4	33.91	0.53	4300
Cluster-22178.103470	62.25	1.04	47.5	0.77	9.41	0.17	14	0.25	961.29	16.88	829.25	14.59	797.38	16	732.24	15.36	3283
Cluster-22178.103472	0	0	4.33	0.13	0	0	0	0	2134.88	67.67	2247.8	71.28	2234.77	80.98	1920.55	72.68	1935
Cluster-22178.103478	8.59	0.18	17.44	0.35	8	0.17	7	0.15	100.19	2.15	31.8	0.68	46.93	1.15	77.77	1.99	2734
Cluster-22178.103482	0	0	0	0	2.8	0.11	4.56	0.18	123.56	4.72	123.39	4.71	105.65	4.61	120.43	5.49	1650
Cluster-22178.103486	1	0.04	2	0.08	3	0.13	1	0.04	50	2.16	35.65	1.54	32.94	1.62	36	1.85	1491
Cluster-22178.103488	0	0	0	0	3	0.12	0	0	23.67	0.92	39.59	1.53	17.7	0.78	17.18	0.79	1631
Cluster-22178.103491	1	0.02	0	0	2	0.04	3	0.06	934.69	17.67	929.07	17.59	662.48	14.31	679.77	15.35	3069
Cluster-22178.103497	1	0.02	1	0.02	0	0	2	0.05	111.08	2.53	173.31	3.96	0	0	77.14	2.1	2589
Cluster-22178.103504	0	0	6.92	0.05	0	0	0	0	49.99	0.38	71.07	0.54	79.37	0.69	77.79	0.71	7213
Cluster-22178.103505	0	0	0	0	2	0.03	0	0	266	3.56	190.52	2.55	244	3.73	215.97	3.45	4230
Cluster-22178.103507	2	0.23	0	0	0	0	0	0	15.5	1.91	19.93	2.43	20.7	2.92	16.46	2.41	692
Cluster-22178.103518	1	0.67	2	1.24	2	1.49	1	0.76	47	33.06	34	22.67	53	43.31	51	41.9	333
Cluster-22178.103522	6	0.26	0	0	3.01	0.14	2.01	0.09	32.01	1.45	85.07	3.86	73.26	3.81	126.75	6.87	1429
Cluster-22178.103526	1.45	0.04	0	0	0	0	0.53	0.02	464.64	13.47	385.25	11.17	346.96	11.49	350.31	12.12	2092
Cluster-22178.103535	1	0.04	0	0	0	0	0	0	56.63	2.16	36.92	1.41	55.14	2.41	52.9	2.41	1651
Cluster-22178.103541	0	0	7.6	0.18	32.74	0.82	31.08	0.78	657.71	16.33	500.5	12.44	573.36	16.27	663.16	19.66	2399
Cluster-22178.103547	0	0	0	0	0	0	1.61	0.02	44.84	0.54	40.34	0.49	10.9	0.15	33.51	0.48	4662
Cluster-22178.103549	1.27	0.02	0	0	0	0	0	0	79.41	1.02	34.31	0.44	80.16	1.18	51.7	0.79	4396
Cluster-22178.103555	0	0	1	0.02	0	0	0	0	13.82	0.28	23.09	0.46	11.42	0.26	0	0	2904
Cluster-22178.10357	1	0.02	1	0.02	3	0.07	0	0	23	0.56	22	0.54	23	0.64	42	1.22	2438
Cluster-22178.103571	1	0.09	0	0	0	0	0	0	20.96	1.92	13.74	1.25	4.79	0.5	10.33	1.12	841
Cluster-22178.103572	0	0	0	0	0	0	6.25	0.21	51.47	1.68	66.38	2.16	35.12	1.31	55.09	2.14	1889
Cluster-22178.103573	0	0	18	0.13	0	0	0	0	34.51	0.27	34.34	0.27	41.21	0.37	51.21	0.48	7012
Cluster-22178.103574	0	0	1	0.02	0	0	0	0	16.45	0.42	7.4	0.19	16.89	0.49	15.88	0.48	2355
Cluster-22178.103582	0	0	0	0	0	0	3	0.15	304.64	15.03	229.32	11.3	212.44	11.99	235.19	13.85	1336
Cluster-22178.103583	0.98	0.02	0	0	0.98	0.02	2.94	0.05	528.16	8.74	583.04	9.67	564.3	10.67	459.61	9.09	3468
Cluster-22178.103584	0.02	0	3	0.05	0.02	0	0.06	0	267.84	4.43	267.96	4.44	290.7	5.49	336.39	6.65	3470
Cluster-22178.103589	7	0.43	3	0.18	1	0.07	0	0	101	6.52	95	6.11	63	4.65	79	6.08	1083
Cluster-22178.103591	0	0	0	0	3.84	0.25	2	0.13	103.7	6.57	89.69	5.67	81.61	5.92	76.88	5.81	1098
Cluster-22178.103594	0.24	0	5.01	0.05	0	0	0	0	33.13	0.33	230.7	2.34	115.06	1.33	78.2	0.94	5516
Cluster-22178.103614	0	0	0	0	3	0.05	0	0	548.06	9.83	565.96	10.17	566.96	11.62	379.38	8.13	3220
Cluster-22178.103615	0	0	0	0	0	0	5	0.09	70.57	1.26	60.69	1.09	63.37	1.3	13.78	0.29	3226
Cluster-22178.103618	2	0.03	1.49	0.02	0	0	0	0	55.11	0.76	25.75	0.36	18.31	0.29	31.23	0.52	4091
Cluster-22178.103619	0	0	3.51	0.06	0	0	0	0	150.13	2.74	223.11	4.07	145.35	3.03	153.76	3.35	3173
Cluster-22178.103621	7.27	0.08	9.05	0.1	5.87	0.07	6.65	0.08	73.08	0.86	45.88	0.54	64.75	0.87	65.45	0.92	4753
Cluster-22178.103623	0	0	0	0	0	0	19.35	0.35	268.83	4.79	255.31	4.56	218.62	4.45	199.34	4.24	3238
Cluster-22178.103628	1	0.06	0	0	0	0	0	0	173.65	11.48	190.46	12.56	177.72	13.45	134.71	10.62	1063
Cluster-22178.10363	0	0	0	0	1.14	0.07	0	0	25.12	1.45	26.35	1.51	27.23	1.79	14.48	0.99	1182
Cluster-22178.103630	5.19	0.08	0	0	0	0	1.5	0.02	67.15	1.09	41.85	0.68	35.47	0.66	66.41	1.29	3521
Cluster-22178.103636	3.13	0.04	3.23	0.04	2.86	0.03	6.44	0.08	110.64	1.32	81.81	0.98	84.38	1.15	124.81	1.78	4719
Cluster-22178.103645	0	0	5	0.07	0	0	0	0	92.54	1.36	34.2	0.5	21.33	0.36	25.2	0.44	3885
Cluster-22178.103647	0	0	10.09	0.06	0	0	0	0	151.18	1.04	113.13	0.78	80.76	0.64	97.99	0.81	7970
Cluster-22178.103648	7	0.16	5	0.11	2	0.05	5	0.12	988.98	23.41	1014.82	24.05	990.16	26.79	909.54	25.71	2503
Cluster-22178.103654	5	0.07	1	0.01	1	0.01	1	0.01	557.89	7.71	405.15	5.61	197.56	3.12	274.02	4.53	4100
Cluster-22178.103659	1	0.35	0	0	0	0	1	0.39	13	4.76	14	4.98	17	7.17	14	6.04	405
Cluster-22178.103660	10.54	0.42	4.27	0.17	1.76	0.07	4.22	0.18	78.53	3.31	58.7	2.47	30.81	1.48	44.98	2.26	1520
Cluster-22178.103665	9.79	0.27	2.53	0.07	10.75	0.32	6.16	0.18	78.89	2.3	91.04	2.66	72.79	2.43	63.65	2.22	2079
Cluster-22178.103682	0	0	10.95	0.08	0	0	0	0	51.97	0.42	89.14	0.72	103.5	0.95	71.88	0.69	6839
Cluster-22178.103685	0	0	0	0	5.68	0.04	6.39	0.05	77.05	0.57	30.84	0.23	43.84	0.37	118.68	1.06	7382
Cluster-22178.103703	1.05	0.11	1	0.1	0	0	1	0.11	36.07	3.85	33.15	3.52	41.1	5.03	21.24	2.7	757
Cluster-22178.103706	5	0.08	5	0.07	6	0.09	3	0.05	90	1.42	67	1.06	64	1.15	73	1.38	3623
Cluster-22178.103707	9	0.29	1	0.03	0	0	2	0.07	1907.93	64.56	1729.05	58.52	1771	68.51	1693.73	68.42	1829
Cluster-22178.103710	3	0.19	6	0.37	2.5	0.17	4	0.28	272.79	18.43	295.72	19.92	280.67	21.7	301.14	24.26	1046
Cluster-22178.103727	3.97	0.04	7.03	0.06	6	0.06	0	0	171.38	1.64	201.32	1.93	144.08	1.58	72.02	0.82	5805
Cluster-22178.103730	1.03	0.04	2.32	0.09	0	0	0	0	204.06	8.16	185.18	7.4	134.24	6.14	135.43	6.46	1588
Cluster-22178.103734	0	0	1	0.02	1	0.02	0	0	329.28	5.58	295.54	5.02	251.87	4.88	234.55	4.75	3393
Cluster-22178.103737	0	0	1.8	0.01	0	0	1.8	0.02	2063.72	17.76	2021.94	17.45	1901.21	18.7	1844.21	18.97	6428
Cluster-22178.103738	17	0.31	12.2	0.22	20	0.39	15.2	0.3	138.53	2.67	156.38	3.01	145.63	3.2	63.78	1.47	3019
Cluster-22178.103739	0	0	0	0	4.42	0.06	0	0	33.47	0.46	26.66	0.37	15.59	0.24	26.7	0.44	4124
Cluster-22178.103747	0	0	0	0	1.04	0.01	0	0	93.34	1.24	117.17	1.57	103.66	1.58	102.19	1.63	4241
Cluster-22178.103757	1.55	0.06	0	0	1	0.04	0	0	19.7	0.76	14.95	0.58	19.92	0.88	11.6	0.54	1630
Cluster-22178.103758	6	0.11	2	0.03	4	0.07	4	0.08	55.59	1.04	67.22	1.25	76	1.62	44.79	1	3109
Cluster-22178.103760	4	0.07	4	0.06	9	0.16	0	0	117.7	2.06	172.7	3.03	181.84	3.63	170.97	3.57	3295
Cluster-22178.103762	0	0	0	0	0	0	7	0.12	86.02	1.45	45.58	0.77	73.94	1.43	69.56	1.4	3403
Cluster-22178.103768	7	0.13	7	0.13	0	0	1	0.02	56	1.09	69	1.34	52	1.15	59	1.37	2998
Cluster-22178.103776	0	0	0	0	0	0	1.61	0.12	143.53	10.33	114.08	8.18	96.4	7.94	74.7	6.41	998
Cluster-22178.103778	0	0	5	0.07	4	0.06	0	0	566.42	8.06	462.84	6.6	331.26	5.38	326.52	5.55	3993
Cluster-22178.103785	0	0	3	0.84	0	0	1	0.32	17	5.25	14	4.22	29	10.31	38	13.87	432
Cluster-22178.103788	3.9	0.11	0	0	0	0	0	0	47.49	1.35	29.8	0.85	39.67	1.29	72.71	2.46	2132
Cluster-22178.103791	12.31	0.86	25.02	1.7	9.39	0.7	3.75	0.28	222.05	16.31	165.72	12.13	205.97	17.31	181.98	15.93	983
Cluster-22178.103798	0	0	0	0	18.07	0.5	8.9	0.25	49.95	1.38	53.21	1.47	67.03	2.11	90.68	2.99	2185
Cluster-22178.103807	0	0	2.02	0.07	6	0.22	0	0	186.81	6.81	158.28	5.77	197.99	8.25	104.81	4.56	1716
Cluster-22178.103823	3.66	0.12	0	0	0	0	0	0	22.78	0.78	37.8	1.3	39.33	1.54	38.13	1.56	1810
Cluster-22178.103829	20	0.56	29	0.78	10	0.29	13	0.39	108.94	3.18	124.67	3.64	117.99	3.94	103.49	3.61	2079
Cluster-22178.103836	0	0	4	0.21	0	0	0	0	196.09	11.11	196.73	11.13	175	11.34	143.15	9.68	1197
Cluster-22178.103843	5	0.16	12	0.38	1	0.03	4	0.14	71	2.41	66	2.24	45	1.75	41	1.66	1824
Cluster-22178.103848	3	0.09	1	0.03	1	0.03	2	0.06	408	12.62	395	12.23	317	11.21	341	12.6	1976
Cluster-22178.103855	0	0	43.41	0.74	0	0	0	0	223.21	4.1	296.86	5.46	285.22	5.98	220.99	4.84	3153
Cluster-22178.103862	0	0	0	0	1	0.01	0	0	20.49	0.24	27.3	0.31	40.26	0.53	9.85	0.13	4888
Cluster-22178.103868	2.32	1.07	4.63	1.99	0	0	0	0	95.66	45.9	62.72	28.97	42.85	23.78	41.51	23.41	370
Cluster-22178.103869	6.75	0.26	4.17	0.16	5.44	0.22	2.34	0.1	58.96	2.4	116.28	4.72	105.06	4.88	65.96	3.2	1567
Cluster-22178.103870	0	0	0	0	0	0	2.33	0.04	35.66	0.61	12.21	0.21	25.56	0.5	62.45	1.27	3382
Cluster-22178.103872	0	0	3	0.08	0	0	0	0	92.48	2.75	126.31	3.76	89.98	3.06	103.23	3.67	2045
Cluster-22178.103873	3	0.09	0	0	0	0	1	0.03	1163.06	37.07	1053.09	33.57	1058.48	38.56	799.48	30.42	1926
Cluster-22178.103878	0	0	0	0	0	0	10.24	0.1	1519.18	14.77	1180.21	11.5	1336.65	14.85	1094.16	12.71	5721
Cluster-22178.103881	6	0.11	0	0	0	0	0	0	125.27	2.51	73.2	1.47	215.71	4.95	58	1.39	2905
Cluster-22178.103882	0	0	0	0	0	0	2	0.9	11	4.66	20	8.19	13	6.36	10	4.99	385
Cluster-22178.103885	0	0	0	0	4	0.3	7	0.54	37	2.79	19	1.43	36	3.11	34	3.06	964
Cluster-22178.103899	0	0	0	0	0	0	4	0.04	963.98	8.55	868.36	7.73	810.38	8.22	703.45	7.46	6242
Cluster-22178.103903	12.27	0.37	15.3	0.45	12.02	0.38	11.26	0.36	139.01	4.41	124.19	3.95	110.82	4.02	105.18	3.99	1932
Cluster-22178.103905	0	0	0	0	1	0.07	1	0.07	28	1.96	32	2.23	19	1.52	9	0.75	1018
Cluster-22178.103906	0	0	0	0	4	0.24	0	0	52	3.04	40	2.34	40	2.68	28	1.96	1167
Cluster-22178.103913	1.15	0.01	1.24	0.01	1.31	0.01	6.67	0.07	564.07	5.83	575.78	5.97	480.35	5.67	571.13	7.05	5396
Cluster-22178.103914	3.65	0.02	0	0	0	0	0	0	111.28	0.75	93.88	0.64	40.31	0.31	144.85	1.17	8104
Cluster-22178.103916	1	0.05	0	0	0	0	0	0	78.23	4.03	103.62	5.33	95.99	5.65	91.31	5.61	1291
Cluster-22178.103932	21	0.49	19	0.44	14	0.35	11	0.28	1220.27	30.16	1140.33	28.21	1020.67	28.83	832.39	24.57	2408
Cluster-22178.103948	0	0	1	0.02	1	0.03	0	0	13	0.35	31	0.83	10.42	0.32	12	0.38	2255
Cluster-22178.103967	0	0	0	0	0	0	2	0.08	59.11	2.4	89.16	3.62	55.38	2.57	70.98	3.44	1569
Cluster-22178.103984	113.52	2.91	125	3.11	119	3.21	99.01	2.71	1103.96	29.66	1095.52	29.46	931.64	28.61	901.37	28.92	2236
Cluster-22178.104006	0	0	0	0	1.59	0.02	0	0	18.43	0.23	19.73	0.24	43.23	0.61	39.58	0.58	4553
Cluster-22178.104007	0	0	7.17	0.52	1.32	0.1	4.27	0.34	104.43	8.12	128.54	9.96	155.37	13.83	146.71	13.6	943
Cluster-22178.10401	6	0.23	8.99	0.33	4	0.16	6	0.24	37	1.46	49	1.93	46.13	2.08	50	2.36	1605
Cluster-22178.104013	1	0.02	0	0	1	0.02	0	0	190.8	4.46	151.36	3.54	124.96	3.34	87.43	2.44	2530
Cluster-22178.104015	0	0	0	0	0	0	4.22	0.24	25.23	1.42	22.57	1.27	0	0	24.12	1.62	1203
Cluster-22178.104019	0	0	0	0	0	0	7.89	0.1	80.8	1.05	48.13	0.62	48.03	0.71	43.33	0.67	4361
Cluster-22178.104025	0	0	0	0	1	0.04	0	0	97	4.06	69	2.89	46	2.2	67	3.35	1527
Cluster-22178.104026	8	0.09	0	0	0	0	0	0	72.19	0.81	68.02	0.76	64.68	0.83	44.69	0.6	4998
Cluster-22178.104037	104	0.74	96.43	0.67	35	0.26	35	0.27	1143.6	8.56	1162.41	8.72	876.13	7.49	649.56	5.81	7352
Cluster-22178.104042	2	0.04	2	0.04	2	0.04	0	0	577.34	11.2	534.43	10.39	644.74	14.3	579.89	13.44	2996
Cluster-22178.10405	0	0	1.84	0.06	0	0	0	0	19.5	0.66	37.37	1.26	33.11	1.27	26.58	1.07	1840
Cluster-22178.104050	3	0.04	0	0	2	0.03	0	0	216.24	2.91	117.11	1.58	104.1	1.6	98.9	1.59	4207
Cluster-22178.104060	3	0.05	0	0	8	0.14	8	0.14	109.21	1.89	108.38	1.88	48.69	0.96	35.55	0.73	3331
Cluster-22178.104071	29.2	0.78	27.59	0.71	33	0.92	34	0.97	1475.58	41.19	1576.3	44.03	1219	38.89	1190.39	39.68	2162
Cluster-22178.104077	27.1	0.58	31.5	0.66	21.82	0.5	27.47	0.63	211.3	4.78	230.95	5.23	219.13	5.66	213.53	5.77	2608
Cluster-22178.104085	0	0	1	0.06	0	0	0	0	22.17	1.38	19.15	1.19	30.1	2.14	14.06	1.04	1114
Cluster-22178.104090	0	0	5.48	0.05	0	0	0	0	29.7	0.27	51.86	0.47	24.23	0.25	19.04	0.21	6108
Cluster-22178.104091	8.26	0.09	8.86	0.09	7.09	0.08	4	0.05	1040.45	11.64	928.35	10.41	810.69	10.36	863.73	11.55	5005
Cluster-22178.104100	3	0.27	2.64	0.23	0.5	0.05	3	0.29	151.18	14.06	151.19	13.99	179.26	19.09	151.46	16.78	831
Cluster-22178.104101	1	0.02	0	0	0	0	0	0	45.17	0.91	0	0	18.77	0.43	27.49	0.66	2897
Cluster-22178.104110	0	0	1.76	0.04	0	0	0	0	34	0.84	40.8	1.01	34.59	0.97	29.15	0.86	2415
Cluster-22178.104116	0	0	1	0.03	0	0	0	0	43.93	1.25	41.3	1.17	61.61	2	51.86	1.76	2132
Cluster-22178.104127	4	0.05	6	0.08	0.34	0	0	0	485.86	6.65	600.29	8.23	554.38	8.67	526.49	8.61	4138
Cluster-22178.104130	0	0	0	0	6.66	0.06	2	0.02	856.42	8.17	813.27	7.78	874.43	9.53	932.63	10.63	5823
Cluster-22178.104138	1	0.01	0	0	1	0.01	0	0	71.27	0.8	57.52	0.65	78.29	1	68.34	0.92	4991
Cluster-22178.104141	14	0.32	16	0.35	8	0.19	13	0.31	950.03	22.6	935.96	22.29	1098.48	29.86	941.53	26.74	2492
Cluster-22178.104144	3.4	0.24	0	0	0	0	0.23	0.02	31.97	2.4	32.92	2.46	30.13	2.59	37.01	3.31	967
Cluster-22178.104146	0	0	0	0	0	0	11.32	0.05	31.09	0.14	21.99	0.1	44.06	0.22	53.07	0.28	12454
Cluster-22178.104150	0	0	1	0.13	0	0	0	0	23.27	3.35	26.34	3.76	10.14	1.67	19.38	3.32	629
Cluster-22178.104152	0	0	0	0	1	0.08	0	0	163	13.53	156	12.89	112	10.64	151	14.93	900
Cluster-22178.104163	7	0.29	6	0.24	18	0.79	15	0.67	104	4.56	98	4.29	81	4.06	107	5.6	1471
Cluster-22178.104177	0	0	0	0	0.96	0.33	0	0	11.89	3.87	16.85	5.35	9.56	3.59	6.82	2.63	423
Cluster-22178.104192	0	0	1	0.02	0	0	0	0	39.84	1	36.25	0.91	42.92	1.24	23.88	0.72	2367
Cluster-22178.104195	17	0.38	10	0.22	10	0.23	11	0.26	1270	29.44	1311.37	30.44	938.34	24.86	934.81	25.88	2550
Cluster-22178.104202	0	0	1.83	0.11	0	0	1	0.07	19.69	1.27	20.31	1.31	20.89	1.54	27.95	2.15	1082
Cluster-22178.104203	0.94	0.33	1	0.33	0.91	0.35	0.96	0.37	88.28	32.3	64.58	22.96	69.35	29.26	57.18	24.69	405
Cluster-22178.104213	0	0	0	0	0	0	5.1	0.1	19.86	0.37	29.62	0.55	44.96	0.94	13.15	0.29	3149
Cluster-22178.104214	0	0	0	0	0	0	1	0.02	52	1.11	79	1.69	89	2.18	57	1.46	2738
Cluster-22178.104215	0	0	0	0	10.74	0.1	0	0	1362.79	12.49	1334.58	12.26	1477.91	15.47	1563.17	17.12	6053
Cluster-22178.104216	0	0	0	0	0	0	12	0.11	249.07	2.35	266.69	2.52	365.28	3.93	415.26	4.68	5894
Cluster-22178.104217	0	0	4.74	0.15	0	0	0	0	81.63	2.78	106.62	3.63	97.68	3.8	110.92	4.51	1820
Cluster-22178.104218	2.22	0.06	1.27	0.03	0	0	0	0	35.3	0.94	61.74	1.65	35.72	1.09	22	0.7	2253
Cluster-22178.104219	20.78	0.2	23.85	0.23	0	0	0	0	653.16	6.72	729.44	7.52	344.44	4.05	245.64	3.02	5423
Cluster-22178.104220	0	0	2.14	0.02	7.75	0.08	0	0	54.48	0.55	45.06	0.45	50.93	0.58	33.63	0.4	5546
Cluster-22178.104227	0	0	1.04	0.03	0	0	0	0	19.53	0.68	21.95	0.77	28.39	1.14	22.26	0.93	1775
Cluster-22178.104230	0	0	1	0.19	0	0	0	0	32	6.75	35	7.27	31	7.51	20	5	512
Cluster-22178.104239	5.89	0.05	11	0.1	4.48	0.04	3	0.03	220.42	2.13	245.74	2.38	158.85	1.76	123.89	1.43	5749
Cluster-22178.104250	12.11	0.16	0	0	0	0	0	0	25.8	0.36	59.59	0.84	15.88	0.26	33.05	0.56	4019
Cluster-22178.104252	22	0.41	24	0.44	20	0.39	15	0.3	202	3.95	161	3.15	164	3.66	189	4.41	2975
Cluster-22178.104274	0	0	0	0	1	0.06	0	0	19	1.16	26	1.58	21	1.46	19	1.38	1133
Cluster-22178.104280	1	0.04	0	0	0	0	0	0	68.63	2.81	79.14	3.24	101	4.72	37.85	1.85	1558
Cluster-22178.104288	0.26	0.03	1	0.11	2	0.23	0	0	96.98	11.17	86.62	9.91	60.75	8.02	91.38	12.53	721
Cluster-22178.104290	10	0.32	7	0.22	4	0.13	3	0.1	177	5.9	151	5.03	112	4.27	120	4.77	1853
Cluster-22178.104294	7.68	0.19	5.41	0.13	4.79	0.12	2.33	0.06	42.77	1.09	57.82	1.47	32.41	0.94	48.81	1.48	2349
Cluster-22178.104296	9.7	0.09	2	0.02	8.2	0.08	8	0.08	140.46	1.31	269.45	2.52	164.76	1.76	198.81	2.22	5950
Cluster-22178.104297	0	0	0	0	1.8	0.02	0	0	1175.93	12.57	1198.06	12.83	1337.43	16.33	1308.12	16.7	5227
Cluster-22178.104299	1.3	0.04	0	0	0	0	0	0	0	0	30.9	0.93	34.97	1.2	35.21	1.26	2025
Cluster-22178.104303	0	0	1	0.02	0	0	0	0	122.5	2.74	128.42	2.88	151.46	3.87	137.71	3.68	2633
Cluster-22178.104308	0	0	1	0.03	0	0	0	0	21.87	0.78	40.06	1.42	22.7	0.92	9.07	0.38	1755
Cluster-22178.104311	0	0	2.86	0.02	0	0	0	0	100.84	0.93	68.55	0.63	91.45	0.96	59.28	0.65	6045
Cluster-22178.104315	0	0	4	0.06	2	0.03	4	0.07	15.98	0.26	53	0.85	40.4	0.74	39.25	0.75	3573
Cluster-22178.104319	0	0	0	0	0	0	2.72	0.05	7.56	0.13	22.74	0.39	11.49	0.22	24.84	0.51	3363
Cluster-22178.104323	2	0.02	0	0	0	0	1	0.01	639.99	8	606.48	7.6	381.95	5.46	543.47	8.12	4507
Cluster-22178.104331	8.52	0.1	0	0	10	0.12	7	0.08	228.7	2.71	214.7	2.55	201.04	2.72	121	1.71	4739
Cluster-22178.104338	0	0	0.5	0.01	1.5	0.04	2.5	0.07	122.8	3.17	144.58	3.74	140.3	4.14	140.23	4.33	2315
Cluster-22178.104343	14	0.27	13	0.25	6	0.12	11	0.23	383.91	7.87	315.93	6.49	238.37	5.59	240.38	5.89	2849
Cluster-22178.104345	32.45	0.35	27.62	0.29	51.96	0.6	40.97	0.48	172.01	1.97	128.75	1.48	139.22	1.82	132.31	1.81	4904
Cluster-22178.104346	18.66	0.47	31.7	0.77	8.88	0.23	15.27	0.41	839.06	21.97	734.09	19.24	617.23	18.47	553.87	17.31	2288
Cluster-22178.104354	2	0.05	2	0.05	5.82	0.16	2.37	0.07	35.35	0.97	51.18	1.41	50.04	1.57	46.82	1.53	2195
Cluster-22178.104357	2.87	0.06	0	0	2.93	0.06	2.76	0.06	23.62	0.5	44.23	0.94	39.5	0.96	46.26	1.17	2763
Cluster-22178.104361	0	0	7	0.27	5	0.21	0	0	138	5.68	112	4.61	112.86	5.32	119	5.85	1549
Cluster-22178.104371	0	0	0	0	2	0.03	0	0	118.91	1.77	104.6	1.56	79.69	1.35	104.81	1.86	3834
Cluster-22178.104374	16	0.21	27	0.35	20.58	0.29	19.11	0.27	446.09	6.25	376.7	5.29	330.81	5.29	409.32	6.85	4050
Cluster-22178.104376	0	0	2	0.09	0	0	0	0	355	17.09	308	14.81	262	14.42	248	14.24	1363
Cluster-22178.104378	0	0	1.38	0.06	0	0	0	0	54	2.67	44	2.17	47	2.66	36	2.12	1334
Cluster-22178.104386	0	0	0	0	0	0	1.87	0.03	167.35	2.76	178.27	2.94	242.61	4.57	238.71	4.7	3484
Cluster-22178.104389	1	0.03	0	0	0	0	2.13	0.08	24.05	0.86	8.5	0.3	28.82	1.17	15.75	0.67	1751
Cluster-22178.104397	33.29	0.48	18.95	0.27	13.37	0.2	0	0	302.77	4.6	493.35	7.5	275.66	4.78	341.96	6.2	3757
Cluster-22178.104398	16	0.15	18	0.16	20	0.2	10.76	0.11	1471.82	14.38	1766.79	17.3	1774.61	19.81	1847.93	21.57	5693
Cluster-22178.104399	0	0	1	0.13	0	0	1	0.15	36	5.24	38	5.48	24	4	27	4.67	625
Cluster-22178.104409	0	0	1.28	0.03	0	0	3.7	0.09	7.6	0.18	24.77	0.59	19.92	0.54	24.72	0.7	2493
Cluster-22178.104412	0	0	20.77	0.25	7.1	0.09	8.84	0.12	228.99	2.96	220.14	2.85	191.13	2.82	181.48	2.8	4369
Cluster-22178.104413	3	0.04	0	0	0	0	0	0	215.61	2.97	219.06	3.02	396.72	6.24	221.76	3.65	4114
Cluster-22178.10442	0	0	0	0	1	0.24	0	0	18	4.16	12	2.72	10	2.65	8	2.19	490
Cluster-22178.104423	10.16	0.26	0	0	0	0	0	0	88.61	2.41	63.48	1.73	46.57	1.45	78.36	2.55	2211
Cluster-22178.104427	1	0.04	2	0.08	0	0	0	0	340.89	15.56	318.15	14.51	563.45	29.42	439.21	23.93	1423
Cluster-22178.104430	5	0.22	0	0	0	0	4	0.19	42.04	1.96	309.62	14.41	279.57	14.89	150.08	8.34	1400
Cluster-22178.104436	0	0	1	0.02	1	0.02	0	0	0	0	34.51	0.68	38.13	0.86	61.62	1.46	2939
Cluster-22178.104439	5.68	0.09	6	0.09	0	0	2	0.03	116.44	1.86	44.92	0.72	71.29	1.3	45.95	0.88	3587
Cluster-22178.104445	2.44	0.09	2.04	0.07	0	0	0	0	20.83	0.77	10.37	0.38	36.47	1.53	13.79	0.61	1703
Cluster-22178.104448	0	0	0	0	2	0.04	1	0.02	71.33	1.31	44.62	0.82	85.34	1.79	68.94	1.51	3158
Cluster-22178.104449	1	0.01	0	0	0	0	0	0	24.85	0.38	34.17	0.53	28.88	0.51	23.25	0.43	3705
Cluster-22178.104450	4	0.06	4	0.06	5	0.07	4	0.06	84.15	1.25	85.88	1.28	95.12	1.62	83.75	1.49	3820
Cluster-22178.104453	3	0.57	1	0.18	1	0.21	2	0.42	37	7.42	36	7.11	25	5.75	16	3.81	525
Cluster-22178.104456	0	0	3	0.04	0	0	0	0	174.54	2.55	173.34	2.53	156.34	2.61	136.86	2.39	3899
Cluster-22178.104474	2	0.15	0	0	1	0.08	0	0	166.13	13.09	158.85	12.47	123.12	11.1	179.91	16.89	934
Cluster-22178.104482	0	0	0	0	4	0.08	0	0	112.83	2.14	122.52	2.32	62.06	1.34	85.1	1.93	3063
Cluster-22178.104487	6	0.4	8	0.51	3	0.21	10.12	0.72	181.21	12.59	250.23	17.34	260.25	20.7	185.72	15.39	1024
Cluster-22178.104492	0	0	0	0	1	0.01	0	0	21.46	0.14	23.2	0.15	22.09	0.16	13.96	0.11	8620
Cluster-22178.104511	7.55	0.36	12.46	0.58	6.73	0.34	2.73	0.14	69.77	3.53	84.25	4.25	108.97	6.3	97.4	5.88	1310
Cluster-22178.104524	14	0.39	0	0	0	0	0	0	118.58	3.47	92.31	2.7	74.9	2.5	83.83	2.93	2076
Cluster-22178.104531	1.63	0.42	0	0	2.31	0.64	2.66	0.74	41.9	11.24	25.35	6.66	24.48	7.56	22.26	7.07	458
Cluster-22178.104532	5.87	0.24	0	0	0	0	0	0	82.77	3.6	69.7	3.03	76.23	3.79	51.2	2.66	1482
Cluster-22178.104536	1.34	0.03	5.35	0.12	6.92	0.17	12.33	0.32	378.49	9.53	368.11	9.28	346.64	9.98	311.07	9.36	2368
Cluster-22178.104539	0	0	15.25	0.12	0	0	0	0	121.1	1.01	82.37	0.69	113.07	1.08	197.5	1.96	6636
Cluster-22178.104546	3.13	0.08	1.4	0.03	1.51	0.04	0	0	28.65	0.77	25.46	0.68	26.61	0.81	39.47	1.26	2246
Cluster-22178.104550	0	0	1.3	0.02	0	0	0	0	43.38	0.62	49.75	0.72	11.6	0.19	28.68	0.49	3952
Cluster-22178.104554	5	0.04	17	0.14	2	0.02	4	0.04	422.82	3.81	326.8	2.95	454.25	4.67	415.44	4.47	6157
Cluster-22178.104555	0	0	0	0	3	0.08	0	0	31.58	0.79	21.34	0.53	8.81	0.25	5.3	0.16	2389
Cluster-22178.104565	0	0	1.97	0.03	0	0	0	0	123.55	2.22	115.89	2.08	91.95	1.88	70.03	1.5	3220
Cluster-22178.104587	1	0.02	2	0.04	2	0.05	1	0.02	72	1.74	61	1.48	86	2.38	75	2.16	2457
Cluster-22178.104588	0.84	0.03	0	0	3.31	0.1	0	0	126.69	3.99	146.13	4.61	111.36	4.01	114.01	4.29	1945
Cluster-22178.104595	1	0.02	1	0.02	1	0.02	1	0.02	471.44	9.99	428.02	9.08	340.84	8.26	309.84	7.84	2765
Cluster-22178.104606	0	0	0	0	1.08	0.01	0	0	47.47	0.43	0	0	18.83	0.19	13.2	0.14	6120
Cluster-22178.104620	0	0	2.34	0.05	0	0	0	0	100.76	2.44	129.46	3.14	92.22	2.55	92.85	2.68	2454
Cluster-22178.104622	1	0.04	0	0	0	0	0	0	40	1.58	43	1.7	26	1.18	20	0.94	1602
Cluster-22178.104624	0	0	0	0	1	0.04	0	0	84.44	3.17	67.9	2.55	86.9	3.73	101.48	4.54	1676
Cluster-22178.104636	3	0.26	5	0.42	1	0.09	1	0.09	36.93	3.34	32.83	2.95	32	3.31	36	3.87	848
Cluster-22178.104637	0	0	1	0.01	0	0	0	0	90.33	1.38	56.2	0.86	19.23	0.34	50.84	0.93	3737
Cluster-22178.104639	45	2.18	34	1.6	24	1.23	23	1.19	456	23.21	529	26.89	403	23.47	333	20.23	1303
Cluster-22178.104640	4	0.11	3	0.08	6	0.17	3	0.09	130	3.74	138	3.98	105	3.46	114	3.92	2104
Cluster-22178.104646	6	0.09	3	0.05	3	0.05	0	0	215.63	3.57	218.43	3.63	144.21	2.73	103.43	2.05	3464
Cluster-22178.104654	1	0.13	0	0	0	0	0	0	54	7.47	45	6.17	81	12.84	50	8.23	644
Cluster-22178.104666	4.48	0.08	2.95	0.05	2	0.04	2.71	0.05	52.13	0.98	61.87	1.16	30.82	0.66	31.34	0.7	3088
Cluster-22178.104668	2	0.08	1	0.04	0	0	1	0.04	146	6.14	109	4.58	96	4.61	98	4.92	1523
Cluster-22178.104669	2	0.09	5	0.22	1	0.05	0	0	138.11	6.44	168.01	7.83	119.16	6.36	96.79	5.39	1398
Cluster-22178.104673	6	0.28	0	0	0	0	0	0	92.74	4.52	74.68	3.64	96.33	5.37	80.25	4.67	1349
Cluster-22178.104698	4.58	0.17	9.5	0.33	9.17	0.35	18.33	0.71	379.14	14.43	625.96	23.82	569.61	24.79	810.46	36.82	1655
Cluster-22178.104699	0	0	0	0	0	0	1	0.03	78	1.98	84	2.14	64	1.86	52	1.58	2347
Cluster-22178.104700	0	0	0	0	0	0	7.26	0.08	129.39	1.38	43.7	0.47	40.21	0.49	68.46	0.87	5244
Cluster-22178.104730	0	0	1	0.07	1	0.08	0	0	22.77	1.71	19.68	1.47	25.48	2.19	22.9	2.05	966
Cluster-22178.104738	0	0	2	0.1	0	0	0	0	44	2.27	38	1.95	26	1.53	25	1.54	1291
Cluster-22178.104743	0	0	10.5	0.13	0	0	0	0	176.06	2.44	148.22	2.05	187.67	2.97	114.93	1.9	4097
Cluster-22178.104745	0	0	5.37	0.06	0	0	0	0	490.73	5.42	462.69	5.12	410.12	5.17	341.63	4.51	5068
Cluster-22178.104748	1	0.04	0	0	1	0.04	0	0	44	1.63	53	1.96	57	2.41	55	2.43	1695
Cluster-22178.104751	11	0.19	7	0.12	4	0.07	0	0	313.65	5.78	336.53	6.21	262.54	5.53	289.37	6.37	3142
Cluster-22178.104756	1	0.03	5	0.12	2	0.05	1	0.03	90.98	2.4	95.47	2.52	62.12	1.87	49.25	1.55	2274
Cluster-22178.104760	0	0	0	0	1	0.05	0	0	9.43	0.46	16.55	0.8	14.76	0.82	8.03	0.47	1354
Cluster-22178.104766	0	0	0	0	3.19	0.02	0	0	40.48	0.28	29.84	0.21	8.1	0.06	9.48	0.08	7971
Cluster-22178.104768	1	0.02	1.65	0.03	1	0.02	1.07	0.02	17.74	0.38	40.1	0.86	37.85	0.93	32.34	0.83	2732
Cluster-22178.104773	2.14	0.01	0	0	4.01	0.03	0	0	134.56	0.98	100.66	0.74	97.96	0.82	185.78	1.62	7517
Cluster-22178.104775	0	0	6.27	0.04	0	0	1	0.01	39.08	0.3	62.33	0.48	20.62	0.18	36.29	0.33	7182
Cluster-22178.104783	0	0	0	0	1.1	0.01	0	0	17.25	0.23	38.79	0.52	35.92	0.55	56.43	0.9	4216
Cluster-22178.104788	0	0	0	0	0	0	2.63	0.01	60.34	0.25	152.07	0.63	40.01	0.19	0	0	13171
Cluster-22178.104789	4	0.17	5	0.21	2	0.09	2	0.09	118	5.37	153	6.96	126	6.56	80	4.34	1427
Cluster-22178.104790	2	0.13	0	0	0	0	1	0.07	70	4.68	86	5.74	98	7.5	71	5.66	1054
Cluster-22178.104791	0	0	5.6	0.02	0	0	0	0	121.51	0.51	148.61	0.63	0	0	113.97	0.58	12811
Cluster-22178.104795	3	0.13	0	0	0	0	0	0	25.09	1.16	39.4	1.83	45.16	2.4	29.04	1.61	1404
Cluster-22178.104796	0	0	5	0.13	2	0.06	0	0	448.57	12.35	420.91	11.59	404.64	12.73	369.57	12.15	2189
Cluster-22178.104799	4.5	0.06	0	0	0	0	0	0	26.7	0.35	51.05	0.66	7.81	0.12	20.87	0.32	4363
Cluster-22178.104801	2	0.03	1	0.01	0	0	0	0	272.43	3.76	332.94	4.6	248.26	3.91	328.83	5.42	4107
Cluster-22178.104803	3	0.17	3.24	0.18	1.5	0.09	2	0.12	41	2.44	48	2.85	29	1.98	40	2.84	1151
Cluster-22178.104807	5.95	0.22	3.86	0.14	4	0.16	0	0	132.5	5.24	79.98	3.16	46.28	2.09	134.14	6.33	1603
Cluster-22178.104812	1	0.04	1	0.04	1	0.04	2	0.09	29	1.24	23	0.98	27	1.32	28	1.43	1503
Cluster-22178.104815	0	0	0	0	3.22	0.03	2.67	0.03	7.59	0.08	38.57	0.41	27.65	0.33	18.72	0.24	5280
Cluster-22178.104818	5.41	0.47	6.54	0.55	14.63	1.35	21.11	1.97	40.29	3.66	57.94	5.24	88.73	9.24	109.2	11.83	844
Cluster-22178.104819	56	1.06	52	0.96	36	0.72	42	0.85	175	3.48	191	3.8	134.08	3.05	172	4.09	2929
Cluster-22178.104820	8	0.08	10	0.1	5	0.05	5	0.05	934.4	10.08	906.36	9.8	746.75	9.21	719.57	9.28	5179
Cluster-22178.104832	2	0.03	0	0	0	0	0	0	135.57	2.05	123.01	1.86	0	0	86.45	1.56	3769
Cluster-22178.104835	1	0.08	0	0	0	0	0	0	8	0.64	18	1.44	10	0.92	13	1.25	920
Cluster-22178.104841	0	0	11.07	0.72	0	0	0	0	71	4.99	76	5.33	56	4.51	57	4.78	1015
Cluster-22178.104854	6	4.54	4	2.77	2	1.68	0	0	58.58	46.19	88.18	65.57	57.78	53.01	44	40.43	324
Cluster-22178.104857	0	0	0	0	0	0	2	0.07	413.57	14.97	450.1	16.29	522.48	21.62	296.03	12.79	1727
Cluster-22178.104859	0	0	0	0	0.95	0.07	0	0	58.92	4.35	53.23	3.91	45.02	3.8	26.61	2.34	980
Cluster-22178.104866	0	0	1	0.06	1	0.06	0	0	126.04	7.53	120.26	7.17	187.85	12.84	180.83	12.88	1149
Cluster-22178.104867	13	0.31	0	0	0	0	0	0	17.55	0.44	58.84	1.46	21.74	0.62	51.89	1.54	2396
Cluster-22178.104881	7	0.19	10	0.26	3.72	0.11	1.45	0.04	104.39	2.94	150.67	4.25	90.67	2.92	100.49	3.38	2143
Cluster-22178.104890	4.28	0.16	2.74	0.1	0	0	1.38	0.05	280.23	10.67	207.43	7.89	208.75	9.08	242.47	11.02	1655
Cluster-22178.104891	1	0.13	1	0.12	1	0.14	0	0	52	6.97	47	6.25	33	5.07	32	5.11	656
Cluster-22178.104896	11	0.13	13.77	0.16	0	0	4.71	0.06	345.39	4.25	402.93	4.97	290.98	4.09	238.18	3.5	4577
Cluster-22178.104897	0	0	0	0	10.71	0.13	0	0	160.57	1.88	187.68	2.21	103.89	1.39	177.87	2.49	4785
Cluster-22178.104900	0	0	1	0.05	0	0	0	0	55.18	2.78	72.47	3.64	54.8	3.15	60.2	3.61	1315
Cluster-22178.104912	12.5	0.18	22.45	0.32	18.26	0.28	8.71	0.14	107.58	1.66	125.29	1.93	140.78	2.48	137.21	2.52	3707
Cluster-22178.104913	45.34	0.61	58.68	0.77	48.35	0.68	53.29	0.76	742.18	10.43	734.6	10.34	642.96	10.32	603.93	10.14	4038
Cluster-22178.104914	2.47	0.02	3.87	0.03	0	0	0	0	21.05	0.18	29.35	0.25	21.65	0.21	31.11	0.32	6433
Cluster-22178.104920	0	0	8.58	0.51	4.77	0.31	6.02	0.4	369.4	23.83	505.15	32.51	296.64	21.9	294.5	22.66	1083
Cluster-22178.104925	0	0	4	0.22	0	0	1.36	0.08	82.35	4.96	113.34	6.81	80.47	5.54	80.53	5.78	1142
Cluster-22178.104930	11.55	0.11	15	0.14	16	0.16	16.66	0.17	440.27	4.36	436.13	4.33	425.3	4.82	475.53	5.63	5615
Cluster-22178.104931	52	0.94	32	0.56	47	0.89	39	0.75	637	12.04	695	13.15	561	12.11	636	14.35	3070
Cluster-22178.104932	0	0	3	0.52	0	0	0	0	26.54	5	25.5	4.74	15.94	3.45	31	6.93	542
Cluster-22178.104933	0	0	4	0.29	0	0	0	0	117.58	9.2	201.41	15.69	109.13	9.77	176.02	16.41	939
Cluster-22178.104939	0	0	0	0	0	0	4.8	0.06	27.87	0.34	24.41	0.3	17.02	0.24	29.13	0.42	4641
Cluster-22178.104947	0	0	6.07	0.28	0	0	0	0	167.75	8.36	77.49	3.86	58.3	3.32	38.84	2.31	1325
Cluster-22178.104950	0	0	1	0.93	0	0	0	0	23.03	24.77	23.53	23.51	14.96	18.81	12.74	15.86	303
Cluster-22178.104962	0	0	1	0.02	0	0	0	0	93	1.59	107	1.83	75	1.47	88	1.8	3364
Cluster-22178.104964	0	0	7.73	0.21	0	0	0	0	110.3	3.22	142.3	4.16	106.79	3.57	106	3.7	2076
Cluster-22178.104977	0	0	0	0	0	0	1.21	0.04	18.77	0.67	14.92	0.53	16.53	0.67	18.84	0.8	1749
Cluster-22178.104985	2	0.12	1	0.06	3	0.19	4	0.25	194.47	12.09	175.49	10.89	198.75	14.14	161.98	12.01	1114
Cluster-22178.104991	0	0	1	0.01	1.25	0.01	2.2	0.03	33.96	0.38	29.67	0.34	28.57	0.37	28.3	0.38	4957
Cluster-22178.104993	0	0	0	0	2	0.09	0	0	20.85	0.89	28.6	1.22	28.14	1.37	12.8	0.65	1505
Cluster-22178.104994	0	0	1	0.17	0	0	0	0	27.35	5.21	37	6.95	16.32	3.57	14.61	3.3	539
Cluster-22178.104996	2.17	0.16	0	0	4.67	0.35	0	0	11.76	0.88	35.88	2.68	29.69	2.55	9.52	0.85	968
Cluster-22178.105002	0	0	2.56	0.06	0	0	0	0	20.06	0.51	21.53	0.54	10.15	0.29	10.08	0.3	2363
Cluster-22178.105003	2	0.11	0	0	0	0	2.37	0.15	61.81	3.7	64.88	3.88	55.2	3.78	53.45	3.82	1146
Cluster-22178.105013	0	0	6	0.14	0	0	0	0	8.22	0.21	27.97	0.71	30.34	0.88	20.7	0.63	2357
Cluster-22178.105015	0	0	4.63	0.03	0	0	0	0	39.44	0.32	29.74	0.24	38.26	0.35	31.01	0.3	6898
Cluster-22178.105016	0	0	8.18	0.06	2.1	0.02	5.35	0.04	44.38	0.37	45.14	0.37	54.44	0.51	59.54	0.59	6680
Cluster-22178.105018	14	0.19	10.97	0.14	10	0.14	5.96	0.09	289.62	4.08	316.55	4.47	266.37	4.29	284.54	4.79	4027
Cluster-22178.105024	2	0.05	0	0	0	0	0	0	302	7.58	338	8.49	240	6.88	246	7.37	2376
Cluster-22178.105028	0	0	9	0.22	0	0	0	0	88.13	2.27	49.95	1.29	31.08	0.92	39.02	1.2	2318
Cluster-22178.105037	2	0.06	0	0	0	0	1	0.03	537.2	17.31	545.62	17.58	439.33	16.18	377.71	14.53	1908
Cluster-22178.105059	3.16	0.11	9	0.3	1.79	0.06	0.18	0.01	108.43	3.84	133.15	4.71	105.07	4.25	33.48	1.41	1760
Cluster-22178.105063	0	0	6.13	0.23	4	0.16	0	0	109.48	4.49	130.26	5.33	58.42	2.74	55.73	2.72	1556
Cluster-22178.105068	4.39	0.11	26	0.64	0	0	11.78	0.32	56.7	1.51	40.03	1.07	70.96	2.16	85.41	2.72	2253
Cluster-22178.105074	2	0.35	5	0.84	1	0.19	1	0.19	50	9.22	61	11.1	57	12.07	49	10.73	548
Cluster-22178.105075	20.27	1.22	9.21	0.54	4.44	0.28	10.98	0.71	1368.16	86.59	971.38	61.33	850.53	61.59	692.35	52.26	1099
Cluster-22178.105080	0	0	0	0	0	0	2	0.05	82.98	2.11	105	2.67	74	2.15	128	3.89	2348
Cluster-22178.105081	0	0	0	0	2	0.11	0	0	19.79	1.12	18.5	1.05	16.64	1.08	17.4	1.18	1197
Cluster-22178.105087	0	0	2.76	0.28	0	0	0	0	28.3	3.17	31.55	3.51	46.15	5.92	19.12	2.55	734
Cluster-22178.105088	1	0.01	13	0.16	1.94	0.03	9	0.12	860.82	11.3	724.78	9.54	446.29	6.7	541.99	8.5	4303
Cluster-22178.105089	1	0.03	2	0.06	2	0.06	0	0	26.72	0.8	34.44	1.03	15.5	0.53	10.12	0.36	2037
Cluster-22178.105100	5.27	0.1	12.94	0.24	5.57	0.11	0	0	134.08	2.66	168.97	3.35	148.75	3.37	112.23	2.66	2940
Cluster-22178.105102	0	0	31.64	0.4	0	0	0	0	286.46	3.86	239.56	3.23	189.35	2.91	273.87	4.41	4201
Cluster-22178.105111	3	0.35	4	0.45	1	0.12	0	0	84	10.16	80	9.61	74	10.26	64	9.21	699
Cluster-22178.105116	0	0	1	0.33	0	0	0	0	5	1.84	18	6.44	16.93	7.19	17	7.39	404
Cluster-22178.105117	0	0	0	0	0	0	1	0.19	31	5.78	25	4.6	27	5.78	29	6.42	545
Cluster-22178.105120	0	0	0	0	1.33	0.03	0	0	10.51	0.26	17.16	0.43	24.69	0.71	9.67	0.29	2379
Cluster-22178.105125	0	0	0	0	0	0	8	0.17	139.25	2.92	161.12	3.38	65.07	1.56	113.36	2.83	2796
Cluster-22178.105133	0	0	0	0	1	0.04	0	0	9.62	0.34	9.84	0.34	13.59	0.54	9.19	0.38	1780
Cluster-22178.105144	0	0	0	0	1	0.07	0	0	30	2.16	22	1.58	19	1.56	19	1.63	999
Cluster-22178.105154	0	0	9.26	0.24	0.78	0.02	0	0	21.36	0.59	25.79	0.71	35.97	1.13	21.1	0.69	2192
Cluster-22178.105173	5	0.25	4	0.19	5	0.26	2	0.11	416.89	21.68	391.73	20.34	384	22.84	309	19.17	1281
Cluster-22178.105177	1.75	0.01	3.79	0.03	9.11	0.08	1.78	0.02	124.11	1.09	119.35	1.05	100.98	1.02	122	1.28	6290
Cluster-22178.105187	1	0.07	0	0	0	0	0	0	14	1.08	16	1.23	9	0.8	10	0.92	948
Cluster-22178.105201	1	0.08	2	0.15	4	0.32	1	0.08	51	4.03	74	5.83	51	4.61	30	2.83	932
Cluster-22178.105203	5.13	0.22	4.09	0.17	3.64	0.17	6.12	0.29	202.75	9.27	142.44	6.51	72.62	3.8	72.93	3.98	1421
Cluster-22178.105212	19.81	0.35	2.55	0.04	17	0.31	4.06	0.08	107.16	1.98	130.92	2.42	97.62	2.06	107.56	2.37	3139
Cluster-22178.105221	0	0	0	0	3.44	0.03	0	0	95.67	0.95	32.53	0.32	143.03	1.62	41.73	0.49	5608
Cluster-22178.105223	10.66	0.11	0	0	11.56	0.12	3.82	0.04	236.7	2.45	352.75	3.66	174.61	2.07	331.12	4.1	5386
Cluster-22178.105224	0	0	7	0.07	0	0	0	0	271.46	3.08	231.37	2.63	175.77	2.28	148.25	2.01	4933
Cluster-22178.105229	4	0.09	2	0.04	1	0.02	0	0	384.76	8.62	385.89	8.66	378.74	9.7	364.89	9.77	2629
Cluster-22178.10523	0	0	1	0.02	1.15	0.02	0	0	19	0.37	17.47	0.34	15	0.34	11	0.26	2955
Cluster-22178.105232	0	0	1	0.02	0	0	0	0	17	0.35	13	0.27	13	0.31	10	0.25	2839
Cluster-22178.105233	3.1	0.04	0	0	3.08	0.04	6	0.08	724.83	9.97	599.52	8.26	553.25	8.69	550.13	9.04	4120
Cluster-22178.105241	0	0	0	0	1	0.01	0	0	17.61	0.22	76.47	0.97	74.27	1.07	15.21	0.23	4456
Cluster-22178.105247	0	0	0	0	0	0	2	0.13	130	8.27	140	8.88	127	9.24	146	11.07	1095
Cluster-22178.105249	4.3	0.04	3.42	0.03	0	0	0	0	284.36	2.94	206.78	2.14	238.01	2.81	223.2	2.76	5391
Cluster-22178.105253	1.35	0.13	8.13	0.76	10.68	1.09	6.1	0.63	83.01	8.4	66.25	6.66	73.87	8.56	66.7	8.03	785
Cluster-22178.105262	0	0	1.85	0.06	0	0	0	0	27.42	1.02	19.45	0.72	0	0	12.29	0.54	1694
Cluster-22178.105269	2.87	0.1	0	0	0	0	0	0	45.67	1.74	32.91	1.26	49.99	2.18	51.17	2.33	1651
Cluster-22178.105270	3	0.09	2	0.06	2	0.06	4	0.12	58	1.77	52	1.59	46	1.6	58	2.11	2000
Cluster-22178.105279	2.99	0.06	1.43	0.03	0	0	0	0	18.53	0.41	66.35	1.47	4.27	0.11	28.21	0.75	2653
Cluster-22178.105284	3	0.09	1	0.03	1	0.03	0	0	40	1.25	34	1.06	37	1.32	31	1.15	1964
Cluster-22178.105285	0	0	0	0	0	0	1	0.02	27.86	0.53	16.4	0.31	10.39	0.22	2.87	0.06	3068
Cluster-22178.105290	1.99	0.04	5.65	0.12	2.65	0.06	0	0	311.77	7.07	243.72	5.53	160.72	4.16	182.58	4.94	2602
Cluster-22178.105291	5.55	0.21	5.7	0.21	6.2	0.24	1.08	0.04	969.59	38.05	1030.26	40.42	1005.25	45.1	1036.99	48.57	1613
Cluster-22178.105296	5.05	0.09	0	0	0	0	0	0	18.9	0.37	24.77	0.49	25.9	0.58	9.13	0.21	2956
Cluster-22178.105304	0	0	0	0	0	0	1.19	0.05	148.19	5.58	125.9	4.74	88.61	3.82	84.73	3.81	1669
Cluster-22178.105310	1.33	0.13	0	0	0	0	0	0	58.43	6.11	57.66	5.99	58.55	7.01	38.98	4.85	768
Cluster-22178.105318	7.23	0.05	17.25	0.12	2.89	0.02	0	0	111.9	0.87	170.33	1.33	154.18	1.37	171.32	1.6	7073
Cluster-22178.105327	12	0.38	15	0.46	3	0.1	4	0.14	171.09	5.72	139.53	4.66	158.21	6.04	165.4	6.6	1849
Cluster-22178.105328	9.03	0.09	0	0	0	0	0	0	142.74	1.51	155.47	1.64	144.93	1.75	214.54	2.7	5293
Cluster-22178.105334	4	0.14	1	0.03	3	0.11	4	0.15	31	1.14	28	1.03	32	1.35	28	1.23	1702
Cluster-22178.105337	5.32	0.23	12.59	0.53	24.07	1.11	9.61	0.45	196.03	8.95	209.66	9.56	148.77	7.77	163.9	8.93	1423
Cluster-22178.105341	0	0	0	0	0	0	3	0.14	11.88	0.56	24.28	1.15	8.74	0.47	21.15	1.19	1382
Cluster-22178.105347	2	0.04	0	0	1	0.02	2	0.04	195.8	3.92	179.51	3.6	182.29	4.17	151.51	3.62	2914
Cluster-22178.105351	0	0	3.69	0.06	0	0	0	0	52.99	0.86	78.46	1.28	50.22	0.93	32.33	0.63	3519
Cluster-22178.105356	25	0.19	20.55	0.15	21.49	0.17	19	0.15	365.43	2.87	412	3.24	422.63	3.79	393.88	3.7	7018
Cluster-22178.105369	0	0	0	0	1	0.02	1	0.02	11.94	0.29	22.32	0.54	28.52	0.79	20.31	0.59	2457
Cluster-22178.105384	0	0	6	0.05	0	0	4	0.03	102.19	0.84	67.09	0.55	50.27	0.47	45.31	0.44	6721
Cluster-22178.105399	1.78	0.05	0	0	2	0.06	0	0	33.38	0.97	53.85	1.56	31.91	1.06	30.58	1.06	2095
Cluster-22178.105400	1	0.05	0	0	0	0	0	0	25.94	1.27	28.07	1.37	14.98	0.84	15.14	0.88	1344
Cluster-22178.105408	3	0.07	0	0	0	0	0	0	13.77	0.32	19.5	0.46	20.4	0.55	17.95	0.5	2518
Cluster-22178.105413	0	0	0	0	1	0.04	1	0.04	74.66	2.68	74.39	2.67	64	2.63	69	2.96	1737
Cluster-22178.105421	0	0	6.93	0.13	0	0	8.04	0.16	20.07	0.39	61.46	1.2	58.31	1.3	42.95	1	2973
Cluster-22178.105426	1.74	0.03	5.26	0.09	1.73	0.03	3	0.06	268.83	4.85	251.7	4.55	241.64	4.98	216.03	4.65	3203
Cluster-22178.105429	1.04	0.02	1.28	0.02	1.08	0.02	1.02	0.02	13.24	0.22	20.67	0.35	14.22	0.27	19.88	0.4	3431
Cluster-22178.105430	0	0	0	0	0	0	1	0.34	51.12	16.55	62.03	19.58	43.38	16.18	43.93	16.81	424
Cluster-22178.105432	0	0	0.44	0.01	0	0	2	0.07	40.73	1.33	48.7	1.59	25.51	0.95	16.24	0.63	1891
Cluster-22178.105435	5	0.11	3	0.06	2	0.04	1	0.02	172	3.81	150	3.33	99	2.5	117	3.09	2658
Cluster-22178.105437	5	0.29	0	0	6	0.37	4	0.25	42.56	2.57	44.27	2.67	49.07	3.39	31.14	2.25	1138
Cluster-22178.105439	0	0	1	0.02	0	0	0	0	68.91	1.67	65.48	1.59	40.92	1.13	67.51	1.95	2455
Cluster-22178.105451	0	0	1	0.45	0	0	0	0	23	11.65	11	5.35	9	5.27	10	5.95	364
Cluster-22178.105461	2.6	0.13	0	0	3.7	0.2	2.48	0.14	49.14	2.62	65.11	3.47	32.99	2.01	51.26	3.26	1255
Cluster-22178.105468	0	0	3	0.03	0	0	5.02	0.05	669.42	7.18	818.53	8.79	574.76	7.04	602.02	7.71	5213
Cluster-22178.105476	10	0.31	9	0.27	6	0.2	4.52	0.15	143.15	4.67	192.45	6.29	169.49	6.33	155.34	6.06	1886
Cluster-22178.105477	1	0.08	3	0.24	0	0	1	0.09	62	5.48	68	5.98	52.73	5.33	57	6	861
Cluster-22178.105478	1	0.06	3	0.18	4	0.26	1	0.07	74	4.8	69	4.47	50	3.71	64	4.95	1078
Cluster-22178.105479	0	0	0	0	0	0	3.19	0.11	61.7	2.03	5.9	0.19	13.68	0.51	31.66	1.24	1874
Cluster-22178.105485	4	0.07	0	0	0	0	0	0	56.57	1.09	126.11	2.43	58.28	1.28	76.32	1.75	3024
Cluster-22178.105486	0	0	16	0.32	13	0.28	9	0.2	119.64	2.59	79.92	1.73	78.9	1.95	81.17	2.1	2715
Cluster-22178.105498	0	0	0	0	0	0	2	0.29	29.94	4.18	19.21	2.66	15.68	2.51	15.09	2.51	640
Cluster-22178.105503	0.73	0.03	0	0	0	0	0	0	29.61	1.17	48.94	1.93	36.15	1.63	43.78	2.06	1607
Cluster-22178.105504	4	0.27	3	0.2	6	0.43	2	0.15	28	2	33	2.35	40	3.28	35	2.99	1002
Cluster-22178.105510	0	0	1	0.02	0	0	1	0.03	63.59	1.65	37.39	0.97	73.86	2.19	32.83	1.02	2307
Cluster-22178.105525	4	0.04	4	0.04	4.5	0.05	12	0.13	168	1.73	201	2.07	147	1.73	176	2.16	5419
Cluster-22178.105529	3	0.08	6	0.16	5	0.14	6	0.17	181.41	5.19	203.98	5.84	0	0	214.67	7.33	2117
Cluster-22178.105535	3	0.06	2	0.04	1	0.02	2	0.05	77	1.73	65	1.46	85	2.19	57	1.53	2620
Cluster-22178.105543	0	0	0	0	0	0	1	0.03	86	2.4	84	2.35	83	2.65	91	3.03	2161
Cluster-22178.105545	21.27	0.9	20.29	0.84	11.78	0.53	8.64	0.39	101.43	4.52	118.13	5.26	159.97	8.15	114.57	6.09	1452
Cluster-22178.105549	0	0	0	0	0	0	2.52	0.15	31.78	1.87	7.74	0.46	17.1	1.15	10.63	0.75	1161
Cluster-22178.105550	4.32	0.04	0	0	0	0	0	0	65.66	0.7	34.44	0.37	79.46	0.97	83.33	1.06	5237
Cluster-22178.105553	17.6	0.18	19.31	0.19	5.31	0.06	2.48	0.03	600.44	6.5	613.84	6.66	573.6	7.1	535.46	6.93	5163
Cluster-22178.105559	0	0	0	0	2	0.04	0	0	0	0	26.27	0.52	21	0.48	23.65	0.56	2929
Cluster-22178.105562	0	0	0.97	0.01	3.82	0.04	3.83	0.04	23.53	0.26	36.88	0.41	15.38	0.2	48.14	0.64	5034
Cluster-22178.105567	0	0	0	0	4	0.05	1	0.01	108.19	1.28	46.58	0.55	94	1.27	83.44	1.18	4757
Cluster-22178.105568	1	0.03	0.3	0.01	0	0	0	0	44.5	1.62	21.09	0.77	36	1.5	43.21	1.88	1717
Cluster-22178.105571	0	0	8.11	0.27	0	0	0	0	37.39	1.36	47.83	1.74	39.05	1.63	24.39	1.06	1716
Cluster-22178.105581	6	0.09	1.75	0.03	3	0.05	0	0	154.47	2.5	116.77	1.9	130.36	2.41	116.78	2.26	3535
Cluster-22178.105601	15.18	0.14	25.81	0.23	0	0	29.2	0.28	240.29	2.29	202.33	1.93	222.83	2.43	89.04	1.01	5829
Cluster-22178.105602	1	0.02	0	0	1	0.02	0	0	832.08	17.86	612.65	13.17	497.34	12.2	640.72	16.43	2733
Cluster-22178.105617	0	0	0	0	5	0.06	0	0	111.85	1.42	79.11	1	85.67	1.24	85.46	1.29	4455
Cluster-22178.105618	0	0	0	0	0	0	1.41	0.03	28.23	0.59	17.27	0.36	8.6	0.21	16.85	0.42	2789
Cluster-22178.105627	0	0	0	0	1	0.21	0	0	15.25	3.18	29.96	6.15	15.4	3.68	15.58	3.85	515
Cluster-22178.105634	11	1.17	13	1.34	7	0.79	7.89	0.91	94.05	10.52	82.74	9.19	128	16.4	87.06	11.59	735
Cluster-22178.105659	1	0.04	3	0.11	0	0	2	0.08	31.44	1.25	62.03	2.46	114.39	5.2	36.39	1.73	1596
Cluster-22178.105669	6	0.07	8	0.09	9	0.11	4	0.05	282.97	3.6	295.86	3.77	218.79	3.18	247.41	3.76	4438
Cluster-22178.105670	7.73	0.19	7.21	0.17	5.98	0.16	9.5	0.25	169.2	4.41	162.53	4.24	207.54	6.19	161.29	5.02	2296
Cluster-22178.105675	4	0.07	2	0.04	0	0	1	0.02	425.82	8.03	414.23	7.83	320.1	6.9	353.18	7.96	3074
Cluster-22178.105676	0.96	0.01	0	0	0	0	0	0	60.03	0.77	40.58	0.52	115.1	1.69	182.62	2.81	4383
Cluster-22178.105691	0	0	5.27	0.09	0	0	8.61	0.16	22.89	0.42	34.68	0.64	14.27	0.3	51.24	1.12	3160
Cluster-22178.105692	1.55	0.06	2.73	0.11	0	0	0.39	0.02	107.12	4.54	68.21	2.89	94.83	4.59	53.85	2.72	1513
Cluster-22178.105693	3.45	0.06	0	0	0	0	0	0	48.89	0.87	105.31	1.87	20.45	0.41	48.91	1.04	3253
Cluster-22178.105694	2.25	0.04	0	0	0	0	0	0	27.73	0.56	51.86	1.04	53.05	1.21	31.63	0.76	2911
Cluster-22178.105696	1	0.05	0	0	1	0.06	0	0	18	1.03	15	0.85	23	1.5	15	1.02	1190
Cluster-22178.105704	1	0.03	1	0.03	0	0	0	0	666.31	22.15	627.7	20.87	657.67	25	656.34	26.05	1857
Cluster-22178.105710	0	0	2	0.07	0	0	0	0	158.25	6.1	158.37	6.1	125	5.51	133	6.12	1637
Cluster-22178.105713	1	0.03	1.82	0.06	3.75	0.14	0	0	41.7	1.51	17.82	0.65	24.49	1.02	21.99	0.95	1723
Cluster-22178.105731	3.53	0.07	0	0	1.74	0.04	3.46	0.08	28.93	0.62	50.44	1.08	37.21	0.91	13.32	0.34	2750
Cluster-22178.105750	0	0	1.17	0.06	0	0	0	0	254.51	13.95	204.18	11.17	123.44	7.74	136.48	8.92	1229
Cluster-22178.105756	2	0.17	2	0.16	3	0.27	0	0	204.89	18.23	191.89	16.99	190.97	19.45	206.76	21.91	857
Cluster-22178.105757	4	0.55	1	0.13	0	0	1	0.15	84	12.12	92	13.15	97	16.05	82	14.07	628
Cluster-22178.105758	0	0	0	0	4	0.33	2	0.17	226.52	18.34	155.72	12.56	119.38	11.06	135.97	13.12	916
Cluster-22178.105759	0	0	3	0.21	0	0	0	0	64.48	4.88	59.28	4.47	96.62	8.38	61.03	5.51	961
Cluster-22178.105763	0	0	0	0	0	0	3.57	0.05	13.39	0.17	52.55	0.67	21.86	0.32	16.41	0.25	4459
Cluster-22178.105765	0	0	1	0.02	0	0	0	0	302.89	8	266.76	7.05	258.79	7.81	189.92	5.99	2270
Cluster-22178.105766	4	0.25	8	0.49	4	0.27	6	0.4	96.07	6.32	95.54	6.27	49	3.69	46.73	3.67	1067
Cluster-22178.105771	11.97	0.26	9.95	0.21	0	0	6.58	0.15	71.66	1.62	76.16	1.73	126.76	3.28	98.1	2.65	2603
Cluster-22178.105799	0	0	2.53	0.03	1.79	0.02	0	0	60.22	0.74	63.26	0.78	41.93	0.59	52.98	0.78	4586
Cluster-22178.105800	11.89	0.36	12.3	0.36	15	0.48	9	0.29	543.98	17.39	551.1	17.62	386.75	14.13	409.19	15.62	1921
Cluster-22178.105817	16	1.23	6	0.45	10	0.81	6	0.49	60.29	4.85	58.18	4.66	137.87	12.7	117.83	11.3	920
Cluster-22178.105835	0	0	2	0.02	2	0.02	4	0.05	60.03	0.73	120.53	1.46	95.51	1.32	82.52	1.19	4647
Cluster-22178.105837	5	0.42	0	0	0	0	0	0	63	5.6	35	3.1	66	6.72	42	4.45	857
Cluster-22178.105848	0	0	3.66	0.1	0	0	0	0	14.8	0.45	14.96	0.46	30.23	1.06	20.22	0.74	1993
Cluster-22178.105858	4.57	0.22	3.67	0.17	6.1	0.31	0	0	361.52	18.46	341.38	17.41	304.13	17.76	339.09	20.65	1300
Cluster-22178.105859	1	0.04	0	0	0	0	0	0	56.76	2.35	46.92	1.94	26.43	1.25	42.1	2.08	1541
Cluster-22178.105863	5	0.2	11.96	0.46	7	0.29	8	0.34	68.71	2.88	99.54	4.17	80.41	3.85	98.53	4.92	1528
Cluster-22178.105865	23.09	0.92	29.52	1.14	7.54	0.32	10.72	0.45	141.45	5.89	194.56	8.09	133.56	6.35	115.52	5.74	1536
Cluster-22178.105866	1	0.04	0	0	1	0.04	1	0.04	64	2.39	52	1.94	61	2.6	42	1.87	1684
Cluster-22178.105871	1	0.11	0	0	0	0	0	0	40	4.67	44	5.1	34	4.55	31	4.31	715
Cluster-22178.105878	0	0	6	0.02	0	0	0	0	1545.05	6.11	1352.97	5.36	1446.06	6.53	1634.84	7.72	13694
Cluster-22178.105879	2	0.01	0	0	10	0.04	1	0	526.95	2.13	643.03	2.6	152.94	0.71	295.16	1.42	13406
Cluster-22178.105880	0	0	0	0	0	0	1	0.1	13	1.24	8	0.76	17	1.86	12	1.37	815
Cluster-22178.105888	1	0.02	4	0.08	1	0.02	0	0	26	0.59	40	0.91	53	1.37	42	1.14	2599
Cluster-22178.105889	1	0.04	1	0.04	0	0	0	0	92	4.27	57.17	2.65	53.76	2.85	45.49	2.52	1404
Cluster-22178.105895	2.45	0.03	3	0.04	1.94	0.03	4	0.06	442.05	6.05	369.5	5.06	331.42	5.18	321.18	5.25	4142
Cluster-22178.105901	3.76	0.04	0	0	4.92	0.05	0	0	126.25	1.39	136	1.5	117.14	1.48	97.59	1.29	5074
Cluster-22178.105905	1.6	0.03	5	0.08	0	0	3	0.05	408.74	7.09	403	7	332	6.58	293.81	6.09	3321
Cluster-22178.105913	15.78	0.73	21.42	0.97	12.68	0.62	16.39	0.81	201.97	9.85	202.74	9.87	104.84	5.85	125.18	7.28	1349
Cluster-22178.105915	11	0.18	22	0.35	9	0.16	3	0.05	693	12.01	660	11.45	604	11.96	594	12.29	3324
Cluster-22178.105919	0	0	1	0.04	0	0	0	0	42.35	1.9	19.02	0.85	20.68	1.06	22.99	1.23	1445
Cluster-22178.105922	0	0	0	0	0	0	1	0.05	5.61	0.27	15.15	0.73	16.58	0.91	7.19	0.41	1362
Cluster-22178.105930	2	0.03	1.91	0.02	0	0	0	0	478.02	6.54	527.2	7.22	465.82	7.28	411.8	6.73	4143
Cluster-22178.105938	0	0	0	0	1.13	0.07	0	0	54.69	3.14	50.19	2.88	43.08	2.83	56.37	3.86	1185
Cluster-22178.105939	0	0	2	0.04	0	0	1	0.02	26	0.49	48	0.91	27	0.58	18	0.41	3063
Cluster-22178.105940	3.9	0.14	0	0	0	0	0	0	825.68	32.21	752.74	29.36	449.39	20.05	344.9	16.06	1621
Cluster-22178.105942	0	0	0	0	0	0	1	0.06	46.34	2.87	61.47	3.8	44.83	3.17	46.79	3.45	1118
Cluster-22178.105946	3.2	0.07	4	0.09	4	0.09	3	0.07	48.36	1.12	55.35	1.29	40	1.06	40.69	1.13	2543
Cluster-22178.105949	0	0	0	0	1	0.06	0	0	196.31	12.11	187.88	11.56	204.57	14.43	150	11.03	1121
Cluster-22178.105952	0	0	0	0	0	0	4.75	0.06	31.36	0.41	39.79	0.53	42.05	0.64	42.1	0.66	4275
Cluster-22178.105956	1	0.04	0	0	0	0	0	0	16.44	0.75	17.03	0.78	11.18	0.58	8.25	0.45	1423
Cluster-22178.105961	2.03	0.02	0	0	0	0	0	0	38.58	0.44	22.04	0.25	39.82	0.52	32.9	0.45	4891
Cluster-22178.105964	6	0.97	2	0.31	1	0.17	0	0	63.49	10.81	59.48	10.01	66	12.89	52	10.52	572
Cluster-22178.105967	0	0	14.55	1.1	0	0	19.65	1.65	279.7	22.96	212.87	17.4	253	23.77	178	17.41	907
Cluster-22178.105975	1	0.03	3	0.07	2	0.05	0	0	66.67	1.77	0	0	73.34	2.23	66.7	2.12	2259
Cluster-22178.106010	0	0	0	0	0.79	0.04	0	0	28.79	1.41	20.73	1.01	17.88	1	17.92	1.05	1345
Cluster-22178.106016	0.91	0.04	2	0.09	1	0.05	1	0.05	34.27	1.69	36.09	1.78	46.2	2.6	37.77	2.22	1338
Cluster-22178.106025	2	0.03	3	0.05	0	0	2	0.04	306.93	5.36	309.11	5.41	275.96	5.51	303.55	6.34	3298
Cluster-22178.106026	0	0	0	0	1	0.03	0	0	6.03	0.16	9.89	0.26	16.04	0.48	19.44	0.61	2289
Cluster-22178.106029	1.66	0.03	1	0.02	1	0.02	0	0	614.02	12.68	458.88	9.49	378.45	8.93	414.48	10.23	2830
Cluster-22178.106034	6	0.33	7	0.38	4	0.23	3	0.18	260	15.07	272	15.74	188	12.47	189	13.07	1176
Cluster-22178.106036	0	0	5	0.04	12	0.11	0	0	49.2	0.44	69.59	0.62	45.59	0.46	22.93	0.24	6263
Cluster-22178.106037	9.04	0.08	0	0	0	0	0	0	54.5	0.53	197.62	1.92	119.31	1.32	324.31	3.75	5745
Cluster-22178.106041	0	0	0	0	0	0	12	0.11	58.47	0.51	20.39	0.18	66.05	0.65	58.48	0.61	6389
Cluster-22178.106043	4	0.26	5	0.32	3	0.21	0	0	138	9.54	145	10	74	5.85	73	6.02	1028
Cluster-22178.106044	15	0.23	13	0.2	8	0.13	4	0.07	1238.56	20.16	1029.58	16.79	702.39	13.07	892.5	17.36	3521
Cluster-22178.106050	6	0.16	3	0.08	2	0.06	3	0.09	88.72	2.49	74.97	2.1	88	2.82	87	2.91	2153
Cluster-22178.106055	24.9	0.49	26.92	0.52	19.01	0.4	7.29	0.15	316.23	6.56	287.89	5.98	185.6	4.4	179.33	4.44	2821
Cluster-22178.106059	0	0	18.77	0.11	0	0	34.72	0.22	542.04	3.32	400.51	2.46	157.92	1.1	243.52	1.78	8939
Cluster-22178.106075	1	0.32	0	0	0	0	0	0	175.41	57.85	196.31	63.09	218.11	82.87	146.09	56.92	421
Cluster-22178.106092	2	0.03	3	0.04	6	0.09	5	0.07	474.8	6.8	435.72	6.25	451.43	7.39	436.41	7.46	3968
Cluster-22178.106094	0	0	0	0	0	0	3	0.09	16.67	0.47	21.63	0.61	17.88	0.57	9.67	0.32	2159
Cluster-22178.106095	0	0	0	0	1	0.04	0	0	66.32	2.52	54.96	2.09	49.05	2.13	49.33	2.24	1655
Cluster-22178.106098	9	0.06	14	0.09	12.94	0.09	6	0.04	1128.06	7.53	1127.67	7.55	830.37	6.33	646.89	5.16	8214
Cluster-22178.106099	0	0	0	0	2.06	0.02	0	0	1128.47	12.7	1246.33	14.06	882.19	11.34	945.61	12.71	4978
Cluster-22178.10610	4	0.13	0	0	5.92	0.21	0	0	46.12	1.6	40.95	1.42	0	0	28.95	1.2	1795
Cluster-22178.106106	0	0	4.26	0.03	0	0	0	0	292.63	2.2	247.77	1.87	253.57	2.18	227.03	2.04	7315
Cluster-22178.106125	2	0.06	0	0	0	0	0	0	47	1.43	50	1.52	53	1.84	36	1.31	2005
Cluster-22178.106132	1.69	0.07	3.02	0.11	3.33	0.14	0	0	336.72	13.67	393.05	15.95	257.16	11.94	279.17	13.53	1568
Cluster-22178.106133	1	0.1	3	0.3	0	0	0	0	99	10.75	125	13.49	103	12.81	102	13.19	749
Cluster-22178.106137	9	0.27	5	0.15	3	0.1	2	0.06	74	2.35	64	2.03	71	2.58	52	1.97	1931
Cluster-22178.106147	2.59	0.06	0	0	0	0	0	0	60.13	1.5	72.81	1.82	37.91	1.08	22.42	0.67	2389
Cluster-22178.10615	12.61	0.46	0	0	5	0.19	0	0	65	2.47	31.25	1.19	52.47	2.28	51.01	2.31	1658
Cluster-22178.106172	1	0.02	0	0	0	0	1	0.02	57	0.99	62	1.08	58	1.16	56	1.17	3304
Cluster-22178.106184	1	0.07	0	0	0	0	2	0.14	15	1.06	17	1.19	16	1.29	29	2.43	1014
Cluster-22178.106199	0	0	1	0.02	2	0.04	0	0	31.65	0.56	31.98	0.57	30.44	0.61	23.67	0.5	3263
Cluster-22178.106200	8.22	0.53	11.2	0.7	6.75	0.46	4.56	0.31	105.58	7.12	124.84	8.4	103.79	8.01	88.28	7.1	1047
Cluster-22178.106201	1	0.03	0	0	0	0	0	0	163	4.51	170	4.7	134	4.24	123	4.06	2180
Cluster-22178.106208	14.16	0.09	19	0.12	24	0.16	13	0.09	312.99	2.12	388	2.64	229.77	1.78	320.7	2.6	8091
Cluster-22178.106218	7	0.5	3.29	0.23	7	0.53	7	0.54	85.79	6.45	47.4	3.55	40.37	3.48	47.85	4.29	966
Cluster-22178.106220	1	0.03	0	0	4	0.14	1	0.04	79.16	2.75	81.39	2.83	114.46	4.54	106.2	4.4	1789
Cluster-22178.106222	0	0	1	0.01	0	0	0	0	25.21	0.35	20.88	0.29	24.94	0.39	28.73	0.47	4133
Cluster-22178.106226	0	0	5	0.15	0	0	0	0	52.15	1.64	57.99	1.82	37.44	1.34	0	0	1951
Cluster-22178.106233	2.21	0.03	0	0	0	0	0	0	30.28	0.45	22.13	0.33	59.77	1.02	56.64	1.02	3799
Cluster-22178.106242	0	0	0	0	1.81	0.06	0	0	145.1	4.47	152.83	4.71	160.53	5.65	121.27	4.46	1983
Cluster-22178.106252	7	0.52	5	0.36	6.54	0.51	5	0.39	1092.09	84.29	844.92	64.98	457.25	40.39	437.54	40.25	948
Cluster-22178.106258	0	0	3.36	0.05	3.64	0.06	4.94	0.09	161.91	2.81	121.78	2.12	107.54	2.13	87.21	1.81	3317
Cluster-22178.106285	11.69	0.08	6.44	0.05	7.47	0.06	13.52	0.1	206.35	1.56	345.41	2.62	233.75	2.02	244.5	2.21	7283
Cluster-22178.106287	0	0	0	0	0	0	2	0.21	36.75	3.84	42.4	4.41	56.39	6.75	37.07	4.62	768
Cluster-22178.106297	8.68	0.57	6.49	0.42	7.53	0.53	0	0	39.3	2.73	45.73	3.16	49.02	3.89	51.22	4.24	1025
Cluster-22178.106298	4.32	0.2	23.96	1.07	5.34	0.26	9	0.44	103.68	5	86.19	4.16	75.81	4.18	57.14	3.29	1360
Cluster-22178.106299	3	0.19	1	0.06	2	0.13	3	0.2	34	2.24	33	2.17	29	2.19	23	1.81	1066
Cluster-22178.106302	1	0.05	0	0	0	0	0	0	28.51	1.48	45.78	2.37	28.69	1.7	33.02	2.04	1284
Cluster-22178.106306	2	0.24	0	0	0	0	0	0	41	5.22	45	5.69	53.5	7.81	40	6.06	677
Cluster-22178.106309	12	0.26	5	0.1	7	0.16	5	0.11	151	3.39	140	3.15	105	2.7	134	3.6	2623
Cluster-22178.106312	7	0.09	6	0.08	0	0	2	0.03	121.94	1.68	108.25	1.49	77.9	1.22	79.95	1.31	4122
Cluster-22178.106328	0	0	2	0.07	0	0	0	0	101.87	4	87.38	3.43	64.83	2.91	53.71	2.52	1612
Cluster-22178.106330	0	0	2.39	0.11	1	0.05	3	0.16	102.51	5.31	106.52	5.51	100.19	5.94	93.64	5.79	1285
Cluster-22178.106334	1.35	0.04	0	0	0	0	0	0	12.12	0.39	28.22	0.91	20.83	0.77	15.71	0.61	1903
Cluster-22178.106345	0	0	13.73	0.24	0	0	7.32	0.14	68.19	1.31	81.59	1.57	71	1.56	38.51	0.88	3029
Cluster-22178.106354	2	0.08	0	0	0	0	0	0	67.38	2.92	68.05	2.94	70.46	3.49	35.93	1.86	1487
Cluster-22178.106360	0	0	1.08	0.03	0	0	0	0	56.47	1.64	68.22	1.98	81.19	2.7	34.65	1.2	2088
Cluster-22178.106367	3	0.07	0	0	0	0	0	0	42.57	1	65.86	1.54	68	1.82	55	1.54	2530
Cluster-22178.106372	3	0.2	3	0.2	0	0	0	0	79	5.59	73	5.15	40	3.24	53	4.47	1010
Cluster-22178.106381	1	0.01	0	0	0	0	0	0	25.29	0.39	26.71	0.41	10.07	0.18	26.12	0.48	3704
Cluster-22178.106392	23	0.25	13	0.14	6	0.07	6	0.07	155.27	1.78	165.51	1.91	152.67	2	0.34	0	4879
Cluster-22178.106397	1.45	0.01	0	0	0	0	0	0	59.63	0.61	69.25	0.71	57.75	0.67	0	0	5485
Cluster-22178.106400	0	0	0	0	0	0	5	0.08	140.72	2.08	130.79	1.94	125.86	2.12	71.16	1.26	3853
Cluster-22178.106417	4.83	0.38	5	0.38	3.33	0.28	7	0.59	60.4	4.97	41.07	3.36	34.95	3.29	47.47	4.65	906
Cluster-22178.106429	9.75	0.19	21.23	0.4	5.02	0.1	32.02	0.66	97.01	1.96	105.77	2.14	93.07	2.15	74.01	1.79	2889
Cluster-22178.106436	1.38	0.26	0	0	1.15	0.24	0	0	4.3	0.86	17.24	3.39	27.13	6.22	19.91	4.72	526
Cluster-22178.106437	21.62	3.13	18	2.51	27.85	4.3	29	4.54	135.83	20.61	93.48	14.04	113.37	19.73	71.36	12.87	610
Cluster-22178.106443	13.32	0.12	4.59	0.04	5.55	0.05	5.52	0.05	69.05	0.64	89.7	0.83	66.1	0.7	77.09	0.85	6018
Cluster-22178.106444	1	0.16	2	0.3	1	0.17	0	0	17	2.82	22	3.61	15	2.86	14	2.76	580
Cluster-22178.106466	1.78	0.06	12.94	0.4	3.37	0.11	0.59	0.02	69.71	2.32	36.14	1.2	38	1.45	16.2	0.64	1854
Cluster-22178.106470	0	0	0	0	7.63	0.36	0	0	36.46	1.72	36.36	1.71	34.7	1.87	36.6	2.06	1387
Cluster-22178.106482	0	0	12	0.37	19	0.63	5.33	0.18	86	2.86	120	3.99	74.35	2.82	48.55	1.92	1859
Cluster-22178.106499	7.61	0.13	13.89	0.23	8.45	0.15	3.23	0.06	93.93	1.68	100.63	1.8	41.44	0.85	43.58	0.93	3233
Cluster-22178.106531	2	0.06	0	0	0	0	0	0	65.26	2.18	76.96	2.57	64.78	2.47	48.83	1.95	1849
Cluster-22178.106536	0	0	0	0	6.23	0.26	0	0	57.51	2.37	31.22	1.28	26.82	1.26	26.38	1.29	1551
Cluster-22178.106537	2	0.11	1	0.05	1	0.06	1	0.06	35.59	2.07	53.82	3.12	36.54	2.43	22.07	1.53	1173
Cluster-22178.106539	0	0	1.95	0.05	0	0	0	0	86.41	2.61	59.04	1.78	55.1	1.9	72.08	2.6	2018
Cluster-22178.106541	1	0.11	3	0.31	0.7	0.08	0	0	36.32	4.1	19.66	2.21	51.44	6.66	28.93	3.89	730
Cluster-22178.106542	0.5	0.04	3	0.24	2	0.18	0.5	0.04	31	2.72	41	3.58	31	3.11	23	2.4	866
Cluster-22178.106545	6	0.5	7	0.57	7	0.62	8	0.72	77	6.74	63	5.49	39	3.91	49	5.11	867
Cluster-22178.106554	0	0	2.37	0.14	3	0.19	2	0.13	55.75	3.5	58.89	3.69	47.88	3.44	30.34	2.27	1105
Cluster-22178.106570	0	0	4	0.21	0	0	0	0	40.17	2.32	57.25	3.29	41.81	2.76	62	4.26	1181
Cluster-22178.106589	0	0	0	0	0	0	1	0.03	38	1.12	27	0.79	49	1.65	36	1.26	2066
Cluster-22178.106591	0	0	0	0	1	0.02	0	0	20.33	0.49	18.54	0.45	24.88	0.69	14	0.41	2446
Cluster-22178.106592	9	0.22	12	0.29	20	0.52	8	0.21	53	1.37	65	1.68	62	1.83	79	2.44	2313
Cluster-22178.106599	0	0	0	0	1.13	0.05	0	0	24.69	1.09	23.08	1.02	15.59	0.79	23.8	1.26	1458
Cluster-22178.106602	0	0	4	0.14	0	0	2	0.08	159.15	5.94	176.45	6.58	165.79	7.07	121.27	5.4	1683
Cluster-22178.106622	4	0.05	2	0.02	2	0.02	7	0.09	51.11	0.61	45.32	0.54	27.2	0.37	28.26	0.4	4697
Cluster-22178.106626	2	0.05	5	0.12	0	0	0	0	52.39	1.33	82.25	2.09	64.85	1.88	59.53	1.81	2349
Cluster-22178.106631	55	2.61	54	2.49	16	0.8	31	1.57	143	7.12	185	9.19	190	10.81	156	9.26	1327
Cluster-22178.106636	0	0	1	0.02	0	0	0	0	26.86	0.47	21.01	0.37	34.62	0.7	30.29	0.64	3265
Cluster-22178.106638	0	0	0	0	0	0	1	0.01	28.47	0.41	33.41	0.48	54.39	0.9	21.74	0.38	3931
Cluster-22178.106646	9.09	0.16	19.82	0.34	10	0.19	6	0.11	304.5	5.63	380.63	7.05	310.56	6.56	256.05	5.65	3132
Cluster-22178.106653	9	0.27	2.85	0.08	3.87	0.12	0	0	498.43	15.47	479.93	14.9	328.13	11.64	434.94	16.11	1971
Cluster-22178.106654	10	0.24	9	0.21	22	0.55	22	0.56	141.97	3.52	129.23	3.21	134.36	3.81	117.13	3.47	2399
Cluster-22178.106665	1	0.09	0	0	1	0.1	0	0	46	4.34	55	5.16	43	4.64	53	5.96	823
Cluster-22178.106670	0	0	1	0.02	0	0	2.53	0.05	182.71	3.6	78.19	1.54	88.65	2	73.16	1.72	2954
Cluster-22178.106676	0	0	0	0	2.06	0.04	1	0.02	22.89	0.44	10.42	0.2	32.47	0.72	63.53	1.47	2995
Cluster-22178.106681	0	0	0	0	5.37	0.11	14	0.3	80.59	1.7	38.64	0.82	45.36	1.09	50.99	1.28	2779
Cluster-22178.106684	0	0	2	0.02	0	0	1	0.01	83	0.97	95	1.11	102	1.36	68	0.95	4799
Cluster-22178.106686	0	0	1	0.03	0	0	1.38	0.05	82.1	2.91	80.24	2.85	37.66	1.53	29.58	1.25	1757
Cluster-22178.106690	0	0	8	0.2	0	0	3	0.08	61.9	1.7	79.21	2.18	49.75	1.56	40.84	1.34	2195
Cluster-22178.106697	9	0.11	4	0.05	5	0.06	2.62	0.03	500.09	6.47	533.57	6.91	430.15	6.35	446.82	6.9	4366
Cluster-22178.106698	0	0	0	0	0	0	1.38	0.02	93.13	1.39	134.74	2.02	87.51	1.5	123.7	2.21	3808
Cluster-22178.106707	1	0.01	0	0	0	0	0	0	22.64	0.18	10.86	0.09	21.58	0.2	21.27	0.2	6865
Cluster-22178.106709	0	0	1	0.21	0	0	0	0	64	14.47	53	11.78	74	19.22	23	6.16	495
Cluster-22178.106721	0	0	0	0	1	0.03	3	0.08	71	1.94	59	1.61	42	1.31	54	1.76	2203
Cluster-22178.106728	5	0.07	0	0	0	0	0	0	303.94	4.66	262.07	4.02	219.54	3.84	176.98	3.24	3725
Cluster-22178.106733	0	0	0	0	1	0.02	0	0	116.59	1.9	53.25	0.87	64	1.19	13.68	0.27	3519
Cluster-22178.106753	4	0.08	6	0.12	2	0.04	4	0.09	318.43	6.84	305	6.56	318.31	7.82	421.25	10.81	2731
Cluster-22178.106771	55.51	0.5	48.05	0.43	54.19	0.52	40.21	0.39	278.09	2.65	146.97	1.4	173.18	1.89	206.39	2.35	5828
Cluster-22178.106772	0	0	0	0	1	0.02	2	0.04	23.94	0.43	39.4	0.7	37.51	0.76	49.57	1.05	3247
Cluster-22178.106777	2	0.05	6	0.13	6	0.14	2	0.05	157	3.76	177	4.25	126	3.45	138	3.95	2475
Cluster-22178.106779	28.8	1.59	9.56	0.51	0	0	0	0	57.73	3.34	100.12	5.79	75.36	4.99	66.07	4.56	1177
Cluster-22178.106787	0	0	1	0.06	0	0	0	0	17.57	1.23	23.17	1.61	22.64	1.81	11.37	0.95	1020
Cluster-22178.106798	20.94	0.63	0	0	0	0	0	0	73.99	2.34	106.36	3.36	46.79	1.69	24.98	0.94	1941
Cluster-22178.106801	47.48	1.43	62.46	1.83	21.09	0.67	25.5	0.82	829.2	26.21	817.5	25.85	649.69	23.47	702.97	26.52	1940
Cluster-22178.106805	4.07	0.11	12.59	0.34	7.19	0.21	4.42	0.13	99.74	2.89	40.7	1.18	57.57	1.91	34.81	1.21	2091
Cluster-22178.106809	0	0	0	0	59.3	2.07	38.09	1.35	159.54	5.54	164.14	5.7	127.54	5.07	102.58	4.25	1788
Cluster-22178.106812	0	0	0	0	2	0.07	3	0.1	19.72	0.67	17.76	0.6	17.68	0.68	19.51	0.79	1834
Cluster-22178.10682	3	0.22	4	0.29	1	0.08	0	0	68	5.27	61	4.71	42	3.73	36	3.33	945
Cluster-22178.106823	0	0	1.64	0.02	0	0	0	0	133.57	1.51	146.44	1.66	100.31	1.29	127.98	1.72	4967
Cluster-22178.106825	4.55	0.33	5.37	0.38	1.83	0.14	0	0	65	4.95	80.83	6.14	66.65	5.81	69.22	6.29	957
Cluster-22178.10683	1	0.13	0	0	2	0.28	1	0.14	35.91	4.97	30	4.11	40	6.34	34	5.59	644
Cluster-22178.106844	0	0	0	0	0	0	6.57	0.04	177.04	1.12	142.81	0.91	147.65	1.07	186.29	1.41	8634
Cluster-22178.106850	1	0.02	0	0	0	0	0	0	56.09	1	29.01	0.52	36.05	0.73	22.02	0.47	3245
Cluster-22178.106851	0	0	0	0	4	0.16	0	0	23	0.92	28	1.12	17	0.78	11	0.53	1586
Cluster-22178.106853	1	0.11	4	0.44	0	0	0	0	26	3.1	33	3.9	43	5.87	29	4.11	706
Cluster-22178.106862	1	0.01	5	0.07	3	0.05	0	0	136.35	2.07	113.43	1.73	121.08	2.1	128.49	2.33	3750
Cluster-22178.106866	0	0	1	0.11	0	0	0	0	54	6.7	61	7.51	38	5.4	65	9.6	688
Cluster-22178.106868	0	0	0	0	3	0.06	2	0.04	575.29	11.26	451.33	8.85	497.82	11.14	375.92	8.79	2972
Cluster-22178.106872	0	0	1	0.03	0	0	2	0.07	143.07	5.11	116.82	4.17	114.83	4.69	126.77	5.41	1746
Cluster-22178.106875	4	0.03	2	0.01	3	0.02	0	0	398.62	2.74	463.27	3.19	345.14	2.71	377.67	3.1	7988
Cluster-22178.106881	2.02	0.41	2	0.39	2	0.44	1	0.22	37.73	8.05	32.06	6.73	18.18	4.45	32.29	8.17	509
Cluster-22178.106885	0	0	0	0	0	0	2.36	0.05	62.44	1.32	70.17	1.49	65.21	1.58	66.56	1.68	2765
Cluster-22178.106886	0	0	9	0.1	6	0.07	9	0.1	51.25	0.59	72.16	0.83	56.04	0.73	33.69	0.46	4899
Cluster-22178.106905	5.03	0.07	2.46	0.03	3.06	0.04	1.12	0.02	90.7	1.23	64.45	0.88	102.37	1.59	79.1	1.28	4170
Cluster-22178.106909	0	0	0	0	1.13	0.05	0	0	38.3	1.61	14.58	0.61	33.51	1.61	43.63	2.19	1522
Cluster-22178.106911	0	0	0	0	1	0.04	0	0	11.38	0.44	18.91	0.73	14.09	0.62	12.86	0.59	1638
Cluster-22178.106913	21.66	0.86	13.05	0.51	0	0	0	0	67.69	2.83	78.79	3.3	60.87	2.91	89.57	4.48	1528
Cluster-22178.106914	0	0	1.74	0.07	0	0	0	0	24.28	1.04	32.57	1.4	37.66	1.85	14.73	0.76	1494
Cluster-22178.106928	0	0	0	0	0	0	1	0.03	26.19	0.68	27.82	0.72	2.49	0.07	27.02	0.83	2312
Cluster-22178.106932	6.54	0.47	11.49	0.8	9.74	0.74	8.8	0.68	287.77	21.58	308.16	23.03	242.69	20.83	188.16	16.82	968
Cluster-22178.106941	1.79	0.03	0	0	0	0	2	0.03	32.31	0.52	48.64	0.78	19.19	0.35	1.85	0.04	3581
Cluster-22178.106959	0	0	1.78	0.07	1.95	0.08	0	0	35.24	1.43	35.82	1.45	22.68	1.05	15.12	0.73	1571
Cluster-22178.106961	0	0	1.9	0.04	3.82	0.09	1	0.03	20.53	0.5	33.3	0.82	32	0.9	32	0.94	2420
Cluster-22178.106985	0	0	2	0.07	1	0.04	0	0	235.59	8.44	302.72	10.85	253.29	10.37	224.58	9.6	1742
Cluster-22178.106992	0.5	0.01	2	0.03	0	0	1	0.02	98	1.77	0	0	53.5	1.11	72	1.56	3193
Cluster-22178.106994	0.5	0.01	2	0.03	0	0	1	0.02	98	1.77	159	2.88	53.5	1.11	72	1.56	3193
Cluster-22178.106997	0	0	0	0	7.82	0.27	12.86	0.45	78.48	2.67	68.75	2.34	53.55	2.08	60.79	2.47	1821
Cluster-22178.107002	0	0	0	0	21	0.18	0	0	62.3	0.55	115.9	1.02	27.83	0.28	35.51	0.37	6327
Cluster-22178.107003	9	0.08	19.15	0.16	0	0	6.69	0.06	195.79	1.74	130.37	1.16	151.46	1.54	149.71	1.59	6243
Cluster-22178.107004	0	0	5.85	0.08	0	0	3.31	0.05	33.91	0.52	18.74	0.29	36.71	0.65	13.78	0.25	3702
Cluster-22178.107006	0.01	0	1	0.04	2.67	0.13	0	0	34.66	1.62	26.86	1.26	18.75	1	13.41	0.75	1395
Cluster-22178.107009	5	0.25	0	0	0	0	0	0	27.44	1.45	42.83	2.26	25.14	1.52	31.07	1.95	1267
Cluster-22178.107016	1.26	0.13	0	0	3	0.34	3	0.35	54.3	6.08	58.14	6.47	52.33	6.72	39.31	5.24	734
Cluster-22178.107029	0	0	1	0.11	0	0	1	0.12	17	2	17.67	2.07	9	1.21	12.61	1.77	711
Cluster-22178.107039	10	0.42	3	0.12	1	0.04	3	0.13	130.42	5.76	138.89	6.13	99.46	5.02	104.44	5.5	1463
Cluster-22178.107049	2	0.27	0	0	1	0.14	3	0.44	24	3.38	30	4.19	20	3.23	18	3.02	637
Cluster-22178.107077	1	0.52	0	0	0	0	0	0	18	9.84	19	9.95	9	5.7	5	3.21	356
Cluster-22178.107082	0	0	4.91	0.07	13.86	0.2	0	0	119.98	1.77	92.45	1.36	133.75	2.25	111.47	1.96	3865
Cluster-22178.107083	21	1.03	12	0.57	10	0.52	6	0.32	107	5.52	134	6.9	104	6.14	89	5.48	1289
Cluster-22178.107090	0	0	5.34	0.4	0	0	0	0	28.49	2.33	42.4	3.45	31.24	2.92	20.11	1.96	910
Cluster-22178.107102	1	0.03	0	0	0	0	0	0	58	1.62	47	1.31	44	1.41	69	2.3	2160
Cluster-22178.107105	0	0	0	0	0	0	1	0.04	25.34	0.9	36.71	1.31	22.04	0.9	38.18	1.62	1750
Cluster-22178.107118	0	0	2	0.18	0	0	0	0	44.65	4.44	30.32	3	62.94	7.17	27.66	3.28	794
Cluster-22178.107144	0	0	1	0.02	1	0.02	3	0.06	61.08	1.24	81.96	1.66	68.98	1.59	79	1.91	2884
Cluster-22178.107165	0	0	1	0.04	1	0.04	0	0	40.84	1.77	39	1.69	39	1.93	36	1.86	1484
Cluster-22178.107188	0	0	2	0.05	1	0.03	1	0.03	125	3.59	161	4.62	116	3.8	116	3.97	2111
Cluster-22178.107189	4	0.08	12	0.24	2	0.04	3	0.07	357	7.61	425	9.07	288	7.02	303	7.71	2751
Cluster-22178.107212	6	0.57	5.5	0.5	4	0.4	5.42	0.55	106.4	10.54	77.65	7.65	65.56	7.44	57	6.73	796
Cluster-22178.107216	0	0	0	0	1	0.08	0	0	22.37	1.82	15.15	1.23	9.8	0.91	0	0	914
Cluster-22178.107219	0	0	0.46	0.11	2.39	0.63	0	0	20.22	5.22	32.82	8.3	12.99	3.85	14.83	4.53	466
Cluster-22178.107231	2	0.05	3	0.07	0	0	2	0.05	31.02	0.83	26.23	0.7	15.35	0.47	26.03	0.83	2249
Cluster-22178.107233	10	0.15	11	0.16	2	0.03	2	0.03	146.47	2.34	149.48	2.39	128.47	2.34	78.76	1.5	3585
Cluster-22178.107237	1	0.05	1	0.05	0	0	3	0.16	28	1.49	45	2.4	36	2.2	59	3.75	1256
Cluster-22178.107249	0	0	0	0	0	0	1	0.05	17.21	0.85	15.34	0.75	15	0.84	11.1	0.65	1338
Cluster-22178.107252	4	0.06	7	0.1	5	0.08	5	0.08	103	1.62	147	2.32	106	1.91	112	2.11	3634
Cluster-22178.107258	3.07	0.08	0	0	0	0	4.06	0.12	63.08	1.8	44.04	1.26	52.49	1.71	61.77	2.11	2120
Cluster-22178.107270	3.06	0.1	0	0	1.01	0.03	0	0	59.85	2.05	83.22	2.85	59.8	2.34	32.71	1.34	1812
Cluster-22178.107281	0	0	1.67	0.08	3	0.16	8	0.43	113.26	5.91	58.61	3.06	90.72	5.42	60.46	3.77	1277
Cluster-22178.107295	0	0	0	0	0	0	1	0.05	22	1.06	29	1.39	13	0.72	19	1.09	1364
Cluster-22178.107296	1	0.08	0	0	0	0	1	0.08	21.5	1.75	38.96	3.16	35	3.26	42.07	4.08	913
Cluster-22178.107303	0	0	0	0	2	0.07	0	0	25	0.81	25.24	0.82	18.62	0.69	1.27	0.05	1899
Cluster-22178.107307	1	0.09	0	0	4	0.36	0	0	63	5.67	52.24	4.68	33.52	3.45	49	5.25	850
Cluster-22178.107309	2	0.05	9	0.21	1	0.03	10	0.25	129	3.23	104	2.61	99	2.84	94	2.81	2379
Cluster-22178.10731	0	0	2.53	0.02	0	0	16.06	0.14	107.59	0.9	84.75	0.71	65.55	0.63	160.86	1.61	6598
Cluster-22178.107323	0	0	2	0.08	2	0.09	0	0	42	1.91	53	2.41	35	1.82	30	1.63	1428
Cluster-22178.107336	10	0.17	5.58	0.09	5	0.09	4.99	0.09	137.77	2.41	88.91	1.56	114.92	2.3	81.27	1.7	3297
Cluster-22178.107338	0	0	3.47	0.05	0	0	0	0	37.46	0.57	62.4	0.95	49.16	0.85	43.54	0.79	3759
Cluster-22178.107340	0	0	0	0	1	0.01	0	0	88.48	1.18	83.39	1.11	86.97	1.32	39.89	0.63	4253
Cluster-22178.107350	3.39	0.05	2.78	0.04	0	0	0.36	0.01	368.6	5.62	286.9	4.38	98.42	1.71	62.18	1.13	3743
Cluster-22178.107353	0	0	11.82	0.12	11.44	0.12	18.07	0.2	69.58	0.74	59.9	0.64	62.29	0.76	94.6	1.21	5228
Cluster-22178.107354	1	0.09	0	0	1.14	0.11	0	0	18	1.69	24.78	2.31	12	1.29	26	2.91	826
Cluster-22178.107355	71	0.73	66.18	0.66	47.56	0.51	27.93	0.3	277.42	2.98	237.1	2.55	210.71	2.58	180.4	2.31	5210
Cluster-22178.107364	7	0.18	2	0.05	15	0.42	24	0.68	247	6.83	249	6.89	216	6.82	198	6.53	2181
Cluster-22178.107369	0	0	1	0.04	0	0	1	0.05	28.56	1.32	29.79	1.38	13.9	0.74	8.46	0.47	1407
Cluster-22178.107391	16.48	0.45	5.98	0.16	20.45	0.59	8.98	0.26	228.91	6.59	224.3	6.46	170.16	5.6	182.78	6.28	2104
Cluster-22178.107398	0	0	0	0	0	0	4.19	0.07	444.99	7.17	334.38	5.4	382.7	7.05	442.73	8.52	3555
Cluster-22178.107402	1.67	0.08	0	0	0	0	0	0	24.23	1.2	22.11	1.1	34.13	1.94	12.24	0.73	1329
Cluster-22178.107404	1.61	0.02	0	0	1.17	0.01	0	0	98.64	1.02	89.04	0.92	61.31	0.72	42.38	0.52	5392
Cluster-22178.107408	6	0.09	1.34	0.02	2	0.03	7	0.11	101.14	1.53	121.71	1.84	134.29	2.32	124.57	2.25	3770
Cluster-22178.107410	3	0.05	4	0.07	2	0.04	2	0.04	85	1.56	62	1.14	57	1.2	46	1.01	3149
Cluster-22178.107418	0	0	0	0	2.14	0.03	1.04	0.02	13.95	0.21	21.53	0.32	9.93	0.17	15.86	0.28	3821
Cluster-22178.107425	1	0.11	0	0	4	0.46	0	0	35	3.94	23	2.57	29	3.74	29	3.88	732
Cluster-22178.107430	0	0	0	0	9.8	0.39	30.59	1.23	62.97	2.48	85.71	3.37	86.78	3.91	65.86	3.1	1608
Cluster-22178.107432	1	0.01	2.61	0.03	0	0	0	0	18.59	0.26	63.07	0.87	39.64	0.63	17.76	0.29	4101
Cluster-22178.107436	25.78	1.09	0	0	0	0	0	0	58.25	2.58	125.17	5.53	68.95	3.49	115.81	6.11	1461
Cluster-22178.107454	0	0	0	0	1.65	0.03	0	0	15.3	0.24	13.93	0.22	22.64	0.41	13.38	0.25	3635
Cluster-22178.107456	30.82	0.57	36.27	0.65	41.69	0.81	37	0.73	412.13	8	331.21	6.44	277.76	6.16	326.17	7.56	2995
Cluster-22178.10748	35.17	0.77	19.34	0.41	26.87	0.62	23.06	0.54	206.88	4.73	194.76	4.45	162.98	4.26	158.11	4.31	2584
Cluster-22178.107486	0	0	0	0	1.68	0.09	0	0	51.78	2.76	59.68	3.18	65.31	3.98	59.44	3.78	1256
Cluster-22178.107493	6	0.06	13	0.13	12	0.13	10	0.11	206.14	2.22	192.68	2.08	139.89	1.72	127.49	1.64	5181
Cluster-22178.107497	0	0	0	0	0	0	2	0.04	50	0.87	44	0.77	45	0.9	39	0.81	3299
Cluster-22178.10750	2.5	0.15	12	0.68	7.1	0.44	3	0.19	59.37	3.62	33.91	2.06	54	3.76	51.23	3.72	1132
Cluster-22178.107507	0	0	0	0	2	0.12	0	0	61.09	3.51	36.57	2.1	92.44	6.08	52.54	3.6	1184
Cluster-22178.107509	1	0.05	0	0	0	0	1	0.06	23.09	1.3	38.83	2.19	38.8	2.51	60.76	4.09	1200
Cluster-22178.107520	10	1	3.82	0.37	3.9	0.41	1	0.11	65.7	6.88	57.02	5.94	31.94	3.83	27.03	3.37	767
Cluster-22178.107526	0	0	4	0.12	0	0	1	0.03	99.35	3.34	102.57	3.45	106.57	4.1	66.26	2.66	1838
Cluster-22178.107535	3.01	0.08	1.07	0.03	5.67	0.16	1.44	0.04	70.25	1.95	66.28	1.84	51.05	1.62	44.49	1.48	2169
Cluster-22178.107536	0	0	0	0	4.51	0.05	7.4	0.08	54.48	0.56	89.57	0.92	36.47	0.43	66.24	0.81	5439
Cluster-22178.107537	13.99	0.16	20.93	0.23	7.64	0.09	0	0	180.81	2.14	165.98	1.97	95.98	1.3	82.52	1.17	4741
Cluster-22178.107539	0	0	0	0	11.18	0.15	12.15	0.16	186.46	2.42	144.17	1.87	194.5	2.88	163.75	2.54	4353
Cluster-22178.107547	0	0	8.81	0.08	0	0	0	0	38.87	0.38	52.73	0.51	32.6	0.36	21.11	0.25	5723
Cluster-22178.107550	0	0	1	0.02	0	0	1.19	0.03	168.97	3.71	205.09	4.51	165.76	4.16	142.99	3.75	2676
Cluster-22178.107576	1	0.02	0	0	5	0.11	0	0	33	0.74	60	1.34	35	0.89	34	0.91	2636
Cluster-22178.107602	29	0.81	50	1.35	52	1.52	61	1.81	318	9.27	286	8.34	267	8.9	256	8.91	2081
Cluster-22178.107603	27	0.9	14	0.45	15	0.53	10	0.36	81	2.84	89	3.12	106	4.25	62	2.59	1775
Cluster-22178.107608	1	0.09	2	0.17	0	0	0	0	15.74	1.46	20	1.84	14	1.48	16	1.76	834
Cluster-22178.107618	2.02	0.03	0	0	0	0	0	0	66.47	0.93	85.56	1.2	15.21	0.24	15.33	0.26	4038
Cluster-22178.107625	8.59	0.23	10.08	0.26	4.69	0.13	12.74	0.37	151.21	4.28	140.36	3.97	109.39	3.54	84.57	2.86	2137
Cluster-22178.107642	0	0	0	0	1.47	0.02	4	0.07	10.13	0.17	14.97	0.25	29.98	0.58	29.28	0.59	3393
Cluster-22178.107649	3	0.08	5	0.14	3	0.09	2	0.06	111.03	3.25	108.12	3.17	76	2.54	78.42	2.74	2074
Cluster-22178.107658	8.98	0.09	5.03	0.05	0	0	0	0	321.72	3.25	156.18	1.58	115.3	1.33	210.69	2.54	5513
Cluster-22178.107659	0	0	0	0	0	0	8.15	0.08	85.35	0.86	64.34	0.65	65.58	0.75	131.38	1.58	5539
Cluster-22178.107662	1.92	0.03	12.3	0.2	3.78	0.07	0	0	211.39	3.76	211.81	3.77	138.69	2.82	75.1	1.6	3244
Cluster-22178.107669	2.57	0.19	4.12	0.29	1.34	0.1	1.83	0.14	116.03	8.76	90.04	6.78	101.24	8.75	61.82	5.57	963
Cluster-22178.107677	4.05	0.1	0	0	0	0	4.05	0.11	91.83	2.37	49.9	1.29	117.05	3.46	84.39	2.6	2315
Cluster-22178.107678	0	0	2.4	0.05	2.4	0.05	0	0	83.04	1.82	98.28	2.16	31.69	0.8	40.72	1.07	2678
Cluster-22178.107682	1.61	0.03	10.27	0.18	16	0.31	1.51	0.03	244.84	4.73	253	4.9	143.7	3.18	157.6	3.64	3006
Cluster-22178.107684	18	0.58	19	0.6	27	0.92	24	0.83	153	5.21	190	6.47	138	5.37	130	5.29	1819
Cluster-22178.107702	0	0	0	0	1	0.04	0	0	18	0.79	24	1.06	11	0.56	18.65	0.98	1463
Cluster-22178.107715	0	0	0	0	1	0.13	0	0	29	3.71	15	1.9	26	3.81	16	2.44	675
Cluster-22178.107725	1	0.06	0	0	0	0	0	0	11	0.73	35	2.31	22	1.67	11	0.87	1062
Cluster-22178.107726	3	0.08	0	0	3	0.09	0	0	130.01	3.76	110.15	3.19	88.01	2.91	97.96	3.39	2094
Cluster-22178.107733	0	0	2.83	0.11	4.74	0.21	1.72	0.08	54.88	2.37	36.75	1.59	48.71	2.41	36.54	1.88	1489
Cluster-22178.107740	0	0	0	0	1.03	0.01	0	0	270.15	1.38	229.43	1.18	270.15	1.58	301.13	1.84	10646
Cluster-22178.107746	8	0.21	3	0.08	2	0.05	2	0.06	331	8.96	291.01	7.88	178	5.51	154.65	5	2222
Cluster-22178.107748	0	0	1	0.24	0	0	0	0	16	4.23	17	4.4	17	5.17	12	3.76	461
Cluster-22178.107750	2	0.3	0	0	0	0	0	0	22	3.46	27	4.2	12	2.16	15	2.8	598
Cluster-22178.107755	9	0.17	20.99	0.38	21	0.42	16	0.32	198.48	3.92	252.39	4.99	201.53	4.55	183.5	4.33	2947
Cluster-22178.10776	1	0.02	2	0.04	1	0.02	0	0	18	0.35	33	0.63	21	0.46	24	0.55	3028
Cluster-22178.107763	0	0	0	0	0	0	7.12	0.15	29.53	0.6	31.52	0.64	19.51	0.45	6.48	0.16	2892
Cluster-22178.107771	6	0.28	5	0.22	7	0.34	1	0.05	97.19	4.68	118.39	5.69	82.09	4.52	71.13	4.09	1363
Cluster-22178.107777	1	0.1	0	0	0	0	0	0	23	2.4	26	2.69	21	2.5	17	2.11	770
Cluster-22178.107778	1.79	0.14	0	0	0	0	0	0	79.97	6.52	53.91	4.38	54.16	5.06	96.36	9.37	911
Cluster-22178.107788	0	0	5.51	0.22	0	0	0	0	64.46	2.77	43.99	1.89	58.46	2.87	29.8	1.53	1497
Cluster-22178.107789	0	0	0	0	9.93	0.09	0	0	40.95	0.37	33.69	0.3	9.82	0.1	32.19	0.34	6192
Cluster-22178.107802	2.12	0.09	8.19	0.35	26	1.2	0	0	89.21	4.09	80.4	3.68	92.1	4.83	101.52	5.55	1419
Cluster-22178.107830	0	0	0	0	0	0	2	0.07	201	6.67	167.73	5.57	96.5	3.66	82	3.25	1859
Cluster-22178.107834	0	0	0	0	0	0	2	0.02	280.09	2.5	233.88	2.1	181.3	1.85	258.84	2.76	6200
Cluster-22178.107837	2	0.01	0	0	0	0	0	0	56.92	0.4	49.57	0.35	48.41	0.39	92.19	0.77	7873
Cluster-22178.107847	1	0.02	0	0	0	0	0	0	89.69	1.61	72.66	1.31	61.93	1.27	47.68	1.02	3215
Cluster-22178.107848	0	0	2	0.06	0	0	0	0	22.8	0.68	12.71	0.38	12.58	0.43	18.12	0.65	2036
Cluster-22178.107868	0	0	2	0.17	0	0	0	0	29.73	2.67	12.98	1.16	14.75	1.52	11.7	1.25	851
Cluster-22178.10787	1	0.03	1	0.03	0	0	2	0.07	23	0.74	27	0.87	19	0.7	16	0.62	1903
Cluster-22178.107872	0	0	0	0	2.03	0.02	0	0	20.67	0.22	0	0	35.93	0.44	34.72	0.45	5182
Cluster-22178.107875	0	0	0	0	2.71	0.06	0	0	89.28	1.93	86.59	1.88	78.9	1.95	0	0	2714
Cluster-22178.107883	0	0	3	0.29	0	0	0	0	160	17.03	135	14.28	86	10.48	108	13.69	759
Cluster-22178.107886	8	0.05	9	0.05	2	0.01	3	0.02	368.42	2.37	268.8	1.74	106.17	0.78	235.42	1.81	8497
Cluster-22178.10789	0	0	0	0	4.57	0.03	4.08	0.03	101.68	0.63	68.4	0.43	61.59	0.44	62.81	0.47	8765
Cluster-22178.107897	3.96	0.46	1.27	0.14	1.29	0.16	0	0	38.79	4.68	27.7	3.32	37.57	5.2	30.03	4.31	700
Cluster-22178.107899	2.87	0.45	1.4	0.21	2.71	0.46	6	1.02	30.19	4.98	36.94	6.03	37.66	7.13	43.88	8.6	582
Cluster-22178.107902	0	0	0	0	0	0	2.57	0.11	38.12	1.58	48.65	2.02	46.01	2.18	26.54	1.31	1540
Cluster-22178.107913	2	0.04	2	0.04	0	0	0	0	60.63	1.42	37.28	0.87	19.47	0.52	21.76	0.61	2528
Cluster-22178.107923	0	0	0	0	1.36	0.13	0	0	19.24	1.8	19.49	1.81	20.17	2.16	13.19	1.47	828
Cluster-22178.107934	0	0	0	0	1	0.02	0	0	50	0.83	35	0.58	58	1.1	54	1.07	3462
Cluster-22178.107935	19	0.24	19	0.24	0	0	10	0.14	157.47	2.12	221.08	2.98	173.46	2.66	184.93	2.97	4209
Cluster-22178.107941	0	0	0	0	0	0	4	0.1	14.01	0.36	28.08	0.72	24.47	0.72	18.07	0.56	2321
Cluster-22178.107946	0	0	0	0	0	0	3	0.04	105.69	1.51	59.33	0.85	95.25	1.56	138.11	2.36	3974
Cluster-22178.107955	0.53	0.02	11	0.32	11	0.34	0.27	0.01	66.65	2.06	82.1	2.54	56.61	2	64.27	2.37	1978
Cluster-22178.107960	1.21	0.07	1.6	0.09	0	0	0	0	32.53	1.95	20.95	1.25	22.21	1.52	50.16	3.59	1145
Cluster-22178.107961	0	0	7.84	0.31	8	0.34	8.17	0.36	231.73	9.9	183.58	7.84	174.09	8.5	110.41	5.63	1503
Cluster-22178.107966	25	0.2	0	0	15	0.12	13	0.11	214.49	1.78	211.66	1.76	133.79	1.27	143.79	1.42	6664
Cluster-22178.10797	3.34	0.09	1.8	0.05	6.1	0.18	3	0.09	69.64	2.07	64.87	1.93	56.34	1.91	50	1.77	2047
Cluster-22178.107996	0	0	2	0.07	2.87	0.11	0	0	128.36	4.73	120	4.42	201.26	8.47	82.18	3.61	1702
Cluster-22178.107998	0	0	0	0	0	0	2	0.11	14.76	0.83	34.19	1.91	15.9	1.02	24.44	1.63	1209
Cluster-22178.108004	1.01	0.02	0	0	0	0	0	0	19.82	0.33	16.27	0.27	7.76	0.15	23.38	0.47	3424
Cluster-22178.108008	0.51	0.02	3.52	0.13	2	0.08	4	0.16	43.98	1.76	27.67	1.11	44.05	2.01	28.95	1.38	1589
Cluster-22178.108041	3.36	0.06	2.15	0.04	1.05	0.02	0	0	43.84	0.87	48.85	0.97	27.14	0.62	47.45	1.13	2924
Cluster-22178.108050	5.9	0.17	6.67	0.19	19.59	0.59	8.74	0.27	117.57	3.54	131.18	3.95	93.5	3.21	58.75	2.11	2025
Cluster-22178.108051	0	0	4.45	0.35	0	0	0	0	138.47	11.88	71.25	6.09	64	6.29	77.28	7.9	879
Cluster-22178.108062	1	0.06	0	0	0	0	0	0	10	0.64	19	1.22	9	0.66	19	1.46	1085
Cluster-22178.108067	1.08	0.03	0	0	1.28	0.04	0	0	24.38	0.69	41.87	1.18	4.81	0.16	8.3	0.28	2138
Cluster-22178.108080	0.61	0.01	0	0	0	0	0	0	157.83	1.52	251.11	2.42	50.7	0.56	78.47	0.9	5784
Cluster-22178.108082	1	0.12	5	0.59	1	0.13	0	0	22.89	2.94	25.91	3.3	21.37	3.14	34.21	5.22	674
Cluster-22178.108083	4.65	0.04	0	0	0	0	12.08	0.11	64.9	0.61	106.53	1	48.79	0.52	80.77	0.9	5935
Cluster-22178.108086	0	0	1	0.13	0	0	0	0	21	3.01	2.84	0.4	15.24	2.51	17.24	2.94	630
Cluster-22178.108088	0	0	0	0	3.11	0.12	4.07	0.16	41.48	1.6	52.27	2.01	45.65	2.01	35.8	1.65	1638
Cluster-22178.108099	0	0	0	0	2	0.14	0	0	12.88	0.89	14.45	1	22.59	1.79	39.17	3.24	1026
Cluster-22178.108104	5	0.11	2.89	0.06	9.03	0.21	0	0	44.03	1.04	27.05	0.64	29.33	0.79	62.33	1.75	2512
Cluster-22178.108109	1	0.01	0	0	1.44	0.01	0	0	76.14	0.49	37.34	0.24	76.14	0.56	41.96	0.33	8449
Cluster-22178.108117	1	0.06	0	0	0	0	1	0.07	15	1	15	1	13	0.99	15	1.19	1055
Cluster-22178.108118	0	0	1	0.03	0	0	0	0	17	0.58	10	0.34	11	0.43	8	0.33	1803
Cluster-22178.108148	8.31	0.33	7.49	0.29	3.16	0.13	0	0	44.67	1.88	31.76	1.34	54	2.6	69	3.47	1519
Cluster-22178.108150	3.71	0.06	0	0	0	0	0	0	422.3	7.08	492.99	8.28	242.4	4.64	245.1	4.91	3427
Cluster-22178.108161	13.5	0.49	8.23	0.29	7.58	0.29	1.54	0.06	212.17	8.04	153.02	5.8	111.98	4.85	88.77	4.02	1661
Cluster-22178.108168	2	0.05	4	0.09	0	0	0	0	124	3.07	124	3.08	91.21	2.58	97.13	2.87	2402
Cluster-22178.108175	0	0	1	0.05	5	0.25	0	0	77.63	3.81	58.91	2.89	58.69	3.29	65.87	3.86	1342
Cluster-22178.108176	0	0	0	0	1.52	0.02	1.59	0.03	40.46	0.64	19.84	0.32	24.91	0.45	19.56	0.37	3595
Cluster-22178.108185	12.32	0.17	13.41	0.18	15.88	0.23	7	0.1	354.31	5.03	77.79	1.11	202.77	3.29	182.8	3.1	4001
Cluster-22178.10819	1	0.03	0	0	2	0.06	0	0	25	0.7	16	0.45	22	0.7	29	0.96	2169
Cluster-22178.108196	0	0	0	0	2.68	0.05	0	0	107	1.99	94.57	1.76	82.1	1.75	79.79	1.77	3113
Cluster-22178.108197	0	0	6	0.15	4	0.11	1	0.03	89	2.45	101	2.78	91	2.86	85	2.79	2189
Cluster-22178.108202	24.78	1.43	16.8	0.94	1.61	0.1	5.4	0.33	207.05	12.57	208.67	12.64	102.34	7.11	49	3.55	1135
Cluster-22178.108218	7.76	0.07	3.32	0.03	9	0.08	1.12	0.01	463.35	4.36	421.97	3.98	339.23	3.64	346.54	3.89	5907
Cluster-22178.108228	9.81	0.1	0	0	4.8	0.05	4	0.04	222.47	2.33	175.44	1.84	136.95	1.64	134.91	1.69	5329
Cluster-22178.108238	0	0	0.75	0.03	2.37	0.11	0	0	283.69	12.81	320.55	14.46	305.31	15.76	355.19	19.14	1436
Cluster-22178.108241	6	0.82	11	1.45	6	0.88	1	0.15	70	10.08	44	6.27	68	11.22	61	10.44	629
Cluster-22178.108244	0	0	0	0	0	0	1.15	0.01	48.4	0.56	52.3	0.61	26.36	0.35	37.7	0.52	4821
Cluster-22178.108247	0	0	0	0	2	0.09	2	0.09	16.44	0.7	13.84	0.59	18.46	0.9	28.78	1.47	1504
Cluster-22178.108251	5	0.17	5	0.17	0	0	0	0	61.27	2.2	63.82	2.29	43.94	1.8	84.79	3.63	1740
Cluster-22178.108253	1	0.14	1	0.14	0	0	0	0	26.69	4.04	24	3.59	7.76	1.35	8	1.44	611
Cluster-22178.108271	0	0	0	0	0	0	1	0.02	41.23	0.72	41.51	0.72	22.97	0.46	35.08	0.73	3312
Cluster-22178.108318	26	1.03	30	1.15	15	0.63	10	0.42	118.17	4.9	96.46	4	104.48	4.96	153.77	7.61	1540
Cluster-22178.108328	3	0.06	0	0	4	0.08	3	0.06	232.45	4.74	194.75	3.98	163.62	3.82	192.18	4.69	2861
Cluster-22178.108334	24.49	0.28	15.53	0.17	19.53	0.24	9.98	0.12	183.24	2.22	216.68	2.63	137.81	1.91	123.96	1.79	4645
Cluster-22178.108349	0	0	1	0.11	0	0	0	0	36	4.32	40	4.76	38	5.22	32	4.57	703
Cluster-22178.108377	1	0.03	0	0	0	0	0	0	94.38	3.4	122	4.39	83.98	3.46	123	5.29	1735
Cluster-22178.108380	2	0.07	0	0	0	0	3	0.12	215	8.31	236	9.12	172	7.6	171	7.89	1634
Cluster-22178.108391	2.41	0.07	6	0.17	2.94	0.09	2.01	0.06	129.4	4.01	170.58	5.28	108.21	3.83	106.74	3.95	1975
Cluster-22178.108392	2.53	0.1	0	0	7.06	0.3	3.99	0.17	186.26	7.87	168.91	7.14	164.39	7.95	172.22	8.69	1516
Cluster-22178.108393	0	0	2	0.24	1	0.13	0	0	59	7.78	54	7.06	37	5.59	47	7.37	663
Cluster-22178.108395	1	0.07	3	0.19	1	0.07	0	0	93.73	6.51	106.41	7.36	69.74	5.54	96.79	8.01	1025
Cluster-22178.108417	0	0	4.15	0.09	0	0	6	0.14	68.21	1.61	40.61	0.96	26.24	0.71	28.56	0.8	2512
Cluster-22178.108446	2	0.04	0	0	0	0	0	0	61.38	1.15	46.1	0.87	46.03	0.99	20.16	0.45	3092
Cluster-22178.108469	0	0	2	0.11	0	0	0	0	24.06	1.38	14.58	0.84	19.03	1.25	14.11	0.97	1184
Cluster-22178.108489	0	0	1	0.03	0	0	0	0	144.02	4.85	117.6	3.96	128.17	4.94	98.48	3.96	1836
Cluster-22178.108499	0	0	1	0.02	1	0.03	0	0	122	3.09	137	3.47	133	3.85	96	2.9	2359
Cluster-22178.108503	0.54	0.02	0	0	0	0	1	0.03	25.75	0.83	13.48	0.44	7.04	0.26	27.16	1.05	1899
Cluster-22178.108523	0	0	0	0	1	0.03	0	0	10.76	0.35	13.21	0.43	13.08	0.49	10.79	0.42	1876
Cluster-22178.108545	3	0.04	2.68	0.04	4	0.06	1.7	0.02	254.24	3.66	281.18	4.05	197.55	3.25	193.38	3.32	3949
Cluster-22178.108546	0	0	2	0.08	2	0.09	0	0	149	6.73	130	5.87	82	4.24	92	4.96	1435
Cluster-22178.108553	0	0	1	0.07	1	0.08	0	0	19.6	1.48	14.5	1.09	7.42	0.64	24.34	2.19	963
Cluster-22178.108578	0	0	1	0.01	0	0	0	0	138.22	1.39	159.64	1.61	149.88	1.72	0	0	5536
Cluster-22178.108590	0	0	4.27	0.09	0	0	0	0	34.05	0.8	33.07	0.78	35.99	0.97	26.66	0.75	2520
Cluster-22178.108593	1.65	0.09	0	0	0	0	4.02	0.22	78.09	4.27	98.95	5.4	55.75	3.49	84.97	5.54	1231
Cluster-22178.108598	1	0.05	0	0	4	0.22	1.05	0.06	12.28	0.68	34.65	1.92	18.91	1.2	23.81	1.57	1219
Cluster-22178.10862	0	0	1	0.06	0	0	0	0	8	0.48	19	1.13	14	0.96	16	1.14	1149
Cluster-22178.108627	0	0	0	0	0	0	10.44	0.35	28.23	0.92	46.35	1.51	135.77	5.07	113.93	4.44	1885
Cluster-22178.108640	9	0.18	7	0.14	5	0.11	2	0.04	139.55	3.01	209.23	4.51	170.55	4.2	123.41	3.17	2725
Cluster-22178.108659	0	0	0	0	11.48	0.07	0	0	83.4	0.5	160.64	0.97	182.34	1.25	106.74	0.77	9094
Cluster-22178.108664	0	0	1	0.04	0	0	0	0	57.18	2.34	91.01	3.73	59.9	2.81	31.8	1.56	1555
Cluster-22178.108672	6.59	0.63	8.46	0.78	2.37	0.24	10.89	1.12	57.78	5.8	78.48	7.83	134.37	15.45	199.34	23.83	789
Cluster-22178.108705	0	0	0	0	0	0	4.59	0.04	135.54	1.07	71.15	0.56	131.29	1.18	64.65	0.61	7007
Cluster-22178.108715	2	0.1	0	0	1.58	0.09	0	0	29.46	1.59	23.27	1.25	20.91	1.29	30.48	1.96	1244
Cluster-22178.108717	0	0	1	0.03	0	0	1	0.03	21	0.57	16	0.44	18	0.56	18	0.59	2200
Cluster-22178.108732	0	0	1	0.02	0	0	1	0.02	26.32	0.5	13.96	0.27	9.31	0.2	7.6	0.17	3030
Cluster-22178.10874	0	0	0	0	0	0	1	0.14	12	1.66	12	1.65	13	2.07	10	1.65	643
Cluster-22178.108743	0	0	0	0	2.05	0.09	0	0	15.45	0.66	32.26	1.38	39.72	1.94	13.4	0.68	1505
Cluster-22178.108749	8.86	0.55	8.71	0.52	3.73	0.24	0	0	43.47	2.83	47.09	3.06	61.68	4.59	51.4	3.99	1076
Cluster-22178.108757	17.29	0.42	0	0	0	0	11.56	0.3	71.91	1.81	70.56	1.78	79.69	2.3	102.38	3.09	2364
Cluster-22178.10876	1	0.07	1	0.07	0	0	0	0	15	1.1	18	1.32	12	1.01	10	0.88	983
Cluster-22178.108767	0	0	3.77	0.12	5	0.17	0	0	34.14	1.17	41.65	1.42	53.71	2.1	31.21	1.27	1815
Cluster-22178.108768	3.09	0.17	3.16	0.17	9.12	0.52	6.56	0.38	101.5	5.75	98.39	5.57	88.35	5.73	77.8	5.26	1197
Cluster-22178.108771	0	0	7.52	0.19	3.88	0.11	0	0	83.65	2.27	75.97	2.07	49.59	1.54	43.23	1.4	2214
Cluster-22178.108774	7	0.24	15.23	0.5	8	0.28	15	0.54	156.23	5.53	147.58	5.23	120.19	4.87	149.49	6.32	1759
Cluster-22178.108777	2.96	0.04	0	0	0	0	0	0	56.85	0.88	81.43	1.27	60.67	1.08	87.06	1.62	3672
Cluster-22178.108790	0	0	0	0	2	0.22	1	0.11	15	1.62	14	1.5	13	1.61	25	3.22	751
Cluster-22178.108791	0	0	0	0	0	0	7.47	0.07	12.65	0.12	42.75	0.41	35.94	0.4	33.01	0.38	5750
Cluster-22178.108792	0	0	0	0	0	0	10.53	0.1	96.76	0.87	79.1	0.72	27.7	0.29	50.8	0.55	6131
Cluster-22178.108794	2	0.05	3	0.07	0	0	2	0.05	81	2.09	62	1.6	45	1.33	57	1.76	2318
Cluster-22178.108796	0	0	0	0	3	0.14	0	0	76.08	3.65	67.68	3.24	36.87	2.02	51.72	2.96	1368
Cluster-22178.108797	0	0	0	0	2	0.03	1	0.01	92	1.25	122	1.66	128	1.99	130	2.11	4164
Cluster-22178.10880	0	0	0	0	0	0	1	0.03	41.58	1.29	32.03	0.99	31.65	1.12	7.24	0.27	1976
Cluster-22178.10881	9	0.83	8	0.72	1	0.1	3	0.3	58	5.63	48	4.63	28	3.11	24	2.78	807
Cluster-22178.108812	0.67	0.02	1.76	0.04	2	0.06	0	0	20.11	0.55	49.63	1.36	12.92	0.4	38.27	1.25	2198
Cluster-22178.108817	8	0.18	7	0.16	9	0.22	8	0.2	50	1.21	52	1.26	48	1.33	67	1.94	2452
Cluster-22178.108818	2	0.09	4	0.17	3	0.14	3	0.14	78	3.63	80	3.72	53.64	2.85	67.17	3.73	1402
Cluster-22178.108825	0	0	36.49	0.29	25.06	0.22	25.05	0.22	306.64	2.66	371.07	3.23	251.61	2.49	409.83	4.25	6383
Cluster-22178.10885	2	0.09	6	0.26	2	0.09	2	0.1	39	1.83	42	1.97	31	1.67	26	1.46	1390
Cluster-22178.108851	6	0.16	0	0	0	0	6.07	0.17	89.25	2.47	81.35	2.25	70.71	2.23	72.8	2.4	2181
Cluster-22178.108855	0	0	0	0	1	0.16	0	0	60	9.49	70	10.95	36.01	6.53	61	11.46	596
Cluster-22178.108856	1.81	0.07	3	0.11	0	0	1	0.04	15.39	0.63	46	1.89	10.86	0.51	26.1	1.28	1552
Cluster-22178.10886	5	0.25	3	0.14	1	0.05	4	0.21	56	2.92	37.21	1.94	25.45	1.52	22.74	1.41	1279
Cluster-22178.108881	2	0.05	4	0.1	2	0.05	3	0.08	82.86	2.14	82.46	2.14	78.46	2.32	95.85	2.96	2312
Cluster-22178.10889	0	0	0	0	1	0.04	0	0	151.13	6.6	150.79	6.59	116.43	5.82	123.01	6.42	1475
Cluster-22178.108904	2	0.1	1	0.05	3	0.16	5	0.27	136	7.28	141	7.54	332	20.33	146	9.32	1252
Cluster-22178.108917	0	0	3	0.09	0	0	0	0	260.38	8.62	255	8.45	196.42	7.44	193.71	7.66	1863
Cluster-22178.108923	0	0	2	0.06	1	0.03	0	0	73.19	2.31	75.41	2.38	67.78	2.45	99.51	3.75	1942
Cluster-22178.108925	26.53	0.52	19.21	0.37	3	0.06	0	0	186.31	3.83	145.66	2.99	117.59	2.76	128	3.14	2846
Cluster-22178.108931	0	0	1	0.01	0	0	0	0	22.95	0.24	17.89	0.19	16.22	0.2	44.47	0.56	5282
Cluster-22178.108936	12	0.49	8	0.32	0	0	2	0.09	56	2.41	53	2.28	52	2.56	31	1.59	1495
Cluster-22178.108939	8	0.16	8.24	0.16	0	0	0	0	436.15	9.02	399.93	8.29	235.3	5.56	344.22	8.51	2826
Cluster-22178.10894	2	0.05	3	0.08	0	0	0	0	34	0.97	33	0.94	25	0.81	17	0.58	2123
Cluster-22178.108940	0	0	2.76	0.05	0	0	4	0.08	233.85	4.85	193.07	4.01	266.7	6.33	186.78	4.63	2818
Cluster-22178.108942	4	0.07	0	0	1.53	0.03	0	0	17.74	0.33	19.52	0.36	28.44	0.6	20.43	0.45	3122
Cluster-22178.10896	4	0.1	1	0.02	0	0	1	0.03	39.24	1.01	32.81	0.84	17.74	0.52	11.58	0.35	2331
Cluster-22178.108962	0	0	0	0	4.02	0.04	0	0	82.94	0.9	106.43	1.16	90.82	1.12	134.24	1.74	5159
Cluster-22178.108994	1.98	0.02	1.97	0.02	0	0	0	0	170.79	2.01	236.48	2.79	137.78	1.85	163.52	2.3	4769
Cluster-22178.109008	1	0.01	3	0.04	2	0.03	4	0.06	65.17	0.9	67.83	0.94	43.94	0.69	66	1.09	4113
Cluster-22178.109009	2	0.08	4	0.16	2	0.09	0	0	34	1.46	56	2.4	40	1.96	39	1.99	1499
Cluster-22178.109013	11	0.23	14	0.28	37	0.81	29	0.64	126	2.74	129	2.81	107	2.66	149	3.87	2703
Cluster-22178.10902	1	0.13	0	0	1	0.14	0	0	30	4.22	22	3.06	5	0.81	12	2.01	638
Cluster-22178.109040	8	0.21	4.5	0.11	0	0	2	0.06	59	1.62	51.22	1.4	50.14	1.57	60	1.96	2198
Cluster-22178.109042	0	0	0	0	1	0.17	0	0	24	4.07	16	2.68	21	4.09	14	2.82	573
Cluster-22178.109071	0	0	11.33	0.1	33.94	0.32	0	0	69.67	0.66	129.81	1.24	80.05	0.87	60.56	0.69	5851
Cluster-22178.109081	0	0	0	0	1	0.13	0	0	40.85	5.1	30.4	3.77	33	4.73	35.87	5.33	685
Cluster-22178.109083	0	0	1	0.07	0	0	0	0	39	2.86	47	3.44	27	2.27	12	1.05	984
Cluster-22178.109087	0	0	0	0	0	0	1	0.19	52	9.69	66	12.14	54	11.55	45	9.96	545
Cluster-22178.109089	0	0	0	0	1.89	0.02	0	0	33	0.4	0	0	26.39	0.37	31.53	0.46	4622
Cluster-22178.109090	5.88	0.04	0	0	0	0	0	0	65.11	0.51	0	0	50.16	0.45	49.34	0.46	7010
Cluster-22178.109108	1	0.18	0	0	2	0.38	0	0	55	10.22	38	6.97	45	9.59	33	7.28	546
Cluster-22178.109122	10.79	0.22	7.78	0.15	5	0.11	2.78	0.06	89.47	1.92	84.69	1.82	73.97	1.81	62.94	1.61	2736
Cluster-22178.109125	3	0.15	2	0.1	3	0.16	0	0	101	5.23	130	6.72	110	6.52	102	6.3	1285
Cluster-22178.109143	15.48	0.19	15.52	0.19	7.74	0.1	18	0.24	117.35	1.54	116.23	1.53	108.55	1.63	92.82	1.45	4308
Cluster-22178.109144	6.52	0.09	6.48	0.09	11.26	0.17	0	0	120.65	1.82	118.77	1.79	66.45	1.14	80.18	1.44	3785
Cluster-22178.109154	0	0	7.43	0.19	0	0	6.68	0.18	62.01	1.68	17.97	0.49	48.73	1.51	40.47	1.31	2222
Cluster-22178.109155	0.93	0.02	0	0	0	0	0	0	43.95	1.21	0	0	13.99	0.44	33.89	1.11	2190
Cluster-22178.109157	2.07	0.03	0	0	0	0	0	0	46.32	0.66	91.29	1.31	72.81	1.19	63.52	1.08	3978
Cluster-22178.109160	0	0	0.84	0.04	0	0	0	0	172.93	8.21	171.9	8.16	135.92	7.38	155.64	8.82	1378
Cluster-22178.109163	0	0	0	0	0	0	1.12	0.09	44.5	3.53	53.2	4.21	37.5	3.41	63.03	5.96	929
Cluster-22178.109167	7	0.2	5	0.14	4	0.12	1	0.03	558.99	17.07	497.51	15.2	320.05	11.17	420.28	15.32	1999
Cluster-22178.109169	2	0.1	0	0	0	0	0	0	11.06	0.58	17.13	0.9	19.37	1.17	11.37	0.72	1267
Cluster-22178.109170	17	0.67	10	0.38	13	0.54	8	0.34	82	3.38	75	3.09	56	2.64	62	3.05	1550
Cluster-22178.109180	0	0	0	0	0	0	1	0.03	29.07	0.99	21.28	0.72	21.47	0.83	5.71	0.23	1824
Cluster-22178.109192	2.92	0.32	3.22	0.34	1.06	0.12	4	0.47	61.65	6.98	51.85	5.83	30.23	3.92	37.22	5.02	729
Cluster-22178.109215	0	0	2	0.1	0	0	2	0.11	37.42	1.95	27.63	1.44	27.65	1.65	0	0	1277
Cluster-22178.109221	0	0	18	0.56	5.71	0.19	0	0	63.77	2.13	50.17	1.67	52.62	2	39.57	1.57	1853
Cluster-22178.109229	5.29	0.11	13.97	0.29	9	0.2	10	0.23	163.18	3.67	135.01	3.04	72.74	1.87	99.88	2.68	2619
Cluster-22178.109231	0	0	1.74	0.04	0	0	0	0	23.67	0.63	10.31	0.27	6.81	0.21	12.35	0.39	2260
Cluster-22178.109242	0	0	0	0	0	0	4	0.28	38.38	2.61	31.96	2.17	29.78	2.32	33.52	2.72	1041
Cluster-22178.109246	0	0	1	0.02	0	0	0	0	40	1.01	61	1.54	45	1.3	34	1.03	2362
Cluster-22178.109248	0	0	1	0.05	0	0	0	0	25.5	1.42	22.81	1.27	29.22	1.87	30.71	2.05	1211
Cluster-22178.109265	0	0	0	0	0.98	0.04	0	0	20.3	0.92	8.18	0.37	10.75	0.56	27.16	1.47	1434
Cluster-22178.10927	0	0	3.29	0.12	0	0	0	0	26.15	0.99	25.1	0.95	43.41	1.89	33.31	1.51	1657
Cluster-22178.109274	2	0.12	0	0	2	0.12	0	0	14.72	0.9	18.65	1.14	16.35	1.14	18.46	1.34	1129
Cluster-22178.109283	1	0.05	0	0	0	0	0	0	14	0.75	8	0.43	13	0.79	13.39	0.85	1254
Cluster-22178.109284	0	0	3.78	0.08	6.23	0.15	3.39	0.08	52.21	1.23	60.05	1.41	47.49	1.28	28.78	0.81	2519
Cluster-22178.109289	19	0.55	9	0.25	4	0.12	4	0.12	316	9.63	333	10.15	272	9.48	245	8.92	2002
Cluster-22178.109302	2.5	0.03	3.8	0.05	8.01	0.11	7.56	0.1	292.84	3.9	328.65	4.38	273.03	4.15	231.71	3.69	4248
Cluster-22178.109305	0	0	1	0.02	0	0	1	0.02	17.79	0.31	25.87	0.45	30.68	0.61	48.73	1.02	3302
Cluster-22178.10931	10.16	0.41	12	0.47	0	0	0	0	92.8	3.91	85.94	3.62	119.23	5.74	45.48	2.29	1521
Cluster-22178.109315	3	0.18	8	0.47	1	0.06	2	0.13	16.13	1.01	66	4.14	61	4.39	54.06	4.06	1104
Cluster-22178.109329	0	0	1	0.03	0	0	0	0	266.15	7.68	347.29	10.03	283.14	9.34	260.61	8.98	2099
Cluster-22178.109343	0	0	1	0.02	0	0	0	0	59.73	1.07	58.91	1.06	57.21	1.17	63.6	1.36	3217
Cluster-22178.109383	0	0	1	0.04	0	0	0	0	581.99	25.12	500.25	21.58	503.97	24.88	423.42	21.81	1490
Cluster-22178.109396	3	0.1	0	0	0	0	0	0	9.81	0.34	9.75	0.34	23.04	0.92	29.47	1.23	1776
Cluster-22178.109399	1	0.15	0	0	0	0	0	0	16	2.59	21	3.36	9	1.67	6	1.15	588
Cluster-22178.109416	0	0	1	0.05	0	0	2.44	0.14	92.68	5.19	81.13	4.54	61.53	3.94	68.49	4.58	1208
Cluster-22178.109417	0	0	2	0.02	1.2	0.01	0	0	59.14	0.6	66.42	0.67	55.08	0.64	90.28	1.09	5506
Cluster-22178.109418	2	0.08	0	0	0	0	0	0	14.88	0.61	5.9	0.24	39.1	1.85	16.06	0.79	1546
Cluster-22178.109422	0	0	0	0	1	0.02	0	0	71.39	1.29	107.98	1.95	93.69	1.93	103.45	2.23	3198
Cluster-22178.109423	0	0	1	0.02	0	0	6	0.12	35.52	0.67	31.02	0.59	28.31	0.61	19.28	0.44	3069
Cluster-22178.109432	0	0	0	0	0	0	1	0.06	53	2.98	53	2.97	43	2.76	47	3.15	1205
Cluster-22178.109438	4	0.17	4	0.17	0	0	1	0.05	94	4.25	119	5.38	69	3.57	76	4.1	1434
Cluster-22178.109440	0	0	7	0.06	0	0	0	0	52.16	0.46	27.42	0.24	62.09	0.62	37.57	0.39	6330
Cluster-22178.109441	0	0	0	0	4	0.04	3.07	0.03	1679.65	16.77	1345.74	13.47	971.83	11.09	1049.61	12.52	5576
Cluster-22178.109442	0	0	0	0	0	0	1.92	0.01	40.2	0.29	40.24	0.29	49.1	0.4	26.56	0.23	7730
Cluster-22178.109443	16.59	0.13	0	0	0	0	0	0	238.53	2.03	185.86	1.58	123.85	1.2	114.76	1.17	6502
Cluster-22178.109445	1	0.08	0	0	1	0.08	0	0	27	2.2	14	1.13	18	1.68	14	1.36	913
Cluster-22178.109453	0	0	0	0	0	0	1	0.05	19.03	0.86	13	0.59	17	0.88	18.04	0.97	1438
Cluster-22178.109460	0	0	2	0.08	0	0	0	0	12.38	0.55	15.75	0.7	25.6	1.31	23.97	1.28	1451
Cluster-22178.109462	2.71	0.04	0	0	0	0	0	0	149.4	2.39	144.18	2.32	87.7	1.61	89.96	1.72	3572
Cluster-22178.109464	0	0	0	0	1	2.8	0	0	19	51.61	25	60.11	18	58.12	11	33.82	259
Cluster-22178.109467	0	0	0	0	2	0.06	0	0	20.95	0.59	73.9	2.08	87.85	2.83	22.68	0.76	2144
Cluster-22178.109472	0	0	0	0	0	0	5	0.18	19.14	0.68	21.23	0.75	33.8	1.37	24.67	1.04	1756
Cluster-22178.109476	7	14.88	7	12.94	5	11.56	1	2.51	54	119.7	55	109.08	33	86.64	28	70.63	267
Cluster-22178.109481	4	0.09	1.92	0.04	0	0	5	0.12	52.03	1.23	41.64	0.99	51.77	1.4	33.62	0.95	2501
Cluster-22178.109482	0	0	9.08	0.18	6	0.13	0	0	89.97	1.9	76.36	1.61	50.23	1.21	42.38	1.07	2779
Cluster-22178.109487	13	1.15	13	1.11	10	0.94	9	0.86	140	13	135	12.47	98	10.42	119	13.16	832
Cluster-22178.10949	1	0.03	0	0	0	0	0	0	48.23	1.29	65.9	1.76	48.07	1.47	47.96	1.53	2250
Cluster-22178.109505	0	0	0	0	1	0.04	0	0	13.12	0.49	30.23	1.13	12.51	0.53	14.14	0.63	1684
Cluster-22178.109518	5.11	0.07	5	0.06	2.04	0.03	1	0.01	33.95	0.46	37.32	0.5	21.98	0.34	28.46	0.46	4217
Cluster-22178.109528	0	0	0	0	0	0	3.18	0.06	54.23	0.94	56.86	0.99	50.08	0.99	44.67	0.93	3320
Cluster-22178.109543	1	0.14	0	0	0	0	0	0	17	2.48	13	1.88	8	1.34	12	2.08	624
Cluster-22178.109558	5	0.07	3	0.04	0	0	0	0	433.84	6.4	417.93	6.18	336.83	5.68	399.03	7.03	3860
Cluster-22178.109573	8.81	0.11	12	0.14	16	0.2	17.5	0.22	372.59	4.68	123.85	1.56	161.84	2.32	98.08	1.47	4487
Cluster-22178.109586	9	0.43	5.24	0.24	0	0	1	0.05	173	8.73	191	9.63	42	2.42	53	3.19	1312
Cluster-22178.109588	0	0	0	0	0	0	1	0.31	26.14	7.67	12.03	3.45	20	6.76	17.35	6.02	441
Cluster-22178.109599	1	0.08	0	0	0	0	0	0	26.33	2.33	17.14	1.51	27.31	2.77	14.26	1.5	860
Cluster-22178.109616	5.15	0.27	2.01	0.1	5.56	0.31	2.69	0.15	299.16	16.41	244.08	13.37	167.78	10.53	153.24	10.03	1228
Cluster-22178.109620	2	0.07	2	0.07	0	0	0	0	168.51	6.08	147.27	5.32	109.86	4.53	85.42	3.68	1731
Cluster-22178.109622	0	0	7.99	0.2	8.44	0.23	0	0	367.95	10.17	400.09	11.07	283.44	8.96	262.22	8.66	2180
Cluster-22178.109628	0	0	1	0.08	0	0	0	0	20	1.7	17	1.44	20	1.94	17	1.72	886
Cluster-22178.109639	0	0	1	0.13	0.5	0.07	0.5	0.07	30	4.26	21	2.95	22	3.58	29.5	4.98	634
Cluster-22178.109641	1	0.18	0	0	0	0	0	0	80	15.12	58	10.82	53	11.5	54	12.12	541
Cluster-22178.109646	1	0.05	0	0	0	0	0	0	10	0.5	12	0.6	12	0.69	11	0.66	1312
Cluster-22178.109669	1	0.05	0	0	0	0	0	0	9.42	0.53	13.07	0.74	9.78	0.63	14.1	0.95	1202
Cluster-22178.109672	1	0.09	0	0	0	0	2	0.2	575.37	55.26	511.92	48.9	45	4.95	101	11.55	813
Cluster-22178.10968	0	0	9	0.16	6	0.11	5	0.09	110.7	2.06	98.16	1.83	78.14	1.66	62.44	1.39	3112
Cluster-22178.109692	2	0.06	2	0.06	10	0.32	13.87	0.45	56.66	1.79	64.27	2.03	40	1.44	41	1.54	1944
Cluster-22178.109708	0	0	1	0.09	0	0	0	0	20	1.87	23.82	2.21	22	2.35	26.72	2.97	829
Cluster-22178.109714	1	0.03	0	0	0	0	0	0	20	0.71	11	0.39	21	0.85	13	0.55	1756
Cluster-22178.109730	0	0	0.23	0.02	1	0.09	3	0.26	54.17	4.57	44.99	3.78	35.81	3.46	47.74	4.8	889
Cluster-22178.109742	0	0	23.93	0.25	0	0	0	0	90.08	1	121.76	1.35	119.72	1.51	106.17	1.4	5054
Cluster-22178.109743	0	0	0	0	1	0.16	0	0	9.86	1.56	30	4.69	15	2.72	18.88	3.55	596
Cluster-22178.109744	16	0.37	16	0.36	11	0.27	1	0.02	116	2.82	102	2.49	94	2.62	103	2.99	2441
Cluster-22178.109752	0	0	0	0	2	0.06	0	0	71.39	2.27	28.36	0.9	53.66	1.95	74.06	2.82	1927
Cluster-22178.109753	2.32	0.05	0	0	0	0	0	0	23.69	0.58	32.57	0.8	0	0	17.32	0.51	2418
Cluster-22178.10976	1	0.12	0	0	0	0	0	0	89.72	11.21	88.38	10.96	75.62	10.83	56.4	8.39	685
Cluster-22178.109780	1	0.04	0	0	0	0	0	0	45	1.8	64	2.55	41	1.87	25	1.19	1590
Cluster-22178.10980	1	0.03	1	0.03	1	0.03	0	0	59	2	63	2.14	59	2.29	65	2.63	1824
Cluster-22178.109808	15.88	0.21	13.37	0.18	16.13	0.23	15.96	0.23	129	1.83	166.08	2.36	133.52	2.16	85.07	1.44	4009
Cluster-22178.109814	0	0	0	0	1	0.09	0	0	30	2.66	28	2.47	22	2.24	15	1.59	858
Cluster-22178.109818	0	0	20.28	0.36	0	0	13.59	0.27	75.29	1.45	158.42	3.05	139.43	3.06	106.76	2.45	3024
Cluster-22178.109851	1	0.04	0	0	0	0	0	0	31.37	1.24	38.28	1.52	55.51	2.52	13.73	0.65	1599
Cluster-22178.109856	0	0	0	0	4	0.02	0	0	46.64	0.26	53.8	0.3	39.37	0.25	62.63	0.41	9933
Cluster-22178.109888	3	0.27	1	0.09	2	0.19	2	0.19	26	2.44	35	3.26	27	2.9	24	2.68	827
Cluster-22178.109917	3.6	0.05	9.72	0.13	3.52	0.05	0	0	170.73	2.55	175.69	2.63	92.65	1.58	75.11	1.34	3811
Cluster-22178.109921	0	0	1.66	0.02	0	0	0	0	19.32	0.24	16.02	0.2	14.87	0.21	17.98	0.27	4563
Cluster-22178.109923	0	0	0	0	1.23	0.02	0	0	10.71	0.14	4.26	0.06	21.46	0.33	27.37	0.44	4193
Cluster-22178.109926	14.04	0.2	9	0.13	0	0	5.54	0.09	538.62	8.15	530.9	8.05	372.86	6.45	388.97	7.03	3767
Cluster-22178.109941	5.6	0.07	4.62	0.05	0	0	0	0	188.9	2.41	193.87	2.48	161.47	2.35	177.85	2.71	4421
Cluster-22178.109942	0	0	6.4	0.06	2	0.02	8	0.08	177.5	1.83	188.53	1.95	114.58	1.35	100.62	1.24	5406
Cluster-22178.109943	0	0	1.28	0.01	0	0	0	0	47.74	0.54	52.61	0.6	12.89	0.17	25.32	0.34	4950
Cluster-22178.109957	1	0.04	0	0	0	0	0	0	14.21	0.64	18.92	0.86	12.51	0.65	39.41	2.13	1433
Cluster-22178.109973	0	0	0	0	0	0	1.37	0.11	26.37	1.98	47.72	3.57	37.78	3.24	30.17	2.7	968
Cluster-22178.109987	1.4	0.06	0	0	0	0	2	0.1	46.2	2.24	15.12	0.73	24.45	1.35	45.34	2.62	1357
Cluster-22178.110014	0	0	2.57	0.1	1	0.04	0	0	26.51	1.1	27.72	1.15	17.07	0.81	19.93	0.99	1534
Cluster-22178.110022	6	0.59	3	0.28	3	0.31	1	0.11	44	4.52	55	5.62	30.51	3.59	46.16	5.65	777
Cluster-22178.110023	5	0.31	7	0.42	2	0.13	1	0.07	74.98	4.83	74.45	4.78	80.93	5.96	81.52	6.26	1085
Cluster-22178.110030	30	0.41	19	0.25	23	0.33	16	0.23	158	2.27	138	1.99	133	2.18	126	2.16	3955
Cluster-22178.11004	0	0	0	0	1	0.13	0	0	13	1.71	10	1.31	14	2.11	19	2.98	663
Cluster-22178.110041	0	0	1	0.03	0	0	0	0	45.33	1.63	31.41	1.13	33.46	1.38	39.56	1.7	1736
Cluster-22178.110046	0	0	1	0.06	0	0	0	0	22.51	1.58	25.48	1.78	18	1.45	15.16	1.27	1016
Cluster-22178.110048	0	0	0	0	1.45	0.03	3.2	0.06	46.61	0.82	46.97	0.83	10.69	0.21	36.32	0.76	3281
Cluster-22178.110051	0	0	0	0	1	0.04	0	0	30.48	1.3	11.12	0.48	23.26	1.14	12.23	0.62	1500
Cluster-22178.110067	5.7	0.08	0	0	0	0	0	0	22.49	0.32	22.08	0.31	15.56	0.25	31.42	0.53	3994
Cluster-22178.11009	1.16	0.05	2.68	0.11	0	0	1.38	0.06	28.36	1.21	19.24	0.82	28.35	1.39	23.48	1.2	1501
Cluster-22178.110091	0	0	0	0	0	0	1	0.04	122.88	4.25	112.27	3.88	73.01	2.89	80.8	3.33	1796
Cluster-22178.110098	0	0	1	0.07	0	0	0	0	125	9.52	94	7.14	72	6.28	77	6.99	957
Cluster-22178.110099	6	0.3	10	0.49	6	0.32	10	0.54	233.24	12.25	215	11.28	185.83	11.16	185	11.59	1271
Cluster-22178.110106	8.1	0.13	0	0	6.09	0.1	2	0.03	46.89	0.77	65.81	1.08	44.76	0.84	63.25	1.24	3504
Cluster-22178.110116	15	0.22	11	0.15	9	0.14	16	0.25	74	1.12	58	0.88	81	1.4	58	1.05	3763
Cluster-22178.110125	0	0	4	0.11	0	0	4	0.12	177.27	5.02	213.03	6.04	108.53	3.51	129.05	4.36	2135
Cluster-22178.110137	0	0	1.82	0.09	0	0	0	0	111	5.85	115.46	6.08	76.18	4.59	63.81	4.01	1267
Cluster-22178.110144	4	0.09	1	0.02	0	0	0	0	58.66	1.42	47.76	1.16	60.4	1.67	60.2	1.74	2453
Cluster-22178.110146	0	0	0	0	4.97	0.11	0	0	12.26	0.27	42.4	0.92	29.43	0.73	23.68	0.61	2712
Cluster-22178.110148	0	0	2	0.04	0	0	4	0.08	43.01	0.87	72.26	1.46	47.73	1.1	39.3	0.95	2886
Cluster-22178.110149	4	0.73	2	0.35	0	0	5	0.99	42	8	25	4.7	30	6.56	18	4.07	539
Cluster-22178.110162	0	0	0	0	6	0.22	5	0.18	41.98	1.51	61	2.19	28.49	1.17	46.09	1.98	1738
Cluster-22178.110181	1	0.08	1	0.08	0	0	1	0.08	15	1.22	24	1.94	13	1.21	23	2.23	913
Cluster-22178.110187	5	0.44	6	0.51	5	0.47	0	0	151.87	14.12	151.58	14.03	84.37	8.99	91.11	10.09	831
Cluster-22178.110198	0	0	2	0.05	1	0.03	0	0	80.19	2.14	63.89	1.71	43.37	1.32	57.11	1.82	2248
Cluster-22178.110201	0	0	0	0	0	0	1	0.08	14	1.09	21	1.63	17	1.51	7	0.65	943
Cluster-22178.110205	0	0	0	0	0	0	5.16	0.26	39.5	1.92	47.13	2.29	41.93	2.34	30.43	1.77	1350
Cluster-22178.110207	0	0	0	0	0	0	2.74	0.14	18.6	0.94	37.66	1.9	19.93	1.15	31.3	1.88	1313
Cluster-22178.110212	0	0	0	0	3	0.11	0	0	159.34	5.77	117.55	4.26	96.42	3.99	49.71	2.15	1726
Cluster-22178.110225	0	0	0	0	0	0	1	0.07	33.6	2.44	38.18	2.76	12.68	1.05	22.37	1.94	991
Cluster-22178.110230	1.9	0.09	0	0	0	0	0	0	41.84	2.02	35.13	1.69	15.88	0.87	22.67	1.3	1362
Cluster-22178.110249	0	0	6	0.33	4	0.24	1	0.06	36	2.14	40	2.37	33	2.24	32	2.27	1153
Cluster-22178.110267	0	0	1	0.06	0	0	0	0	24.77	1.68	18.12	1.22	15.4	1.19	0	0	1044
Cluster-22178.110279	0	0	0	0	0	0	5.26	0.11	155.74	3.12	136.33	2.73	129.41	2.96	134.64	3.22	2912
Cluster-22178.110290	2	0.07	1	0.03	2	0.07	4	0.14	146	5.04	109	3.76	104	4.1	90	3.71	1798
Cluster-22178.110291	0	0	0	0	0	0	1.31	0.01	44.82	0.46	58.78	0.6	31.04	0.36	41.5	0.5	5486
Cluster-22178.110294	8.45	0.11	0	0	6.59	0.09	6.61	0.09	366.78	5.02	305.17	4.18	281.01	4.39	272.49	4.45	4142
Cluster-22178.110295	13.55	0.25	7	0.13	10.41	0.21	12.08	0.24	122.15	2.4	203.9	4.01	72.35	1.62	93.38	2.19	2964
Cluster-22178.110296	1	0.19	1	0.18	1	0.21	2	0.42	22.94	4.63	33	6.57	30.81	7.15	23.16	5.55	523
Cluster-22178.110298	0	0	2	0.04	0	0	0	0	35.56	0.74	37.36	0.78	25	0.59	24.73	0.61	2822
Cluster-22178.110305	7	0.18	13	0.32	3	0.08	6	0.16	99	2.64	119	3.18	90	2.75	67	2.14	2249
Cluster-22178.110310	0	0	1	0.15	0	0	1	0.17	38.72	6.39	34.68	5.66	31.21	5.91	32.44	6.36	582
Cluster-22178.11033	0	0	0.9	0.02	0	0	0	0	10.79	0.21	14.6	0.29	11.25	0.25	14.97	0.35	2981
Cluster-22178.110340	4	0.14	1	0.03	1.41	0.05	0	0	139.22	4.97	147.45	5.26	146.89	5.99	104.69	4.46	1748
Cluster-22178.110345	2	0.03	0	0	0	0	0	0	15.25	0.26	24	0.41	18	0.35	28	0.57	3396
Cluster-22178.110361	0	0	0	0	2	0.15	1	0.07	18	1.3	35.21	2.53	19	1.56	22.3	1.91	998
Cluster-22178.110362	0	0	1	0.04	0	0	2	0.1	53.66	2.53	51.58	2.43	42.81	2.31	22.24	1.25	1384
Cluster-22178.110373	2.84	0.23	0	0	1.28	0.11	0	0	46.16	3.87	23.19	1.93	19.93	1.91	26.76	2.67	894
Cluster-22178.110399	0	0	16.09	0.23	9.01	0.14	0	0	90.08	1.38	53.89	0.83	45.94	0.8	24.13	0.44	3733
Cluster-22178.110400	12.86	0.31	2.3	0.05	3.99	0.1	6	0.16	192.46	4.91	215.88	5.52	168.68	4.92	152.01	4.64	2339
Cluster-22178.110414	1.01	0.02	0	0	3.03	0.06	0	0	20.59	0.43	35.54	0.75	33.9	0.82	27.93	0.7	2775
Cluster-22178.110429	1	0.04	0	0	0	0	0	0	21	0.8	22	0.84	12	0.52	22	1	1650
Cluster-22178.110454	4	0.1	1	0.02	0	0	2	0.05	29.67	0.75	50.67	1.28	26.34	0.76	41.9	1.26	2369
Cluster-22178.110485	0	0	1	0.03	0	0	1	0.03	31.81	1.06	47.5	1.59	31	1.18	30.87	1.23	1848
Cluster-22178.110489	0	0	1	0.04	0	0	0	0	14	0.63	10	0.45	12	0.62	11	0.59	1443
Cluster-22178.110502	0	0	5.15	0.16	23.53	0.78	12.44	0.42	104.08	3.45	160.89	5.33	96.68	3.66	49.4	1.95	1862
Cluster-22178.110529	5.71	0.34	0	0	4	0.25	0	0	44.32	2.79	50.8	3.19	39.57	2.85	28.11	2.11	1104
Cluster-22178.110533	0	0	0	0	0	0	7.12	0.17	25.42	0.6	39.33	0.92	37.15	1	9.95	0.28	2524
Cluster-22178.110535	6.43	0.19	9	0.26	10.1	0.31	8	0.25	79.91	2.47	89.91	2.78	59.26	2.09	56.22	2.07	1981
Cluster-22178.110551	0	0	0	0	0.62	0.02	0	0	21.32	0.6	31.18	0.88	31.04	1	26.57	0.9	2138
Cluster-22178.110562	0	0	1	0.03	0	0	0	0	32	0.89	24	0.67	26	0.83	24	0.8	2159
Cluster-22178.110570	0	0	2.17	0.02	0	0	0	0	204.82	2.15	188.49	1.98	7.2	0.09	0.01	0	5327
Cluster-22178.110571	6.7	0.1	4.55	0.07	5.41	0.09	4	0.06	178.62	2.85	150.89	2.42	90.09	1.65	80.19	1.53	3582
Cluster-22178.110572	4.3	0.04	0	0	2.61	0.03	0	0	0	0	55.42	0.59	60.45	0.74	31.57	0.4	5238
Cluster-22178.110580	0	0	0	0	0	0	2	0.11	30	1.55	39	2.01	21	1.24	32	1.97	1290
Cluster-22178.110585	0	0	2	0.15	2	0.16	2	0.16	29	2.3	51	4.03	53	4.81	45	4.25	930
Cluster-22178.110586	5	0.11	7	0.15	4	0.09	3	0.07	126	2.89	119	2.73	116	3.04	113	3.09	2577
Cluster-22178.110587	0	0	1	0.08	0	0	2	0.18	27	2.38	33	2.89	19	1.92	35	3.67	863
Cluster-22178.110598	12.67	0.48	27.71	1.01	4.4	0.17	0	0	224.9	8.87	255.8	10.08	193.97	8.74	211.03	9.93	1607
Cluster-22178.110599	11.89	0.5	0	0	2.6	0.12	0	0	275.72	12.21	287.18	12.71	186.19	9.43	171.62	9.07	1459
Cluster-22178.110604	0	0	1	0.03	0	0	2	0.06	65	2.04	62	1.94	55	1.97	56	2.09	1955
Cluster-22178.110637	20	0.62	8.07	0.24	4.51	0.15	5.78	0.19	68.4	2.23	76.78	2.5	73.73	2.75	118.48	4.61	1888
Cluster-22178.110642	19.9	0.17	26.03	0.22	14.24	0.13	12.97	0.12	129.26	1.18	110.76	1.01	107.19	1.11	129.53	1.41	6091
Cluster-22178.110644	5.1	0.08	10.97	0.16	5.76	0.09	15.03	0.24	121.74	1.92	151.24	2.39	154.81	2.79	123.47	2.33	3624
Cluster-22178.110659	6.49	0.13	1.31	0.02	0	0	3.97	0.08	83.7	1.7	94.37	1.92	93.91	2.18	50.61	1.23	2870
Cluster-22178.110661	1	0.04	1	0.04	0	0	0	0	8	0.31	12	0.46	20	0.88	16	0.73	1643
Cluster-22178.11067	3.78	0.3	0.95	0.07	6	0.51	0	0	42.4	3.55	38.15	3.18	21.17	2.03	26.28	2.62	894
Cluster-22178.110673	9	0.1	12	0.13	2	0.02	2	0.02	51.03	0.59	54.52	0.63	53.93	0.71	49.71	0.69	4847
Cluster-22178.110675	2	0.05	1	0.03	3.04	0.08	1	0.03	97.19	2.65	100.15	2.73	75.02	2.34	67.06	2.18	2206
Cluster-22178.110682	0	0	0.94	0.03	3	0.09	0.22	0.01	24.73	0.77	50.61	1.57	46.53	1.65	33.5	1.24	1976
Cluster-22178.110695	46	0.52	72	0.79	23	0.27	22	0.26	273	3.21	262	3.09	205	2.75	211	2.96	4778
Cluster-22178.110702	0	0	0	0	1	0.02	0	0	11	0.2	11	0.2	15	0.31	13	0.28	3177
Cluster-22178.110704	1	0.02	0	0	3	0.06	0	0	108.02	2.17	81.06	1.63	109.67	2.51	89.97	2.15	2908
Cluster-22178.110714	2	0.1	0	0	0	0	2	0.11	63.59	3.33	51	2.67	34	2.04	49.98	3.12	1274
Cluster-22178.110717	1	0.02	2	0.04	0	0	0	0	64	1.28	64	1.28	51.42	1.17	54	1.29	2922
Cluster-22178.110720	0	0	5.65	0.26	8.72	0.44	0	0	115.43	5.76	117	5.83	109.53	6.25	119	7.08	1325
Cluster-22178.110729	30.4	0.46	26.36	0.39	4.05	0.06	3.3	0.05	86.63	1.37	130.79	2.07	96.37	1.74	91.28	1.72	3628
Cluster-22178.110754	0	0	4.01	0.03	2.09	0.02	2.65	0.02	27.72	0.23	66.02	0.54	46.38	0.44	31.49	0.31	6710
Cluster-22178.110757	2.69	0.04	0	0	0	0	0	0	244.4	3.93	292.09	4.7	230.79	4.24	220.03	4.23	3562
Cluster-22178.110762	0	0	0	0	2	0.03	0	0	26.31	0.36	0	0	29.92	0.47	13.3	0.22	4111
Cluster-22178.11077	0	0	3	0.08	1	0.03	0	0	41.7	1.17	35.19	0.99	1.72	0.06	15.86	0.53	2147
Cluster-22178.110793	5	0.12	4	0.09	4	0.1	3	0.08	75	1.91	69	1.76	71	2.07	67	2.04	2346
Cluster-22178.110795	0	0	1.56	0.12	0	0	0	0	24.93	2.09	19.33	1.62	29.1	2.8	0	0	892
Cluster-22178.110797	1.09	0.09	0	0	0	0	0	0	19.76	1.68	0	0	36.87	3.6	57.46	5.84	883
Cluster-22178.110802	0	0	0	0	0	0	1	0.08	66.71	5.16	71.06	5.47	68.84	6.09	91.07	8.39	947
Cluster-22178.110806	0	0	3	0.09	2	0.06	8	0.26	39	1.22	59	1.85	43	1.54	33	1.24	1953
Cluster-22178.110813	1.24	0.12	1.68	0.15	0	0	0.88	0.09	18.65	1.84	42.03	4.12	12.77	1.44	5.46	0.64	799
Cluster-22178.11082	3.43	0.06	1.68	0.03	0	0	0	0	40.3	0.68	28.1	0.48	78.26	1.52	53.05	1.07	3393
Cluster-22178.110843	2	0.03	0	0	1	0.02	0	0	98	1.77	133	2.4	103	2.12	80	1.72	3203
Cluster-22178.110855	0	0	0	0	0.66	0	0	0	127.43	0.72	194.99	1.11	78.79	0.51	142.14	0.96	9647
Cluster-22178.110867	2	0.16	0	0	0	0	0	0	44.15	3.59	50.77	4.11	15.38	1.43	31.57	3.06	913
Cluster-22178.110878	4.11	0.38	7.8	0.69	1.48	0.14	0	0	27.64	2.65	46.76	4.46	42.04	4.61	18.31	2.09	814
Cluster-22178.110888	3.21	0.06	0	0	7.74	0.16	15	0.32	152.76	3.23	142.78	3.03	113.36	2.74	103.2	2.61	2768
Cluster-22178.110894	0	0	2.21	0.06	0	0	0	0	98.66	2.71	64.22	1.76	73.95	2.32	72.34	2.37	2194
Cluster-22178.110910	1	0.06	0	0	1	0.06	0	0	18.34	1.13	10.32	0.64	12.25	0.87	13.3	0.98	1120
Cluster-22178.110942	0	0	0	0	0	0	3	0.07	108.41	2.54	111.6	2.61	91.35	2.44	91.45	2.55	2530
[truncated: 14,122 more rows]
